# Supplementary material for: Pooled CRISPR interference screening enables genome-scale functional genomics study in bacteria with superior performance
Source: Nat Commun. 2018 Jun 26;9:2475. doi: 10.1038/s41467-018-04899-x (PMC6018678; doi:10.1038/s41467-018-04899-x)
Supplement: Supplementary file 4 — Supplementary Data 1 [file 41467_2018_4899_MOESM4_ESM.xlsx]

## Sheet: Sheet1
sgRNA ID	nucleotide sequence
rsmE_9	GTTCAGGATGATAAATGCGG
rsmE_10	GGTTCAGGATGATAAATGCG
rsmE_11	TGGTTCAGGATGATAAATGC
rsmE_12	GTGGTTCAGGATGATAAATG
rsmE_25	GAATGGCTGGTCAGTGGTTC
rsmE_31	ATGTGAGAATGGCTGGTCAG
rsmE_38	AAGCGCGATGTGAGAATGGC
rsmE_42	CGCAAAGCGCGATGTGAGAA
rsmE_71	TACGCGCCCGATATGGTTGG
rsmE_74	CAGTACGCGCCCGATATGGT
rsmE_78	TGCGCAGTACGCGCCCGATA
rsmE_106	AACAATTGCAACGCCTGCCC
rsmE_141	TAATTTCGGCGTCAAAGACC
rsmE_155	TTTGCTGGCGCTGGTAATTT
rsmE_164	CACGCTTTTTTTGCTGGCGC
rsmE_170	CACTTCCACGCTTTTTTTGC
rsmE_207	GAGATTCGCGATCGTCGATC
rsmE_229	TGACCGAGGTGAATATGCAG
rsmE_243	CACGCGACATCACCTGACCG
rsmE_288	CACCGAGTTCGATCGATTTC
rsmE_315	CAGAAAAAAGTGGCGTAATG
rsmE_325	CCGCAGCGCTCAGAAAAAAG
rsmE_413	GTTACGACCACACTGCTCAC
rsmE_435	CTGGACGGATTTCCGGCACC
rsmE_442	TCCATCGCTGGACGGATTTC
rsmE_450	CTTCCAGATCCATCGCTGGA
rsmE_454	CAGGCTTCCAGATCCATCGC
rsmE_473	TTCATCCTGCTCTGCACACC
rsmE_516	TGATGCTGTTACTGGCGCGC
rsmE_517	TTGATGCTGTTACTGGCGCG
rsmE_524	CAACGTATTGATGCTGTTAC
rsmE_547	CGGACGCGTTCAACCGGTAA
rsmE_553	AGCAGGCGGACGCGTTCAAC
rsmE_567	CTTCCGGGCCAATCAGCAGG
rsmE_570	CGCCTTCCGGGCCAATCAGC
rsmE_582	CTGCCGATAAACCGCCTTCC
rsmE_614	AAATTGATAGCGGGCAGTCA
rsmE_623	GATATCAGTAAATTGATAGC
rsmE_624	GGATATCAGTAAATTGATAG
rsmE_645	GCAAAACGCGAGGTCCCAAC
rsmE_655	GTCTCTGTACGCAAAACGCG
rsmE_689	TACTTGTAGCGCGGTAATGG
rsmE_692	TCGTACTTGTAGCGCGGTAA
rsmE_698	GCCAAATCGTACTTGTAGCG
nirD_6	TTTTGCAGATGTCTTTCCAC
nirD_39	CGCAGACGCCGGTTTCAGGC
nirD_43	AGCGCGCAGACGCCGGTTTC
nirD_50	ACCTAACAGCGCGCAGACGC
nirD_93	CCTGATCGCTGTGATACGGG
nirD_96	ACACCTGATCGCTGTGATAC
nirD_97	AACACCTGATCGCTGTGATA
nirD_138	GCACGCTGGACTCGAAGAAC
nirD_139	AGCACGCTGGACTCGAAGAA
nirD_152	CAGTCCGCGTGACAGCACGC
nirD_186	TGGCGACCCACAGCTCGCCC
nirD_206	ACGCTGTTTTTTCAGCGGGC
nirD_210	GAAAACGCTGTTTTTTCAGC
nirD_211	CGAAAACGCTGTTTTTTCAG
nirD_272	TCGCGCTTCGTAATGTTTGA
nirC_54	CGAGCGGGTTATTTGCCGAC
nirC_69	AGCTGACCCAAAAGCCGAGC
nirC_70	GAGCTGACCCAAAAGCCGAG
nirC_92	CACATACGCGCCCGCCATGG
nirC_95	ACCCACATACGCGCCCGCCA
nirC_129	AATTACCGAGCGTGAAAATC
nirC_160	ATCACCAAAGGGCGTACGGA
nirC_171	AGGTCGCGCCCATCACCAAA
nirC_191	CAGCGTTAAGGCGATACCAA
nirC_203	GGCGATAATCACCAGCGTTA
nirC_224	TCCGGTGAACAGTTCAGAAC
nirC_242	GGTGAGGAACATGGTGTGTC
nirC_251	TACCCCAAAGGTGAGGAACA
nirC_258	CCGCTTTTACCCCAAAGGTG
nirC_263	GCTGCCCGCTTTTACCCCAA
nirC_291	GGATTGCCCACATTTGCCCG
nirC_312	TACCCAGCCAGGTTTGCGGC
nirC_316	AGGTTACCCAGCCAGGTTTG
nirC_323	ACCGACCAGGTTACCCAGCC
nirC_336	CAACGAAGACGGAACCGACC
nirC_347	ATAGAGCATGGCAACGAAGA
nirC_359	GCCGCCCCAGCTATAGAGCA
nirC_387	TGCTGGTATCTACCGGCAGC
nirC_394	TGAACGATGCTGGTATCTAC
nirC_404	CGCGACGGAGTGAACGATGC
nirC_419	AGTGGTTTTAGCCAGCGCGA
nirC_437	GAGTACCATTGCCGGTGCAG
nirC_445	TTGAAGAAGAGTACCATTGC
nirC_495	GCAGCGCCATCCAGATTGCC
nirC_578	AGCGATAGAGTGCTCGTAGC
nirC_623	TTCGCTGTGGTTGCCGAACC
nirC_636	CCAGCGTGTAGGCTTCGCTG
nirC_647	ACCAATACCCGCCAGCGTGT
nirC_675	TACCCAGCGTCACCCACAGC
nirC_713	ATAACCCAATCCCATGAATA
nirC_748	GCAACCGGACGATTCGCTTT
nirC_763	TGATTAAATTTGTCCGCAAC
nirB_45	GAAGATCTTCGATAAAGCGA
nirB_86	GAAAACGGTAATATCAAAGT
nirB_101	GCGCGGTTCTTCACAGAAAA
nirB_118	ACGCGGTCATAAGCGATGCG
nirB_135	AGTAAGACGAGAGGTGTACG
nirB_144	GGTGAGAGAAGTAAGACGAG
nirB_165	GCGACAGCTCTTCGGCGGTG
nirB_170	CACCAGCGACAGCTCTTCGG
nirB_173	GCGCACCAGCGACAGCTCTT
nirB_251	CACCTTCTCCTGACGGTTGA
nirB_258	AGTGAATCACCTTCTCCTGA
nirB_281	AAAAACGGTACGTCCGGCGC
nirB_287	GTCATAAAAAACGGTACGTC
nirB_296	GATCAGCTTGTCATAAAAAA
nirB_326	CGGGATCCACGGGTAGGAAC
nirB_332	GATTGGCGGGATCCACGGGT
nirB_336	CTTTGATTGGCGGGATCCAC
nirB_337	CCTTTGATTGGCGGGATCCA
nirB_345	TATCAGAACCTTTGATTGGC
nirB_346	GTATCAGAACCTTTGATTGG
nirB_349	TGAGTATCAGAACCTTTGAT
nirB_419	GCGTTTGCTGCGACGGGCGC
nirB_425	GGCACCGCGTTTGCTGCGAC
nirB_426	CGGCACCGCGTTTGCTGCGA
nirB_446	TAACAGGCCGCCACCAACAA
nirB_462	CTGCGGCTTCCAGACCTAAC
nirB_479	TAAGTTTTTCAGCGCGCCTG
nirB_512	AGGGGCAAATTCGATAACGT
nirB_513	TAGGGGCAAATTCGATAACG
nirB_530	CTGTTCTGCCATCAGCATAG
nirB_531	GCTGTTCTGCCATCAGCATA
nirB_532	AGCTGTTCTGCCATCAGCAT
nirB_617	AATCTCAAGGGTGTTTTTGC
nirB_629	ACCTTCCTGCACAATCTCAA
nirB_630	CACCTTCCTGCACAATCTCA
nirB_668	GCTGCCGTCGGCAAAACGCA
nirB_680	GACTTCCAGTTCGCTGCCGT
nirB_722	CTTATCGCGCGGACGGATAC
nirB_729	TTGCCAGCTTATCGCGCGGA
nirB_733	TGGGTTGCCAGCTTATCGCG
nirB_753	GAGCAACGTCCAGACCACAC
nirB_775	TTAATGACAATACCCCCACG
nirB_803	ATCCGGATCGGAAGTCTGGC
nirB_807	AGATATCCGGATCGGAAGTC
nirB_815	GATGGCGTAGATATCCGGAT
nirB_820	TCACCGATGGCGTAGATATC
nirB_833	CCAGCTTGCGCATTCACCGA
nirB_861	GTGCTACCAGACCAAATACA
nirB_883	ACCTGCGCCATTTTGTAGCC
nirB_908	GCTACCGAGAATATGGTCAA
gshB_27	TGATGTTGATGTTTGCGATG
gshB_28	TTGATGTTGATGTTTGCGAT
gshB_29	CTTGATGTTGATGTTTGCGA
gshB_59	TTCCAGCAACATAGCAAAAC
gshB_150	TCAGCGTGCGGGTATGGGCG
gshB_155	CACGTTCAGCGTGCGGGTAT
gshB_156	TCACGTTCAGCGTGCGGGTA
gshB_161	CTGCTTCACGTTCAGCGTGC
gshB_226	ATCACATCGAGATCGGCCAG
gshB_233	CATCAGGATCACATCGAGAT
gshB_249	ACGGCGGGTCTTTACGCATC
gshB_264	TAAACTCGGTATCAAACGGC
gshB_265	ATAAACTCGGTATCAAACGG
gshB_268	TAGATAAACTCGGTATCAAA
gshB_278	ATAGGTCGCGTAGATAAACT
gshB_296	TTCGGCACGTTCCAGAATAT
gshB_314	GATCAGCGTCCCTTTCTCTT
gshB_346	TTACAGTCGCGCAGGCTCTG
gshB_354	GTTTCTCGTTACAGTCGCGC
gshB_383	CGTTAAGTCAGAGAACCAGG
gshB_386	TGGCGTTAAGTCAGAGAACC
gshB_406	TTGCGCGTAACCAGCGTTTC
gshB_513	TTGGATCGCCTTCTTTCACG
gshB_532	TCGGCAATCACGCCGAGGTT
gshB_537	GGGTTTCGGCAATCACGCCG
gshB_551	GCCATGCTCAGTCAGGGTTT
gshB_557	GCGAGTGCCATGCTCAGTCA
gshB_558	AGCGAGTGCCATGCTCAGTC
gshB_600	CGCCATCTTTAATGGCTGGC
gshB_604	TTGTCGCCATCTTTAATGGC
gshB_608	GCGTTTGTCGCCATCTTTAA
gshB_652	CGCGCCAGGCAGTACGGTAC
gshB_658	GGAATACGCGCCAGGCAGTA
gshB_695	ACCGGCAGCCAGATTGCCAC
gshB_696	CACCGGCAGCCAGATTGCCA
gshB_713	ACGAGGTTCACCGCGACCAC
gshB_730	TCACTTTCCGTCAGCGGACG
gshB_736	TTCCAGTCACTTTCCGTCAG
gshB_764	CAGCGTCGGCCCGATCTGAC
gshB_765	TCAGCGTCGGCCCGATCTGA
gshB_778	AGCCCTTTTTCTTTCAGCGT
gshB_831	TGACGTTAATTTCAGTCAGA
gshB_854	CTCACGAATACAGGTTGGGC
gshB_858	CAATCTCACGAATACAGGTT
gshB_859	TCAATCTCACGAATACAGGT
gshB_863	TGCTTCAATCTCACGAATAC
gshB_892	AACATTCCGGTGATCGACAC
gshB_905	GATGGCATCCATTAACATTC
gshB_923	CTGCTGTAAACGTGCTTCGA
fic_31	TCAAGGCCTGGATAAAGATA
fic_43	TTACGCATGATATCAAGGCC
fic_48	GCCGGTTACGCATGATATCA
fic_66	GCTGCTGGCGGATGTTCAGC
fic_78	GTTCCAGCCGCTGCTGCTGG
fic_81	CCTGTTCCAGCCGCTGCTGC
fic_104	CAGCGCCGTCATTTCGTAAG
fic_137	CACCAGCGGACCAAGCTCAA
fic_151	TGCGGTAAACCGCGCACCAG
fic_169	CGATGGATAGTTCGCAAATG
fic_192	CGAAAATATCCTGATACAGC
fic_262	ATATAAGCAAAGTGGCAGAA
fic_270	CTTTTTCGATATAAGCAAAG
fic_302	TTCCTCCAGATCCTGCATCA
fic_303	CTTCCTCCAGATCCTGCATC
fic_342	CGACGAACTTCGCTTTCTCC
fic_406	AGACCACTTCCCACCCGGAA
fic_407	CAGACCACTTCCCACCCGGA
fic_411	GTGCCAGACCACTTCCCACC
fic_467	CTGCCAGCTCAGTTGATATC
fic_506	ACTCTGATTTGCCTGATTCC
fic_548	GCTAAATATCATCTGCAGTG
kbaZ_62	CAGCGGATGTGCGGAACAAA
kbaZ_71	TTCCAGCACCAGCGGATGTG
kbaZ_79	ATTGCAGCTTCCAGCACCAG
kbaZ_102	TTTGGTTTGCACTGGCGTAG
kbaZ_110	TAACGGCGTTTGGTTTGCAC
kbaZ_120	CTTCAATCAGTAACGGCGTT
kbaZ_127	GAGGTTGCTTCAATCAGTAA
kbaZ_146	GAACTGGTCTACCTGATTGG
kbaZ_149	GCCGAACTGGTCTACCTGAT
kbaZ_162	TTCCGGTATAACCGCCGAAC
kbaZ_179	AAAATCGGCGGGCGTCATTC
kbaZ_190	ACAAAGCCGCGAAAATCGGC
kbaZ_191	AACAAAGCCGCGAAAATCGG
kbaZ_194	ACAAACAAAGCCGCGAAAAT
kbaZ_224	CTGCGGGAAATTCAACGAGT
kbaZ_240	CCAGAATCAACGCATCCTGC
kbaZ_241	CCCAGAATCAACGCATCCTG
kbaZ_270	GCCAGCGGTTTGGCCCCAGA
kbaZ_280	GGCAGGTTTTGCCAGCGGTT
kbaZ_285	CGGCCGGCAGGTTTTGCCAG
kbaZ_297	CCATTGCCTGAGCGGCCGGC
kbaZ_301	TTGGCCATTGCCTGAGCGGC
kbaZ_305	GGCATTGGCCATTGCCTGAG
kbaZ_320	TTTAATCAAATCATCGGCAT
kbaZ_326	GTAGCTTTTAATCAAATCAT
kbaZ_372	AGGACATGCTGCAATCAAGG
kbaZ_375	GACAGGACATGCTGCAATCA
kbaZ_392	GGGAATCGGATCGTCCTGAC
kbaZ_406	ATGTCATCAGTTAAGGGAAT
kbaZ_412	GCCACGATGTCATCAGTTAA
kbaZ_413	AGCCACGATGTCATCAGTTA
kbaZ_443	CGCCACTTTCGCCAGACGGG
kbaZ_447	CTTCCGCCACTTTCGCCAGA
kbaZ_473	TTCGCCAAAGTGTTCAAGAC
kbaZ_497	ACCAATGACATACTCCAGAT
kbaZ_521	GCCGCCAGGTACCGGCACTT
kbaZ_529	TCATGCGCGCCGCCAGGTAC
kbaZ_535	AAGGTTTCATGCGCGCCGCC
kbaZ_554	GGTGACCGCCAGCTCGCTTA
kbaZ_591	GATGGGCTTCCAGCGTGGCG
kbaZ_596	GTGACGATGGGCTTCCAGCG
kbaZ_608	CTTTTCAAAGGCGTGACGAT
kbaZ_609	GCTTTTCAAAGGCGTGACGA
kbaZ_620	ATTCAAACCTTGCTTTTCAA
kbaZ_644	GGCAATGATGCGTGGCCAGA
kbaZ_652	ACCACCAGGGCAATGATGCG
kbaZ_665	GACGCCGGGTTGAACCACCA
kbaZ_666	CGACGCCGGGTTGAACCACC
kbaZ_679	GTGTGATCGAATTCGACGCC
kbaZ_680	GGTGTGATCGAATTCGACGC
nadA_19	AAAGGATAAATCGCCGTGTC
nadA_37	GGCGTCGGCTTCGGGGGGAA
nadA_42	TTAACGGCGTCGGCTTCGGG
nadA_43	CTTAACGGCGTCGGCTTCGG
nadA_44	GCTTAACGGCGTCGGCTTCG
nadA_45	TGCTTAACGGCGTCGGCTTC
nadA_46	ATGCTTAACGGCGTCGGCTT
nadA_52	TCATCAATGCTTAACGGCGT
nadA_58	GCTTTTTCATCAATGCTTAA
nadA_87	GCAGACGTTTTATCTTCTCG
nadA_137	TTCGGGATCGGTATAGTAGT
nadA_138	TTTCGGGATCGGTATAGTAG
nadA_154	TCTGCCAGTTGTTGAATTTC
nadA_155	TTCTGCCAGTTGTTGAATTT
nadA_182	AGAATCAGAAATACAGCCAC
nadA_235	GCGACTAACAAAGTAGAAGC
nadA_236	AGCGACTAACAAAGTAGAAG
nadA_281	TTCCGGACTGAGAATTTTGG
nadA_284	TTTTTCCGGACTGAGAATTT
nadA_298	GGCATCAGAATTGTTTTTTC
nadA_319	GAACATTCAGCCTGAAGTGT
nadA_357	ATGCGTTAAATTCTTCAACA
nadA_358	AATGCGTTAAATTCTTCAAC
nadA_389	GACGACAGTACGATCGGGAT
nadA_390	CGACGACAGTACGATCGGGA
nadA_394	TAGACGACGACAGTACGATC
nadA_395	GTAGACGACGACAGTACGAT
nadA_419	TTTTACCGCAGCAGAAGTGT
nadA_476	AAGATGATCAATAAGTTCGA
nadA_529	TAACGCCCCAGATGTTTGTC
nadA_530	GTAACGCCCCAGATGTTTGT
nadA_596	AAATTCATCATGCACAATAC
nadA_635	CGGGTATTCTTCTTGCAAGC
nadA_636	CCGGGTATTCTTCTTGCAAG
nadA_654	GCACCAGTATGGCAGCATCC
nadA_655	TGCACCAGTATGGCAGCATC
nadA_665	TGATTCTGGATGCACCAGTA
nadA_679	ACAATAGCTTGTGGTGATTC
nadA_688	GCCATATCGACAATAGCTTG
nadA_725	AGCAGCGATCAGTTGACTGG
nadA_728	CGCAGCAGCGATCAGTTGAC
nadA_760	GCCACAATAAGCCTCTGATG
nadA_785	TTTGTAGAAAATACCCCGAT
nadA_823	GCTTCCAGTAACTCTTTATC
nadA_847	GTTGCACCCTCACCTGCGGT
nadA_851	GCAGGTTGCACCCTCACCTG
nadA_869	ACAATGCGCGCAGCTGCGGC
nadA_873	ACGGACAATGCGCGCAGCTG
nadA_892	AGGCCATTCATGGCCATCCA
nadA_902	GATGGCCTGAAGGCCATTCA
nadR_18	GTTGCTTGATGGCAGTTTTC
nadR_29	CGTGCAGCCCTGTTGCTTGA
nadR_71	ATACCCTTTGGTCATACCGC
nadR_83	TAACTGGCTTAAATACCCTT
nadR_99	TGATTTTGGCATTCAGTAAC
nadR_113	CGCGCTGGGGCTTTTGATTT
nadR_126	CCTCCAGCTTTTGCGCGCTG
nadR_127	GCCTCCAGCTTTTGCGCGCT
nadR_128	CGCCTCCAGCTTTTGCGCGC
nadR_156	GAAACTCAAGCCCCAAAAAA
nadR_178	CCGATCGTTTTCTTCTGCCG
nadR_180	CACCGATCGTTTTCTTCTGC
nadR_222	AGATATGTCCGGTATGCAGT
nadR_223	TAGATATGTCCGGTATGCAG
nadR_233	CTGGATAAGGTAGATATGTC
nadR_246	GGCTACAGGCGCGCTGGATA
nadR_252	CAACCTGGCTACAGGCGCGC
nadR_260	CAGCTCGTCAACCTGGCTAC
nadR_267	TGATATGCAGCTCGTCAACC
nadR_308	TTCGAACAACGCGCGGTCAC
nadR_309	CTTCGAACAACGCGCGGTCA
nadR_315	CACTGTCTTCGAACAACGCG
nadR_338	CACGGTCGGCTGCTGCGACA
nadR_352	CGCAGACGATCCGGCACGGT
nadR_356	CCAACGCAGACGATCCGGCA
nadR_361	AATAACCAACGCAGACGATC
nadR_445	ACATCCCAGCCGTGCGGATA
nadR_451	CTCCACACATCCCAGCCGTG
nadR_510	AGGTGTAGATCAGATCCGGC
nadR_514	TCCGAGGTGTAGATCAGATC
nadR_530	TGGCGCATCGGCTTCTTCCG
nadR_542	TTCCATATACTGTGGCGCAT
nadR_550	CCCAGATGTTCCATATACTG
nadR_595	ATACTCATAAAGGTACGTTT
nadR_605	CGCACCGCTGATACTCATAA
nadR_633	AGTAGCGGAACGGGTTTTCG
nadR_642	TATATTCCCAGTAGCGGAAC
nadR_643	ATATATTCCCAGTAGCGGAA
nadR_648	TAGGAATATATTCCCAGTAG
nadR_667	AAAAACGGCTTCACTTCGGT
nadR_671	CACAAAAAACGGCTTCACTT
nadR_682	GCCACGGTACGCACAAAAAA
nadR_698	CTCGCCGCCAAGGATCGCCA
nadR_708	TACCGCTCGACTCGCCGCCA
nadR_734	GGCAAGTTTGTTTACCAGGG
nadR_737	ATTGGCAAGTTTGTTTACCA
nadR_738	TATTGGCAAGTTTGTTTACC
nadR_755	ACTGGTGGTGTTGAAGATAT
nadR_770	GCCATATTCCCACGCACTGG
nadR_773	GCGGCCATATTCCCACGCAC
radA_13	TTACAAACAAAGGCGCGTTT
radA_23	CCCGCATTCATTACAAACAA
radA_47	CCCCTGCCAGCGCGGATAAT
radA_80	GATGGTGTTCCAGGCATGAC
radA_89	CACCTCGGTGATGGTGTTCC
radA_98	AGCAAGACGCACCTCGGTGA
radA_104	CGACGCAGCAAGACGCACCT
radA_127	CGCTCGTTACGCGCCACCAT
radA_164	TTTTGCCACCCCGGCGCTAC
radA_173	TTTCTGGACTTTTGCCACCC
radA_189	GGCTGATATCGGAGAGTTTC
radA_200	CAGCTCTTCAAGGCTGATAT
radA_210	AAAAACGCGGCAGCTCTTCA
radA_223	TTAAATCCGGTGGAAAAACG
radA_233	GTCGAACTCTTTAAATCCGG
radA_236	GCGGTCGAACTCTTTAAATC
radA_280	CCAATCAGAATGGCACTTCC
radA_290	AGGGTTACCGCCAATCAGAA
radA_309	GCGTGGATTTCCCCGCACCA
radA_310	AGCGTGGATTTCCCCGCACC
radA_326	CAGCGTTTGCAGTAGCAGCG
radA_359	ATACAGCGTTTTCATCTGCT
radA_360	CATACAGCGTTTTCATCTGC
radA_386	CTGTTGCAGCGACTCTTCGC
radA_429	GATTGTCAGTCGGCAGGCCA
radA_435	TATTGAGATTGTCAGTCGGC
radA_439	AACATATTGAGATTGTCAGT
radA_470	CAGGCAGATCTGTTCGATGC
radA_489	GTTGCTCTTCTTCGGCAATC
radA_497	CAGCTTCGGTTGCTCTTCTT
radA_511	GAGTCAATTACCATCAGCTT
radA_537	CATCCGCCATATGCATCACC
radA_571	CGCACCTGCGCCACGCTACC
radA_623	AATCGCCACACCGCGCGTTT
radA_665	GCCAGCCAGCGAACCATCTT
radA_687	TACAGTGTTCCAGCACTTTC
radA_688	ATACAGTGTTCCAGCACTTT
radA_740	CAAGGTGCGAAAACGGGAGT
radA_746	GCTGCGCAAGGTGCGAAAAC
radA_747	GGCTGCGCAAGGTGCGAAAA
radA_758	GCGGTTTTTATGGCTGCGCA
radA_768	CCGCGCCGAAGCGGTTTTTA
radA_777	GCTCATTCACCGCGCCGAAG
radA_818	GACTTCACGCAGCCCCTGTT
radA_846	GACTTAAGAAAATTGCCGAA
radA_884	CACCATCACTGAGCTACCGG
radA_887	TACCACCATCACTGAGCTAC
radA_925	GCCTGAATCTCCACCAGCAG
radA_981	GTTCCAGCCCCACTGCCACG
radA_1008	CAGCCAGCAGGATTGCCAGA
tyrA_17	ATCAATTTGATCGCGTAATG
tyrA_114	CATAAATAGGCAGTCCAAAG
tyrA_127	TCGCGCTCCGGAACATAAAT
tyrA_139	AACATAGATGCCTCGCGCTC
tyrA_164	TTCCGCCTCTGCACGACGCG
tyrA_199	ACATCCTCAATCAGATCTGG
tyrA_202	AAAACATCCTCAATCAGATC
tyrA_251	AAATCCTTTGTCGTTTTCAC
tyrA_286	ATAACCACCGGACGCAGTGA
tyrA_298	CCACCGCCGACGATAACCAC
tyrA_336	GGGTCAGCATCTTCTCGAAC
tyrA_356	CCGCACCTGATAACCCGAGA
tyrA_357	TCCGCACCTGATAACCCGAG
tyrA_428	CACACTAACAATCACCATTC
tyrA_451	ACTTGCTCAGTAACGTGGAT
tyrA_456	CAATAACTTGCTCAGTAACG
tyrA_487	ATACAATCTTTCGGTAAAGG
tyrA_490	AGAATACAATCTTTCGGTAA
tyrA_496	TCGACCAGAATACAATCTTT
tyrA_541	GCCACCAGCATGGCCTGTAA
tyrA_574	ATCGGGTGTAGCCCCAGCAC
tyrA_591	CGCTGTCCGGACCGAACATC
tyrA_592	CCGCTGTCCGGACCGAACAT
tyrA_604	TTTGCCAGGCTACCGCTGTC
tyrA_618	AGACCACAACTTGCTTTGCC
tyrA_658	AGAAACCATTGGTATGCTTC
tyrA_669	GAATTTGCTCCAGAAACCAT
tyrA_725	CATATTCTGATCGTGCTCGA
tyrA_768	CGTAAGCAAAAGTAGCAAAG
tyrA_847	GCCAGCTCAAGGCGGTAAAT
tyrA_855	CGACCATCGCCAGCTCAAGG
tyrA_898	ATGATGTCGGCATAAAGCTG
tyrA_911	CTCTGACGACATAATGATGT
tyrA_1029	CGAACCAGTGCTCCACCTTG
tyrA_1083	TCGCCTGACGCAATAACACG
aroF_35	AGTCATTAAAACCTGTTCGT
aroF_58	AAAGCGGCCTTCAGTTGTTC
aroF_74	TTGCAGGCTCAATGGAAAAG
aroF_82	GCTTCTTGTTGCAGGCTCAA
aroF_90	CAATCTGGGCTTCTTGTTGC
aroF_104	TTTACGCGAGTCAGCAATCT
aroF_105	TTTTACGCGAGTCAGCAATC
aroF_146	CAGCAGACGAGGATCGCGCC
aroF_157	CCACATACTACCAGCAGACG
aroF_181	TCCGGATCATGAATGGAACA
aroF_188	AGCAGTTTCCGGATCATGAA
aroF_199	GCATATTCCAGAGCAGTTTC
aroF_236	ATCGCTGACCTCTGCGGCAA
aroF_237	TATCGCTGACCTCTGCGGCA
aroF_242	GAGGCTATCGCTGACCTCTG
aroF_261	AGACGCGCATTACCAGATAG
aroF_296	TTTCCAGCCGACAGTGGTAC
aroF_297	CTTTCCAGCCGACAGTGGTA
aroF_302	TAACCCTTTCCAGCCGACAG
aroF_334	TCAAAAGAGCCATCCATATG
aroF_335	ATCAAAAGAGCCATCCATAT
aroF_336	CATCAAAAGAGCCATCCATA
aroF_365	TTTACGCGCGATCTGCAGCC
aroF_418	TCTAACGCTTCCGTCGCCAG
aroF_442	CCCAGGTATTGCGGGCTATT
aroF_450	ACAGATCGCCCAGGTATTGC
aroF_451	AACAGATCGCCCAGGTATTG
aroF_459	ACCAGCTAAACAGATCGCCC
aroF_519	AAAGCCCGGAGGCCATTTCA
aroF_530	AACCGGCATGGAAAGCCCGG
aroF_533	ACCAACCGGCATGGAAAGCC
aroF_542	GTTTTTAAAACCAACCGGCA
aroF_547	GTGCCGTTTTTAAAACCAAC
aroF_569	TGCTGTTGCCAGACTGCCGT
aroF_608	AAAACGGTGCGGCTGGGCGG
aroF_611	AACAAAACGGTGCGGCTGGG
aroF_614	GCCAACAAAACGGTGCGGCT
aroF_615	TGCCAACAAAACGGTGCGGC
aroF_619	TTAATGCCAACAAAACGGTG
aroF_624	CCTGGTTAATGCCAACAAAA
aroF_642	GCAACGCAACCTGCCCTGCC
aroF_682	CGCAGGATCACATGGCCGTC
aroF_690	TACCACCGCGCAGGATCACA
aroF_699	TCGGCGCTTTACCACCGCGC
aroF_718	ACATCCGCAGGGCTATAGTT
aroF_729	CACATTGCGCAACATCCGCA
aroF_730	TCACATTGCGCAACATCCGC
aroF_780	TGCAATCTACCATCAGAGAC
aroF_781	CTGCAATCTACCATCAGAGA
aroF_804	AATCTTTATTGGAATTACCG
cysG_13	TCGCGTAATTGGCAAAATAT
cysG_24	GACAGTCGCGATCGCGTAAT
cysG_139	TCTGCCCATGCGGTGAACTG
cysG_149	CATGCCTGCATCTGCCCATG
cysG_176	ATCAAATGGCCCTTCGACGA
cysG_177	CATCAAATGGCCCTTCGACG
cysG_190	TCGAGAAGGCTTTCATCAAA
cysG_204	CCAGCCAGCAGGTGTCGAGA
cysG_215	CGCTGCAATCGCCAGCCAGC
cysG_258	CAGCGGCTTCGCTGACGCGC
cysG_275	GAAGATGCGACGAGCTTCAG
cysG_316	ATAATAAAGCTGGCGGCTTT
cysG_323	CGACGGCATAATAAAGCTGG
cysG_326	AATCGACGGCATAATAAAGC
cysG_340	GGTGAGCGGTCAATAATCGA
cysG_354	CCGCTACCATGAGCGGTGAG
cysG_361	GAGGAGACCGCTACCATGAG
cysG_380	AACCGGAGAGGTGCCGCCAG
cysG_392	CAGGCGTGCCAGAACCGGAG
cysG_397	CGCAACAGGCGTGCCAGAAC
cysG_411	ATTCAAGTTTTTCGCGCAAC
cysG_442	GCTACCTGGCCCAGATGTAA
cysG_456	GCCCGGCGTATTTCGCTACC
cysG_473	CACTCGCCCGCGTAATTGCC
cysG_509	ACGGCGACGCTCACCCATCG
cysG_528	CGAACAATTTCTCCCAGAAA
cysG_558	TTGCCAGCGACTGCGCCAGG
cysG_596	CTGTTCGGTCGTTTCAGTAA
cysG_611	CGGTTCGTTGATTAACTGTT
cysG_631	ACTTCACCGCGATGGTCGAG
cysG_639	CCAGCACCACTTCACCGCGA
cysG_683	TCCTTTCAGTGTCAGCAGCC
cysG_744	TAATATCGTCAGAAACCAGA
cysG_780	CGAAAACACGGTCCGCATCG
cysG_792	CGCGTTTGCCGACGAAAACA
cysG_822	TCTCTTCCTGGGGTACGCAG
cysG_832	ATCTGGTTAATCTCTTCCTG
cysG_833	GATCTGGTTAATCTCTTCCT
cysG_834	GGATCTGGTTAATCTCTTCC
cysG_849	GCGCTTCCCGCAGCAGGATC
cysG_855	CTTTTTGCGCTTCCCGCAGC
cysG_910	CCACCACGGCCAAAAATAAA
cysG_924	TTTCCAGCTCTTCGCCACCA
cysG_967	ATACCCGGAACCACCGAGAA
cysG_982	CCAGAAGCTGCGGTAATACC
cysG_992	GGCAGAGCAACCAGAAGCTG
cysG_1013	CGTGAGTGGAATACCCGAAT
cysG_1027	GCATAATCGCGATGCGTGAG
cysG_1049	GGTAATTAAGCGTACGCTCT
cysG_1050	CGGTAATTAAGCGTACGCTC
pabA_6	AATCGTAGTTATCTATAAGC
pabA_35	AAAGTACTGGTAGAGGTTCC
pabA_42	GTTCACAAAAGTACTGGTAG
pabA_48	CCCCCAGTTCACAAAAGTAC
pabA_122	GACAATTTTTTGTGGTTTAA
pabA_123	TGACAATTTTTTGTGGTTTA
pabA_130	GGTGAGATGACAATTTTTTG
pabA_151	TCATCTGGCGTACAGGGGCC
pabA_156	CGGCTTCATCTGGCGTACAG
pabA_157	CCGGCTTCATCTGGCGTACA
pabA_158	CCCGGCTTCATCTGGCGTAC
pabA_166	AGGGAGATCCCGGCTTCATC
pabA_176	AATAACGTCAAGGGAGATCC
pabA_185	ATAGTGGCGAATAACGTCAA
pabA_186	CATAGTGGCGAATAACGTCA
pabA_209	GCCAAGAATCGGCAAGCGCC
pabA_220	CCGAGGCAGACGCCAAGAAT
pabA_237	GCGCCATTGCCTGATGACCG
pabA_287	TTTGCCGTGCATGACCTTTG
pabA_311	ACCGTTATGTGTAATCGGCG
pabA_316	CCCTCACCGTTATGTGTAAT
pabA_361	TGGTAGCGTGTCACGGTAAG
pabA_368	CAGCGAATGGTAGCGTGTCA
pabA_400	AAGCACGCTGGTAATGAGTC
pabA_412	GCCGTCACGTCAAAGCACGC
pabA_434	AATCTCTCGGGTTTCGCTCC
pabA_446	GCGAATCCCCATAATCTCTC
pabA_447	GGCGAATCCCCATAATCTCT
pabA_468	CTTCCAGATCCCACTGGCGA
pabA_501	CGCTAAGAATACTTTCTGGA
pabA_505	TGTTCGCTAAGAATACTTTC
serB_4	AGGTCGCACCAGGTAATGTT
serB_14	ATCTTCAGGCAGGTCGCACC
serB_24	ATAAAGAGACATCTTCAGGC
serB_28	GGCCATAAAGAGACATCTTC
serB_49	CTTAATGAAAGAGGCAGACC
serB_58	TCATCACCACTTAATGAAAG
serB_88	CGACCTGCGTGGTAATCCAG
serB_99	GCCAGCCGCTACGACCTGCG
serB_158	ACCCAGTTTGCTCTGGTATT
serB_159	CACCCAGTTTGCTCTGGTAT
serB_165	TCGCCGCACCCAGTTTGCTC
serB_200	ATAATCTTCCACGCACCAGG
serB_203	CTGATAATCTTCCACGCACC
serB_267	CCAGCTGCGCTTCGTGGGCC
serB_272	GACATCCAGCTGCGCTTCGT
serB_273	CGACATCCAGCTGCGCTTCG
serB_296	GTGCGGGATTTTCCCCAGCG
serB_313	AAACCCGGCGTGCGCAGGTG
serB_318	CCAGCAAACCCGGCGTGCGC
serB_328	ATATCCATCACCAGCAAACC
serB_356	ACATTCAATCTGGATGGCGG
serB_359	AATACATTCAATCTGGATGG
serB_362	ATCAATACATTCAATCTGGA
serB_366	TTTCATCAATACATTCAATC
serB_392	CTCGCCCGTTCCGGCCAGTT
serB_401	CGCCACCATCTCGCCCGTTC
serB_431	TTCGCCGCGCATCGCCCGTT
serB_480	CGCCTTTCAGCGTCGCCACA
serB_509	ACGCACCTGTTGCAGAATAT
serB_541	TGCGTTAAGCCTGGCATCAG
serB_550	AGCACCAGTTGCGTTAAGCC
serB_608	AAAGAAAGTAAAGCCGCCGG
serB_611	AGCAAAGAAAGTAAAGCCGC
serB_639	TCAGGCGCAGCTTGTCGCGC
serB_657	CATTGGCTACCACGGCGGTC
serB_662	CAGTTCATTGGCTACCACGG
serB_665	CTCCAGTTCATTGGCTACCA
serB_674	GTCCATGATCTCCAGTTCAT
serB_707	GATGTCGCCGATCACATTGC
serB_765	GGATTTCATACTCCTGCGCG
serB_787	ATCGCCACGGTCTGCGCCAG
serB_800	GGCTCCATCGCCAATCGCCA
serB_821	TTTGATCATCGGCAGGTCAT
serB_828	CTGCCGCTTTGATCATCGGC
serB_832	AGCCCTGCCGCTTTGATCAT
serB_863	CACTTTTGGCTTGGCATGGT
serB_867	CATTCACTTTTGGCTTGGCA
serB_872	CTTTTCATTCACTTTTGGCT
serB_877	TCCGCCTTTTCATTCACTTT
serB_905	CATCAGGTCAGCGTGACGGA
agaV_4	ATCCGGCTTAAAACAATATT
agaV_21	GAATCAAGCGTTCATCAATC
agaV_101	ATCTTCGGCAACCTCATCGT
agaV_116	GTTTTGTTGTACCGGATCTT
agaV_124	TCCATCAGGTTTTGTTGTAC
agaV_138	CTGCCAGTACCATTTCCATC
agaV_170	TTGCAGCGTCCAGAAACGTA
agaV_218	CAGGATTTTCTGTCGATCGG
agaV_221	CAGCAGGATTTTCTGTCGAT
agaV_237	CGGGTGTTTTACAAACCAGC
agaV_256	ACCAGCGTCAGGAAATCGGC
agaV_257	CACCAGCGTCAGGAAATCGG
agaV_260	TTTCACCAGCGTCAGGAAAT
agaV_267	CGCCACCTTTCACCAGCGTC
agaV_292	CCAACGTTAATGCGATTCAC
agaV_329	GGCGATTTGTTGTTTGCCAT
agaV_350	CGCATCCACAGAAACCGTTT
agaV_396	ATTCCACCCCAGCGGTTTTC
agaV_404	AACGAAGCATTCCACCCCAG
agaV_435	GGTCCACAGCAGGCTCTGTC
agaV_436	AGGTCCACAGCAGGCTCTGT
agaV_445	AATTTAAAGAGGTCCACAGC
glnL_19	TTGAGGATCTGCCCAGCATC
glnL_20	GTTGAGGATCTGCCCAGCAT
glnL_36	TACTGTTAATCAGCGAGTTG
glnL_78	GGTTGGCGTAATGGATCGCC
glnL_87	GCGCGGCAGGGTTGGCGTAA
glnL_95	CAGTTGTTGCGCGGCAGGGT
glnL_99	CGAGCAGTTGTTGCGCGGCA
glnL_100	GCGAGCAGTTGTTGCGCGGC
glnL_104	TTGGGCGAGCAGTTGTTGCG
glnL_122	AAACAATTTGCGGGAGCTTT
glnL_123	CAAACAATTTGCGGGAGCTT
glnL_131	CGGTGTACCAAACAATTTGC
glnL_132	ACGGTGTACCAAACAATTTG
glnL_151	TAGCTCAACAGTTCCGGTAA
glnL_157	GAGAAGTAGCTCAACAGTTC
glnL_230	GACCAGCGTCACTTCGTTAT
glnL_273	TACGCTGGGCCGTCACAGAA
glnL_287	CATGCCGTCCGGCATACGCT
glnL_288	TCATGCCGTCCGGCATACGC
glnL_298	TCCAGCAGGATCATGCCGTC
glnL_312	CCATCGGAGCCATCTCCAGC
glnL_328	AAGCGGCGCTGGTTATCCAT
glnL_339	GTTCCTGACTTAAGCGGCGC
glnL_345	GTAGCTGTTCCTGACTTAAG
glnL_374	ATCACGGGCAGCAACCTGCT
glnL_375	AATCACGGGCAGCAACCTGC
glnL_389	CAGGCCGCGCACTAAATCAC
glnL_390	CCAGGCCGCGCACTAAATCA
glnL_408	GATTTTTAATCTCATGTGCC
glnL_430	GCGCCACGTAAACCGCCAAG
glnL_478	TATTCGAGTAGTGATGGGTC
glnL_483	TGGTATATTCGAGTAGTGAT
glnL_484	TTGGTATATTCGAGTAGTGA
glnL_503	CGCCTGTTCGATAATCACTT
glnL_528	GGTCGACCAGATTTCGCAGC
glnL_549	GCAGCTGCGGCCCCAACAGA
glnL_571	CTTTCGGTAACGCGCGTACC
glnL_572	ACTTTCGGTAACGCGCGTAC
glnL_587	AGCCACTTTGTGAATACTTT
glnL_643	CGAATCAACCGCACGTTGTC
glnL_676	TGCGCCAGTTCCGGTAGGCT
glnL_677	GTGCGCCAGTTCCGGTAGGC
glnL_681	GGTCGTGCGCCAGTTCCGGT
glnL_685	TCCGGGTCGTGCGCCAGTTC
glnL_702	AGACCTGTTCAATTTGATCC
glnL_703	AAGACCTGTTCAATTTGATC
glnL_763	AGAATGATTTCACCGCCTTC
glnL_791	GGTCAGTTGAAACGCGGTGC
glnL_792	AGGTCAGTTGAAACGCGGTG
glnL_797	GTGTAAGGTCAGTTGAAACG
glnA_5	CATCGTCAGTACGTGTTCAG
glnA_68	CTGTTCTTTACCTTTAGTAT
glnA_102	CAGCATTCACCTGATGAGCA
glnA_103	TCAGCATTCACCTGATGAGC
glnA_158	GCCTTTCCAGCCGCCAATCG
glnA_191	GTCTGGCATCAGCACCATGT
glnA_208	ATCACTGCGGTGGATGCGTC
glnA_218	GAACGGGTCAATCACTGCGG
glnA_221	GAAGAACGGGTCAATCACTG
glnA_234	GGGTGGAGTCGGCGAAGAAC
glnA_235	AGGGTGGAGTCGGCGAAGAA
glnA_245	ACGGATAATCAGGGTGGAGT
glnA_251	GTCGCAACGGATAATCAGGG
glnA_254	GATGTCGCAACGGATAATCA
glnA_264	CAGGTTCAAGGATGTCGCAA
glnA_276	CTTGCAGGGTGCCAGGTTCA
glnA_283	TCATAGCCTTGCAGGGTGCC
glnA_290	GTCACGGTCATAGCCTTGCA
glnA_291	GGTCACGGTCATAGCCTTGC
glnA_306	TCGCAATGGAGCGCGGGTCA
glnA_312	CGCGCTTCGCAATGGAGCGC
glnA_313	GCGCGCTTCGCAATGGAGCG
glnA_320	ATCTTCGGCGCGCTTCGCAA
glnA_335	AGTGGAACGCAGGTAATCTT
glnA_345	CGGCAATGCCAGTGGAACGC
glnA_353	TACGGTGTCGGCAATGCCAG
glnA_365	TGGCCCGAACAGTACGGTGT
glnA_371	AGGTTCTGGCCCGAACAGTA
glnA_385	AACAGGAAGAATTCAGGTTC
glnA_391	TCATCGAACAGGAAGAATTC
glnA_402	CGAAACGGATGTCATCGAAC
glnA_417	CGGAGATAGATGATCCGAAA
glnA_437	GTCGATAGCAACGTGGGAAC
glnA_443	GATATCGTCGATAGCAACGT
glnA_444	CGATATCGTCGATAGCAACG
glnA_482	ACCACCTTCGTATTGGGTGG
glnA_485	GTTACCACCTTCGTATTGGG
glnA_488	TTTGTTACCACCTTCGTATT
glnA_489	CTTTGTTACCACCTTCGTAT
glnA_516	AACCGCCTTTCACTGCCGGA
glnA_520	AAGTAACCGCCTTTCACTGC
glnA_543	CCGAGTCTACCGGTGGAACC
glnA_544	GCCGAGTCTACCGGTGGAAC
glnA_550	TCCTGAGCCGAGTCTACCGG
glnA_553	ATATCCTGAGCCGAGTCTAC
glnA_626	AGTCGCTACTTCGTGGTGAT
glnA_627	CAGTCGCTACTTCGTGGTGA
glnA_633	GACCAGCAGTCGCTACTTCG
glnA_671	TTTGGTCATGGTATTGAAGC
glnA_672	TTTTGGTCATGGTATTGAAG
glnG_41	ACGTTCAAGCACCCAACGGA
glnG_45	GCGCACGTTCAAGCACCCAA
glnG_86	GCCGTTCTCAAACGTCGTAC
glnG_142	ATATCTGAAAGCAGCACATC
glnG_165	GCCCGTCCATTCCCGGCATA
glnG_172	AGCGCCAGCCCGTCCATTCC
glnG_216	TGATGACCGGAAGCATTGGA
glnG_220	ATAATGATGACCGGAAGCAT
glnG_229	TGTGCGGTCATAATGATGAC
glnG_245	AGCATCCAGATCGGAATGTG
glnG_254	GCTGACGGCAGCATCCAGAT
glnG_269	CCCTTGTTGATAGGCGCTGA
glnG_278	ATCAAACGCCCCTTGTTGAT
glnG_307	TCGTCGATATCAAACGGTTT
glnG_313	ACTGCTTCGTCGATATCAAA
glnG_366	TACGCGGCTGCTGCTGTTCC
glnG_382	CCGTTAAGCTGAACATTACG
glnG_405	CGCCGATGATATCGGTCGTT
glnG_406	TCGCCGATGATATCGGTCGT
glnG_413	TGGCGCTTCGCCGATGATAT
glnG_433	CGGAACACGTCCTGCATGGC
glnG_437	AATACGGAACACGTCCTGCA
glnG_453	GCGAAAGCCGACCGATAATA
glnG_515	ATGAGCGACCAGTTCTTTAC
glnG_539	GCGCGGACTGTGGCGATGCA
glnG_540	CGCGCGGACTGTGGCGATGC
glnG_549	GCGCTTTGGCGCGCGGACTG
glnG_556	ATAAACGGCGCTTTGGCGCG
glnG_571	GCCATATTCAGCGCGATAAA
glnG_600	CTGATTCGATCAAATCTTTT
glnG_601	TCTGATTCGATCAAATCTTT
glnG_633	CAGTAAACGCGCCTTTCTCG
glnG_665	TTCAAAACGCCCCTGACGAA
glnG_692	GAGGAATAATGTACCGCCAT
glnG_733	AAACGCGTCTGCACATCCAG
glnG_805	ATCCGCACATCCACTTTCAC
glnG_836	CTGTTCGAGATTCTGGTGAG
glnG_879	GGCGGTGGAACAGATCCTCA
glnG_894	CGCGGATAACGTTCAGGCGG
glnG_897	GAACGCGGATAACGTTCAGG
glnG_900	GATGAACGCGGATAACGTTC
glnG_912	GCAGCGGCGGCAGATGAACG
glnG_955	AAAAAATGGCGCGCCAGACG
glnG_956	TAAAAAATGGCGCGCCAGAC
glnG_957	GTAAAAAATGGCGCGCCAGA
glnG_969	GCGCGGCAACCTGTAAAAAA
glnG_986	TTCTACGCCCAGTTCGCGCG
glnG_1024	GTCAGAGCAGCTTCGGTTTC
glnG_1031	CAGACGCGTCAGAGCAGCTT
glnG_1092	CGGCCATCACCGTTAGCCAG
pyrI_57	AACCGATCTGGGCGGGGATA
pyrI_63	GCTTAAAACCGATCTGGGCG
pyrI_64	AGCTTAAAACCGATCTGGGC
pyrI_65	CAGCTTAAAACCGATCTGGG
pyrI_68	CAACAGCTTAAAACCGATCT
pyrI_69	TCAACAGCTTAAAACCGATC
pyrI_107	GGTGATGCGCTGATCCGTTT
pyrI_128	AGAAGGCAGGTTCAGACCAA
pyrI_141	GGCCCATCTCGCCAGAAGGC
pyrI_145	TTGCGGCCCATCTCGCCAGA
pyrI_162	CGATTTTGATCAGATCTTTG
pyrI_191	TACTTGATCTTCACTCAAAA
pyrI_235	ATACGGTTAACCGTGGCTTG
pyrI_242	GTTGTCGATACGGTTAACCG
pyrI_252	CCACTTCATAGTTGTCGATA
pyrI_288	CGATGCGCTCCGGCAGACTT
pyrI_289	TCGATGCGCTCCGGCAGACT
pyrI_298	AGCACATTGTCGATGCGCTC
pyrI_327	GGCTGATACAGTTGCTGTTC
pyrI_328	TGGCTGATACAGTTGCTGTT
pyrI_348	TGGATGAAACCGGTTCGGCA
pyrI_353	AAAGCTGGATGAAACCGGTT
pyrI_358	ACGGCAAAGCTGGATGAAAC
pyrI_377	ATCATTGGCGCGTTTTCGCA
pyrI_392	GCATTTGAGCGCGATATCAT
pyrI_437	ATTGGCCAGCACCACATTAT
pyrI_438	AATTGGCCAGCACCACATTA
pyrB_10	ATGATATGTTTCTGATATAG
pyrB_35	ATCGCGACTAAGGTCGTTTA
pyrB_45	GATTAAGGTCATCGCGACTA
pyrB_60	CTGTCGCCAGCACCAGATTA
pyrB_102	GCTTCAACAGCTCTGGTTGC
pyrB_103	TGCTTCAACAGCTCTGGTTG
pyrB_109	ACTTTGTGCTTCAACAGCTC
pyrB_137	AGAGGCTTCGAAGAAACAGC
pyrB_155	AGAGAGGCGGGTACGGGTAG
pyrB_161	TTCGAAAGAGAGGCGGGTAC
pyrB_162	TTTCGAAAGAGAGGCGGGTA
pyrB_167	AGATGTTTCGAAAGAGAGGC
pyrB_168	TAGATGTTTCGAAAGAGAGG
pyrB_171	GCATAGATGTTTCGAAAGAG
pyrB_206	GTCGGAGAAGCCCACCACGC
pyrB_224	CAGTGATGTATTGGCGCTGT
pyrB_233	CTTTTTACCCAGTGATGTAT
pyrB_269	GCTGATAACCGAAATGGTAT
pyrB_275	GTAAGTGCTGATAACCGAAA
pyrB_347	TACATTGCCGGAAAACTCGG
pyrB_350	CGGTACATTGCCGGAAAACT
pyrB_359	ATTCAGTACCGGTACATTGC
pyrB_370	CCATCACCGGCATTCAGTAC
pyrB_383	ATGTTGGTTGGAGCCATCAC
pyrB_395	GGTTTGCGTCGGATGTTGGT
pyrB_399	GCAAGGTTTGCGTCGGATGT
pyrB_406	AAGTCCAGCAAGGTTTGCGT
pyrB_416	AATAGTGAATAAGTCCAGCA
pyrB_446	GAGATTGTCCAGACGCCCCT
pyrB_447	GGAGATTGTCCAGACGCCCC
pyrB_468	GGTCACCAACCATTGCGACG
pyrB_489	GAACGGTGCGGCCATATTTC
pyrB_501	GAGTCAGGGAGTGAACGGTG
pyrB_506	CGCCTGAGTCAGGGAGTGAA
pyrB_515	CTTCGCTAACGCCTGAGTCA
pyrB_516	ACTTCGCTAACGCCTGAGTC
pyrB_549	CCGGCGCGATGAAGTAAAAA
pyrB_568	TGCGGCATTGCCAGCGCGTC
pyrB_586	AGCATATCCAGAATGTATTG
pyrB_675	TTTGCACGCGGGTCATGTAC
pyrB_686	CAGACGCTCTTTTTGCACGC
pyrB_687	CCAGACGCTCTTTTTGCACG
pyrB_711	TCACGTTGGCGTACTCGGAC
pyrB_712	TTCACGTTGGCGTACTCGGA
pyrB_716	CGCTTTCACGTTGGCGTACT
pyrB_725	AACAAACTGCGCTTTCACGT
pyrB_765	TCATATTGGCTTTGGCGTTG
pyrB_773	CAGCACTTTCATATTGGCTT
pyrB_779	CGGATGCAGCACTTTCATAT
pyrB_799	ATCTCATCAACACGCGGCAG
pnuC_27	CCCCTATTGGTATATGTACC
pnuC_40	TCATAACCGCCTGCCCCTAT
pnuC_95	AAGGCCAATACACAGCAACC
pnuC_114	TGATCTTCTCCAGACTGGCA
pnuC_119	GTTGCTGATCTTCTCCAGAC
pnuC_153	CAAACAAGGTGACGTTGATC
pnuC_167	AAAGAAAATAATGCCAAACA
pnuC_206	AAACACCTGTAATAGCAGGC
pnuC_210	AGAAAAACACCTGTAATAGC
pnuC_236	ATACCAACCGTAAATATTCG
pnuC_275	CAACTCCGCCTCGTTCTGAC
pnuC_313	CAGCTGAGTGCCTTCGGCAA
pnuC_319	GCCAACCAGCTGAGTGCCTT
pnuC_385	CGGGTCAAAAATGCAAACAC
pnuC_404	CATGATCATGACTGCCACGC
pnuC_405	GCATGATCATGACTGCCACG
pnuC_466	TCCCAGAACGGGAAAGCGTC
pnuC_477	TCATGCATGAATCCCAGAAC
pnuC_478	ATCATGCATGAATCCCAGAA
pnuC_617	GATGATGTACTCCAGAGACA
pnuC_639	CGTTGAGCGCAATAAAGGTC
pnuC_644	GCTGCCGTTGAGCGCAATAA
pnuC_666	GTGCGCTGTTGATCCACATC
panZ_11	AAATTTTTCTAATCGAATGA
panZ_39	TTTGCAGGTCAATCCGGTCT
panZ_45	AGATCTTTTGCAGGTCAATC
panZ_54	ACTCCGGCCAGATCTTTTGC
panZ_70	AACGAGGAAGGGGAATACTC
panZ_80	GTCAACCTGTAACGAGGAAG
panZ_81	CGTCAACCTGTAACGAGGAA
panZ_82	TCGTCAACCTGTAACGAGGA
panZ_86	GTTATCGTCAACCTGTAACG
panZ_108	AACGCGCGGCGTAGATACGG
panZ_111	TAAAACGCGCGGCGTAGATA
panZ_122	CAGGCGCTCGTTAAAACGCG
panZ_141	TTACCCGCACGGCAGCGAGC
panZ_152	GCCGCTTAAGGTTACCCGCA
panZ_164	TGCTCCCTCGGTGCCGCTTA
panZ_176	CAGGGAATCCAGTGCTCCCT
panZ_194	GGTGACTTCCCGCACGCGCA
panZ_195	GGGTGACTTCCCGCACGCGC
panZ_216	ATTGCCCCACACCGCGACGG
panZ_219	GATATTGCCCCACACCGCGA
panZ_268	ATCCACCAGCATGAAACGCC
panD_30	CATGAGTCACTTTCACGCGG
panD_33	CCGCATGAGTCACTTTCACG
panD_57	CGCAAGAACCTTCATAGTGC
panD_80	GTCAAGAAAATCCTGGTCAA
panD_87	CGGCTGCGTCAAGAAAATCC
panD_107	GGCTTCGTTTTCGAGAATAC
panD_128	GGTGACATTCCAGATATCAA
panD_149	AGTGGAGAAACGCTTGCCGT
panD_167	TTCTGCCGCGATGGCATAAG
panD_176	CGAACCGCGTTCTGCCGCGA
panD_227	ATCGCCGACACTGGCGCAGT
panD_228	TATCGCCGACACTGGCGCAG
panD_236	GATGACAATATCGCCGACAC
panD_263	ATCTGGCATGGTAACGAAGC
panD_275	GCGAGCTTCTTCATCTGGCA
panD_280	CAGGTGCGAGCTTCTTCATC
panD_299	ATAGGCGACGTTGGGTCGCC
panD_307	CCTTCAAAATAGGCGACGTT
panD_308	GCCTTCAAAATAGGCGACGT
panD_317	TTCATTGTCGCCTTCAAAAT
proC_47	GGCAATCAGACCGCCGAGAA
proC_68	CCCTGGAAGCACCTGACCGC
proC_85	GTGTATACCCAGATTTGCCC
proC_107	GGCGACTTTATCCGGGGAGG
proC_108	CGGCGACTTTATCCGGGGAG
proC_109	GCGGCGACTTTATCCGGGGA
proC_110	GGCGGCGACTTTATCCGGGG
proC_113	CAGGGCGGCGACTTTATCCG
proC_114	GCAGGGCGGCGACTTTATCC
proC_115	TGCAGGGCGGCGACTTTATC
proC_128	GCCGAACTGGTCATGCAGGG
proC_131	GATGCCGAACTGGTCATGCA
proC_132	TGATGCCGAACTGGTCATGC
proC_141	CTGCGGCGTTGATGCCGAAC
proC_158	CACTTCTTGCGCCGATTCTG
proC_191	AACGGCAGCAAAAATGATGT
proC_209	AATCATGATGCCAGGTTTAA
proC_217	AGCACTTTAATCATGATGCC
proC_254	CAGAGAGTCTTTATTCAGGC
proC_258	CGACCAGAGAGTCTTTATTC
proC_330	CGCGGATAATTTTCCGGTCA
proC_336	GCATGGCGCGGATAATTTTC
proC_348	CGGGAGTGTTCGGCATGGCG
proC_353	CAGTGCGGGAGTGTTCGGCA
proC_358	TTAACCAGTGCGGGAGTGTT
proC_367	ATCCCGGCATTAACCAGTGC
proC_368	CATCCCGGCATTAACCAGTG
proC_383	TGGCGTTACGGAGGTCATCC
proC_392	CAGCGCGTTTGGCGTTACGG
proC_395	TACCAGCGCGTTTGGCGTTA
proC_403	TCTGGGGTTACCAGCGCGTT
proC_419	CACATCAGCGGTATCTTCTG
proC_420	GCACATCAGCGGTATCTTCT
proC_421	AGCACATCAGCGGTATCTTC
proC_453	CTTCCGCTTCGCCAAAGCAG
proC_487	CCGACCACCGGGTGGATCAT
proC_495	CGCTCACACCGACCACCGGG
proC_498	AACCGCTCACACCGACCACC
proC_499	GAACCGCTCACACCGACCAC
proC_526	ATAAACATAAATACGTAGGC
proC_530	TTCGATAAACATAAATACGT
proC_586	AATTTATACGCCTGGGCGCG
proC_593	AGCGGCAAATTTATACGCCT
proC_594	GAGCGGCAAATTTATACGCC
proC_611	GGAACCCATTACCGCCTGAG
proC_632	CGTTTCCAGCACCATTTTTG
proC_664	ACCATATCTTTCAGTGCCCC
proC_694	GCTTCAATGGTGGTGCCTCC
proC_704	TACGCGTACCGCTTCAATGG
proC_707	CAGTACGCGTACCGCTTCAA
icd_22	GTGATCTTCTTGCCTTGTGC
icd_44	GTTGAGTTTGCCGTTTTGCA
icd_45	CGTTGAGTTTGCCGTTTTGC
icd_70	TAAGGGATAATCGGATTTTC
icd_79	CCTTCAATGTAAGGGATAAT
icd_87	TTCCATCACCTTCAATGTAA
icd_88	ATTCCATCACCTTCAATGTA
icd_125	GACCACTTTCAGCATGGCTG
icd_126	CGACCACTTTCAGCATGGCT
icd_127	TCGACCACTTTCAGCATGGC
icd_131	AGCGTCGACCACTTTCAGCA
icd_167	GATTTTACGCTCGCCTTTAT
icd_191	ACCGGTGTAAATTTCCATCC
icd_209	AACCTGTGTGGATTTTTCAC
icd_221	GTCCTGACCATAAACCTGTG
icd_253	ATCAGATCAAGAGTTTCAGC
icd_293	AGTGGTCAGCGGACCTTTAA
icd_304	CCACCAACCGGAGTGGTCAG
icd_311	AATACCGCCACCAACCGGAG
icd_316	GAGCGAATACCGCCACCAAC
icd_350	GAGATCCAGTTCCTGGCGCA
icd_357	AGATGTAGAGATCCAGTTCC
icd_381	GATAGTAACGTACCGGACGC
icd_388	GTGCCCTGATAGTAACGTAC
icd_412	TCAGGGTGTTTAACCGGGCT
icd_417	TCAGTTCAGGGTGTTTAACC
icd_418	GTCAGTTCAGGGTGTTTAAC
icd_429	TAACCATATCGGTCAGTTCA
icd_430	ATAACCATATCGGTCAGTTC
icd_440	TTCACGGAAGATAACCATAT
icd_456	AAATGTCTTCCGAGTTTTCA
icd_509	TTTAATCACTTTCTCGGCGT
icd_515	CAGGAATTTAATCACTTTCT
icd_534	TCACCCCCATCTCTTCACGC
icd_570	TACCGATACCACAATGTTCC
icd_571	ATACCGATACCACAATGTTC
icd_598	TTGGTGCCTTCTTCCGAACA
icd_617	CGCTGCACGAACCAGACGTT
icd_710	CCAGTCTTTAAACGCTCCTT
icd_738	CAAACTCTTCACGCGCCAGC
icd_783	GGTTTTTAACTTTCAGCCAC
icd_784	GGGTTTTTAACTTTCAGCCA
icd_804	CGATCTCTTTGCCAGTGTTC
icd_805	ACGATCTCTTTGCCAGTGTT
icd_855	GACGCAGCAGGATCTGTTGC
icd_867	CATATTCAGCCGGACGCAGC
icd_877	GCGATAACATCATATTCAGC
icd_899	GTCACCGTTCAGGTTCATAC
icd_909	CAGAAATGTAGTCACCGTTC
icd_935	ACCGCCAACCTGCGCTGCCA
metA_4	AGCTCGTCCGGCACACGAAT
metA_16	TTGACGGCGGGTAGCTCGTC
metA_28	TCACGCAAGAAATTGACGGC
metA_29	TTCACGCAAGAAATTGACGG
metA_32	TTCTTCACGCAAGAAATTGA
metA_103	TTAAGGATCAGAACCTTAAG
metA_120	TCTTCTTCGGCATCAGGTTA
metA_133	TTTTCAGTTTCAATCTTCTT
metA_168	GCAAAGGTGAGTTTGAAAGC
metA_184	AGCTGAATATCGACCTGCAA
metA_221	GGGCGTGTTGCGCGATTCAC
metA_222	CGGGCGTGTTGCGCGATTCA
metA_241	AAGTTGTTCAGATGCTCTGC
metA_242	GAAGTTGTTCAGATGCTCTG
metA_325	TTAAACTCCACCAGGCCCAG
metA_333	CGACATCATTAAACTCCACC
metA_364	TCCAGCACCTGTTTGATCTG
metA_407	CCAGCAGACAAACAGCGTCG
metA_440	GCCGTAGAGGATATTGAGCG
metA_453	TTTGCTTAGGAATGCCGTAG
metA_466	TTTTCGGTGCGAGTTTGCTT
metA_482	GTAAACGCCAGAGAGTTTTT
metA_519	GCGTCAGAAGCGCATGAGGA
metA_523	CCACGCGTCAGAAGCGCATG
metA_561	CATAGCGCGAATGCGGTGCC
metA_568	AAGTCAGCATAGCGCGAATG
metA_592	TAATCACGAATCAACGCTGC
metA_617	CTCTGCCAGAATTTCCAGAT
metA_668	GGCAATGCGCTTATCTTTAC
metA_689	TTCGGGATGGCCCGTCACAA
metA_702	TTTGCGCATCATATTCGGGA
metA_706	AGCGTTTGCGCATCATATTC
metA_707	CAGCGTTTGCGCATCATATT
metA_744	CTAGTCCGGCTTCCACATCG
metA_758	CGGTACATCCGGGTCTAGTC
metA_768	AATAGTTATACGGTACATCC
metA_769	AAATAGTTATACGGTACATC
metA_778	TTGTGCGGGAAATAGTTATA
metA_792	TATTTTGCGGATCATTGTGC
metA_793	GTATTTTGCGGATCATTGTG
metA_805	CTCGCTCGCGGTGTATTTTG
metA_817	TGACTACGCCAGCTCGCTCG
metA_857	GACGTAATAGTTGAGCCAGT
metA_882	GTAGATCGTATGGCGTGATC
metA_892	TTCATGTGCCGTAGATCGTA
cysE_44	GTCCGCCAGCGTTCTGGCTT
cysE_50	CTCACAGTCCGCCAGCGTTC
cysE_73	TGGTAAAAACTGGCCAGCAT
cysE_83	TAGCGTCGCGTGGTAAAAAC
cysE_93	CGTGCTTGAGTAGCGTCGCG
cysE_120	TGTAGCTCAGTGCACTGCCA
cysE_166	ATAGCAATAGCAGGCATAAT
cysE_175	ACTTCACGGATAGCAATAGC
cysE_189	AGGCTTCTTCCACCACTTCA
cysE_209	CATTTCCGGGTCAGCGGCGT
cysE_215	GGCGATCATTTCCGGGTCAG
cysE_222	CCGCAGAGGCGATCATTTCC
cysE_223	GCCGCAGAGGCGATCATTTC
cysE_236	CTGAATATCACAGGCCGCAG
cysE_269	TTTATCGACTGCCGGGTCGC
cysE_270	ATTTATCGACTGCCGGGTCG
cysE_276	TTGAGTATTTATCGACTGCC
cysE_277	GTTGAGTATTTATCGACTGC
cysE_299	ACCCTTCAGGTATAACAACG
cysE_300	AACCCTTCAGGTATAACAAC
cysE_301	AAACCCTTCAGGTATAACAA
cysE_312	GCAAGGCATGAAAACCCTTC
cysE_329	ACCGATGCGATAGGCCTGCA
cysE_338	CAACCAGTGACCGATGCGAT
cysE_402	CCTGGAACGTCACAGAAACC
cysE_420	CTGCCGGGTGAATATCGACC
cysE_435	CGCGACCAATTTTTGCTGCC
cysE_436	CCGCGACCAATTTTTGCTGC
cysE_471	CAACGACGATGCCTGTCGCG
cysE_573	CTTCACGAATTTTCGGGTGA
cysE_579	TCACACCTTCACGAATTTTC
cysE_580	ATCACACCTTCACGAATTTT
cysE_624	GCCCAACTTCAATATTGCCG
cysE_671	CGGCACCGGTTGCAGCACCA
cysE_694	ACGCCAGCGGCGGTGGTATG
cysE_707	AATACGAGCCGGAACGCCAG
cysE_718	GGTTTACCGACAATACGAGC
cysE_739	ATTGATGGCTTATCGCTGTC
cysE_754	TGCTGGTCCATATCCATTGA
cysE_792	CATCCCCATACTCAAATGTA
cysB_48	CCGCTGTTGATGAGACATTC
cysB_91	CTGACTTGTTTACTGATCCC
cysB_92	TCTGACTTGTTTACTGATCC
cysB_149	CGTCAGGTGCTTGCCGCTTC
cysB_150	GCGTCAGGTGCTTGCCGCTT
cysB_165	CTGCTGGCGTTACCTGCGTC
cysB_181	CGAATTATTTCTTGCCCTGC
cysB_219	TTATGGCATCGACTTTCGAC
cysB_236	CTCTCCGGCAACCGATTTTA
cysB_251	ATCCGGCCAGGTGTGCTCTC
cysB_263	CAGTGAACCTTTATCCGGCC
cysB_268	ATATACAGTGAACCTTTATC
cysB_293	GCGTGCCTGGGTATGCGTGG
cysB_296	GTAGCGTGCCTGGGTATGCG
cysB_305	TGGTAATGCGTAGCGTGCCT
cysB_306	TTGGTAATGCGTAGCGTGCC
cysB_325	ATAAAGCCTTTGATGACGTT
cysB_358	TGCATATGCAAAGAAACGCG
cysB_381	CAATTTGTGTCGGCGAGCCC
cysB_391	ACGGCATCAGCAATTTGTGT
cysB_410	ATCAGCATTGCCTTTAGAGA
cysB_443	ATACAGATGCAGCGCTTCTG
cysB_484	GCCCGATTCCAGTGGTAGCA
cysB_492	CTACAATAGCCCGATTCCAG
cysB_520	TTGCCTGCCAGCGGGTGATC
cysB_528	TGGCTTTTTTGCCTGCCAGC
cysB_548	CGCCAGTTCTTCAATGGTAA
cysB_577	CCGAAGGTATATGTCACCAA
cysB_593	TGAACGTCCGGTAAAGCCGA
cysB_605	AGTATCCAGTTCTGAACGTC
cysB_629	CGTTAACCCTGCGCGATTAA
cysB_652	GTTGCCGTGAAAACGATACG
cysB_702	CCCCTACCCCCAGCCCTAAC
cysB_731	GACCGGATCCACCGCCATGC
cysB_755	AACACGCACAAGGTCGGGAT
cysB_760	GCATCAACACGCACAAGGTC
cysB_761	AGCATCAACACGCACAAGGT
cysB_765	CGTGAGCATCAACACGCACA
cysB_798	AACCAATTTTGGTTGTACTG
cysB_809	ACTACGGCGAAAACCAATTT
cysB_825	AACTGCGCAAGAAAGTACTA
cysB_877	ACGACATCACGCGTTAAATG
gltA_26	AACAGCTGTATCCCCGTTGA
gltA_27	CAACAGCTGTATCCCCGTTG
gltA_96	CACCTTTTGAACCGAGAGTA
gltA_125	TGAAGTGAAGCCTGGGTCAA
gltA_132	ATGCGGTTGAAGTGAAGCCT
gltA_133	GATGCGGTTGAAGTGAAGCC
gltA_149	AATTTTAGATTCGCAGGATG
gltA_155	AAAAGTAATTTTAGATTCGC
gltA_207	GCTGATCGATCGGGAAACCG
gltA_216	CGGTCGCCAGCTGATCGATC
gltA_217	TCGGTCGCCAGCTGATCGAT
gltA_236	AACTTCCAGGTAGTTAGAAT
gltA_249	GCAGGATGTAACAAACTTCC
gltA_267	TCGGTTTTTCACCATTCAGC
gltA_286	TCGTCATACTGTTCCTGAGT
gltA_326	CTCGTGGATCATGGTATGAC
gltA_327	GCTCGTGGATCATGGTATGA
gltA_335	GGTAATCTGCTCGTGGATCA
gltA_342	ACAGACGGGTAATCTGCTCG
gltA_356	ACGGAAAGCATGGAACAGAC
gltA_357	GACGGAAAGCATGGAACAGA
gltA_366	GCGAGTCGCGACGGAAAGCA
gltA_375	CCATTGGATGCGAGTCGCGA
gltA_391	ATACCACACATGACTGCCAT
gltA_416	ATAGAACGCCGCCAGCGCGC
gltA_463	GCGGCAATTTCACGGTGACG
gltA_471	GGCGGAACGCGGCAATTTCA
gltA_482	TTTCGACAGCAGGCGGAACG
gltA_489	TCGGCATTTTCGACAGCAGG
gltA_492	TGGTCGGCATTTTCGACAGC
gltA_508	TAACACATCGCGGCCATGGT
gltA_512	CTTGTAACACATCGCGGCCA
gltA_518	GGAATACTTGTAACACATCG
gltA_539	GTAAACAAATGGCTGACCAA
gltA_550	TCGTTGCGCGGGTAAACAAA
gltA_561	CGTAGGAGAGATCGTTGCGC
gltA_562	GCGTAGGAGAGATCGTTGCG
gltA_578	ATTCAGGAAGTTACCGGCGT
gltA_584	CATCATATTCAGGAAGTTAC
gltA_594	GCGTGGAGAACATCATATTC
gltA_611	TTCATACGGTTCGCACGGCG
gltA_616	TTAACTTCATACGGTTCGCA
gltA_625	AGAATCGGATTAACTTCATA
gltA_640	TCCATAGCACGTTCCAGAAT
gltA_663	CAGCGTGCAGGATCAGAATA
gltA_675	TCTGTTCATGGTCAGCGTGC
gltA_687	AGGTAGAGGCGTTCTGTTCA
gltA_701	GGTACGCACGGTGGAGGTAG
gltA_707	GCCAGCGGTACGCACGGTGG
gltA_710	AGAGCCAGCGGTACGCACGG
argA_20	GCGGAATCCCTCGACCAACT
argA_39	TGATATAGGGAACCGAATGG
argA_42	TATTGATATAGGGAACCGAA
argA_52	CCCCGGTGGGTATTGATATA
argA_53	TCCCCGGTGGGTATTGATAT
argA_65	GACAAACGTTTTTCCCCGGT
argA_69	TGATGACAAACGTTTTTCCC
argA_107	GGAGAAATTCTCATGCTCAA
argA_128	CCCGATATCATTAACGATAC
argA_162	CCACCACCAGACGGATGCCG
argA_171	CGCCATAGACCACCACCAGA
argA_199	GCCAGATTTGCGTCGATCTG
argA_231	TCTTGTGATACAGCGGTTCG
argA_238	CGTATATTCTTGTGATACAG
argA_266	CAGTTCCAGTGTTTTGGCGT
argA_272	CTTCACCAGTTCCAGTGTTT
argA_333	TGTTATTGAGACTCATCGAC
argA_358	TTGATATGCGCGCCCTGCAG
argA_408	CGTCATCGACGCCCAGCGGC
argA_412	ACGCCGTCATCGACGCCCAG
argA_444	TCCGCCGGATACGCCCGCTA
argA_459	TCGCGTCTTCATCAATCCGC
argA_483	CACCGCTGTCCAGTTGACGA
argA_523	CCAGTGACTGAAACAGCGAC
argA_558	TGGCAATCTCTTCCGAGGTC
argA_563	TTGAGTGGCAATCTCTTCCG
argA_578	CAGTTTGATGGCCAGTTGAG
argA_590	CTTTTCAGCTTTCAGTTTGA
argA_632	GTCGTCATTAGTGACGCCCT
argA_633	CGTCGTCATTAGTGACGCCC
argA_668	CGCTTCGTTAGGGAAAAGTT
argA_678	CCCGCGCTTGCGCTTCGTTA
argA_679	ACCCGCGCTTGCGCTTCGTT
argA_707	GTAATCGCCTTTCTCTTCCT
argA_708	TGTAATCGCCTTTCTCTTCC
argA_734	ACGCAAAAAGCGCACCGTAC
argA_884	TGTTGCGCGACGAATCTGCT
argA_942	GAATACCTTGCTGCTCCAGT
argA_943	AGAATACCTTGCTGCTCCAG
argA_972	TCTCCAGCTGCTCGCGAGAA
argA_1013	CGTGTTATCGCGCTGAATAA
argA_1043	GAACGGATAGAGCGCGGCGC
argA_1049	TTCCGGGAACGGATAGAGCG
argA_1060	CCAATCTTCTCTTCCGGGAA
argA_1065	TTTCCCCAATCTTCTCTTCC
argA_1066	ATTTCCCCAATCTTCTCTTC
argA_1091	ATCCGGGTGAACTGCCACAC
argA_1107	TTGATGAACTGCGGTAATCC
argA_1108	CTTGATGAACTGCGGTAATC
argA_1116	CTTCACCCCTTGATGAACTG
argE_16	CGGTAAATCTCGATAAATGG
argE_19	GCGCGGTAAATCTCGATAAA
argE_36	AAGGTGTGGCAATCAGAGCG
argE_50	CGTGGCGCTTATTGAAGGTG
argE_55	TCTTCCGTGGCGCTTATTGA
argE_68	TTGATCGAGTGCCTCTTCCG
argE_160	TTGTTGCGAGTTCCTGGAAC
argE_166	TTGAATTTGTTGCGAGTTCC
argE_242	GTCATCAAATGGCACCGTAT
argE_253	GTCCAGCGACCGTCATCAAA
argE_283	TCATGCTCCGTCAGTGTAAA
argE_329	AAAAAAGCCTTTCATGTCGG
argE_332	CGCAAAAAAGCCTTTCATGT
argE_360	CGACATCGCGTAGCGCATCA
argE_403	GCAGTCGCCAGAATGTAGAG
argE_437	ATAACGCGCTCCGGCCATAC
argE_446	TTCGGCAAAATAACGCGCTC
argE_464	CGGGCGCAGGGCGGTAGTTT
argE_476	GATGGCGCAATCCGGGCGCA
argE_477	TGATGGCGCAATCCGGGCGC
argE_483	CGCCAATGATGGCGCAATCC
argE_484	TCGCCAATGATGGCGCAATC
argE_494	TGACGTCGGTTCGCCAATGA
argE_508	CGTACCGGTTGTAGTGACGT
argE_523	TGACCTTTATGTGCGCGTAC
argE_557	CGACTGGCCCTGAATACGGA
argE_561	GCCCCGACTGGCCCTGAATA
argE_573	GATCGCTGGAGTGCCCCGAC
argE_587	AACTCCGCGTGCTGGATCGC
argE_595	ATAGCGTTAACTCCGCGTGC
argE_635	CAATTGCAAAATATGCCCGA
argE_666	CGTAGTGATAACGTTCTTTC
argE_698	GTTGAGCGTAGGGTATGGCA
argE_703	CCGAGGTTGAGCGTAGGGTA
argE_708	TATGCCCGAGGTTGAGCGTA
argE_709	ATATGCCCGAGGTTGAGCGT
argE_720	CGCCACCGTGAATATGCCCG
argE_753	ACTCACAGCAAGCGCAAATA
argE_793	TTGAGTGTCATGCCAGGCAG
argE_799	AGTTCATTGAGTGTCATGCC
argE_868	TCGTCGACCGTCAGACGACC
argE_898	CATTCATAGCCAGGGATCGG
argE_901	GGGCATTCATAGCCAGGGAT
argE_906	TCGGTGGGCATTCATAGCCA
argE_907	TTCGGTGGGCATTCATAGCC
argE_921	CAACCAGTTGATGATTCGGT
argE_922	TCAACCAGTTGATGATTCGG
argE_925	ACTTCAACCAGTTGATGATT
argE_974	GGTACAGTAGTTCACCACTT
argE_995	CGTTTGAATAAACGGCGCTT
argG_24	TACCAATACGTTGACCTACC
argG_25	ATACCAATACGTTGACCTAC
argG_71	CATCCACAGCAGTGCGGCAC
argG_77	TTGTCGCATCCACAGCAGTG
argG_112	AGGTTTGCAGTATATGCATA
argG_132	CCTCTTCGTCTGGCTGGCCC
argG_138	CATAATCCTCTTCGTCTGGC
argG_142	GCATCATAATCCTCTTCGTC
argG_168	CGTATTCCATGGCACGACGA
argG_169	CCGTATTCCATGGCACGACG
argG_179	GTTCTCCGCGCCGTATTCCA
argG_219	CTTCGGCCACCAGTTGTTTG
argG_236	CTGAATAGCGGCAATACCTT
argG_248	AAATGCGCCACACTGAATAG
argG_278	GAAATAGGTCAGGCCGCCGG
argG_281	GTTGAAATAGGTCAGGCCGC
argG_288	GCGTCGTGTTGAAATAGGTC
argG_293	CAGCGGCGTCGTGTTGAAAT
argG_318	GCATGGTACCAGTCACGGCG
argG_323	AACCAGCATGGTACCAGTCA
argG_335	TTTCATCGCAGCAACCAGCA
argG_392	TTCGATATCGTTTCCTTTGT
argG_440	GTAAATCTGCAGTTCAGCAT
argG_466	ATAAAGTCAGTATCAAGCCA
argG_504	TAAATTCAGACATCTCATGA
argG_533	CATTTTGTAGTCGAAACCGC
argG_569	CATGTTGGAGTCTGTGGAGT
argG_575	ACCAAGCATGTTGGAGTCTG
argG_584	ATGCGTTGCACCAAGCATGT
argG_627	CGATTTTGACGCTGGAGTTG
argG_635	CGGGTTGACGATTTTGACGC
argG_654	AGAATTTCACGCCCATAATC
argG_655	CAGAATTTCACGCCCATAAT
argG_696	GTACTGTGACTTCTTCTGCC
argG_697	CGTACTGTGACTTCTTCTGC
argG_736	GTTTTACCGTTCAGCGCCAC
argG_758	CATTTCTACGTCGTCGCTAA
argG_816	CAATCTGGTCGCTCATGCCC
argG_831	CGATGATACGGTTTTCAATC
argG_843	GGCTTTTCGCTTCGATGATA
argG_864	CCGGAGCTTCGTAAATACCA
argG_883	ATGTGCAGCAGTGCCATCCC
argG_918	CGTTGTGAATACCGGTCAAC
argG_926	GGTGTCTTCGTTGTGAATAC
argG_947	ATGCGCGTGATACTGCTCAA
argG_984	AACGCCCCTGGTACAGCAGA
argG_996	GGGAGTCAAACCAACGCCCC
argG_1016	GTCACGCAGCATCAGCGCCT
argG_1017	AGTCACGCAGCATCAGCGCC
argG_1058	AACTTCACCAGTGATCTGGC
ppc_17	ACTGACATTACTACGCAATG
ppc_65	TTCTCCCAACGCATCCTTGA
ppc_114	GTGAAGATTTCGACAACTTA
ppc_156	AGGTGGTGAGCAACTCCTGG
ppc_159	GTAAGGTGGTGAGCAACTCC
ppc_173	GTTCGACAAATTTTGTAAGG
ppc_176	GTCGTTCGACAAATTTTGTA
ppc_208	TGACTAAACGCACGCGCAAC
ppc_209	CTGACTAAACGCACGCGCAA
ppc_234	CGGCGGTGTTGGCCAGGTTC
ppc_240	ATTGCTCGGCGGTGTTGGCC
ppc_245	GTGGTATTGCTCGGCGGTGT
ppc_251	AATGCTGTGGTATTGCTCGG
ppc_254	CGAAATGCTGTGGTATTGCT
ppc_264	CGCCTTTCGGCGAAATGCTG
ppc_277	TTGCTGGCAGCTTCGCCTTT
ppc_293	GGCGATCACTTCCGGGTTGC
ppc_301	AGGGTGCGGGCGATCACTTC
ppc_314	TTTCAGTTTACGCAGGGTGC
ppc_315	TTTTCAGTTTACGCAGGGTG
ppc_320	CTGGTTTTTCAGTTTACGCA
ppc_321	GCTGGTTTTTCAGTTTACGC
ppc_339	TGTCTTCGCTCAGTTCCGGC
ppc_343	ATGGTGTCTTCGCTCAGTTC
ppc_362	CGATTCCACTGCTTTTTTGA
ppc_402	TTTCGGTTGGGTGAGCCGTG
ppc_414	TACGACGGGTAATTTCGGTT
ppc_415	GTACGACGGGTAATTTCGGT
ppc_419	CAGTGTACGACGGGTAATTT
ppc_428	TTTGTGGATCAGTGTACGAC
ppc_429	TTTTGTGGATCAGTGTACGA
ppc_444	CGTTCACTTCCACCATTTTG
ppc_467	GTTATCGAGCTGTTTTAAAC
ppc_516	GGCGCAGGCGACGCATCAGC
ppc_531	ACTGGGCGATCAACTGGCGC
ppc_537	GCCATGACTGGGCGATCAAC
ppc_548	TTCATCGGTATGCCATGACT
ppc_549	TTTCATCGGTATGCCATGAC
ppc_563	ACGCAGCTTACGGATTTCAT
ppc_573	CCGGGCTTGGACGCAGCTTA
ppc_586	TTGGCTTCATCTACCGGGCT
ppc_591	CCCATTTGGCTTCATCTACC
ppc_592	CCCCATTTGGCTTCATCTAC
ppc_605	CACTACGGCAAAGCCCCATT
ppc_620	CCACAGGCTGTTTTCCACTA
ppc_636	AATTTGGTACGCCTTGCCAC
ppc_652	TTCAGTTCGCGCAGGTAATT
ppc_660	GTTGTTCGTTCAGTTCGCGC
ppc_693	CGACGGGCAGTTTGTAGCCG
ppc_709	CGGACCGGAACAAATTCGAC
bioH_23	ATGAACATTCCCCTGACCTT
bioH_77	GTCAATGCAACGCCACACTT
bioH_129	CGAAGCCGGGCAGGTCAACA
bioH_159	GTGACAGCGCACCAAATCCC
bioH_194	TGCCTGTTGCAGCACGGCTT
bioH_200	ATCAGGTGCCTGTTGCAGCA
bioH_217	CCTAACCAAATGGCTTTATC
bioH_227	CAGACTCCAGCCTAACCAAA
bioH_267	CGGGATGGGTTAACGCAATC
bioH_281	CGCCTGAACACGCTCGGGAT
bioH_282	GCGCCTGAACACGCTCGGGA
bioH_286	ACCAGCGCCTGAACACGCTC
bioH_287	GACCAGCGCCTGAACACGCT
bioH_311	AAAACAAGGTGACGACGCCA
bioH_325	TCGTCACGAGCACTAAAACA
bioH_352	AGCACGTCCGGTTTTATCCC
bioH_429	TCCCCATGGTTTGTAACGCC
bioH_443	GCGCGCCGTTTCAGTCCCCA
bioH_465	TCTTCAACGCCCGCGCATCC
bioH_505	AGCACGTCAACCTCCGGCAT
bioH_511	CCATTAAGCACGTCAACCTC
bioH_546	GACGGAGATCGACCGTTTTC
bioH_564	ACACGTTTTGCAGCGGCTGA
bioH_571	GGCATGGACACGTTTTGCAG
bioH_587	ATACAATCGCAAAAACGGCA
bioH_592	TAGCCATACAATCGCAAAAA
bioH_631	AGCATCGGCACCACTTTGCG
bioH_646	GGCCAAAGTTTATCCAGCAT
bioH_667	AAGATATATGATTCGCTGTG
bioH_692	AAATGGCGCATGGGCCGCTT
bioH_701	ATGCGAAATAAATGGCGCAT
bioH_702	GATGCGAAATAAATGGCGCA
bioH_709	TCGGCCGGATGCGAAATAAA
bioH_724	AGCAGGTGACAAAACTCGGC
bioH_728	CACCAGCAGGTGACAAAACT
glyA_26	CCACAGTTCGGCATCATAAT
glyA_38	CTCCATAGCCTGCCACAGTT
glyA_101	CGGGCTGGTGTAGTTTTCGG
glyA_104	GCGCGGGCTGGTGTAGTTTT
glyA_116	CGCCTGCATTACGCGCGGGC
glyA_120	CCTGCGCCTGCATTACGCGC
glyA_121	CCCTGCGCCTGCATTACGCG
glyA_155	ATAACCTTCAGCATATTTGT
glyA_178	CCGCCGTAGTAGCGTTTGCC
glyA_283	TTAGCCTGGGAGCCGGAGTG
glyA_290	CGCAAAGTTAGCCTGGGAGC
glyA_296	GTAGACCGCAAAGTTAGCCT
glyA_297	TGTAGACCGCAAAGTTAGCC
glyA_320	ATCACCTGGTTCCAGCAGCG
glyA_334	ATACCCAGAACGGTATCACC
glyA_344	CGCCAGGTTCATACCCAGAA
glyA_360	TCAGGTGACCGCCATGCGCC
glyA_378	TAACCGGAGAACCGTGAGTC
glyA_394	AGTTTACCGGAGAAGTTAAC
glyA_407	AACGATGTTGTACAGTTTAC
glyA_430	CCGGTAGCATCGATACCGTA
glyA_449	ATCGGCGTAGTCGATATGAC
glyA_467	TTTGGCTTGTTTTTCCAGAT
glyA_485	CATTTTCGGCTTGTGTTCTT
glyA_533	TTTCGCCCAGTCCACCACGC
glyA_588	CGTGCGCCATATCAACGAAC
glyA_618	GGTAGACGCCAGCAGCAACC
glyA_639	GAGCATGAGGAACCGGGTTC
glyA_640	TGAGCATGAGGAACCGGGTT
glyA_645	CAACGTGAGCATGAGGAACC
glyA_646	ACAACGTGAGCATGAGGAAC
glyA_652	GTAGTAACAACGTGAGCATG
glyA_674	CGCCAGGGTTTTGTGAGTGG
glyA_677	ACCCGCCAGGGTTTTGTGAG
glyA_711	TACCACCTTTCGCCAGGATC
glyA_717	CTTCGCTACCACCTTTCGCC
glyA_764	GCCCTGACCACCAGGGAAAA
glyA_771	ACGGACCGCCCTGACCACCA
glyA_772	AACGGACCGCCCTGACCACC
glyA_790	CCGGCGATTACGTGCATCAA
glyA_809	TTTCAGAGCAACCGCTTTAC
glyA_844	TGCTGGTAAGTTTTGAACTC
glyA_861	CGTTTTTAGCGACCTGCTGC
glyA_906	CCACTTTGTAGCCGCGCTCG
glyA_932	CAGGTGGTTATCAGTGCCGC
glyA_948	CCAGATCAACCAGGAACAGG
glyA_951	CAACCAGATCAACCAGGAAC
glyA_957	TTTTATCAACCAGATCAACC
glyA_981	CGTCTGCTTCTTTACCGGTC
glyA_986	AGCGGCGTCTGCTTCTTTAC
serA_60	GAAGGCTTTCCAGCGCCTTT
serA_78	TGGTGTAACCAGCTGCACGA
serA_98	GCCTTTGTGAAATTCGATGT
serA_149	GATGAAGTGGGCATCGCGGA
serA_153	GGCCGATGAAGTGGGCATCG
serA_161	GGATCGCAGGCCGATGAAGT
serA_162	GGGATCGCAGGCCGATGAAG
serA_174	TCAGATGGGTACGGGATCGC
serA_182	GTCTTCAGTCAGATGGGTAC
serA_183	CGTCTTCAGTCAGATGGGTA
serA_188	GATCACGTCTTCAGTCAGAT
serA_189	TGATCACGTCTTCAGTCAGA
serA_215	AATAGCGACCAGTTTTTCTG
serA_261	CCGCCGCATCCAGATCAACC
serA_297	AGAACGGTGCGTTAAATACC
serA_298	GAGAACGGTGCGTTAAATAC
serA_313	ACAGAGCGCGTATTTGAGAA
serA_382	TGCGCTTTAGCATTGGCTTC
serA_389	GCCACGGTGCGCTTTAGCAT
serA_405	CCAGTTTGTTCCACACGCCA
serA_559	ACCTGAGTGGCGTTGCCCAG
serA_572	AGAAAGATGCTGTACCTGAG
serA_597	CCACATCGCTCATATTCAGC
serA_634	TTTTTGGTGGACGGATTCTC
serA_643	CCCATCATATTTTTGGTGGA
serA_647	CGCGCCCATCATATTTTTGG
serA_650	TTTCGCGCCCATCATATTTT
serA_691	GCATTAATCAGCAGCGAGCC
serA_739	GCCAGCGCATCACACAGCGC
serA_798	TATTGGTCGCCGGTTCCGTC
serA_799	CTATTGGTCGCCGGTTCCGT
serA_808	AATGGATCGCTATTGGTCGC
serA_815	AGAGGTAAATGGATCGCTAT
serA_826	TCACACAGCGGAGAGGTAAA
serA_833	GTCGAATTCACACAGCGGAG
serA_838	ACGTTGTCGAATTCACACAG
serA_861	CGCCAATGTGTGGCGTCAGA
serA_871	TGAGTCGAACCGCCAATGTG
serA_915	TCAATTTACCCGCAACTTCC
serA_981	GCAGTGGCAGCGAGACTTCC
serA_982	TGCAGTGGCAGCGAGACTTC
serA_997	AGACGACGCCCACCGTGCAG
serA_1029	GCACGCCCGGACGGTTTTCG
serA_1038	GCGCAGTTAGCACGCCCGGA
serA_1042	TTCAGCGCAGTTAGCACGCC
serA_1076	GGCGATGTTGACGCCCTGCT
serA_1097	GGAAGTTTGCAGATATTGCG
serA_1118	AACCACATAACCCATCTGGG
serA_1121	AATAACCACATAACCCATCT
serA_1122	CAATAACCACATAACCCATC
purC_41	CGGGTTTTCCGTGCTGTATA
purC_60	ATTCGAGCACCAACAGGTCC
purC_61	AATTCGAGCACCAACAGGTC
purC_66	TGCGGAATTCGAGCACCAAC
purC_84	CCCCTGCTGACGTATCATTG
purC_198	GCAGACGCTCCATTTGAGTC
purC_199	AGCAGACGCTCCATTTGAGT
purC_224	TTTCACCAGACATTCGGTAT
purC_230	CAGCTTTTTCACCAGACATT
purC_262	TTACGCACGACACACTCAAC
purC_285	TCACCAGAGAGCCAGCAGCA
purC_342	GGAACAGATCGAACAGCGGC
purC_343	AGGAACAGATCGAACAGCGG
purC_346	TTCAGGAACAGATCGAACAG
purC_363	CGTGCATGGCGTCGTTTTTC
purC_377	GTTGACCATCGGATCGTGCA
purC_388	CAGTAAGATTCGTTGACCAT
purC_416	CTCTTTGCTCACCCAGCCAA
purC_441	TCAGCTCTTTCATACGCGCC
purC_464	CAGCACGTCGTTCGCTTTGT
purC_583	TCCCACAGGCGGCTACCGTC
purC_594	GCGTTTCTTTGTCCCACAGG
purC_597	CCAGCGTTTCTTTGTCCCAC
purC_636	CACCGAGGCTCTGGCGGAAA
purC_642	TCAGGCCACCGAGGCTCTGG
purC_645	CGATCAGGCCACCGAGGCTC
purC_651	AGGCTTCGATCAGGCCACCG
purC_660	CGGCTTCATAGGCTTCGATC
purC_671	GCGGCGGGCGACGGCTTCAT
purC_686	CAGCTGTACACCCAGGCGGC
purC_687	CCAGCTGTACACCCAGGCGG
purC_690	AGTCCAGCTGTACACCCAGG
purM_5	GTAGCTAAGAGAGGTTTTAT
purM_14	GGCATCTTTGTAGCTAAGAG
purM_35	ACCCGCGTCAATATCAACAC
purM_106	CCCAGACCGCCCATCACTTC
purM_154	ACGGGTTCACGATATTTTTG
purM_172	TCAGTGCCAGAAACCAGCAC
purM_173	GTCAGTGCCAGAAACCAGCA
purM_206	GTCCATTGCCAGACGCAGCT
purM_245	GGCGACCAGATCAATACCAA
purM_266	CACCAGGTCATTAACGCACA
purM_282	GCTCTGCACCTTGCACCACC
purM_304	TAATAGTCGAGGAAAAACAG
purM_315	TTCCGGTTGCGTAATAGTCG
purM_332	GGTATCAACATCCAGTTTTC
purM_353	GCCGCTGATCACCGCTGAAG
purM_436	TCCTCACCGTGATACATCCC
purM_557	GCCGTTCGAGTGTGGACCGC
purM_565	AGCGAATAGCCGTTCGAGTG
purM_622	CCATCAAGTTCGGTGGTTTG
purM_629	TGGCTTACCATCAAGTTCGG
purM_632	TAATGGCTTACCATCAAGTT
purM_649	GCCAGCAGATGATCGGCTAA
purM_673	GACTTCACGTAAATGCGGGT
purM_677	CACTGACTTCACGTAAATGC
purM_678	GCACTGACTTCACGTAAATG
purM_731	GCCGCCGGTCAGGTGCGCAA
purM_746	GTTTTCCCAGAAGCCGCCGC
purM_772	GTATTATCTGGCAATACGCG
purM_784	ATCACTGCCTGAGTATTATC
purM_818	GAACACTTCCGGCCACTGCC
purM_829	TGCAGCCAGTTGAACACTTC
purM_873	TGAAGGTGCGATACATTTCA
purM_890	CATCCCGACGCCGCAGTTGA
purM_920	GTCCACTTCCGGAGCAGGCA
purM_921	TGTCCACTTCCGGAGCAGGC
purM_925	GCTTTGTCCACTTCCGGAGC
purM_931	GCGAGGGCTTTGTCCACTTC
purM_947	GTTGGCATTGAGCAGGGCGA
purM_948	CGTTGGCATTGAGCAGGGCG
purM_953	TTCACCGTTGGCATTGAGCA
purM_954	TTTCACCGTTGGCATTGAGC
purM_965	TTTCCACGCGTTTTCACCGT
purM_1004	CACGCGTTGTTCGGAATCAG
purM_1013	TTCGATAACCACGCGTTGTT
purL_25	ATTCGGAATGCCGACAGTGC
purL_42	GTGCCAGCAGTTTGTTGATT
purL_77	AATATTGTGAACCGGGAGCC
purL_84	CGGCGTAAATATTGTGAACC
purL_85	TCGGCGTAAATATTGTGAAC
purL_104	GTCAGCAAAATGGACATACT
purL_114	GCGCATTGAGGTCAGCAAAA
purL_126	CATCGTTTAACGGCGCATTG
purL_136	GCGTGCTCATCATCGTTTAA
purL_171	GTGCCGGGCCATATTTCAGC
purL_197	TTTGCCTTGCGGGGCGTGGC
purL_201	GGAGTTTGCCTTGCGGGGCG
purL_206	CAGCAGGAGTTTGCCTTGCG
purL_207	CCAGCAGGAGTTTGCCTTGC
purL_208	ACCAGCAGGAGTTTGCCTTG
purL_222	CAGGACGCGGGGTCACCAGC
purL_233	AGAGATGGTGCCAGGACGCG
purL_234	GAGAGATGGTGCCAGGACGC
purL_235	GGAGAGATGGTGCCAGGACG
purL_241	GACCAGGGAGAGATGGTGCC
purL_248	TTTCGAAGACCAGGGAGAGA
purL_256	TCGGTCGCTTTCGAAGACCA
purL_257	ATCGGTCGCTTTCGAAGACC
purL_275	CCCGCAGTTATGGGCAATAT
purL_284	CTGTTGTAGCCCGCAGTTAT
purL_285	CCTGTTGTAGCCCGCAGTTA
purL_312	AAGCAACGCCGCGCTCAAGG
purL_315	AGTAAGCAACGCCGCGCTCA
purL_347	TTGTTCATTGGTCAGCGTAC
purL_359	AACCTGCTGCCATTGTTCAT
purL_383	CATGCGGTCGTGCAGTTCAG
purL_399	AAAAGACCGTTTCCATCATG
purL_452	AACCGGAGTCGGTTGATGGT
purL_453	TAACCGGAGTCGGTTGATGG
purL_456	TGGTAACCGGAGTCGGTTGA
purL_463	TCAACGCTGGTAACCGGAGT
purL_469	AGCAAATCAACGCTGGTAAC
purL_476	CTGCCCCAGCAAATCAACGC
purL_501	TAGCGTCGATCAGCGCCTGA
purL_525	CCAGAGCCAAGCCAAGACGC
purL_600	TATACAGTTCGATGTCGTTC
purL_601	ATATACAGTTCGATGTCGTT
purL_629	GCAGTGCTCGGAGTTCGCCT
purL_630	GGCAGTGCTCGGAGTTCGCC
purL_641	AATTTTGTGGCGGCAGTGCT
purL_651	CGGCGTTAAAAATTTTGTGG
purL_654	AGTCGGCGTTAAAAATTTTG
purL_671	TTCACCATCGATAACCCAGT
purL_700	ATCATCTTGAACAGCGATTT
purL_740	AGAGAGAACGTGATCTGGCG
lysA_4	TCGGTGCTGAACAGTGAATG
lysA_23	TTCGGCGGTGAGATCGGTAT
lysA_29	CAGATTTTCGGCGGTGAGAT
lysA_38	CAAACGCAGCAGATTTTCGG
lysA_41	GGGCAAACGCAGCAGATTTT
lysA_61	ACCGGGCAGCCAAATTCAGC
lysA_62	CACCGGGCAGCCAAATTCAG
lysA_78	GCGCATCGTAGACCCACACC
lysA_79	TGCGCATCGTAGACCCACAC
lysA_164	CAAAATATGAATATTGGAAC
lysA_170	TAAGCGCAAAATATGAATAT
lysA_221	CTCTATTTCGCCTAACGAGA
lysA_268	ATATCATCGGGGTGCGTTTG
lysA_279	CCGTAAAAACAATATCATCG
lysA_280	GCCGTAAAAACAATATCATC
lysA_281	TGCCGTAAAAACAATATCAT
lysA_352	TCAACAGAACCCGCATTCAC
lysA_384	CTGGCGAAACCTGGCCCAGT
lysA_393	CCCGATGCCCTGGCGAAACC
lysA_403	CGCAGCCATACCCGATGCCC
lysA_433	CTATGTCCGTGACCAAACCC
lysA_456	CGCCACCGGTATTGGTTTTT
lysA_470	GTGCTTGCTGTTTTCGCCAC
lysA_506	GTCCAGTGCGGCGGGCAGAT
lysA_514	TGTATCACGTCCAGTGCGGC
lysA_515	TTGTATCACGTCCAGTGCGG
lysA_518	ACGTTGTATCACGTCCAGTG
lysA_596	ACCACACACCTGTTCCAGAT
lysA_597	CACCACACACCTGTTCCAGA
lysA_691	GCCTCTTCACCCTGTTGATA
lysA_722	CCACAGACCATAATAATGTT
lysA_749	GCGGGCGATTTGCTCACGCG
lysA_767	CACAGGGTGGCCCAAATGGC
lysA_768	TCACAGGGTGGCCCAAATGG
lysA_771	GTTTCACAGGGTGGCCCAAA
lysA_780	CAATTTCCAGTTTCACAGGG
lysA_783	GTTCAATTTCCAGTTTCACA
lysA_784	GGTTCAATTTCCAGTTTCAC
lysA_805	TGCGCTACCAGGAAGCGACC
lysA_816	ATACGCCAGACTGCGCTACC
lysA_876	CATCAACCAGCACAAAGTGG
lysA_879	CGGCATCAACCAGCACAAAG
lysA_899	GCGCATCAGATCGTTGAACC
lysA_921	GGTAACTACCGTACATTGCC
lysA_922	TGGTAACTACCGTACATTGC
lysA_942	CTGCCAGGGCACTGATATGG
lysA_945	CAGCTGCCAGGGCACTGATA
lysA_956	AGAACGACCATCAGCTGCCA
lysA_957	GAGAACGACCATCAGCTGCC
lysA_991	GCGACGACGGTTTCCACCGT
pyrD_9	AAAGGGCTTTACGAACGAAG
pyrD_10	AAAAGGGCTTTACGAACGAA
pyrD_11	GAAAAGGGCTTTACGAACGA
pyrD_26	CTCTGGATCGAGCTGGAAAA
pyrD_27	GCTCTGGATCGAGCTGGAAA
pyrD_33	GAGCGCGCTCTGGATCGAGC
pyrD_43	GTAAACTCATGAGCGCGCTC
pyrD_81	CAAACGGCGTTCCTGTAATA
pyrD_97	TGCCGCACCAGTGCTTCAAA
pyrD_127	ATGCAGTTAACAGGTTTCGC
pyrD_136	GTCAGGCCCATGCAGTTAAC
pyrD_153	CAAGCGGATTTTTAAACGTC
pyrD_169	AGACCGGCTGCCAGACCAAG
pyrD_185	CTCCCCGTCTTTATCAAGAC
pyrD_257	TGGCTGTGGACGTGGCGTGA
pyrD_265	TCATTACCTGGCTGTGGACG
pyrD_271	GGCTTGTCATTACCTGGCTG
pyrD_277	AGACGCGGCTTGTCATTACC
pyrD_292	TCTACCAGACGAAAGAGACG
pyrD_333	CAAGATTATTAAAGCCCATA
pyrD_366	CCTTTTTTACGTTCTCTACG
pyrD_389	ACCCAGGACGCCGTCATAAT
pyrD_405	TTTTGCCGATGTTAATACCC
pyrD_439	TCATCTTTGCCCTGCTCCAC
pyrD_491	GATGGCGATATATCCCGCAT
pyrD_509	ATTCGGCGATGAAATATTGA
pyrD_526	GTGCGTAATCCTGGGGTATT
pyrD_533	TTGCAGCGTGCGTAATCCTG
pyrD_534	ATTGCAGCGTGCGTAATCCT
pyrD_535	TATTGCAGCGTGCGTAATCC
pyrD_584	ATTTTGCTTATTTTTAATCG
pyrD_624	CTGCGATCGGCACATATTTA
pyrD_637	GGCGCGATCTTCACTGCGAT
pyrD_658	AATTCTTCTTCAGAAAGATC
pyrD_684	GAACTAAACTATCGGCAACC
pyrD_692	ATTATGGCGAACTAAACTAT
pyrD_708	CAATAACGCCATCAATATTA
pyrD_734	AGAACGATCGAGTGTGGTAT
pyrD_740	AACAAGAGAACGATCGAGTG
pyrD_788	CGGACGACCACTTAAGCCAC
pyrD_808	TCGGTGCTTTTTAACTGAAG
pyrD_827	TGACAAGCGGCGAATAATTT
pyrD_840	CGTTTAATTCCAGTGACAAG
pyrD_871	ATGCCGCCAACACCGATGAT
pyrD_935	AGAATAAATTTGCACCAGTG
pyrD_976	ACGATTTCTTTAATCAGCGG
pyrD_979	GTAACGATTTCTTTAATCAG
pyrC_10	CGGATCTTTAATACCTGGGA
pyrC_14	GCGGCGGATCTTTAATACCT
pyrC_15	GGCGGCGGATCTTTAATACC
pyrC_33	GAAGGTGCCAGTCGTCTGGG
pyrC_36	GGTGAAGGTGCCAGTCGTCT
pyrC_37	AGGTGAAGGTGCCAGTCGTC
pyrC_51	TGTCGCCATCGCGGAGGTGA
pyrC_57	TTAACATGTCGCCATCGCGG
pyrC_60	TTTTTAACATGTCGCCATCG
pyrC_91	CCATAAATTTCGCTGGTATA
pyrC_98	AGCCCGTCCATAAATTTCGC
pyrC_130	GTCACGGGCGGAGCCAGATT
pyrC_131	GGTCACGGGCGGAGCCAGAT
pyrC_142	GCCTCAACGGTGGTCACGGG
pyrC_145	GCAGCCTCAACGGTGGTCAC
pyrC_146	GGCAGCCTCAACGGTGGTCA
pyrC_152	CGCCACGGCAGCCTCAACGG
pyrC_155	ATACGCCACGGCAGCCTCAA
pyrC_167	AATACGCTGGCGATACGCCA
pyrC_180	GTACGGCGTCAAGAATACGC
pyrC_197	GAAATCGTGCCCGGCAGGTA
pyrC_202	GGGGTGAAATCGTGCCCGGC
pyrC_206	CAATGGGGTGAAATCGTGCC
pyrC_221	TAAATAACAGGTCATCAATG
pyrC_222	TTAAATAACAGGTCATCAAT
pyrC_223	GTTAAATAACAGGTCATCAA
pyrC_233	CAGCGAATCTGTTAAATAAC
pyrC_259	AATCCGCGCTCCAGCTCATT
pyrC_299	TGCCGGGTAAAGTTTTGCAG
pyrC_315	AGTTAGTGGTTGCGTTTGCC
pyrC_316	GAGTTAGTGGTTGCGTTTGC
pyrC_329	CACGCCGTGGCTGGAGTTAG
pyrC_338	AATTGACGTCACGCCGTGGC
pyrC_342	CGTCAATTGACGTCACGCCG
pyrC_373	TTTTCCATGCGCTCAAGTAC
pyrC_406	ACTTCACCATGCACCAGTAG
pyrC_490	GCAGTCAGGCGCTGGCGCAG
pyrC_498	CTTTCAGCGCAGTCAGGCGC
pyrC_504	AAACGACTTTCAGCGCAGTC
pyrC_539	ATAGTCGGCAGCATCTTTGG
pyrC_542	GACATAGTCGGCAGCATCTT
pyrC_554	ATTTCCGTCACGGACATAGT
pyrC_564	CCAGCCGTTCATTTCCGTCA
pyrC_590	CAGATGCTGCGGAGTGATGG
pyrC_593	CATCAGATGCTGCGGAGTGA
pyrC_601	CGGTTAAACATCAGATGCTG
pyrC_621	CTCCAACCAGCATATGGTTG
pyrC_627	GCACGCCTCCAACCAGCATA
pyrC_652	ATGGGTAGACAATACAGGTG
pyrC_657	TGAGGATGGGTAGACAATAC
ilvC_33	TGCCCAGCTGTGCCAGCTGC
ilvC_72	CGCCATCGGCGAATTCATCG
ilvC_86	CTGAAGGTAGCTCGCGCCAT
ilvC_102	TGACTACTTTTTTACCCTGA
ilvC_153	AATCACGCATGTTCAGGCCC
ilvC_159	GACCAGAATCACGCATGTTC
ilvC_191	CGCTTCTTTACGCAGAGCGT
ilvC_218	ACGCCAGGACGCGCGCTTCT
ilvC_233	ATTTTCGGTCGCTTTACGCC
ilvC_248	ACCCACTTTAAAACCATTTT
ilvC_288	TAATCACCAGATCCGCCTGT
ilvC_312	AGTGCTGCTTGTCCGGCGTC
ilvC_319	ACATCAGAGTGCTGCTTGTC
ilvC_350	GTCTTTCATCAGTGGCTGTA
ilvC_358	GCCGCGCCGTCTTTCATCAG
ilvC_429	TCACTACGGTGATATCTTTA
ilvC_443	TTTCGGCGCAACCATCACTA
ilvC_460	ACTTCGGTGCCTGGGCATTT
ilvC_468	CTTCACGCACTTCGGTGCCT
ilvC_469	TCTTCACGCACTTCGGTGCC
ilvC_476	TTTGTACTCTTCACGCACTT
ilvC_514	GGGTGAACGGCAATCAGCGT
ilvC_534	CGCCTTTCGGATCGTTTTCC
ilvC_535	TCGCCTTTCGGATCGTTTTC
ilvC_547	ATCGCCATGCCTTCGCCTTT
ilvC_572	GGTTGCAGCCGCCCAGGCTT
ilvC_578	ACCACCGGTTGCAGCCGCCC
ilvC_593	CACACCCGCACGGTGACCAC
ilvC_603	ACGATTCCAGCACACCCGCA
ilvC_626	AGATTTCACTTCCGCAACGA
ilvC_651	GGATGGTTTGCTCGCCCATC
ilvC_668	CTGCAACATACCGCACAGGA
ilvC_672	CAGCCTGCAACATACCGCAC
ilvC_734	TTTTTCTGCGTATGCTGGAT
ilvC_739	ATCAGTTTTTCTGCGTATGC
ilvC_779	CTGTTTCAGTGCTTCGGTGA
ilvC_785	GCCGCCCTGTTTCAGTGCTT
ilvC_812	AGAGAGACGGTCCATCATCA
ilvC_813	TAGAGAGACGGTCCATCATC
ilvC_825	GTTTCGCCGGGTTAGAGAGA
ilvC_837	CATAAGCACGCAGTTTCGCC
ilvC_838	GCATAAGCACGCAGTTTCGC
ilvC_892	TCCATATGTTTCTGGAACAG
ilvC_893	GTCCATATGTTTCTGGAACA
ilvC_894	CGTCCATATGTTTCTGGAAC
ilvC_900	TGATGTCGTCCATATGTTTC
ilvC_926	CATACCGGAAGAGAATTCGC
ilvC_941	GGCCCAGTCCGCCATCATAC
ilvC_962	CAGCAGTTTCTTATCATCGT
ilvC_986	TTTGCCGGTCTCTTCACGCC
NC_983	GATAGTGGTAAATCCCCGAA
NC_980	CTTCGTGGCTCGACGTGCCA
NC_987	CAAGAGATCTCGGCTTCATG
NC_984	AGTACTTCTCAACGGAAGTA
NC_989	ATAGTAGTGGTCTACGTAAC
NC_988	CGTACATCAAACACAATAGC
NC_618	TACACTTGAACTACCGCGAG
NC_349	AGTGTCATTGTTGAATTCTA
NC_345	ATAGGATCCCGCATGGTCCG
NC_347	GTCACTTACGGAGACCAGTG
NC_341	GGAGTGATGGGTGAGTGCTG
NC_340	GTGCGTTATTCGTGTCCAAC
NC_343	ATGGGAGAATTTATGAAGCT
NC_342	AACTGATTTACTATGCGTCC
NC_1220	ACATCAGGTCACGCCGTGTT
NC_1221	GTGATGTGCTAGGACCACCG
NC_1223	GGCAATGGCCTCGTCATTCA
NC_1224	AGATCGACCTGGCTCGGCTG
NC_1226	TCTATTATCAAGTTACCAAC
NC_507	AAATACTAATCCGGGGTTTT
NC_506	AAGATCTGGTTGAGTGTTAG
NC_503	AGCGGTTGGAATCATGCTGT
NC_501	CGTCCACACGGCTTTCATGC
NC_509	TATGCCCCCTATAAGTTAGA
NC_508	CCCTATCTTCTGAAAACAGA
NC_1598	TTAGGAAGGGCCGGACACAG
NC_1590	GCCACAAGTGTACCGGTCTC
NC_1597	AAGAGCTATAACCGAAGACT
NC_1595	TCTTAGAGCTCCGCTGTGGT
NC_189	AGGGCCTATTTATGTATATG
NC_188	ATGTGTAGTCAATCGACGCT
NC_1358	GGGGATATATATCCACAAAC
NC_1359	GCCCTAGCTGAACTCTCGCT
NC_180	CGTGAACTTTAGCTGGCTCT
NC_187	GACCAGTACTCTACCAGGAC
NC_1352	TCGGTGCAAGCTCACGTATG
NC_1353	GGCATCGCCGTAAACATATG
NC_760	TATATAATTGTTCTACGTGC
NC_766	ATAGCTAATACTATGGCAGC
NC_764	CTGTGTGTTCATCGGAGGAA
NC_1578	GCTCTCTTTCAGTGGTCCCC
NC_165	CTGTACATACTGATTAAATC
NC_164	AAGGCGCGTAAACACCTATC
NC_167	CCGCGGAGCGTCTCAGCTTT
NC_166	GTATCGTGTCGCACGGCTTC
NC_163	AGCAGCGACCCCCTGCGAAT
NC_162	GATGTGTCACCTTCCACTGA
NC_38	GACCCTGGTAGGGGATGATT
NC_39	AGGTTATCTCCTACAATTAG
NC_31	TACTATCAGCTAGGGCAAGT
NC_32	ATTGCACGACCCGGTGGAGT
NC_34	AAGCATCTTCCACTCTATCC
NC_35	GTGCAAGAAGTTCGGGCCCT
NC_36	GTTTACGTCTATTACCCTTC
NC_1170	TATACCTACCCTGTAGGAAA
NC_1171	GAGTGGATGTTAGATAAGTG
NC_1172	GTGCCCTCAGAGTTGGTCAC
NC_1173	CTCAGCATAGGTAGTCAATG
NC_1175	AGGCGTCAGGAGAAGTAGTC
NC_1176	CCCTAATCAGATTCGTCTAG
NC_978	CTGAAGGAACAAATGCTATT
NC_979	GCAGACAAATAGATAGTATA
NC_974	GGTCTGATCGGTGTCCCAAT
NC_970	TTAGCGGCAAGCTCCTAGGC
NC_971	GGATATATGATGCTCCGGGT
NC_888	AAACCAAGGCCGGCCGGCGT
NC_881	CTGGGAGCTTCGCAGCCCTG
NC_886	AAGCGGTATAAGGGCTCAAC
NC_884	CTGTGTGTAACCATAGAGAC
NC_885	GTCAGGAGGCATTATGTAAT
NC_392	CCAGGATCCAAAAAGGTACG
NC_393	TCCAGCTTCTAGTAAAATAC
NC_390	GCCCCGTTACAGCTCCAAAA
NC_397	CGAGATATAAACAGCCACGC
NC_395	ACACCCATTCTTTAGCAGCT
NC_371	TCGATTTGTCCCATCAAGTT
NC_372	ACCTCACCGGGTAGAATACA
NC_373	TTAGCCGTCACGCATCATAC
NC_374	AGGGGTGTCGACATCGAGGA
NC_375	TTTTGACCTCTCGTACACCT
NC_376	AGCTAGTACTATGTGTGGTA
NC_377	ATATCCAGTTAGCCGTTTAA
NC_1211	ATGTGTGGACCGGAGGGTTA
NC_1210	TCCTGCGTATGACTATCAGT
NC_1212	CAGAGTTATACGAATGTCTA
NC_573	GGAAGCCCTAGTTGACGCCT
NC_570	TCGTACGATCTGAACCACGT
NC_571	AACTTTCTAGCGAACTACGA
NC_576	CCACTTATAACGCGCGGGAA
NC_577	CTGTGGGGTATCCGTGCGCG
NC_574	AAGTTGAGCATAGGACTTGT
NC_575	AGTACGTGATATGCGTCAAG
NC_578	GTACCTAGGGGTTGGGATCG
NC_579	CATCTACGCCCCGTGGGGAG
NC_1369	ACAAAGAACCGCTTGAAACA
NC_1368	AATCAGGGGGTCACTTTATG
NC_1360	CCCGTATCGGCTTCCATGCA
NC_1363	AGTGCGCTTCGCATTCCGTC
NC_1362	TCCGCGTGTGCTTGCTGACC
NC_1365	TCAGGTTCTTGGAGTTAGCT
NC_1364	GATTAACACGATAACCAGGC
NC_1367	CCAAGGTTAACCGACACTTC
NC_1540	CACCATGCTAGAGGGACGTC
NC_1542	CGCACCCGAGCCTTTATCGT
NC_1545	TCCCATTGAACTGTCCGTAG
NC_798	AGGCTGAGGTCTTCTCGCAG
NC_799	GGCTTATCCCTTTCTTAGCG
NC_794	TTGGGTATACGGTTGTTTTG
NC_792	GATTTCTAGGAGGACGCTCA
NC_793	ATGAGCTTAGCCGCCATCTA
NC_791	TGCGATTCTTATAGATGCCT
NC_150	CTCGCTAACGTACAAAAATT
NC_152	GTCAAATAATTTGGTTCGGT
NC_153	TCAGCCTATTAATGGAATAG
NC_154	CAGAGTCTAGACTGCCAACT
NC_155	GCAGTCACTTTTTTAGGCGC
NC_408	AGCAGAAATAGACACCGGGT
NC_158	ACAAGGGGTAACAGGCAAAC
[truncated: 282 more rows]
