# Supplementary material for: Pooled CRISPR interference screening enables genome-scale functional genomics study in bacteria with superior performance
Source: Nat Commun. 2018 Jun 26;9:2475. doi: 10.1038/s41467-018-04899-x (PMC6018678; doi:10.1038/s41467-018-04899-x)
Supplement: Supplementary file 5 — Supplementary Data 2 [file 41467_2018_4899_MOESM5_ESM.xlsx]

## Sheet: protein-coding genes
Cluster	Genes in cluster
mutTb0099	mutTb0099
fumAb1612	fumAb1612
argHb3960	argHb3960
metBb3939	metBb3939
astBb1745	astBb1745
evgAb2369	evgAb2369
dtdb3887	dtdb3887
malMb4037	malMb4037
flxAb1566	flxAb1566
ygaCb2671	ygaCb2671
curAb1449	curAb1449
kdpDb0695	kdpDb0695
rssAb1234	rssAb1234
rplNb3310	rplNb3310
wcaIb2050	wcaIb2050
xylHb3568	xylHb3568
ispFb2746	ispFb2746
ygdRb2833	ygdRb2833
yeaLb1789	yeaLb1789
nrdEb2675	nrdEb2675
nrdHb2673	nrdHb2673
melRb4118	melRb4118
oxyRb3961	oxyRb3961
aslAb3801	aslAb3801
yihVb3883	yihVb3883
yiaUb3585	yiaUb3585
marBb1532	marBb1532
yfhMb2520	yfhMb2520
glcCb2980	glcCb2980
frcb2374	frcb2374
insI1b0256	insI1b0256,insI1b4284,insI1b1404
norWb2711	norWb2711
napHb2204	napHb2204
ubiAb4040	ubiAb4040
folBb3058	folBb3058
yneFb1522	yneFb1522
sdhEb2897	sdhEb2897
insC1b0360	insC1b0360,insC1b4272,insC1b3044,insC1b2861,insC1b1997,insC1b1403
ycbFb0944	ycbFb0944
yjhPb4306	yjhPb4306
patDb1444	patDb1444
hdhAb1619	hdhAb1619
aceBb4014	aceBb4014
pheAb2599	pheAb2599
sapAb1294	sapAb1294
yidXb3696	yidXb3696
arnBb2253	arnBb2253
yjiYb4354	yjiYb4354
yehDb2111	yehDb2111
ubiHb2907	ubiHb2907
yiaJb3574	yiaJb3574
phePb0576	phePb0576
cutAb4137	cutAb4137
dxsb0420	dxsb0420
znuBb1859	znuBb1859
cueOb0123	cueOb0123
glpFb3927	glpFb3927
yqaEb2666	yqaEb2666
iscAb2528	iscAb2528
ydcCb1460	ydcCb1460,yhhIb3484
pqqLb1494	pqqLb1494
ybbJb0488	ybbJb0488
rffGb3788	rffGb3788
sugEb4148	sugEb4148
ecnAb4410	ecnAb4410
rpsGb3341	rpsGb3341
leuLb0075	leuLb0075
ybdFb0579	ybdFb0579
deoAb4382	deoAb4382
hyuAb2873	hyuAb2873
ispAb0421	ispAb0421
menDb2264	menDb2264
coaDb3634	coaDb3634
hslVb3932	hslVb3932
yhaOb3110	yhaOb3110
yhbSb3156	yhbSb3156
evgSb2370	evgSb2370
yhjYb3548	yhjYb3548
yphGb2549	yphGb2549
yjjYb4402	yjjYb4402
yeaKb1787	yeaKb1787
ompCb2215	ompCb2215
leuDb0071	leuDb0071
mugb3068	mugb3068
lolCb1116	lolCb1116
ycjMb1309	ycjMb1309
rhsCb0700	rhsCb0700
alaCb2379	alaCb2379
yagNb0280	yagNb0280
wecAb3784	wecAb3784
mltCb2963	mltCb2963
yoaHb1811	yoaHb1811
pqiAb0950	pqiAb0950
manYb1818	manYb1818
rplCb3320	rplCb3320
trkGb1363	trkGb1363
sgbEb3583	sgbEb3583
ppsAb1702	ppsAb1702
fadIb2342	fadIb2342
phnKb4097	phnKb4097
cobUb1993	cobUb1993
cdaRb0162	cdaRb0162
metFb3941	metFb3941
deoBb4383	deoBb4383
atoAb2222	atoAb2222
yqeKb2849	yqeKb2849
cspFb1558	cspFb1558
prlFb3129	prlFb3129
ydcTb1441	ydcTb1441
casDb2757	casDb2757
insH1b0259	insH1b0259,insH1b3505,insH1b3218,insH1b2982,insH1b2192,insH1b2030,insH1b1331,insH1b0656,insH1b0552,insH1b1994
aldBb3588	aldBb3588
ydfGb1539	ydfGb1539
nadCb0109	nadCb0109
ppdAb2826	ppdAb2826
solAb1059	solAb1059
ymfMb1148	ymfMb1148
trmNb2575	trmNb2575
aqpZb0875	aqpZb0875
ygeVb2869	ygeVb2869
tsaBb1807	tsaBb1807
sfmFb0534	sfmFb0534
yrdAb3279	yrdAb3279
yfeRb2409	yfeRb2409
gspIb3330	gspIb3330
gskb0477	gskb0477
ydhSb1668	ydhSb1668
ssuDb0935	ssuDb0935
aceAb4015	aceAb4015
dmlRb1799	dmlRb1799
hpfb3203	hpfb3203
ilvYb3773	ilvYb3773
hupAb4000	hupAb4000
skpb0178	skpb0178
hemEb3997	hemEb3997
dsbEb2195	dsbEb2195
fliAb1922	fliAb1922
tapb1885	tapb1885
macAb0878	macAb0878
menHb2263	menHb2263
ubiBb3835	ubiBb3835
yfeSb2420	yfeSb2420
yhhHb3483	yhhHb3483
rzpDb0556	rzpDb0556
rlmLb0948	rlmLb0948
asnAb3744	asnAb3744
yffMb2444	yffMb2444
rffHb3789	rffHb3789
pdxHb1638	pdxHb1638
ndkb2518	ndkb2518
ytfRb4485	ytfRb4485
yfjYb2644	yfjYb2644
yebZb1840	yebZb1840
alxb3088	alxb3088
spyb1743	spyb1743
yagMb0279	yagMb0279
gltJb0654	gltJb0654
yiaYb3589	yiaYb3589
mrcBb0149	mrcBb0149
ykfHb4504	ykfHb4504
topBb1763	topBb1763
nrfBb4071	nrfBb4071
yidFb3674	yidFb3674
nanCb4311	nanCb4311
enob2779	enob2779
dgoAb4477	dgoAb4477
thiIb0423	thiIb0423
yhjRb3535	yhjRb3535
torDb0998	torDb0998
paaAb1388	paaAb1388
ydiYb1722	ydiYb1722
mraYb0087	mraYb0087
gmkb3648	gmkb3648
ynfKb1593	ynfKb1593
deaDb3162	deaDb3162
ygcWb2774	ygcWb2774
accDb2316	accDb2316
aphAb4055	aphAb4055
ybhSb0793	ybhSb0793
ibaGb3190	ibaGb3190
ccmAb2201	ccmAb2201
ybdLb0600	ybdLb0600
rutCb1010	rutCb1010
astCb1748	astCb1748
phoPb1130	phoPb1130
yhbTb3157	yhbTb3157
aroAb0908	aroAb0908
ygfFb2902	ygfFb2902
nrdGb4237	nrdGb4237
ansAb1767	ansAb1767
yraJb3144	yraJb3144
prkBb3355	prkBb3355
torSb0993	torSb0993
ydfUb1560	ydfUb1560
rpsPb2609	rpsPb2609
hycFb2720	hycFb2720
uxaAb3091	uxaAb3091
phoUb3724	phoUb3724
yffPb2447	yffPb2447
pgkb2926	pgkb2926
ydaQb1346	ydaQb1346
serSb0893	serSb0893
hdeDb3511	hdeDb3511
puuRb1299	puuRb1299
sbmAb0377	sbmAb0377
nanEb3223	nanEb3223
yniBb1726	yniBb1726
yghGb2971	yghGb2971
yfdPb2359	yfdPb2359
yejHb2184	yejHb2184
yobIb4677	yobIb4677
paaXb1399	paaXb1399
yqeHb2846	yqeHb2846
ycaDb0898	ycaDb0898
pmrDb2259	pmrDb2259
mntSb4705	mntSb4705
fabZb0180	fabZb0180
nhaRb0020	nhaRb0020
osmBb1283	osmBb1283
hcrb0872	hcrb0872
yfiPb2583	yfiPb2583
rpsSb3316	rpsSb3316
rplOb3301	rplOb3301
secEb3981	secEb3981
rpoAb3295	rpoAb3295
luxSb2687	luxSb2687
thrAb0002	thrAb0002
ytfEb4209	ytfEb4209
srlBb2704	srlBb2704
tagb3549	tagb3549
lolAb0891	lolAb0891
ispDb2747	ispDb2747
ybhQb0791	ybhQb0791
vsrb1960	vsrb1960
ygbTb2755	ygbTb2755
ynjBb1754	ynjBb1754
trpAb1260	trpAb1260
umuCb1184	umuCb1184
yicLb3660	yicLb3660
ymjAb1295	ymjAb1295
ybeDb0631	ybeDb0631
paoAb0286	paoAb0286
dppBb3543	dppBb3543
queGb4166	queGb4166
yejFb2180	yejFb2180
yfiBb2605	yfiBb2605
gntPb4321	gntPb4321
rcsDb2216	rcsDb2216
greAb3181	greAb3181
atpIb3739	atpIb3739
yceHb1067	yceHb1067
fieFb3915	fieFb3915
acuIb3253	acuIb3253
purAb4177	purAb4177
yfcSb2336	yfcSb2336
ulaFb4198	ulaFb4198
araDb0061	araDb0061
yqjEb3099	yqjEb3099
rzoRb4528	rzoRb4528
insB1b0021	insB1b0021,insB1b3445,insB1b1893,insB1b0988,insB1b0274,insB1b0264
cyaAb3806	cyaAb3806
ytjBb4387	ytjBb4387
dapFb3809	dapFb3809
mlaFb3195	mlaFb3195
yfiNb2604	yfiNb2604
yfjDb4461	yfjDb4461
ppdCb2823	ppdCb2823
ygaMb2672	ygaMb2672
betAb0311	betAb0311
ygiBb3037	ygiBb3037
rsmHb0082	rsmHb0082
galPb2943	galPb2943
livMb3456	livMb3456
recEb1350	recEb1350
otsBb1897	otsBb1897
cspCb1823	cspCb1823
codBb0336	codBb0336
ibsEb4666	ibsEb4666
bisCb3551	bisCb3551
ynaIb1330	ynaIb1330
csiRb2664	csiRb2664
yidBb3698	yidBb3698
fhuAb0150	fhuAb0150
sdiAb1916	sdiAb1916
gadCb1492	gadCb1492
insD1b0361	insD1b0361,insD1b4273,insD1b3045,insD1b2860,insD1b1996,insD1b1402
ycgGb1168	ycgGb1168
iraMb1160	iraMb1160
edab1850	edab1850
purUb1232	purUb1232
sgcCb4304	sgcCb4304
ybgSb0753	ybgSb0753
livKb3458	livKb3458
lpxTb2174	lpxTb2174
carBb0033	carBb0033
iraPb0382	iraPb0382
ppiAb3363	ppiAb3363
xthAb1749	xthAb1749
ytfKb4217	ytfKb4217
srab1480	srab1480
recRb0472	recRb0472
yeaMb1790	yeaMb1790
ybfFb0686	ybfFb0686
ecpDb0290	ecpDb0290
yiiMb3910	yiiMb3910
torRb0995	torRb0995
yfcPb2333	yfcPb2333
ttdRb3060	ttdRb3060
ychAb1214	ychAb1214
cutCb1874	cutCb1874
pqiCb0952	pqiCb0952
ghrBb3553	ghrBb3553
rlmNb2517	rlmNb2517
cynSb0340	cynSb0340
ilvEb3770	ilvEb3770
ppkb2501	ppkb2501
waaSb3629	waaSb3629
srmBb2576	srmBb2576
wcaHb2051	wcaHb2051
metQb0197	metQb0197
ykgGb0308	ykgGb0308
rpeb3386	rpeb3386
frvRb3897	frvRb3897
insE1b0298	insE1b0298,insE1b2088,insE1b1027,insE1b0540,insE1b0373
cynTb0339	cynTb0339
yciSb1279	yciSb1279
sodBb1656	sodBb1656
hicBb1438	hicBb1438
yphEb2547	yphEb2547
yafVb0219	yafVb0219
opgCb1047	opgCb1047
hofPb3392	hofPb3392
nirBb3365	nirBb3365
rlmEb3179	rlmEb3179
prpEb0335	prpEb0335
rluCb1086	rluCb1086
yggTb2952	yggTb2952
yahGb0321	yahGb0321
ycgVb1202	ycgVb1202
otsAb1896	otsAb1896
ytcAb4622	ytcAb4622
ygbKb2737	ygbKb2737
cusFb0573	cusFb0573
cvrAb1191	cvrAb1191
yagAb0267	yagAb0267
eutPb2461	eutPb2461
kdsAb1215	kdsAb1215
yfeOb2389	yfeOb2389
dgoRb4479	dgoRb4479
ybjSb0868	ybjSb0868
hisGb2019	hisGb2019
yajLb0424	yajLb0424
yigAb3810	yigAb3810
cadAb4131	cadAb4131
pinRb1374	pinRb1374,pinQb1545
queCb0444	queCb0444
cusRb0571	cusRb0571
ttdBb3062	ttdBb3062
rpmDb3302	rpmDb3302
kduIb2843	kduIb2843
dgoKb3693	dgoKb3693
arsBb3502	arsBb3502
rtcBb3421	rtcBb3421
yhdTb3257	yhdTb3257
rluBb1269	rluBb1269
frwCb3949	frwCb3949
nuoLb2278	nuoLb2278
yebGb1848	yebGb1848
mukBb0924	mukBb0924
proWb2678	proWb2678
ygiWb3024	ygiWb3024
nepIb3662	nepIb3662
gmhAb0222	gmhAb0222
lsrFb1517	lsrFb1517
dicAb1570	dicAb1570
rsuAb2183	rsuAb2183
hemCb3805	hemCb3805
yhfGb3362	yhfGb3362
mcbAb0806	mcbAb0806
pepPb2908	pepPb2908
yiiXb3937	yiiXb3937
sapFb1290	sapFb1290
hycEb2721	hycEb2721
manXb1817	manXb1817
nuoAb2288	nuoAb2288
yihWb3884	yihWb3884
ycbUb0942	ycbUb0942
hdeAb3510	hdeAb3510
dcrBb3472	dcrBb3472
ycjUb1317	ycjUb1317
yjcHb4068	yjcHb4068
hcaCb2540	hcaCb2540
fhuEb1102	fhuEb1102
rpsEb3303	rpsEb3303
rsgAb4161	rsgAb4161
rrrQb1554	rrrQb1554
yobDb1820	yobDb1820
yaePb4406	yaePb4406
nhaBb1186	nhaBb1186
matPb0956	matPb0956
yciWb1287	yciWb1287
mrdBb0634	mrdBb0634
hemNb3867	hemNb3867
mreCb3250	mreCb3250
ycfQb1111	ycfQb1111
ybiTb0820	ybiTb0820
bcpb2480	bcpb2480
rhaSb3905	rhaSb3905
flcb0624	flcb0624
ycgLb1179	ycgLb1179
uspFb1376	uspFb1376
crfCb4109	crfCb4109
yheOb3346	yheOb3346
murQb2428	murQb2428
cobBb1120	cobBb1120
ybfCb0704	ybfCb0704
ppab4226	ppab4226
iscRb2531	iscRb2531
puuPb1296	puuPb1296
yecSb1918	yecSb1918
ybaAb0456	ybaAb0456
ycjXb1321	ycjXb1321
nuoIb2281	nuoIb2281
yfjWb2642	yfjWb2642
yaeHb0163	yaeHb0163
thiEb3993	thiEb3993
ansBb2957	ansBb2957
argCb3958	argCb3958
ybjNb0853	ybjNb0853
cnub1625	cnub1625
ahpFb0606	ahpFb0606
yajRb0427	yajRb0427
ynfFb1588	ynfFb1588
rclCb0301	rclCb0301
ftsKb0890	ftsKb0890
mdtDb2077	mdtDb2077
ybdNb0602	ybdNb0602
yfgMb2513	yfgMb2513
frlAb3370	frlAb3370
insF1b0299	insF1b0299,insF1b2089,insF1b1026,insF1b0541,insF1b0372
acpHb0404	acpHb0404
glnKb0450	glnKb0450
yaiOb0358	yaiOb0358
gprb3001	gprb3001
cddb2143	cddb2143
pepQb3847	pepQb3847
yeaEb1781	yeaEb1781
ygfSb2886	ygfSb2886
araBb0063	araBb0063
ydjXb1750	ydjXb1750
ftsIb0084	ftsIb0084
rlmBb4180	rlmBb4180
hyaFb0977	hyaFb0977
yfjIb2625	yfjIb2625
ymfIb1143	ymfIb1143
fimIb4315	fimIb4315
hyaCb0974	hyaCb0974
gntKb3437	gntKb3437
glmUb3730	glmUb3730
yjjNb4358	yjjNb4358
fabRb3963	fabRb3963
rutBb1011	rutBb1011
ydjLb1776	ydjLb1776
yddEb1464	yddEb1464
rplKb3983	rplKb3983
ybjPb0865	ybjPb0865
bioBb0775	bioBb0775
yjhUb4295	yjhUb4295
phnHb4100	phnHb4100
puuBb1301	puuBb1301
ccab3056	ccab3056
yjjWb4379	yjjWb4379
gltBb3212	gltBb3212
rihCb0030	rihCb0030
rluFb4022	rluFb4022
ygcUb4463	ygcUb4463
perRb0254	perRb0254
yecAb1908	yecAb1908
caiDb0036	caiDb0036
ybcLb0545	ybcLb0545
yecRb1904	yecRb1904
cadBb4132	cadBb4132
yibQb3614	yibQb3614
tyrRb1323	tyrRb1323
exuRb3094	exuRb3094
tdcRb3119	tdcRb3119
galSb2151	galSb2151
mhpRb0346	mhpRb0346
gsiBb0830	gsiBb0830
wrbAb1004	wrbAb1004
purBb1131	purBb1131
ycgZb1164	ycgZb1164
addb1623	addb1623
pyrDb0945	pyrDb0945
yghUb2989	yghUb2989
fixXb0044	fixXb0044
sohBb1272	sohBb1272
ypdBb2381	ypdBb2381
yhiDb3508	yhiDb3508
pabAb3360	pabAb3360
ydjGb1771	ydjGb1771
yraQb3151	yraQb3151
yafTb0217	yafTb0217
dhaLb1199	dhaLb1199
tktBb2465	tktBb2465
trpDb1263	trpDb1263
csgFb1038	csgFb1038
phoRb0400	phoRb0400
dsbGb0604	dsbGb0604
chbAb1736	chbAb1736
yjgZb4277	yjgZb4277
yqhDb3011	yqhDb3011
yicOb3664	yicOb3664
ytfLb4218	ytfLb4218
pyrCb1062	pyrCb1062
cydCb0886	cydCb0886
ansPb1453	ansPb1453
fixCb0043	fixCb0043
ycbVb0943	ycbVb0943
csiDb2659	csiDb2659
yfhRb2534	yfhRb2534
ygfTb2887	ygfTb2887
cysHb2762	cysHb2762
folAb0048	folAb0048
yoaFb1793	yoaFb1793
pyrGb2780	pyrGb2780
elfGb0941	elfGb0941
menIb1686	menIb1686
yihAb3865	yihAb3865
aerb3072	aerb3072
yidDb4557	yidDb4557
lysAb2838	lysAb2838
xdhBb2867	xdhBb2867
yjcSb4083	yjcSb4083
cheRb1884	cheRb1884
yibIb3598	yibIb3598
mrcAb3396	mrcAb3396
sgcRb4300	sgcRb4300
ydeIb1536	ydeIb1536
cheZb1881	cheZb1881
adkb0474	adkb0474
tynAb1386	tynAb1386
ybgLb0713	ybgLb0713
astDb1746	astDb1746
ccmFb2196	ccmFb2196
leuBb0073	leuBb0073
lolDb1117	lolDb1117
ecob2209	ecob2209
ybgEb0735	ybgEb0735
cyoDb0429	cyoDb0429
ygiLb3043	ygiLb3043
ruvCb1863	ruvCb1863
agaIb3141	agaIb3141
srlRb2707	srlRb2707
ygiSb3020	ygiSb3020
yihRb3879	yihRb3879
sfsAb0146	sfsAb0146
yjiAb4352	yjiAb4352
ydcVb1443	ydcVb1443
yehYb2130	yehYb2130
hisJb2309	hisJb2309
argBb3959	argBb3959
speGb1584	speGb1584
fmtb3288	fmtb3288
thrBb0003	thrBb0003
yafDb0209	yafDb0209
yegPb2080	yegPb2080
yedRb1963	yedRb1963
hipBb1508	hipBb1508
ygjJb3079	ygjJb3079
tdcCb3116	tdcCb3116
yfaPb2225	yfaPb2225
rimKb0852	rimKb0852
yciXb4523	yciXb4523
scpAb2917	scpAb2917
acrRb0464	acrRb0464
ybhLb0786	ybhLb0786
yccJb1003	yccJb1003
ptsIb2416	ptsIb2416
tolQb0737	tolQb0737
glnAb3870	glnAb3870
rhsBb3482	rhsBb3482
fusAb3340	fusAb3340
ygiMb3055	ygiMb3055
sxyb0959	sxyb0959
hofOb3393	hofOb3393
yjaGb3999	yjaGb3999
infBb3168	infBb3168
btuRb1270	btuRb1270
gppb3779	gppb3779
ybhRb0792	ybhRb0792
rutDb1009	rutDb1009
yhaCb3121	yhaCb3121
ssuCb0934	ssuCb0934
ydeAb1528	ydeAb1528
flgDb1075	flgDb1075
yfdNb2357	yfdNb2357
yhjDb3522	yhjDb3522
fabFb1095	fabFb1095
ynfDb1586	ynfDb1586
putPb1015	putPb1015
yfcGb2302	yfcGb2302
essDb0554	essDb0554
uppb2498	uppb2498
ybgJb0711	ybgJb0711
cysWb2423	cysWb2423
minEb1174	minEb1174
ubiDb3843	ubiDb3843
ycdTb1025	ycdTb1025
ydhXb1671	ydhXb1671
holEb1842	holEb1842
gspHb3329	gspHb3329
zupTb3040	zupTb3040
atoDb2221	atoDb2221
yhbOb3153	yhbOb3153
rluAb0058	rluAb0058
yiiQb3920	yiiQb3920
sgcQb4303	sgcQb4303
ybaLb0478	ybaLb0478
tdhb3616	tdhb3616
yebSb1833	yebSb1833
yeiLb2163	yeiLb2163
ptsGb1101	ptsGb1101
iadAb4328	iadAb4328
proVb2677	proVb2677
yceDb1088	yceDb1088
flgCb1074	flgCb1074
yjjXb4394	yjjXb4394
mtlDb3600	mtlDb3600
ynfGb1589	ynfGb1589
lacZb0344	lacZb0344
malZb0403	malZb0403
potAb1126	potAb1126
ybeXb0658	ybeXb0658
yfdVb2372	yfdVb2372
yaeIb0164	yaeIb0164
djlBb0646	djlBb0646
epmCb2326	epmCb2326
ynbBb1409	ynbBb1409
ymgAb1165	ymgAb1165
yfjLb2628	yfjLb2628
fadRb1187	fadRb1187
ydhCb1660	ydhCb1660
brnQb0401	brnQb0401
yggEb2922	yggEb2922
yhcGb3220	yhcGb3220
yhaJb3105	yhaJb3105
yohOb4542	yohOb4542
yicJb3657	yicJb3657
yhaKb3106	yhaKb3106
yifKb3795	yifKb3795
wzzEb3785	wzzEb3785
ycjQb1313	ycjQb1313
dacAb0632	dacAb0632
livJb3460	livJb3460
ycjPb1312	ycjPb1312
citFb0615	citFb0615
yddBb1495	yddBb1495
agaVb3133	agaVb3133
yceOb1058	yceOb1058
yqiAb3031	yqiAb3031
fliQb1949	fliQb1949
yqjGb3102	yqjGb3102
yffRb2449	yffRb2449
ybiAb0798	ybiAb0798
pbpGb2134	pbpGb2134
fxsAb4140	fxsAb4140
rlmDb2785	rlmDb2785
yqjFb3101	yqjFb3101
ygaPb2668	ygaPb2668
yheUb3354	yheUb3354
cbdAb0978	cbdAb0978
yneGb1523	yneGb1523
infCb1718	infCb1718
malKb4035	malKb4035
cydDb0887	cydDb0887
rsmBb3289	rsmBb3289
rarDb3819	rarDb3819
dhaMb1198	dhaMb1198
yedWb1969	yedWb1969
rspAb1581	rspAb1581
hofMb3395	hofMb3395
yfbVb2295	yfbVb2295
nanTb3224	nanTb3224
yffSb2450	yffSb2450
pyrFb1281	pyrFb1281
cstAb0598	cstAb0598
ydiUb1706	ydiUb1706
prfCb4375	prfCb4375
lptBb3201	lptBb3201
fadBb3846	fadBb3846
rpoBb3987	rpoBb3987
rplPb3313	rplPb3313
ugpEb3451	ugpEb3451
phoHb1020	phoHb1020
yoaIb1788	yoaIb1788
yciMb1280	yciMb1280
yhdUb3263	yhdUb3263
glcGb2977	glcGb2977
acrDb2470	acrDb2470
ilvNb3670	ilvNb3670
gabTb2662	gabTb2662
mdtBb2075	mdtBb2075
rsmGb3740	rsmGb3740
yahOb0329	yahOb0329
xylGb3567	xylGb3567
nfsBb0578	nfsBb0578
panDb0131	panDb0131
argKb2918	argKb2918
higAb3082	higAb3082
cyoBb0431	cyoBb0431
lepAb2569	lepAb2569
ynbEb1382	ynbEb1382
gcvPb2903	gcvPb2903
yecFb1915	yecFb1915
ybjGb0841	ybjGb0841
livFb3454	livFb3454
yebOb1825	yebOb1825
mmuMb0261	mmuMb0261
yciAb1253	yciAb1253
yidJb3678	yidJb3678
fimFb4318	fimFb4318
mioCb3742	mioCb3742
yccFb0961	yccFb0961
mepSb2175	mepSb2175
yphDb2546	yphDb2546
atpHb3735	atpHb3735
focBb2492	focBb2492
hisQb2308	hisQb2308
mlrAb2127	mlrAb2127
ydfRb1555	ydfRb1555
purCb2476	purCb2476
yafQb0225	yafQb0225
glrKb2556	glrKb2556
yraIb3143	yraIb3143
yadDb0132	yadDb0132
dnaCb4361	dnaCb4361
hisDb2020	hisDb2020
flgEb1076	flgEb1076
fdnIb1476	fdnIb1476
yiiRb3921	yiiRb3921
yjgHb4248	yjgHb4248
yadHb0128	yadHb0128
yagKb0277	yagKb0277
ydgIb1605	ydgIb1605
allCb0516	allCb0516
citGb0613	citGb0613
lpxCb0096	lpxCb0096
tarb1886	tarb1886
yhcNb3238	yhcNb3238
yijOb3954	yijOb3954
ygiCb3038	ygiCb3038
ymfEb1138	ymfEb1138
dosCb1490	dosCb1490
ldrDb4453	ldrDb4453
ytfBb4206	ytfBb4206
yciQb1268	yciQb1268
xapBb2406	xapBb2406
trmLb3606	trmLb3606
tsrb4355	tsrb4355
rpmIb1717	rpmIb1717
yqeIb2847	yqeIb2847
lplAb4386	lplAb4386
arfBb0191	arfBb0191
malTb3418	malTb3418
ybiXb0804	ybiXb0804
ybdOb0603	ybdOb0603
ydbCb1406	ydbCb1406
yedQb1956	yedQb1956
mqsAb3021	mqsAb3021
priCb0467	priCb0467
lpoAb3147	lpoAb3147
fliPb1948	fliPb1948
maeAb1479	maeAb1479
metKb2942	metKb2942
ybjLb0847	ybjLb0847
yehMb2120	yehMb2120
ytjCb4395	ytjCb4395
yaiYb0379	yaiYb0379
rbbAb3486	rbbAb3486
yiaNb3578	yiaNb3578
glxKb0514	glxKb0514
ygjPb3085	ygjPb3085
dedDb2314	dedDb2314
pheSb1714	pheSb1714
yafZb0252	yafZb0252
tasb2834	tasb2834
yhhTb3474	yhhTb3474
pfkAb3916	pfkAb3916
gshAb2688	gshAb2688
rarAb0892	rarAb0892
ihfBb0912	ihfBb0912
ldtAb1990	ldtAb1990
ychJb1233	ychJb1233
yadSb0157	yadSb0157
betBb0312	betBb0312
fruKb2168	fruKb2168
ygcBb2761	ygcBb2761
yihXb3885	yihXb3885
sucAb0726	sucAb0726
fepAb0584	fepAb0584
nlpDb2742	nlpDb2742
yqfGb4684	yqfGb4684
minDb1175	minDb1175
rimLb1427	rimLb1427
ydiZb1724	ydiZb1724
yadGb0127	yadGb0127
yjbMb4048	yjbMb4048
tprb1229	tprb1229
yceQb1085	yceQb1085
ispUb0174	ispUb0174
cysNb2751	cysNb2751
intDb0537	intDb0537
ykfBb0250	ykfBb0250
napAb2206	napAb2206
yhaMb4470	yhaMb4470
torYb1873	torYb1873
holBb1099	holBb1099
yidLb3680	yidLb3680
glcAb2975	glcAb2975
qseCb3026	qseCb3026
sufEb1679	sufEb1679
lysCb4024	lysCb4024
roxAb1128	roxAb1128
yncJb1436	yncJb1436
yehWb2128	yehWb2128
stfRb1372	stfRb1372
yahJb0324	yahJb0324
mazGb2781	mazGb2781
ddpDb1484	ddpDb1484
agaDb3140	agaDb3140
hybGb2990	hybGb2990
yceIb1056	yceIb1056
elfDb0939	elfDb0939
arnFb2258	arnFb2258
fnrb1334	fnrb1334
lgtb2828	lgtb2828
ydiNb1691	ydiNb1691
ygdGb2798	ygdGb2798
lhgOb2660	lhgOb2660
cbrAb3690	cbrAb3690
ydcRb1439	ydcRb1439
yhfWb3380	yhfWb3380
ydhWb1672	ydhWb1672
argAb2818	argAb2818
yghRb2984	yghRb2984
gfcEb0983	gfcEb0983
yehXb2129	yehXb2129
oppFb1247	oppFb1247
emtAb1193	emtAb1193
oppBb1244	oppBb1244
ubiJb3834	ubiJb3834
yhgFb3407	yhgFb3407
recXb2698	recXb2698
fesb0585	fesb0585
thiLb0417	thiLb0417
ydiQb1697	ydiQb1697
yrdDb3283	yrdDb3283
plsXb1090	plsXb1090
pstAb3726	pstAb3726
ynjEb1757	ynjEb1757
pdxAb0052	pdxAb0052
sfmZb0535	sfmZb0535
nrdAb2234	nrdAb2234
dinIb1061	dinIb1061
gatZb2095	gatZb2095
epmBb4146	epmBb4146
ycfPb1108	ycfPb1108
znuCb1858	znuCb1858
ypfHb2473	ypfHb2473
pgpCb2560	pgpCb2560
tomBb0461	tomBb0461
mnmCb2324	mnmCb2324
yhaLb3107	yhaLb3107
prfAb1211	prfAb1211
rpsJb3321	rpsJb3321
pnuCb0751	pnuCb0751
ogtb1335	ogtb1335
hnsb1237	hnsb1237
dnaAb3702	dnaAb3702
talAb2464	talAb2464
bcrb2182	bcrb2182
ycjSb1315	ycjSb1315
rtcAb4475	rtcAb4475
ybgOb0716	ybgOb0716
adab2213	adab2213
wbbIb2034	wbbIb2034
pyrIb4244	pyrIb4244
bioHb3412	bioHb3412
sthAb3962	sthAb3962
ccmBb2200	ccmBb2200
wecFb4481	wecFb4481
amnb1982	amnb1982
ribEb0415	ribEb0415
minCb1176	minCb1176
flhCb1891	flhCb1891
hofBb0107	hofBb0107
yjjGb4374	yjjGb4374
ybcWb0559	ybcWb0559
fliFb1938	fliFb1938
ydaTb1358	ydaTb1358
tsaEb4168	tsaEb4168
ydiJb1687	ydiJb1687
tesBb0452	tesBb0452
dgtb0160	dgtb0160
ydhRb1667	ydhRb1667
bcsEb3536	bcsEb3536
yqgFb2949	yqgFb2949
mdtIb1599	mdtIb1599
accBb3255	accBb3255
fryCb2386	fryCb2386
purDb4005	purDb4005
yaiSb0364	yaiSb0364
glxRb0509	glxRb0509
ybcJb0528	ybcJb0528
mfdb1114	mfdb1114
rcdAb0846	rcdAb0846
rplSb2606	rplSb2606
ycbLb0927	ycbLb0927
purRb1658	purRb1658
lsrDb1515	lsrDb1515
rihBb2162	rihBb2162
hyfCb2483	hyfCb2483
ompTb0565	ompTb0565
nudCb3996	nudCb3996
fecEb4287	fecEb4287
sucCb0728	sucCb0728
opgBb4359	opgBb4359
tfaEb1156	tfaEb1156
yjjZb4567	yjjZb4567
kbaZb3132	kbaZb3132
ibsCb4665	ibsCb4665
ybgFb0742	ybgFb0742
yjgRb4263	yjgRb4263
yqhGb3013	yqhGb3013
lolBb1209	lolBb1209
yeiHb2158	yeiHb2158
yahMb0327	yahMb0327
yggUb2953	yggUb2953
ydcIb1422	ydcIb1422
yihSb3880	yihSb3880
lpxAb0181	lpxAb0181
creDb4400	creDb4400
waaGb3631	waaGb3631
dppCb3542	dppCb3542
ycbCb0920	ycbCb0920
yfcAb2327	yfcAb2327
csgGb1037	csgGb1037
cbeAb2004	cbeAb2004
metGb2114	metGb2114
blrb4409	blrb4409
ymdFb4518	ymdFb4518
yfaZb2250	yfaZb2250
rlmJb3499	rlmJb3499
ldrAb4419	ldrAb4419,ldrCb4423,ldrBb4421
ydfOb1549	ydfOb1549
yfjKb2627	yfjKb2627
aroBb3389	aroBb3389
trxCb2582	trxCb2582
pspAb1304	pspAb1304
cbpAb1000	cbpAb1000
mnmEb3706	mnmEb3706
yqeAb2874	yqeAb2874
wbbJb2033	wbbJb2033
modEb0761	modEb0761
prmCb1212	prmCb1212
yihTb3881	yihTb3881
yhaIb3104	yhaIb3104
yajCb0407	yajCb0407
ydhZb1675	ydhZb1675
yiePb3755	yiePb3755
paoCb0284	paoCb0284
truAb2318	truAb2318
ybfBb0702	ybfBb0702
ygaVb2667	ygaVb2667
ymdAb1044	ymdAb1044
ygdBb2824	ygdBb2824
glnPb0810	glnPb0810
pinEb1158	pinEb1158
feoCb3410	feoCb3410
fabBb2323	fabBb2323
alaAb2290	alaAb2290
coaAb3974	coaAb3974
tpxb1324	tpxb1324
ybhDb0768	ybhDb0768
argIb4254	argIb4254
modFb0760	modFb0760
pmrRb4703	pmrRb4703
ftsLb0083	ftsLb0083
yphCb2545	yphCb2545
rutGb1006	rutGb1006
cptAb2896	cptAb2896
yrdBb3280	yrdBb3280
dppAb3544	dppAb3544
fklBb4207	fklBb4207
ycdUb1029	ycdUb1029
yfbTb2293	yfbTb2293
dinQb4613	dinQb4613
proQb1831	proQb1831
yqgEb2948	yqgEb2948
ffhb2610	ffhb2610
ilvDb3771	ilvDb3771
lonb0439	lonb0439
stfPb1154	stfPb1154
mscLb3291	mscLb3291
yceFb1087	yceFb1087
panFb3258	panFb3258
yfbPb2275	yfbPb2275
eutTb2459	eutTb2459
clsCb1046	clsCb1046
ygeRb2865	ygeRb2865
mtlAb3599	mtlAb3599
yeiWb4502	yeiWb4502
yjjPb4364	yjjPb4364
ydiTb1700	ydiTb1700
ligTb0147	ligTb0147
xerDb2894	xerDb2894
csiEb2535	csiEb2535
yiaAb3562	yiaAb3562
yqiCb3042	yqiCb3042
mokBb1420	mokBb1420
yphFb2548	yphFb2548
yfjTb2637	yfjTb2637
hisLb2018	hisLb2018
hypBb2727	hypBb2727
dcuAb4138	dcuAb4138
basRb4113	basRb4113
ycaOb0905	ycaOb0905
nuoCb2286	nuoCb2286
rseAb2572	rseAb2572
rutAb1012	rutAb1012
cpxPb4484	cpxPb4484
yegRb2085	yegRb2085
gcvTb2905	gcvTb2905
yieLb3719	yieLb3719
metRb3828	metRb3828
pflAb0902	pflAb0902
mgrBb1826	mgrBb1826
ymgEb1195	ymgEb1195
csgDb1040	csgDb1040
gspLb3333	gspLb3333
obgEb3183	obgEb3183
fucUb2804	fucUb2804
nfsAb0851	nfsAb0851
tdcEb3114	tdcEb3114
argFb0273	argFb0273
ybaYb0453	ybaYb0453
moaEb0785	moaEb0785
glgPb3428	glgPb3428
ycaKb0901	ycaKb0901
envYb0566	envYb0566
nagEb0679	nagEb0679
yhbJb3205	yhbJb3205
tdcBb3117	tdcBb3117
paoDb0283	paoDb0283
prpDb0334	prpDb0334
nupCb2393	nupCb2393
robb4396	robb4396
uvrDb3813	uvrDb3813
ynaEb1375	ynaEb1375,ydfKb1544
entSb0591	entSb0591
bdcRb4251	bdcRb4251
ydaNb1342	ydaNb1342
csgEb1039	csgEb1039
fdhEb3891	fdhEb3891
sbcDb0398	sbcDb0398
macBb0879	macBb0879
ynfNb1551	ynfNb1551
iscUb2529	iscUb2529
ompXb0814	ompXb0814
ldhAb1380	ldhAb1380
flgLb1083	flgLb1083
ybeYb0659	ybeYb0659
glnSb0680	glnSb0680
nudLb1813	nudLb1813
mutMb3635	mutMb3635
nuoGb2283	nuoGb2283
cdsAb0175	cdsAb0175
ulaBb4194	ulaBb4194
ylcHb4588	ylcHb4588
tktAb2935	tktAb2935
ompRb3405	ompRb3405
pldAb3821	pldAb3821
fruAb2167	fruAb2167
ygeGb2851	ygeGb2851
fsaBb3946	fsaBb3946
astAb1747	astAb1747
aptb0469	aptb0469
relBb1564	relBb1564
agaSb3136	agaSb3136
yfeZb2433	yfeZb2433
yaiLb0354	yaiLb0354
nadKb2615	nadKb2615
pheMb1715	pheMb1715
argRb3237	argRb3237
thiMb2104	thiMb2104
xapRb2405	xapRb2405
ydiHb1685	ydiHb1685
dcpb1538	dcpb1538
hyaBb0973	hyaBb0973
rbsKb3752	rbsKb3752
ybgQb0718	ybgQb0718
yjcDb4064	yjcDb4064
ompAb0957	ompAb0957
ychHb1205	ychHb1205
xdhCb2868	xdhCb2868
gltDb3213	gltDb3213
fldBb2895	fldBb2895
yahEb0319	yahEb0319
tatCb3839	tatCb3839
rpoSb2741	rpoSb2741
ykgRb4671	ykgRb4671
tusDb3345	tusDb3345
ygfIb2921	ygfIb2921
ybcHb0567	ybcHb0567
ampDb0110	ampDb0110
sixAb2340	sixAb2340
tldDb3244	tldDb3244
purFb2312	purFb2312
lpoBb1105	lpoBb1105
rtcRb3422	rtcRb3422
ccmEb2197	ccmEb2197
uidBb1616	uidBb1616
yodDb1953	yodDb1953
yjfNb4188	yjfNb4188
ppsRb1703	ppsRb1703
rraBb4255	rraBb4255
purLb2557	purLb2557
yibFb3592	yibFb3592
ycbZb0955	ycbZb0955
ecpCb0291	ecpCb0291
wcaCb2057	wcaCb2057
mdtOb4081	mdtOb4081
yegUb2099	yegUb2099
yhiMb3491	yhiMb3491
dinBb0231	dinBb0231
ispBb3187	ispBb3187
nuoHb2282	nuoHb2282
thiDb2103	thiDb2103
ackAb2296	ackAb2296
aatb0885	aatb0885
mdaBb3028	mdaBb3028
ybeZb0660	ybeZb0660
ygbEb2749	ygbEb2749
mepMb1856	mepMb1856
fadDb1805	fadDb1805
dpsb0812	dpsb0812
yfcHb2304	yfcHb2304
purMb2499	purMb2499
ydiSb1699	ydiSb1699
dgoDb4478	dgoDb4478
ygbAb2732	ygbAb2732
rpmJb3299	rpmJb3299
acnBb0118	acnBb0118
lplTb2835	lplTb2835
srlDb2705	srlDb2705
yhhYb3441	yhhYb3441
ompFb0929	ompFb0929
yjbJb4045	yjbJb4045
ccmDb2198	ccmDb2198
mltBb2701	mltBb2701
yeaQb1795	yeaQb1795
fecIb4293	fecIb4293
yciNb1273	yciNb1273
yfdTb2363	yfdTb2363
ygiFb3054	ygiFb3054
amiAb2435	amiAb2435
wecDb3790	wecDb3790
yibTb4554	yibTb4554
citEb0616	citEb0616
yicNb3663	yicNb3663
yjjIb4380	yjjIb4380
feoBb3409	feoBb3409
baeRb2079	baeRb2079
yiaWb3587	yiaWb3587
yhdPb4472	yhdPb4472
fkpAb3347	fkpAb3347
safAb1500	safAb1500
pstCb3727	pstCb3727
yhhXb3440	yhhXb3440
preTb2146	preTb2146
chiAb3338	chiAb3338
zntAb3469	zntAb3469
narLb1221	narLb1221
atoCb2220	atoCb2220
yfiEb2577	yfiEb2577
crpb3357	crpb3357
yegWb2101	yegWb2101
dnaQb0215	dnaQb0215
soxSb4062	soxSb4062
ycaMb0899	ycaMb0899
miaBb0661	miaBb0661
bamEb2617	bamEb2617
rsxGb1631	rsxGb1631
yigFb3817	yigFb3817
yebFb1847	yebFb1847
yjhHb4298	yjhHb4298
frmAb0356	frmAb0356
phoEb0241	phoEb0241
hlyEb1182	hlyEb1182
rlmGb3084	rlmGb3084
clsAb1249	clsAb1249
yibHb3597	yibHb3597
tatBb3838	tatBb3838
araEb2841	araEb2841
dbpAb1343	dbpAb1343
fprb3924	fprb3924
torAb0997	torAb0997
lpxPb2378	lpxPb2378
ydiPb1696	ydiPb1696
yliEb0833	yliEb0833
ydeMb1497	ydeMb1497
garRb3125	garRb3125
yjhQb4307	yjhQb4307
yncLb4598	yncLb4598
yjdIb4126	yjdIb4126
hchAb1967	hchAb1967
ybdDb4512	ybdDb4512
tisBb4618	tisBb4618
yicGb3646	yicGb3646
fimDb4317	fimDb4317
lldPb3603	lldPb3603
yfcRb2335	yfcRb2335
ybdGb0577	ybdGb0577
ecnBb4411	ecnBb4411
ybjTb0869	ybjTb0869
ydcZb1447	ydcZb1447
acrFb3266	acrFb3266
ulaDb4196	ulaDb4196
fldAb0684	fldAb0684
yjcCb4061	yjcCb4061
mgtLb4702	mgtLb4702
ynjHb1760	ynjHb1760
pgaBb1023	pgaBb1023
gyrBb3699	gyrBb3699
yibBb3618	yibBb3618
ybcVb0558	ybcVb0558
rluEb1135	rluEb1135
cobSb1992	cobSb1992
treFb3519	treFb3519
selAb3591	selAb3591
ydgJb1624	ydgJb1624
kduDb2842	kduDb2842
rlmCb0859	rlmCb0859
hybOb2997	hybOb2997
yccTb0964	yccTb0964
ycbJb0919	ycbJb0919
menCb2261	menCb2261
intZb2442	intZb2442
yhbEb3184	yhbEb3184
yrbLb3207	yrbLb3207
motBb1889	motBb1889
xanPb3654	xanPb3654
gspFb3327	gspFb3327
yjbHb4029	yjbHb4029
yceAb1055	yceAb1055
ligBb3647	ligBb3647
uxaBb1521	uxaBb1521
ydhFb1647	ydhFb1647
hypFb2712	hypFb2712
rpoNb3202	rpoNb3202
yegVb2100	yegVb2100
ibsAb4667	ibsAb4667
hldDb3619	hldDb3619
recDb2819	recDb2819
prpRb0330	prpRb0330
ybdMb0601	ybdMb0601
ypdEb2384	ypdEb2384
mlaDb3193	mlaDb3193
frrb0172	frrb0172
afuCb0262	afuCb0262
wcaGb2052	wcaGb2052
tgtb0406	tgtb0406
yohPb4679	yohPb4679
gpmMb3612	gpmMb3612
lhrb1653	lhrb1653
intFb0281	intFb0281
ybbNb0492	ybbNb0492
metHb4019	metHb4019
eutNb2456	eutNb2456
ygcSb2771	ygcSb2771
dtpCb4130	dtpCb4130
phoAb0383	phoAb0383
arnDb2256	arnDb2256
rpsDb3296	rpsDb3296
damb3387	damb3387
ychEb1242	ychEb1242
clsBb0789	clsBb0789
etpb0982	etpb0982
rndb1804	rndb1804
eutRb2437	eutRb2437
caiEb0035	caiEb0035
grxDb1654	grxDb1654
rpoZb3649	rpoZb3649
waaPb3630	waaPb3630
tdkb1238	tdkb1238
ydcYb1446	ydcYb1446
aisb2252	aisb2252
pepBb2523	pepBb2523
rsePb0176	rsePb0176
nagKb1119	nagKb1119
cspDb0880	cspDb0880
tabAb4252	tabAb4252
fixBb0042	fixBb0042
yeaJb1786	yeaJb1786
yihNb3874	yihNb3874
gabPb2663	gabPb2663
slyDb3349	slyDb3349
ygaHb2683	ygaHb2683
nudKb2467	nudKb2467
glcEb4468	glcEb4468
lpdb0116	lpdb0116
gntRb3438	gntRb3438
yhjKb3529	yhjKb3529
nuoBb2287	nuoBb2287
murJb1069	murJb1069
oxcb2373	oxcb2373
fhlAb2731	fhlAb2731
yfaYb2249	yfaYb2249
aaeRb3243	aaeRb3243
cysJb2764	cysJb2764
rzoQb4689	rzoQb4689
ssuEb0937	ssuEb0937
yncDb1451	yncDb1451
rnpAb3704	rnpAb3704
hemDb3804	hemDb3804
argPb2916	argPb2916
truBb3166	truBb3166
endAb2945	endAb2945
ycjFb1322	ycjFb1322
ubiXb2311	ubiXb2311
bfrb3336	bfrb3336
fucRb2805	fucRb2805
ybbWb0511	ybbWb0511
rplTb1716	rplTb1716
gudXb2788	gudXb2788
yqcEb2775	yqcEb2775
wbbHb2035	wbbHb2035
mcrCb4345	mcrCb4345
yadIb0129	yadIb0129
rsxCb1629	rsxCb1629
oppAb1243	oppAb1243
efpb4147	efpb4147
chbCb1737	chbCb1737
ydgUb4601	ydgUb4601
argGb3172	argGb3172
yeeZb2016	yeeZb2016
exbBb3006	exbBb3006
nrfFb4075	nrfFb4075
ecpAb0293	ecpAb0293
yjgMb4256	yjgMb4256
idnTb4265	idnTb4265
rpsBb0169	rpsBb0169
glnLb3869	glnLb3869
gpsAb3608	gpsAb3608
rplVb3315	rplVb3315
yejAb2177	yejAb2177
rhsDb0497	rhsDb0497
qmcAb0489	qmcAb0489
yigEb4482	yigEb4482
atoSb2219	atoSb2219
trpLb1265	trpLb1265
yoaKb4676	yoaKb4676
clpBb2592	clpBb2592
lipAb0628	lipAb0628
mscSb2924	mscSb2924
frmBb0355	frmBb0355
efeBb1019	efeBb1019
dnaJb0015	dnaJb0015
gspEb3326	gspEb3326
chbBb1738	chbBb1738
hisSb2514	hisSb2514
secBb3609	secBb3609
cusBb0574	cusBb0574
ydeEb1534	ydeEb1534
yegKb2072	yegKb2072
ydiVb1707	ydiVb1707
mdfAb0842	mdfAb0842
rhsAb3593	rhsAb3593
citTb0612	citTb0612
yciUb1248	yciUb1248
aroDb1693	aroDb1693
recCb2822	recCb2822
ygcOb2767	ygcOb2767
ybgDb0719	ybgDb0719
glnGb3868	glnGb3868
gspAb3323	gspAb3323
pcmb2743	pcmb2743
tmcAb2474	tmcAb2474
alaSb2697	alaSb2697
ysaAb3573	ysaAb3573
ilvIb0077	ilvIb0077
ftsHb3178	ftsHb3178
pptAb1461	pptAb1461
fepBb0592	fepBb0592
glcDb2979	glcDb2979
ydfBb1572	ydfBb1572
cspGb0990	cspGb0990
ygfZb2898	ygfZb2898
yhhSb3473	yhhSb3473
ybaMb0466	ybaMb0466
hdeBb3509	hdeBb3509
yedVb1968	yedVb1968
wzzBb2027	wzzBb2027
yojIb2211	yojIb2211
maab0459	maab0459
grpEb2614	grpEb2614
fdoIb3892	fdoIb3892
aceEb0114	aceEb0114
yhjGb3524	yhjGb3524
rplBb3317	rplBb3317
yfdKb2354	yfdKb2354
intSb2349	intSb2349
ddpXb1488	ddpXb1488
yegSb2086	yegSb2086
hisBb2022	hisBb2022
yafXb0248	yafXb0248
csrDb3252	csrDb3252
ccmCb2199	ccmCb2199
rplAb3984	rplAb3984
ybfPb0689	ybfPb0689
guaCb0104	guaCb0104
tsaAb0195	tsaAb0195
nikEb3480	nikEb3480
yhhWb3439	yhhWb3439
flkb2321	flkb2321
folKb0142	folKb0142
ycfLb1104	ycfLb1104
yiaFb3554	yiaFb3554
ydcFb1414	ydcFb1414
dinGb0799	dinGb0799
ydiFb1694	ydiFb1694
yagUb0287	yagUb0287
rihAb0651	rihAb0651
alaEb2670	alaEb2670
kdgTb3909	kdgTb3909
yhaBb3120	yhaBb3120
panMb3459	panMb3459
ygcNb2766	ygcNb2766
yjdKb4128	yjdKb4128
phnIb4099	phnIb4099
yadVb0140	yadVb0140
gspKb3332	gspKb3332
hypDb2729	hypDb2729
secYb3300	secYb3300
yebVb1836	yebVb1836
xdhDb2881	xdhDb2881
yehAb2108	yehAb2108
lysUb4129	lysUb4129
rhtCb3823	rhtCb3823
yraKb3145	yraKb3145
pliGb1178	pliGb1178
nupGb2964	nupGb2964
yiaBb3563	yiaBb3563
yhcFb3219	yhcFb3219
yfaAb2230	yfaAb2230
insL1b0016	insL1b0016,insL1b2394,insL1b0582
nadRb4390	nadRb4390
yecCb1917	yecCb1917
rclBb0303	rclBb0303
pntBb1602	pntBb1602
ftsBb2748	ftsBb2748
gltSb3653	gltSb3653
ugpCb3450	ugpCb3450
folEb2153	folEb2153
selBb3590	selBb3590
pkab2584	pkab2584
hyib0508	hyib0508
mhpAb0347	mhpAb0347
ldtEb1678	ldtEb1678
ycaPb0906	ycaPb0906
yedAb1959	yedAb1959
gptb0238	gptb0238
ddpAb1487	ddpAb1487
fbaAb2925	fbaAb2925
suhBb2533	suhBb2533
rpsUb3065	rpsUb3065
creAb4397	creAb4397
ydaEb4526	ydaEb4526
pepTb1127	pepTb1127
yfhGb2555	yfhGb2555
cysBb1275	cysBb1275
phnPb4092	phnPb4092
fabAb0954	fabAb0954
dmsBb0895	dmsBb0895
bioFb0776	bioFb0776
pgib4025	pgib4025
yfiLb2602	yfiLb2602
creCb4399	creCb4399
rimMb2608	rimMb2608
potIb0857	potIb0857
hisAb2024	hisAb2024
bglBb3721	bglBb3721
cfab1661	cfab1661
kchb1250	kchb1250
alsCb4086	alsCb4086
xylRb3569	xylRb3569
flgGb1078	flgGb1078
xylBb3564	xylBb3564
smrAb1340	smrAb1340
yecJb4537	yecJb4537
hcaEb2538	hcaEb2538
gadXb3516	gadXb3516
insAb0022	insAb0022,insAb3444,insAb1894,insAb4516,insAb0275,insAb0265
ygbLb2738	ygbLb2738
ypjKb2635	ypjKb2635
yeiQb2172	yeiQb2172
ushAb0480	ushAb0480
ilvMb3769	ilvMb3769
mlaAb2346	mlaAb2346
tsaCb3282	tsaCb3282
ybiUb0821	ybiUb0821
yraRb3152	yraRb3152
ygcGb2778	ygcGb2778
racCb1351	racCb1351
csgAb1042	csgAb1042
hmpb2552	hmpb2552
moeAb0827	moeAb0827
yahNb0328	yahNb0328
yceMb1068	yceMb1068
sdaBb2797	sdaBb2797
yigZb3848	yigZb3848
ypeAb2434	ypeAb2434
yciBb1254	yciBb1254
mhpCb0349	mhpCb0349
uvrYb1914	uvrYb1914
rpoHb3461	rpoHb3461
yhjVb3539	yhjVb3539
mtnb0159	mtnb0159
glpQb2239	glpQb2239
ydjNb1729	ydjNb1729
tdcAb3118	tdcAb3118
trkAb3290	trkAb3290
miaAb4171	miaAb4171
yieKb3718	yieKb3718
cydBb0734	cydBb0734
kilRb1352	kilRb1352
nudIb2251	nudIb2251
dutb3640	dutb3640
bioAb0774	bioAb0774
ruvAb1861	ruvAb1861
hyfFb2486	hyfFb2486
ftnAb1905	ftnAb1905
atpBb3738	atpBb3738
gtrBb2351	gtrBb2351
yigGb3818	yigGb3818
rcbAb1347	rcbAb1347
yneJb1526	yneJb1526
yqeLb4683	yqeLb4683
uofb4637	uofb4637
puuDb1298	puuDb1298
pflDb3951	pflDb3951
yebCb1864	yebCb1864
ninEb0548	ninEb0548
ynjFb1758	ynjFb1758
bcsFb3537	bcsFb3537
gatDb2091	gatDb2091
hyfEb2485	hyfEb2485
yaaWb0011	yaaWb0011
wzyEb3793	wzyEb3793
sgcAb4302	sgcAb4302
mpaAb1326	mpaAb1326
ybiCb0801	ybiCb0801
gmhBb0200	gmhBb0200
dauAb1206	dauAb1206
yjdNb4107	yjdNb4107
thrCb0004	thrCb0004
ydiEb1705	ydiEb1705
cirAb2155	cirAb2155
waaLb3622	waaLb3622
gloBb0212	gloBb0212
fdrAb0518	fdrAb0518
ynfOb4533	ynfOb4533
ftsYb3464	ftsYb3464
yhbVb3159	yhbVb3159
furb0683	furb0683
mqob2210	mqob2210
hisFb2025	hisFb2025
ldcCb0186	ldcCb0186
recJb2892	recJb2892
prpCb0333	prpCb0333
glpCb2243	glpCb2243
ygjHb3074	ygjHb3074
yggNb2958	yggNb2958
bamBb2512	bamBb2512
ybjHb0843	ybjHb0843
paaYb1400	paaYb1400
ytfIb4215	ytfIb4215
nacb1988	nacb1988
envZb3404	envZb3404
yjdJb4127	yjdJb4127
purNb2500	purNb2500
hypEb2730	hypEb2730
flhEb1878	flhEb1878
gpmAb0755	gpmAb0755
glrRb2554	glrRb2554
cpdBb4213	cpdBb4213
idnDb4267	idnDb4267
gntTb3415	gntTb3415
tsxb0411	tsxb0411
yfdSb2362	yfdSb2362
nagBb0678	nagBb0678
cynRb0338	cynRb0338
pthb1204	pthb1204
atpFb3736	atpFb3736
atpGb3733	atpGb3733
ygiDb3039	ygiDb3039
uupb0949	uupb0949
sgcXb4305	sgcXb4305
apaHb0049	apaHb0049
nupXb2161	nupXb2161
trmHb3651	trmHb3651
ychNb1219	ychNb1219
ldtDb0925	ldtDb0925
ascGb2714	ascGb2714
cysPb2425	cysPb2425
ygaUb2665	ygaUb2665
yajQb0426	yajQb0426
ycbXb0947	ycbXb0947
cyoCb0430	cyoCb0430
acrZb0762	acrZb0762
ygfQb4464	ygfQb4464
yceKb1050	yceKb1050
mdtKb1663	mdtKb1663
ycaLb0909	ycaLb0909
soxRb4063	soxRb4063
nagAb0677	nagAb0677
msrCb1832	msrCb1832
ydfAb1571	ydfAb1571
rhaBb3904	rhaBb3904
intAb2622	intAb2622
yjiJb4332	yjiJb4332
napCb2202	napCb2202
nlpAb3661	nlpAb3661
ycjNb1310	ycjNb1310
marRb1530	marRb1530
zapBb3928	zapBb3928
shoBb4687	shoBb4687
yeeXb2007	yeeXb2007
yniCb1727	yniCb1727
plaPb2014	plaPb2014
tfaRb1373	tfaRb1373,tfaQb1546
fadEb0221	fadEb0221
yobBb1843	yobBb1843
flhDb1892	flhDb1892
ybaNb0468	ybaNb0468
ybhBb0773	ybhBb0773
fimGb4319	fimGb4319
yfgIb2506	yfgIb2506
rngb3247	rngb3247
yhdEb3248	yhdEb3248
fliMb1945	fliMb1945
yehBb2109	yehBb2109
yihOb3876	yihOb3876
tpiAb3919	tpiAb3919
yccAb0970	yccAb0970
ybdZb4511	ybdZb4511
nikBb3477	nikBb3477
uxuAb4322	uxuAb4322
hscBb2527	hscBb2527
yodBb1974	yodBb1974
fliOb1947	fliOb1947
ilvLb3766	ilvLb3766
modBb0764	modBb0764
yeaGb1783	yeaGb1783
yfgDb2495	yfgDb2495
yqfAb2899	yqfAb2899
sspBb3228	sspBb3228
fadJb2341	fadJb2341
ycjRb1314	ycjRb1314
ppxb2502	ppxb2502
rmfb0953	rmfb0953
xerCb3811	xerCb3811
yjcOb4078	yjcOb4078
ygeAb2840	ygeAb2840
yeiGb2154	yeiGb2154
torZb1872	torZb1872
aaeBb3240	aaeBb3240
yehKb4541	yehKb4541
hfqb4172	hfqb4172
nrfGb4076	nrfGb4076
cpxAb3911	cpxAb3911
yggMb2956	yggMb2956
mcbRb1450	mcbRb1450
hycHb2718	hycHb2718
aasb2836	aasb2836
narQb2469	narQb2469
lrhAb2289	lrhAb2289
idnKb4268	idnKb4268
gadBb1493	gadBb1493,gadAb3517
ldtCb1113	ldtCb1113
intRb1345	intRb1345
chbGb1733	chbGb1733
chbRb1735	chbRb1735
katEb1732	katEb1732
fdnHb1475	fdnHb1475
insGb4278	insGb4278
ydgCb1607	ydgCb1607
yhjHb3525	yhjHb3525
ydePb1501	ydePb1501
purPb3714	purPb3714
feoAb3408	feoAb3408
ykfIb0245	ykfIb0245
murAb3189	murAb3189
mscMb4159	mscMb4159
cdhb3918	cdhb3918
ydeRb1503	ydeRb1503
yneEb1520	yneEb1520
nnrb4167	nnrb4167
yajGb0434	yajGb0434
rseBb2571	rseBb2571
murBb3972	murBb3972
yhcHb3221	yhcHb3221
cysUb2424	cysUb2424
narYb1467	narYb1467
yfdQb2360	yfdQb2360
melBb4120	melBb4120
bfdb3337	bfdb3337
kdgKb3526	kdgKb3526
yobAb1841	yobAb1841
ydaGb1355	ydaGb1355
lldRb3604	lldRb3604
artPb0864	artPb0864
nudBb1865	nudBb1865
yhhQb3471	yhhQb3471
mcrAb1159	mcrAb1159
yibAb3594	yibAb3594
thrSb1719	thrSb1719
ymfQb1153	ymfQb1153
bamDb2595	bamDb2595
rlmFb0807	rlmFb0807
alpAb2624	alpAb2624
cbrBb3716	cbrBb3716
dgoTb3691	dgoTb3691
yfgHb2505	yfgHb2505
galEb0759	galEb0759
htrEb0139	htrEb0139
yiaGb3555	yiaGb3555
dsdCb2364	dsdCb2364
fliEb1937	fliEb1937
stpAb2669	stpAb2669
yibNb3611	yibNb3611
zapAb2910	zapAb2910
yfhLb2562	yfhLb2562
ybhAb0766	ybhAb0766
flub2000	flub2000
yohJb2141	yohJb2141
menAb3930	menAb3930
mltFb2558	mltFb2558
ybhKb0780	ybhKb0780
yfeKb2419	yfeKb2419
frdAb4154	frdAb4154
leuCb0072	leuCb0072
zurb4046	zurb4046
flgIb1080	flgIb1080
yafNb0232	yafNb0232
hokDb1562	hokDb1562
rpmAb3185	rpmAb3185
speEb0121	speEb0121
nagZb1107	nagZb1107
yidZb3711	yidZb3711
yaaJb0007	yaaJb0007
artQb0862	artQb0862
gatYb2096	gatYb2096
thiFb3992	thiFb3992
yhfXb3381	yhfXb3381
elaAb2267	elaAb2267
ypdIb2376	ypdIb2376
ygcPb2768	ygcPb2768
yigLb3826	yigLb3826
nemAb1650	nemAb1650
ycgRb1194	ycgRb1194
mntRb0817	mntRb0817
yhcOb3239	yhcOb3239
ssuAb0936	ssuAb0936
fhuFb4367	fhuFb4367
aegAb2468	aegAb2468
yiaTb3584	yiaTb3584
trpEb1264	trpEb1264
nrdDb4238	nrdDb4238
freb3844	freb3844
fepCb0588	fepCb0588
yqiKb3051	yqiKb3051
lysPb2156	lysPb2156
rofb0189	rofb0189
patAb3073	patAb3073
cofb0446	cofb0446
pepAb4260	pepAb4260
fliNb1946	fliNb1946
mlaCb3192	mlaCb3192
yedZb1972	yedZb1972
bcsBb3532	bcsBb3532
dcuSb4125	dcuSb4125
ytfTb4230	ytfTb4230
fumBb4122	fumBb4122
sbmCb2009	sbmCb2009
yliFb0834	yliFb0834
ybcFb0521	ybcFb0521
torIb4501	torIb4501
setAb0070	setAb0070
emrBb2686	emrBb2686
asnSb0930	asnSb0930
racRb1356	racRb1356
srlMb2706	srlMb2706
hycBb2724	hycBb2724
rimIb4373	rimIb4373
yggFb2930	yggFb2930
yeaCb1777	yeaCb1777
ruvBb1860	ruvBb1860
proCb0386	proCb0386
pntAb1603	pntAb1603
yoaCb1810	yoaCb1810
mngAb0731	mngAb0731
yjjQb4365	yjjQb4365
cbrCb3717	cbrCb3717
wzab2062	wzab2062
hcaFb2539	hcaFb2539
lspAb0027	lspAb0027
fimBb4312	fimBb4312
sdaAb1814	sdaAb1814
umpGb2744	umpGb2744
kdpBb0697	kdpBb0697
aroMb0390	aroMb0390
ileSb0026	ileSb0026
nuoEb2285	nuoEb2285
acrBb0462	acrBb0462
frdDb4151	frdDb4151
hflXb4173	hflXb4173
ybdKb0581	ybdKb0581
fdhFb4079	fdhFb4079
remb1561	remb1561
ydcPb1435	ydcPb1435
yijFb3944	yijFb3944
aceFb0115	aceFb0115
damXb3388	damXb3388
leuEb1798	leuEb1798
waaFb3620	waaFb3620
amyAb1927	amyAb1927
rutEb1008	rutEb1008
narGb1224	narGb1224
dinFb4044	dinFb4044
emrKb2368	emrKb2368
plsCb3018	plsCb3018
caiFb0034	caiFb0034
kdpCb0696	kdpCb0696
gdhAb1761	gdhAb1761
secAb0098	secAb0098
rplMb3231	rplMb3231
ygfKb2878	ygfKb2878
dcuCb0621	dcuCb0621
speFb0693	speFb0693
yeeSb2002	yeeSb2002
tigb0436	tigb0436
rpsAb0911	rpsAb0911
ybjOb0858	ybjOb0858
mukEb0923	mukEb0923
tatAb3836	tatAb3836
glgSb3049	glgSb3049
sltb4392	sltb4392
gfcDb0984	gfcDb0984
yieHb3715	yieHb3715
ygiQb4469	ygiQb4469
ybdHb0599	ybdHb0599
ydjKb1775	ydjKb1775
yfeHb2410	yfeHb2410
zapCb0946	zapCb0946
nanMb4310	nanMb4310
proXb2679	proXb2679
mlaEb3194	mlaEb3194
ftnBb1902	ftnBb1902
cybBb1418	cybBb1418
ibpAb3687	ibpAb3687
ralRb1348	ralRb1348
yeaNb1791	yeaNb1791
asnCb3743	asnCb3743
garPb3127	garPb3127
yiiFb3890	yiiFb3890
yidQb3688	yidQb3688
yhgAb3411	yhgAb3411
yqhHb3014	yqhHb3014
mhpEb0352	mhpEb0352
mdtHb1065	mdtHb1065
hflKb4174	hflKb4174
queAb0405	queAb0405
yjbSb4621	yjbSb4621
hsdRb4350	hsdRb4350
barAb2786	barAb2786
ftsPb3017	ftsPb3017
yhcAb3215	yhcAb3215
dtpBb3496	dtpBb3496
ynbCb1410	ynbCb1410
asdb3433	asdb3433
yohFb2137	yohFb2137
ampEb0111	ampEb0111
ygeHb2852	ygeHb2852
yegEb2067	yegEb2067
ybhJb0771	ybhJb0771
treCb4239	treCb4239
ampHb0376	ampHb0376
yfbLb2271	yfbLb2271
yrbGb3196	yrbGb3196
gfcAb0987	gfcAb0987
yegQb2081	yegQb2081
ybjEb0874	ybjEb0874
aspSb1866	aspSb1866
yieEb3712	yieEb3712
ltaEb0870	ltaEb0870
rutFb1007	rutFb1007
yhcMb3232	yhcMb3232
fucOb2799	fucOb2799
yafJb0223	yafJb0223
hokBb4428	hokBb4428
dsrBb1952	dsrBb1952
dapBb0031	dapBb0031
yibLb3602	yibLb3602
yjjKb4391	yjjKb4391
cmoBb1871	cmoBb1871
norVb2710	norVb2710
polBb0060	polBb0060
yfeDb2399	yfeDb2399
yeaVb1801	yeaVb1801
truDb2745	truDb2745
zraRb4004	zraRb4004
hsdSb4348	hsdSb4348
yijDb3964	yijDb3964
sfsBb3188	sfsBb3188
yqjKb3100	yqjKb3100
tufAb3339	tufAb3339,tufBb3980
rpmBb3637	rpmBb3637
glmSb3729	glmSb3729
yiaKb3575	yiaKb3575
glpDb3426	glpDb3426
gltKb0653	gltKb0653
ykfAb0253	ykfAb0253
ynjDb1756	ynjDb1756
yqeCb2876	yqeCb2876
nirCb3367	nirCb3367
mnmGb3741	mnmGb3741
sodCb1646	sodCb1646
yacHb0117	yacHb0117
dnaEb0184	dnaEb0184
ycjYb1327	ycjYb1327
fadAb3845	fadAb3845
rsmJb3497	rsmJb3497
yedJb1962	yedJb1962
waaBb3628	waaBb3628
rbsDb3748	rbsDb3748
sstTb3089	sstTb3089
mobAb3857	mobAb3857
atoBb2224	atoBb2224
ybgPb0717	ybgPb0717
glfb2036	glfb2036
pitAb3493	pitAb3493
yheTb3353	yheTb3353
ppcb3956	ppcb3956
rsmCb4371	rsmCb4371
wcaEb2055	wcaEb2055
ydaVb1360	ydaVb1360
allEb0515	allEb0515
ytfJb4216	ytfJb4216
livGb3455	livGb3455
yfeWb2430	yfeWb2430
frwBb3950	frwBb3950
treAb1197	treAb1197
pstSb3728	pstSb3728
yeiBb2152	yeiBb2152
erab2566	erab2566
tesAb0494	tesAb0494
relEb1563	relEb1563
yejLb2187	yejLb2187
yheVb4551	yheVb4551
amiBb4169	amiBb4169
ytfFb4210	ytfFb4210
ybiYb0824	ybiYb0824
srlEb2703	srlEb2703
holAb0640	holAb0640
wcaLb2044	wcaLb2044
hycCb2723	hycCb2723
chpBb4225	chpBb4225
rmuCb3832	rmuCb3832
ymcEb0991	ymcEb0991
djlAb0055	djlAb0055
ybbOb0493	ybbOb0493
guaDb2883	guaDb2883
mliCb1639	mliCb1639
ddlAb0381	ddlAb0381
yafOb0233	yafOb0233
allBb0512	allBb0512
glyAb2551	glyAb2551
gntXb3413	gntXb3413
nanKb3222	nanKb3222
ecpRb0294	ecpRb0294
wzxBb2037	wzxBb2037
ulaCb4195	ulaCb4195
cusAb0575	cusAb0575
ythAb4655	ythAb4655
napGb2205	napGb2205
rfbBb2041	rfbBb2041
fadMb0443	fadMb0443
[truncated: 2,091 more rows]

## Sheet: ncRNA-coding genes
Cluster	Genes in cluster
glnWb0668	glnWb0668,glnUb0670
rrsHb0201	rrsHb0201,rrsEb4007,rrsBb3968,rrsAb3851,rrsCb3756,rrsGb2591,rrsDb3278
gltWb2590	gltWb2590,gltVb4008,gltTb3969,gltUb3757
lysTb0743	lysTb0743,lysVb2404,lysQb0749,lysZb0748,lysYb0747,lysWb0745
tyrVb1230	tyrVb1230,tyrTb1231,tyrUb3977
ssrSb2911	ssrSb2911
alaXb2396	alaXb2396,alaWb2397
rrfHb0205	rrfHb0205,rrfCb3759,rrfDb3274,rrfGb2588,rrfEb4010,rrfBb3971,rrfAb3855,rrfFb3272
rrlHb0204	rrlHb0204,rrlAb3854,rrlCb3758,rrlDb3275,rrlEb4009,rrlBb3970,rrlGb2589
serUb1975	serUb1975
rybBb4417	rybBb4417
argQb2691	argQb2691,argVb2694,argYb2693,argZb2692
ffsb0455	ffsb0455
valTb0744	valTb0744,valYb2403,valXb2402,valUb2401,valZb0746
trpTb3761	trpTb3761
glmYb4441	glmYb4441
agrAb4712	agrAb4712
pheVb2967	pheVb2967,pheUb4134
micFb4439	micFb4439
agrBb4713	agrBb4713
gadYb4452	gadYb4452
leuTb3798	leuTb3798,leuQb4370,leuVb4368,leuPb4369
glyTb3978	glyTb3978
serWb0883	serWb0883,serXb1032
aspUb0206	aspUb0206,aspTb3760,aspVb0216
serTb0971	serTb0971
csrBb4408	csrBb4408
cysTb1910	cysTb1910
proMb3799	proMb3799
rprAb4431	rprAb4431
valWb1666	valWb1666
ryjAb4459	ryjAb4459
argXb3796	argXb3796
ssrAb2621	ssrAb2621
thrVb3273	thrVb3273
ryhBb4451	ryhBb4451
glmZb4456	glmZb4456
cyaRb4438	cyaRb4438
sokBb4429	sokBb4429
argWb2348	argWb2348
metUb0666	metUb0666,metTb0673
glyWb1911	glyWb1911,glyYb4165,glyXb4164,glyVb4163
sibEb4611	sibEb4611
symRb4625	symRb4625
rdlAb4420	rdlAb4420,rdlBb4422,rdlCb4424
fnrSb4699	fnrSb4699
alaVb0203	alaVb0203,alaTb3853,alaUb3276
dsrAb1954	dsrAb1954
ryjBb4624	ryjBb4624
oxySb4458	oxySb4458
rnpBb3123	rnpBb3123
rttRb4425	rttRb4425
sdsRb4433	sdsRb4433
arrSb4704	arrSb4704
sokCb4413	sokCb4413
sibBb4437	sibBb4437
rydBb4430	rydBb4430
ptwFb4629	ptwFb4629
omrAb4444	omrAb4444
sibDb4447	sibDb4447
mgrRb4698	mgrRb4698
spfb3864	spfb3864
psrOb4449	psrOb4449
valVb1665	valVb1665
sokXb4701	sokXb4701
asnTb1977	asnTb1977,asnVb1989,asnUb1986,asnWb1984
mcaSb4426	mcaSb4426
eyeAb4690	eyeAb4690
micAb4442	micAb4442
isrCb4435	isrCb4435
selCb3658	selCb3658
sibAb4436	sibAb4436
ileVb0202	ileVb0202,ileTb3852,ileUb3277
metZb2814	metZb2814,metVb2816,metWb2815,metYb3171
ileYb2652	ileYb2652,ileXb3069
chiXb4585	chiXb4585
tffb4414	tffb4414
csrCb4457	csrCb4457
proLb2189	proLb2189
pauDb4635	pauDb4635
hisRb3797	hisRb3797
istRb4616	istRb4616
esrEb4707	esrEb4707
argUb0536	argUb0536
thrUb3976	thrUb3976
psaAb4645	psaAb4645
ryeAb4432	ryeAb4432
psrDb4418	psrDb4418
micCb4427	micCb4427
ryfAb4440	ryfAb4440
leuZb1909	leuZb1909
leuUb3174	leuUb3174
thrWb0244	thrWb0244
glnXb0664	glnXb0664,glnVb0665
ryfDb4609	ryfDb4609
proKb3545	proKb3545
dicFb1574	dicFb1574
leuWb0672	leuWb0672
rydCb4597	rydCb4597
sgrSb4577	sgrSb4577
ohsCb4608	ohsCb4608
glyUb2864	glyUb2864
sibCb4446	sibCb4446
omrBb4445	omrBb4445
pawZb4643	pawZb4643
serVb2695	serVb2695
arcZb4450	arcZb4450
sokEb4700	sokEb4700
thrTb3979	thrTb3979
sokAb4614	sokAb4614
gcvBb4443	gcvBb4443
leuXb4270	leuXb4270
rdlDb4454	rdlDb4454
rseXb4603	rseXb4603
sroHb4691	sroHb4691
