# Supplementary material for: Pooled CRISPR interference screening enables genome-scale functional genomics study in bacteria with superior performance
Source: Nat Commun. 2018 Jun 26;9:2475. doi: 10.1038/s41467-018-04899-x (PMC6018678; doi:10.1038/s41467-018-04899-x)
Supplement: Supplementary file 6 — Supplementary Data 3 [file 41467_2018_4899_MOESM6_ESM.xlsx]

## Sheet: sheet1
sgRNAID	nucleotide sequence
aaeAb3241_107	AAAGCGCGCGTCACGCGTCC
aaeAb3241_198	TCTGTCCTTTTTTCACCAGC
aaeAb3241_26	TACGACCGTGATGGCCGTAC
aaeAb3241_27	ATACGACCGTGATGGCCGTA
aaeAb3241_275	TACCTGATAATAAGCAACAT
aaeAb3241_380	AACCGTTTGTAGTACGTTGT
aaeAb3241_431	ATCCAGTTTTGCCAGATCGC
aaeAb3241_515	TCCTCGAGTAATAAACTCAC
aaeAb3241_569	CATATAGGCCAGTACATAGA
aaeAb3241_62	GGCATTAAAAATTGCGATGA
aaeAb3241_643	AGCACTTTGTTACTGCCAAG
aaeAb3241_689	GCTGGCGTTGGTGACCCCTG
aaeAb3241_753	GCGCAAGACGCACCCATTCA
aaeAb3241_826	ACTGTAGCAGTGGTGCCCGC
aaeAb3241_897	GCAGGCGATGGGCCATTTTA
aaeBb3240_1091	GAAAAGCGTGCCCAGAATGC
aaeBb3240_1278	ACATGCTCTGTTGGGTATTA
aaeBb3240_14	GCGAATATGTTGGTTAGCAA
aaeBb3240_1431	TGTCGAGAAACTGACTGAAA
aaeBb3240_1659	GAAATTTCGGCAAATCCCCT
aaeBb3240_1891	ACCGGTTCCGTCACCTGCGG
aaeBb3240_24	TTACCGCAAAGCGAATATGT
aaeBb3240_274	CACACCAGAATCATCAATAA
aaeBb3240_415	GCAAACTGCGGCGTAAGCAA
aaeBb3240_56	AAACAGCGCCAGTACAATGG
aaeBb3240_59	AACAAACAGCGCCAGTACAA
aaeBb3240_617	GCGTCGCACCAGGTCGCCCC
aaeBb3240_786	AAGTATCAGTGATCAATTCC
aaeBb3240_910	ACCCAGCTATAAATGGTGAC
aaeBb3240_93	CCCAGCGTGGCGTTTCCAGC
aaeRb3243_171	AAATTCTACCGGCTTCGGTC
aaeRb3243_207	GCACTTCATGAAGCATACGA
aaeRb3243_267	CAATGCGTAGCGTCCCGATG
aaeRb3243_32	AGAGCCAAATTCAACTACTT
aaeRb3243_323	CAGCATTTTGGCTGTCAGCC
aaeRb3243_354	CCAGATTGACGCTCAAACCT
aaeRb3243_388	TCGGCAATCAGGTCGGGGGC
aaeRb3243_407	GATCACCACATCCAGACCGT
aaeRb3243_484	TTCGCGGCGCACACCACCAT
aaeRb3243_545	CCATGAATGACTACTCAAAT
aaeRb3243_586	ATCAGTTCAAATTCATTGTC
aaeRb3243_639	TAGTCACAAATCTTCCTTGT
aaeRb3243_701	CAGCGGCACGTAGGCGATCC
aaeRb3243_772	CGTGGATCTGACTGGTAACG
aaeRb3243_832	ATCACGACCTGTACCTTCAG
aaeXb3242_109	ACAAAGTCGTAGATACCTGT
aaeXb3242_13	AGCCCAAACACCACGATAAC
aaeXb3242_139	AGCGCGGTGTTGAACAACGC
aaeXb3242_42	GCAATTCAAAAAATATCGGT
aaeXb3242_43	AGCAATTCAAAAAATATCGG
aaeXb3242_96	TACCTGTTGGCACAAGTACC
aasb2836_100	TCAATAAAAGAGACGTGATT
aasb2836_1110	CTTCAGAACCGGAGGTAAAA
aasb2836_1253	CAGGCCTACCGTCAGCCCAA
aasb2836_1484	TTTATCCTGCCAAAGCTGTT
aasb2836_1612	AACAGGCGCGCATCCATTCC
aasb2836_1735	CCGCGAACATTCTCGGCGGT
aasb2836_1912	GCAGTGGCATGGACTTTATC
aasb2836_2053	TTCAGATAGCGAATATCGCG
aasb2836_30	CGCGAACGCGATACAAAACA
aasb2836_441	GACGTTTAACCAGACCTTTC
aasb2836_645	ATTTCTTCCCGGCTCCGAAG
aasb2836_65	GCGCTCGCCCTTCAGTGCCT
aasb2836_66	CGCGCTCGCCCTTCAGTGCC
aasb2836_787	GCCGCACTGATGCCTGCATT
aasb2836_930	GTTTGCCTTTATCGAGAAAC
aatb0885_102	AAGCCATTAACAGGCGCGCA
aatb0885_163	TCGGGCGACCACCAGAGGAT
aatb0885_188	TTCTGGCCATAGCACCGCGC
aatb0885_225	TATGAAATCGCTTCATACTA
aatb0885_24	GGGAAGGGAAGGCTATTGAA
aatb0885_256	TAATTCATCGTGACACGATA
aatb0885_308	GGTTCCTTCTTCGCGATCGC
aatb0885_35	TGCGCCTTCCGGGGAAGGGA
aatb0885_366	GGGCATGGCCGAGTTCGTGA
aatb0885_443	GCCACAAAATAGCGTTCCCT
aatb0885_45	GCTCACGTAATGCGCCTTCC
aatb0885_480	TTTTAGACGCATTTTCCATC
aatb0885_561	CTGTGTGATCGTTAAGGACC
aatb0885_612	TGAGATAATTAAGGTAATCC
aatb0885_658	CGTGGTACCCAGAAATTATT
abgAb1338_1019	CCATTGCGGCGAAGGAGAAC
abgAb1338_107	CAATTCTTCCGCAACAAGGG
abgAb1338_1091	AGGCGCTTCAACACGTTCAA
abgAb1338_196	CGTTGTAGAGTGAATTCATC
abgAb1338_299	GGGGCGACCGGTATCCAGGG
abgAb1338_325	TCGACACGGAAAGCCATCAC
abgAb1338_35	TCGCCAGTGCGATAATTTTG
abgAb1338_393	ACGCAAAACCGTCGCGGTAG
abgAb1338_464	ATGCGCCAGCCCAAGCCCAA
abgAb1338_541	CCACGCGTACCTTCCTCTGC
abgAb1338_617	TACGCCAGTGCCAATGTGCA
abgAb1338_713	TTTTGCGCCTGCGTGAGCGG
abgAb1338_800	GGAAGCTCCTTCGCTGTGCG
abgAb1338_875	TTCCACTTTCAGCAACGCCG
abgAb1338_939	CCTGAATCGCTTGTTGTGCA
abgBb1337_1013	ACTGTTTTGCCGATCGTTGG
abgBb1337_1123	ACGTTATCGGTGGCGGCATA
abgBb1337_1231	ACCAGTTGCCACGTATGTAG
abgBb1337_1319	ATCAAGGAAGAGATTGACTG
abgBb1337_1396	TTCGGGATAGGGCAGTGATA
abgBb1337_165	TTGGGATATTGCCTACGTTG
abgBb1337_252	CTTGCTGACTTAAACCTGCC
abgBb1337_371	TTGTTCCAGCCATTTCTTGA
abgBb1337_521	GGTATTGAACATACCGGCAA
abgBb1337_59	CCAGATTTGATCGGCAATAT
abgBb1337_630	TCATCAACGTTACGGCATCA
abgBb1337_68	TGGATGATCCCAGATTTGAT
abgBb1337_736	GCCTGCGCCTGGACCACGTT
abgBb1337_854	GCGGCATTCAACCGTGGTTT
abgBb1337_957	GTTCTTCGGAGTTCCATTCC
abgRb1339_162	TTAACGTCACGCCTTTACTA
abgRb1339_215	CAGCTCTTCAAGAATTAGAC
abgRb1339_261	CTGCCAGTTGCCCTTGTCGT
abgRb1339_317	GACAGCTGGCATCAGACTGC
abgRb1339_364	ATAATGCGTACTTTTACCTG
abgRb1339_443	TCCCTGATAATAGGTATTGA
abgRb1339_474	ATTTCTCAAAAGTAAATTCG
abgRb1339_528	CACCAATGGCGGGGTGTCCC
abgRb1339_551	CAGTAACTGTTTGATCGAAC
abgRb1339_592	TAGTAGCTGCCGTGTGGCGT
abgRb1339_655	TCGCAGACTACACCGACCTG
abgRb1339_689	TTTTGCCACCAGACTGATAC
abgRb1339_733	GGATCGCAGCCCATTTCTTC
abgRb1339_812	ACGCCGCTGAATCAAATAAT
abgRb1339_879	GCAGATAGCCGCATTCTCGC
abgTb1336_1055	CATGGCGACAAATTGGGCGA
abgTb1336_1238	AAACATTGGTACGAAAATGG
abgTb1336_1345	CCAAGAAACAGTGGAACAAA
abgTb1336_14	GGATTGGGAGGACGACGGTA
abgTb1336_19	TTCCCGGATTGGGAGGACGA
abgTb1336_26	ATAGAGCTTCCCGGATTGGG
abgTb1336_268	AGCGCCAGGATCGCACCAAG
abgTb1336_30	AGCCATAGAGCTTCCCGGAT
abgTb1336_35	GACCCAGCCATAGAGCTTCC
abgTb1336_369	GCACCATATAACTGGCGTAG
abgTb1336_445	AAAATCAGCGCACCCATCGG
abgTb1336_610	ATTACACTGACGTGCATTTG
abgTb1336_764	TAAACCAAAACGCTGACTTT
abgTb1336_79	ATAAAGAGCAGAAAAGGATG
abgTb1336_895	GGCACGATACCTTTAATAAA
abrBb0715_1001	GGTTGAAATAAACCGCGCAA
abrBb0715_176	CGCAATCATGCAGCCAAGAA
abrBb0715_233	AAGCACGATCGGCCAGTTGA
abrBb0715_281	TAACCAACCCACAATGGCGC
abrBb0715_341	GCCGCCAGGAGAGGAGCCCC
abrBb0715_4	AACATTCCCCACTGCAAAAC
abrBb0715_411	GATATTGCATAAACGCCACC
abrBb0715_45	CCGCGAGGAAACCAATAGAA
abrBb0715_528	GGAGATTAATGCTCACTGGC
abrBb0715_578	CAGCAGGCATCCCACTGTAC
abrBb0715_671	CAGCCATTCCGGTAGTTCGA
abrBb0715_771	ACAGCAGGATTTGCGGTAGC
abrBb0715_843	TAAAATCAATGTGCATAAAC
abrBb0715_890	CGCCACGGTATCAAGCCCGC
abrBb0715_935	CGCCATAATGAGCGCCATAT
accAb0185_15	CAATCGGCTGTTCAAAATCA
accAb0185_217	CGAACGTAATCCAGGGTATA
accAb0185_276	CTTTATCGTCTGCATACGCG
accAb0185_31	TTCGCTTCCAGCTCTGCAAT
accAb0185_318	TCACCGGACGACCATCGAGA
accAb0185_387	GCGCTGGCATACCAAAGTTA
accAb0185_420	GCATCAGACGCAGTGCTTTG
accAb0185_488	CACGCCAGGATAAGCCCCCG
accAb0185_580	CCGATAACCGTACAAACTAC
accAb0185_677	ACAACCTTCCGGCGAGATAA
accAb0185_704	GTCGGCGCTCTTCCACAGAA
accAb0185_766	AGTTTCAGTTCTTTCAGACG
accAb0185_835	AACGATGCCGCCATCGCTTC
accAb0185_884	AGTGCTTAACACGTCGAGAT
accAb0185_936	ACGCGTAACCGTAGCTCATC
accBb3255_109	ATCACAGGGAAACTTGCGGC
accBb3255_113	TTGCATCACAGGGAAACTTG
accBb3255_124	GCGTAAGCTTGTTGCATCAC
accBb3255_151	TGAGCTGGCTGCTGCATCAT
accBb3255_185	GGAAGGAACGGTCGCCGGAG
accBb3255_190	TCCATGGAAGGAACGGTCGC
accBb3255_202	GCTGCTGGCGCTTCCATGGA
accBb3255_254	GTAGAAAGTACCAACCATCG
accBb3255_276	TTGCGTCCGGGCTTGGGGTG
accBb3255_288	CGATGAACGCTTTTGCGTCC
accBb3255_341	CATGGCTTCAACGATGCACA
accBb3255_359	GATCTGGTTCATCATTTTCA
accBb3255_395	CAGAATTGCTTTCACGGTAC
accBb3255_401	TTCGACCAGAATTGCTTTCA
accBb3255_433	AGCGGCTCGTCAAATTCTAC
accCb3256_1037	TTTGCCCGGACTTGGCAGGA
accCb3256_1135	CCGATCATTGAGTCATAGTA
accCb3256_1199	CTGCAGCGCATTCTTCATGC
accCb3256_1290	GGATGTTAGTGCCACCATGC
accCb3256_157	TAACTTTTTACTGACGGAGC
accCb3256_23	CAATGCAATCTCGCCGCGGT
accCb3256_238	TCGGAGAGGAAGCCGTAACC
accCb3256_27	TACGCAATGCAATCTCGCCG
accCb3256_313	AGGCGAATGGTTTCTGCTTT
accCb3256_440	ATAACCAATGCGTTTAGCAA
accCb3256_555	AAGCAGCTTTCGCTTCCGCA
accCb3256_59	CTTGATGCCCAGTTCTTTAC
accCb3256_692	TTTCTGGTGGCGGCGTTGCA
accCb3256_831	AGAACTCGCCGTTTTCGAAC
accCb3256_958	TCTTCTTGCTTGATCGACAG
accDb2316_105	GATTACGTTCCAGCTCAGCG
accDb2316_150	GCGCTGTCATACGCATGTGA
accDb2316_235	CGAAACTTCAGCACATCTTT
accDb2316_305	CACCAGCGCATCTTTTTCGC
accDb2316_355	TCGAATGCCGCAGCGACAAC
accDb2316_38	AGGAATGCTCGCCTTGCGGG
accDb2316_42	CTTCAGGAATGCTCGCCTTG
accDb2316_434	ATCTTCCAGCGCCTGCTCAA
accDb2316_479	CATACGTGCGCCACCAGAGG
accDb2316_577	TCGGTCAGCACGGAGATGTA
accDb2316_58	CACTTAGTCCACACCCCTTC
accDb2316_661	GCAAAGCCGATTAACGCTTT
accDb2316_735	CGATCAGGAATTCACTGCGC
accDb2316_783	TCAGGCGCATTTCCGGACGA
accDb2316_847	TCACGCGGCGCTTCAGGATT
aceAb4015_1065	ACATGTTGAACCACATGCTG
aceAb4015_1109	GTGCTTCATACCCTCGCCCT
aceAb4015_1166	GAAGGTATAGCCATCTTTCG
aceAb4015_1268	TTCAGTGGAGCCGGTCAGCG
aceAb4015_300	CCGGATACATGCTGGCCGCC
aceAb4015_380	GATCTGATCGGCACGACGGA
aceAb4015_457	GCTTCCGCATCGGCAACGAT
aceAb4015_52	CGAGTAATGCCTTCCCAACG
aceAb4015_613	TTCTGAATAGCTTCCTGAGT
aceAb4015_698	CAGATCCGCCGCATCAGCAT
aceAb4015_789	GCTCAATGCCCGCATGAGTA
aceAb4015_8	TTCTTCAATTTGTTGTGTAC
aceAb4015_872	CGCCAGTTCCAGATCCGGCG
aceAb4015_9	ATTCTTCAATTTGTTGTGTA
aceAb4015_958	TTTTTCTGCCAGTTGAACGA
aceBb4014_1003	TTGTGCTCTTCATCTTTGCT
aceBb4014_1110	CCGCCATTGCCGTGTCCGCA
aceBb4014_1222	TCGGTGCGTTCACCATCACA
aceBb4014_1329	CCGTCGCCGCATCTTCCATC
aceBb4014_1440	TCATCTCTTCGCCCAGCATC
aceBb4014_1574	TAACAGGCGGTAGCCTGGCA
aceBb4014_215	TTTCCAATCAGCATCGCGAA
aceBb4014_23	CCTTGTGAAAGCCAGTTCAT
aceBb4014_288	TCACCATCTTGCGCTCTACC
aceBb4014_347	TGCCAGTGAATCTTCGAAAT
aceBb4014_473	ACAAATCAAAACCGCTGGAT
aceBb4014_561	AATAGAGCGCAAAATCAAAC
aceBb4014_668	GCTGAAGACTTCGCTCCACC
aceBb4014_801	CGCAGTTCAGACCAACAATA
aceBb4014_916	CGTGAGTAAGCATTCAGGAA
aceEb0114_114	TGCGGGCTTCAGCAAGCAGT
aceEb0114_1263	CCGGCACATTGAAACGGTCG
aceEb0114_131	TACGTTTACACCGCCTTTGC
aceEb0114_132	CTACGTTTACACCGCCTTTG
aceEb0114_1484	AGCACGAACGAAAGCGATAG
aceEb0114_15	CGATCGGATCCACGTCATTT
aceEb0114_16	TCGATCGGATCCACGTCATT
aceEb0114_1763	CGGGATCATCGGCAGATTGT
aceEb0114_1980	CAACTTCGTAAGCGTAAGCC
aceEb0114_2288	CTGACCATCACGCGCCAGCT
aceEb0114_2502	AGTGGTGACGCAGGTTCTCA
aceEb0114_31	AGCCAGTCGCGAGTTTCGAT
aceEb0114_426	CGTACACGCCCGGGGAGATG
aceEb0114_671	GTCACCGAGGAACGCGTAAA
aceEb0114_974	CGCACCATCTTTCGATTTGA
aceFb0115_1029	CAGTGCCCTTCACTTTCGCA
aceFb0115_1126	ATACCACCGCCAGTCGCTGC
aceFb0115_1168	AACTTGCTGAAGTCCACCTT
aceFb0115_1245	TCATTACCCAGTTACGGCTC
aceFb0115_1304	TTTACGGAACGCTTCCAACT
aceFb0115_1423	GACAGCGAACTATTGAAGCG
aceFb0115_1466	GATGTTGATGTATTTCTTCA
aceFb0115_1525	TTGTTGACGTCTTTGAATAC
aceFb0115_1646	CAGGCCGCCGATGCTGGAGA
aceFb0115_1676	GTTCACAATCGGCGCGAAGT
aceFb0115_1744	AACTCTTTACCATTCCACAC
aceFb0115_1809	CATCAGCACCGTCGATCACG
aceFb0115_1847	AGACAGCGTGTTGTTAATGA
aceFb0115_895	GGGGCTTCAGCTTTTGCTGC
aceFb0115_928	TTGCCTTCCGCTTTCGCAGC
aceKb4016_1049	ATAGCAGGCACGAACGTGAG
aceKb4016_1101	ACTCCTGGGTGTCCGCCATT
aceKb4016_113	CTGCTGGACAGCATGCCAGT
aceKb4016_12	TTTGAGCAATCAATAATTCC
aceKb4016_1261	TGTTCCAGCCAGATATTGAG
aceKb4016_1398	AAAAAACCACACGCCCGTGA
aceKb4016_1528	TCTTCCGGGAAAACATCGCC
aceKb4016_279	TCTCCGCAATCTCGAAGCGC
aceKb4016_4	ATCAATAATTCCAGGCCACG
aceKb4016_407	AAAGTCTTTCGCCAGCGGGC
aceKb4016_519	TCAGATGGCGAATAATGTAA
aceKb4016_606	CCAGCCAGGCGGCTTTATTG
aceKb4016_72	GCGCACCGGAGGTCACTTCG
aceKb4016_731	GCCAAAAACAATGCTCGCTT
aceKb4016_878	TTCGCGGTAGCTTTCGGTTT
ackAb2296_101	TTCGGGCAGGTGGAAACATT
ackAb2296_1013	AGACAGTTCACGAACCATTG
ackAb2296_1083	ATTTGCCGAAACGTGCAGCC
ackAb2296_1154	CGCGATAACCAGTTCTTCGT
ackAb2296_118	TTCCATTTGATACGTGCTTC
ackAb2296_182	GTTGAGCGCTTCGCTGTGAG
ackAb2296_270	TTTCGCCGCCGTGTACGATA
ackAb2296_373	TCGATACCGATCAGGTGAGC
ackAb2296_459	ACTCTTCCGGCATAGTCTGG
ackAb2296_555	CTTCCTGGGTTACATAGAAG
ackAb2296_627	CGGAACCACCGTTGCCCAGG
ackAb2296_693	CCAGACCTTCCAGCGGGGTC
ackAb2296_774	TTGCGTCAACGCTCATGCCC
ackAb2296_848	TTCAACATAGCGGCAGTCGC
ackAb2296_924	CACCGATGTATTTCGCCAGG
acnAb1276_107	TTTGAGTGACTTGGGTAGAC
acnAb1276_108	CTTTGAGTGACTTGGGTAGA
acnAb1276_11	GTCCTTACTGGCTTCTCGTA
acnAb1276_115	AGCAAAACTTTGAGTGACTT
acnAb1276_116	GAGCAAAACTTTGAGTGACT
acnAb1276_12	TGTCCTTACTGGCTTCTCGT
acnAb1276_1411	TCAGAAACGACTTTCGAACC
acnAb1276_1883	CTCCTGCCAACCGTAGGTAT
acnAb1276_23	GGCCTGCAACGTGTCCTTAC
acnAb1276_44	GTAGTGGTAAGTTTTATCTT
acnAb1276_459	TCAGGAACACATAACGTTCG
acnAb1276_60	CAAGCGGCAGGCTGTAGTAG
acnAb1276_72	GTGATTTAGCAGCAAGCGGC
acnAb1276_76	CCCAGTGATTTAGCAGCAAG
acnAb1276_935	GATTGGGAAGAAGCCACAGG
acnBb0118_108	ATTCTTCTTCGCCCGCGGGC
acnBb0118_109	AATTCTTCTTCGCCCGCGGG
acnBb0118_1398	GACGCAGCGACACACCGCCA
acnBb0118_15	CACGCTCAGCTACGTGCTTA
acnBb0118_1963	GCATCGGCTTCCAGCAGCTC
acnBb0118_275	AATGTTGTAACCACCCTGCA
acnBb0118_38	TTTGGGCGCAATCCCCTCAG
acnBb0118_55	TGGTTTGCATCCAGGGGTTT
acnBb0118_56	TTGGTTTGCATCCAGGGGTT
acnBb0118_61	GCCATTTGGTTTGCATCCAG
acnBb0118_62	GGCCATTTGGTTTGCATCCA
acnBb0118_63	CGGCCATTTGGTTTGCATCC
acnBb0118_75	GCTCTACAAGTGCGGCCATT
acnBb0118_83	TTTCAGCAGCTCTACAAGTG
acnBb0118_839	TTCCATCGTGTTAAAGAAGA
acpHb0404_107	ATGAATGCCAGCCACGACGT
acpHb0404_166	TCCCGTGCTTCGCGGACTTC
acpHb0404_18	CCGCGAGATGGGCTAAATGC
acpHb0404_210	CCAGCGTAATAGGCGCAACG
acpHb0404_258	GCGACAGCTGCGACCAGTGG
acpHb0404_289	TAACAGACAAATTCCTGTAG
acpHb0404_29	AAGCGAGCTTTCCGCGAGAT
acpHb0404_30	AAAGCGAGCTTTCCGCGAGA
acpHb0404_314	AATCGTCATCACTTGCTCGC
acpHb0404_340	ATAAAACGTGGCGGTGAGTC
acpHb0404_352	TTGTTCAGATTGATAAAACG
acpHb0404_453	GGGCATCCAGACGTGGGCGG
acpHb0404_485	ATGAGCGTCTAAATCGTACC
acpHb0404_524	CGGATAAAACTGCCAGAAGC
acpHb0404_88	TCGGGCGGAAAACTTTCTTC
acpPb1094_206	GTGGCCGTTGATGTAATCAA
acpPb1094_71	TTCAACGAAAGAAGCATTGT
acpPb1094_96	TGTCAAGAGAATCCGCGCCC
acpSb2563_197	CGCCAGACCATTGCGGATCC
acpSb2563_68	GCGGCGTGCCAGGCGATCAC
acpSb2563_78	CGCTTAATACGCGGCGTGCC
acpSb2563_87	ATTCGTTATCGCTTAATACG
acpTb3475_138	CATAGATGATCTCCGGTAGC
acpTb3475_175	GGCATTTCCGGCGCAAATGC
acpTb3475_216	GGGCGATATCGTCACCGCTA
acpTb3475_289	AGCCAGCGCCAGTTGGCGCG
acpTb3475_32	TGGCAGTGGAGCTGCGCTTA
acpTb3475_330	CCATCTCAGCGTGTTCCCCG
acpTb3475_356	CAGTTGCTGATCAGGATGCA
acpTb3475_413	GCCGCCACGCTGTTTAACGA
acpTb3475_440	GTCTACGCTGACGATTTGCC
acpTb3475_476	ACAATGGCTGACTGACAGCG
acpTb3475_516	GAGTAGGGGTGCAGATCGCA
acpTb3475_52	GCTTGCTCGCGTAAACCCGG
acpTb3475_539	ACTGTCGGCGGTGAGCGTAA
acpTb3475_554	ATCGATCCATTGCACACTGT
acpTb3475_85	GCCAGCCAGCGTTCGCGTCG
acrAb0463_1001	CTGGCTTGCAACGATCGGAC
acrAb0463_1105	TGTGCTTTTACCTGGACACC
acrAb0463_116	TTTGACTGTTACTACGCCAA
acrAb0463_185	ACGAACTTCTGCGATCCGGT
acrAb0463_299	ACTGTCGTATGTCGCCTGAT
acrAb0463_345	GCGCGATATTGGCTGCAGCC
acrAb0463_488	ATTGATCCGCGCAGTTTCAA
acrAb0463_614	GATCGGATCAAGTTGCTGCA
acrAb0463_62	TTTGTCGTCACATCCTGTTA
acrAb0463_651	GCAGGAAGTCGTTGCTGGAC
acrAb0463_743	CGGGAACTTAATGCCGTCAC
acrAb0463_797	AGACCCAGTGGTCTGATCAA
acrAb0463_840	GCAGAGTGTGATCCGGGTTC
acrAb0463_907	TGCGGGACTAAAATAGCGTT
acrAb0463_962	CGCGCCAACTACCAGTACGG
acrBb0462_121	GAGGCGGAGATCGTTACTGC
acrBb0462_1276	TTACGGGTAGCTTCTTTTGG
acrBb0462_137	ATCAGCGCCGGGGTAGGAGG
acrBb0462_140	CGCATCAGCGCCGGGGTAGG
acrBb0462_143	TTTCGCATCAGCGCCGGGGT
acrBb0462_147	CTGTTTTCGCATCAGCGCCG
acrBb0462_1658	TGGCAGACGCACGAACAGAT
acrBb0462_2005	GTACCCAGTTCCACGATTGC
acrBb0462_2463	CTAAGATTTCCATGGATGGC
acrBb0462_260	AAAGGTCAGGGTGATCTGCA
acrBb0462_2846	TTCTTTATCCATCAAGTCTT
acrBb0462_47	CCCTGCCAACATGATGATAA
acrBb0462_681	TAATAGAGGCGTTAAGCTGT
acrBb0462_81	ATTGCGCCACCGGCAGTTTG
acrBb0462_91	ATCGTAGGATATTGCGCCAC
acrDb2470_105	CATTCGGTGGCGCGAGATCG
acrDb2470_118	GCGGTCACTCGCACATTCGG
acrDb2470_121	TTAGCGGTCACTCGCACATT
acrDb2470_1279	GATTTACGTGTGGCTTCGCG
acrDb2470_137	CGATGCGCCGGGATAGTTAG
acrDb2470_148	AGCGTCTGGGCCGATGCGCC
acrDb2470_161	CACGGTGTTTTCCAGCGTCT
acrDb2470_1732	TGTTGTTGCGTTGAACCGCT
acrDb2470_2252	ATTCACATAGCTCGAACCCC
acrDb2470_2784	ATAAACCAATGACCGTTAAC
acrDb2470_51	GGGTACCTGTCAGACACAAC
acrDb2470_71	GGGCAATGAAAAAATCGCCA
acrDb2470_738	TGACCCGCAAGGTGATATCG
acrDb2470_91	AGATCGGGGTATTGTTCAAC
acrDb2470_92	GAGATCGGGGTATTGTTCAA
acrEb3265_1013	TTTATCGCCAATCGCCTGAC
acrEb3265_1134	ACTTCGATGCAGTATCTGCG
acrEb3265_14	GGAGGGCAGGAGGAAAAACC
acrEb3265_142	AATTCAGTCTTAACTTCTAA
acrEb3265_24	TCAGAATAAAGGAGGGCAGG
acrEb3265_279	GATAGGTCGCGGGATCGATC
acrEb3265_31	GCGGAGATCAGAATAAAGGA
acrEb3265_32	CGCGGAGATCAGAATAAAGG
acrEb3265_35	AGCCGCGGAGATCAGAATAA
acrEb3265_414	TGGCCTGGTCGTACTCCTGC
acrEb3265_50	ACAACCGGCGATTAAAGCCG
acrEb3265_566	ATTAGTGACAAGAGCGCCTT
acrEb3265_719	CATGACCAACTCTACGTTGC
acrEb3265_809	AGCACGTAGGGTTATGGAGC
acrEb3265_911	GCCTTGTTGCGGGATAAGAA
acrFb3266_1146	TGGAGTAACCAAAAGCGGCG
acrFb3266_118	GCTGAAACAGAAACCGCAGG
acrFb3266_1496	TTCGTGATGCTCAGCAGAGA
acrFb3266_1718	GCCAGCGGGTAACTGAATCA
acrFb3266_2002	GTGCCCAGTTCAACAATGGC
acrFb3266_2243	CCCACCCAGCGCCGTTGAAA
acrFb3266_2551	CAGTCATAACCAATGCCCGC
acrFb3266_278	AGGATCGGTCCCGGACTGGA
acrFb3266_47	GCCCGCCATCATCAGAATAA
acrFb3266_476	AAGCGTATCTTTAACGTTAG
acrFb3266_676	GAGGCGTTCAATTGTTGCCC
acrFb3266_81	ACTGAGCGACGGGCAATTGT
acrFb3266_91	ATTGTTGGATACTGAGCGAC
acrFb3266_92	AATTGTTGGATACTGAGCGA
acrFb3266_951	AGAGAACCTTCATTCCCTGC
acrRb0464_203	AAGCTCTAGTTCACCAATAT
acrRb0464_243	ATACTGAGAGTGGATCGCCA
acrRb0464_253	ATCTCTCTTAATACTGAGAG
acrRb0464_296	ACGCCGTTCTTCTGTCACCG
acrRb0464_342	CTCCGACAAATTCGCATTTG
acrRb0464_39	GAGCCACATCGAGGATGTGT
acrRb0464_417	GTTTTAACGTTTGTTCTATA
acrRb0464_48	AAAGACGTAGAGCCACATCG
acrRb0464_519	CAAAGAGCCAGTTTTCCATC
acrRb0464_544	TTTTTAAGATCAAAAGATTG
acrRb0464_587	GAGATACATCTCCAGTAAGA
acrRb0464_609	GATTACGAAGCGTGGGGCAC
acrRb0464_617	AGTGGCAGGATTACGAAGCG
acrRb0464_92	TGCAATCTCGCCCAGCGAGG
acrRb0464_95	TTTTGCAATCTCGCCCAGCG
acrSb3264_20	TTGCCGGGTCTTCAGAGCTT
acrSb3264_219	ATCCAGCCGTCAAGTGTTCC
acrSb3264_36	CAGTTTCAATCAGTTCTTGC
acrSb3264_374	CTTTTCGCGTATCACTCCCT
acrSb3264_409	AATACTTCGCGGAGAGTCTG
acrSb3264_420	GACACGCCTGCAATACTTCG
acrSb3264_468	TCATCACAACATCTAAATCG
acrSb3264_506	GTTTTGAACAATTCCGCTGA
acrSb3264_569	TACGTTATCGACCAGAGCGG
acrSb3264_570	ATACGTTATCGACCAGAGCG
acrSb3264_59	ATGCTGCGCAAACTGGGCGA
acrSb3264_607	AATTTCGTTATGTTTTCATC
acrZb0762_59	GTAAATCAGACCCAGGATGA
acsb4069_103	TGTTCGCCCCAGAAGGTATC
acsb4069_1067	CGCGCGGATCGCCGTGGGTG
acsb4069_1247	GATCATGAAACCGCCGGTTT
acsb4069_1400	CGCCTGACCCGGCCAGGAGT
acsb4069_1568	TGCCGTCCCCAGACGGTGAC
acsb4069_1777	TCGGTCCAGTGCAGCACGTC
acsb4069_23	GTCTGCGATGTTGGCAGGAA
acsb4069_28	CAACGGTCTGCGATGTTGGC
acsb4069_281	GTCGTCGCCTTCCCAGATGA
acsb4069_434	GCAGGCCAGCATCGCAACCG
acsb4069_6	GAATGGTGTGTTTGTGAATT
acsb4069_60	ACATCGCCTCGTACTGCTGA
acsb4069_61	TACATCGCCTCGTACTGCTG
acsb4069_635	TACCACCACATGCTCTACGC
acsb4069_833	CGCGTACACCAGATAACCGC
actPb4067_1031	CACTGCATTCGCCAGGTGAA
actPb4067_1223	AATCACGCCGAGGATCAGTA
actPb4067_1332	ACATAGAAAGCAGAATGATC
actPb4067_1483	AACAGCGCCGGGTATTCATA
actPb4067_1611	GCTCAACGCCAAAGCCGGTC
actPb4067_254	GATCCCCAAGAATGAGGCGG
actPb4067_26	AGCTGCGAAAGGGAGTGTGG
actPb4067_29	GTTAGCTGCGAAAGGGAGTG
actPb4067_401	CAGACGGTAAGAGGCCACAT
actPb4067_53	GGCCCCGCTAATAGCATCCG
actPb4067_534	CCACCGCAATGTGATAGTTA
actPb4067_668	GACGTGTTTCATCACCATAA
actPb4067_74	GTTCGTTGGCTGGCGCTCTA
actPb4067_760	GGATCTTTCACCAGCCCGCC
actPb4067_872	CACGCTCTTACGTGCTTCGC
acuIb3253_114	CCAGCGCATCTTTATAGTTC
acuIb3253_143	ACGGATGATTTTTCCCTTAC
acuIb3253_162	CAGGAATCATCGGAAAATTA
acuIb3253_212	ATGAAAACGCGGATCTTCGC
acuIb3253_337	TTACGCGCGTCCAGCCCTTG
acuIb3253_380	ACACAGCATGGCGGTAAAAC
acuIb3253_433	ACGACAATCTCCCCGTCCTG
acuIb3253_485	CTTATGCAGCAGCGCCACGG
acuIb3253_548	TAAACTTTTCAGATATTCAT
acuIb3253_589	GATTCGGCAAACTCATCACG
acuIb3253_653	TGCCAGCACTTTGTCGCCAA
acuIb3253_811	GCTTGTGCGCGGCGTTCTGG
acuIb3253_859	GCCTGGGTATAGAATGATTC
acuIb3253_926	CTGGATCTGGTTATTAATGA
acuIb3253_945	CCTTCACCAGCGTGCGACCC
adab2213_11	TTGATCGTCAGTTAAGCATG
adab2213_114	GTCTGGCGCGGCAAGACGGA
adab2213_201	CTGGCTGACAACGTTTGCAG
adab2213_263	TTCCAGCAGTCGACACGCGT
adab2213_317	TGGACTCATCGCCACCTGGT
adab2213_389	AGCGCGCCAGGCCTGTTGCC
adab2213_478	CGATAGTAACTGCTGCTGTC
adab2213_53	GCCGTCGGCATTCGGGTCGC
adab2213_540	CCAGATTTTCGCCACCGTGA
adab2213_603	CCCGCTCGCTTTCTGCCACC
adab2213_692	GGCAGGCGCGTTGTCGGCAG
adab2213_756	GCGGCGTATCGCGTTGATTG
adab2213_847	TAACTGACGGTTTCACCGCA
adab2213_935	TATTATGATAGCCAGCTTGT
adab2213_958	CCACGGACCACCCGATGACA
addb1623_11	GATATCAGTTAATGGCAGGG
addb1623_133	TTGGCAATGACCTGAACGTG
addb1623_15	GATGGATATCAGTTAATGGC
addb1623_212	GCGGCGACAGGCATCAAGAG
addb1623_301	TGTGCCATTGCCATGTAGCC
addb1623_42	GGGGACGAATGTTGCCATCA
addb1623_423	AGGCGGCTTCGCCGAAGGTC
addb1623_506	CGGGAAACCAAGTTCATCAC
addb1623_555	GCCAGCCCGCATCACGCGCG
addb1623_605	CTGCCAGATGCTTTCCGGCC
addb1623_674	CATCAGCGCCCGATCTTCAA
addb1623_731	CTGAATATTGGAGGTCAGAC
addb1623_818	GGGATCGTCAGTGTTAATGC
addb1623_84	GAAGCGAGATATTATACTGG
addb1623_918	CCAGACCATTAATCTGTGCC
adeb3665_1032	CCTTACGCGCATCGCTCAAC
adeb3665_1196	TTTTCCGGGCGTAAATTGCA
adeb3665_1416	CCACAATATTATGGCTGTCA
adeb3665_150	AACGTCCTTTAATCACAATT
adeb3665_1690	TGACTGGTTAGTTTTAGCGC
adeb3665_18	GGCTAATGTGATGAAATTTA
adeb3665_325	ATAACGGTCGTCAGGCCGCG
adeb3665_39	ACAATTCCTGGTATTCAGCC
adeb3665_501	GCCAGGCGAGCATCTGTTCA
adeb3665_51	GGGAAACGGCTAACAATTCC
adeb3665_65	AACAGCGTCGCCACGGGAAA
adeb3665_674	TTCAATACCCGCAGTAATAT
adeb3665_71	ATCGGCAACAGCGTCGCCAC
adeb3665_72	AATCGGCAACAGCGTCGCCA
adeb3665_828	CGGTACAGAGCATGCATTGC
adhEb1241_110	ATCTGCAGCAGCCAGAGCGG
adhEb1241_1248	AAGAACCACAACCCAGAGTC
adhEb1241_1461	AACCATTGTTGAACAGGAAG
adhEb1241_1642	ATGATCTTCGCGGCGTCCAT
adhEb1241_1787	AGAACCTGTACCAGAAGTGG
adhEb1241_2066	ATTTTTAGACCCTTCGTGGT
adhEb1241_2192	ACCGTGCGGAATATGGAACT
adhEb1241_2359	TTAGCAGCAGTACGGTCGCC
adhEb1241_236	ACAGGTTTTTTCATCTTTAT
adhEb1241_398	CGGGTGCGGGGAGAAGATAA
adhEb1241_57	TGAAACTGGCATATTCACGC
adhEb1241_614	TACACCGATAGCTGGTTTAC
adhEb1241_71	TACTTGCTCTTGAGTGAAAC
adhEb1241_803	CTGCAACAGATAGCCGCCGT
adhEb1241_971	CGGTTCGCTTTCATCAACAA
adhPb1478_116	GCCATTCTTAACATGAAGAT
adhPb1478_155	TTCATGGCCCAGAATTACGC
adhPb1478_215	ACGATCGCCTGGTTTTAATG
adhPb1478_239	TTCGTAGAACCACGCCACGC
adhPb1478_309	ATCCGGCATTTTTAACTGAA
adhPb1478_394	GCCGCCGAGTCCAGACCATC
adhPb1478_446	CAGCTTAACGGCTTTGTAGG
adhPb1478_525	TCTTCGCGTATTGCAGGGCG
adhPb1478_608	CGCTAAATCTGCGCCCATTT
adhPb1478_656	AGTTTTCTCCTGCACAATTT
adhPb1478_781	TCCAGGCTCATAGACTCCGG
adhPb1478_807	TACCATCCAGCACAAGACGT
adhPb1478_81	CACAACACTCCATTTTCAGC
adhPb1478_882	CTTTACCTTCGGCGGCAAAC
adhPb1478_947	TTCTTCCATCTCAGTAAAGA
adiAb4117_1072	GCATAGTGATCGGCATAGAT
adiAb4117_1277	CACGTCGTTGGATGCGCAGA
adiAb4117_1511	TACCCAGCAGTCCTGAACGG
adiAb4117_1621	TCACCATCTTCACCCATTCC
adiAb4117_1760	CAGAGTTCCCCATTTCCCAC
adiAb4117_1975	CGCGGGGTGACTTCCGCCAC
adiAb4117_2104	TTTTCACCAGACAGCAGCAT
adiAb4117_2177	TCCAGGGAAATGGTGGTCCC
adiAb4117_267	CTTTTTCCCGATCGCCCAAC
adiAb4117_33	TACCGACCCAGGTGTCTTGA
adiAb4117_421	TTCATCAGCGCGCTGAACAG
adiAb4117_44	CTCAACGGCGTTACCGACCC
adiAb4117_531	GATTTTCACCATAGTAGTCA
adiAb4117_707	GGTCATGCAAGCCTGCATGA
adiAb4117_874	ATTTTCTTCTGCAAGGTTTC
adiCb4115_1030	CCGAACTCTTTGGTCGCGTT
adiCb4115_1152	TAGTAACTGCCAGATATGCC
adiCb4115_1248	ACATGGCGGTGATGACCATC
adiCb4115_182	TGGGTCGAGGAACGACATTT
adiCb4115_273	TCCAGCAGGCCAGCCAGTAG
adiCb4115_349	ACCAATGGATCTTTCAGAAT
adiCb4115_40	CCCGACACCATCAGGGTGAC
adiCb4115_47	AATATTCCCCGACACCATCA
adiCb4115_48	TAATATTCCCCGACACCATC
adiCb4115_480	ATACGGCAATCCCGACGATG
adiCb4115_588	ACGACCACAGCGTAACGTTA
adiCb4115_658	GCGATAGGGACATTGCGTTT
adiCb4115_750	AAACGCGCAGTGCGGCATTA
adiCb4115_908	GAACAGTCCGTCATCGGCAG
adiCb4115_94	CCAGTAGAGGCCAGGTTTGC
adiYb4116_143	AACCAAAGTGTTGTTAAGAG
adiYb4116_18	TCAATAAAACAATACAAGGT
adiYb4116_198	GATCTTTATTCAGAAACCGG
adiYb4116_22	TCAGTCAATAAAACAATACA
adiYb4116_232	GTAGCGCTACGTTGCCATAC
adiYb4116_283	GCGGCAACGCGAAAGACGTC
adiYb4116_323	CTTTTCTGACTCAGTTTCTG
adiYb4116_381	ATTTTTTACTGTCGAGAAAA
adiYb4116_506	TGGGCTAAGACATAAACAAC
adiYb4116_525	ACTTTTTCTTTAACAGACTT
adiYb4116_563	GGTGATTATTTGGCTATAAC
adiYb4116_605	GTCCATCATTAATTCATTTA
adiYb4116_656	CGACGTACTGTTGTAGCCGC
adiYb4116_79	TGGTTAGCTTTAAGGCTAAT
adiYb4116_99	CACAATTTAATAACGCCATA
adkb0474_128	TTTTGCTTGTTTACCCAGCT
adkb0474_231	CGTCCAACAGGAAACCATTA
adkb0474_25	TGAGTCCCTTTCCCCGCGCC
adkb0474_266	CATCGCGTCTGCCTGCGGAA
adkb0474_354	GAACGCGGCGACCGACGATA
adkb0474_382	ACGTGATAAACACGACCAGA
adkb0474_415	TCTTTGCCTTCTACTTTCGG
adkb0474_446	ACGGGTAGTCAGTTCTTCAC
adkb0474_464	CTCTTCCTGATCATCTTTAC
adkb0474_488	TTCAACCAGACGTTTACGTA
adkb0474_513	TCAGCGGTGCTGTCATCTGA
adkb0474_548	ATTACCCGCTTCTGCTTCTT
adkb0474_572	GCCGTCAACTTTCGCGTATT
adkb0474_596	GCGAACTTCAGCAACCGGCT
adkb0474_89	AGCACGCAGCATATCGCCAG
aegAb2468_1133	TTCCCGACGGCGTGCCAGCA
aegAb2468_120	GATGTTTGATAACCGTAATT
aegAb2468_1269	GTAAACCCGCTTTCATGGAA
aegAb2468_1467	AGGTGACGTTACTCGCGCCG
aegAb2468_1548	CGAAGTTGGCCCCCTCTTCG
aegAb2468_1665	GCACTGGACGCCGACGCCCC
aegAb2468_1847	ACCAGCGAAGATTTTCGGAT
aegAb2468_20	ACCCAGACATTGCTGACTGT
aegAb2468_287	TTGCATCGTACCAAAAGGAC
aegAb2468_412	ACCAGTTGCAGCGCGTCCGC
aegAb2468_512	CATTTCTTGCGCCGCGGTAC
aegAb2468_671	GCCGCACTTAAGGCAGCGCG
aegAb2468_846	TACAGGCACCTTCACACAAA
aegAb2468_96	GATGAAAATGGTGTTGGCTC
aegAb2468_963	GCTTGTCCACTTTGGTGACA
aerb3072_1044	AAGTAATGGTGCCAATGCGC
aerb3072_1238	GGATTGCACCTTATCAGCAC
aerb3072_131	CTGCCCTTGTAACTCTTGCA
aerb3072_1386	GCTCATCCACTGCACGGGTC
aerb3072_1484	CACCGCGTCTTCCAGTCGGC
aerb3072_273	CATTGGCCCGCACCCAATAA
aerb3072_35	AGTGGTATCGTCCGCCAGCG
aerb3072_36	GAGTGGTATCGTCCGCCAGC
aerb3072_382	GCGTTCAACGCTTTGTACAG
aerb3072_53	ATCGGTAGTGGACATCAGAG
aerb3072_554	GAGGATATACGTCACCACCG
aerb3072_648	TCGCCACCTTCAGTGCCTGA
aerb3072_65	ATAGCTTTGCAGATCGGTAG
aerb3072_759	AGACATCGTTAATTAGCCAA
aerb3072_893	CGACGCCGCCATTTGGTTCA
aesb0476_144	GAGCGCCCGCATTCCAGAAT
aesb0476_196	TCCACCTGCCCATATTTTGT
aesb0476_241	AATAGCGTCGCTGGGCTATC
aesb0476_324	ATTGGCTGTAGCTTGCCAGC
aesb0476_33	TCTTCATTTCAGCAGAAATA
aesb0476_394	ACAATTTCCTCTATCGCTTG
aesb0476_485	CATGGCACCTGCGGAATCAC
aesb0476_518	ATCACGCAACCACAACGCAC
aesb0476_608	GCCCAACAGACGACGAGTCA
aesb0476_702	GACAGTAATACGGCGACTCG
aesb0476_770	CAGCGGATCGAACTCCGCCC
aesb0476_816	GCTGATGCGCCGCTAACGTC
aesb0476_861	AAAAGGCGTGCAGCGTGCCT
aesb0476_89	AATCGTTCCCGTTGCGGGCC
aesb0476_911	GCCGTCGCGAAGAGCCTCGT
afuCb0262_172	ATGAAAATTTGCCCTTCGCT
afuCb0262_213	CGCGCTGCTGAATAGAGCGA
afuCb0262_271	TTCTCTCCCAGCGACATATG
afuCb0262_344	CGCCAACGCCTCTTTGACGC
afuCb0262_443	CGGCTTGAGGATCAGCGCGC
afuCb0262_487	TTGGCGTCGAGGTTACTCAA
afuCb0262_537	CAAACTGCTTTTGCAACTCG
afuCb0262_599	CACAGTATCAGAAACCGCAA
afuCb0262_661	GGCTGGCGGTAAAGATCCTG
afuCb0262_719	GAAGGTTGCCGGGAACAGGT
afuCb0262_784	CCCTGTGTACCAAAGTGCAG
afuCb0262_829	TCGCTGAGCGTGATCGCTTC
afuCb0262_867	CATGGCGGATCACGCAGCGC
afuCb0262_88	AGCGTCACCATTTGCCCCTG
afuCb0262_882	GCCCCATATAGGCGACATGG
agaBb3138_158	GCCAAAGCCGTAGGTTTCCG
agaBb3138_232	ATCAGGAAGATCTTCTGATG
agaBb3138_249	TTTGTGGCGTACGGCAAATC
agaBb3138_258	TACGTACCGTTTGTGGCGTA
agaBb3138_26	AACCAGACGGTTATCAATAC
agaBb3138_265	ACCAATTTACGTACCGTTTG
agaBb3138_27	GAACCAGACGGTTATCAATA
agaBb3138_445	ATTTGTTCTTTTTGATCGCC
agaBb3138_5	GGTTAAGAGAATATTTGGAC
agaBb3138_77	CAGCAGATTTGCACCGATGG
agaCb3139_14	CAGGGATAATCCCTGAAGTA
agaCb3139_15	CCAGGGATAATCCCTGAAGT
agaCb3139_158	AGCCAACTCTGTCAGACCAC
agaCb3139_196	GGCGGCTGAACACCACCTGC
agaCb3139_245	CGTAGACCATGCAATGACGG
agaCb3139_278	GCCAAGACCAATTGCTGTTT
agaCb3139_300	GCATTAACAAACTAAACGGC
agaCb3139_32	AACAAAAACTAACGCCGCCA
agaCb3139_33	GAACAAAAACTAACGCCGCC
agaCb3139_347	GGTCATAAATAATGAGAAAG
agaCb3139_374	CGCCTCTTTCGCGCATTTAT
agaCb3139_413	CATCGTTGTCCAGTTAAGCC
agaCb3139_471	CCTGTGCCAGGTAAGTACAG
agaCb3139_527	TTCAAAGCCGTGGGTCAGCC
agaCb3139_97	GTTAGGGTACAAACGATTAT
agaDb3140_123	CGTCCTTATAAATCTTTTTC
agaDb3140_151	TTCATCGCCGCGCTTAAGCC
agaDb3140_202	ATCAGGAATCCGACCAGATT
agaDb3140_269	TGCCACTTTGAGGCCTTTAA
agaDb3140_301	GCATCGCCAATCCCGGCGAT
agaDb3140_32	CGACGAACGAAAGCCCAGAC
agaDb3140_33	GCGACGAACGAAAGCCCAGA
agaDb3140_346	GAGCAAATTCCCGCCATAAT
agaDb3140_390	AAAATAGAATCGGCCCCAGC
agaDb3140_400	TAAACGGCGAAAAATAGAAT
agaDb3140_455	GCCGACTGAATAACCGACGT
agaDb3140_521	CCCGAGGATGGTTGCCGAAC
agaDb3140_537	CGCCGATTACCGTGATCCCG
agaDb3140_673	ATCAGCAGGGTGTAGGCCAT
agaDb3140_727	GTCACGCCGATTAACAGCAC
agaIb3141_122	ATTCGGTTTGCTACGGATCA
agaIb3141_139	GCCAGGCAAATCACGGCATT
agaIb3141_175	AGATAATGATACGTCAGTAA
agaIb3141_242	CCATTCGTCGAGCTTCACGA
agaIb3141_274	CAGGTGCCTGGCATCGTTAA
agaIb3141_29	ATGAAATTCCTTAAGTAAAG
agaIb3141_328	TGGTCTTCACGTAGCCCCAG
agaIb3141_368	CTCTGTCTCATTTATCTCTT
agaIb3141_408	GACCGCCTTTGCGCGCAATC
agaIb3141_484	GCCGGTTGCAGGCTTTCTCC
agaIb3141_530	CATCTCATGTTGCTGTGTTC
agaIb3141_570	AGGTGATCCCACGAGTCACG
agaIb3141_590	GAGAATATCCTTCAGGCCTA
agaIb3141_618	TCACCAGTAACAAAACTTCG
agaIb3141_63	TATAGTTTTCAACTTGCTGA
agaRb3131_11	TCGCTTCTCACCTGAAGCGT
agaRb3131_191	GCAGATCAACGCGCCACCAT
agaRb3131_238	GCGCTTTTATCTTCCACTGA
agaRb3131_269	CGCAACGCTGCGTTTCATCG
agaRb3131_316	TCGAGGATAACCCGATGACC
agaRb3131_333	AAGTGGTGGTCCCGGAATCG
agaRb3131_350	CAGACGAGCAATCTCAAAAG
agaRb3131_464	CTGACGGCGCAAATGCCCGC
agaRb3131_534	CAAGAAACAGCATATCGAAG
agaRb3131_621	CCGCAACTTCGCACATCCGA
agaRb3131_662	ACGATTGAACTTACTGGAAT
agaRb3131_668	ACTGGAACGATTGAACTTAC
agaRb3131_686	ATCAATGATCTTATGTAAAC
agaRb3131_748	AGTCCTTCCAGGCTATCCGC
agaRb3131_759	CAGCCTTTCGCAGTCCTTCC
agaSb3136_1113	TGATTACGCCTTGCACCACG
agaSb3136_171	CCGACGTTCCGGCTCCGGTC
agaSb3136_26	AGTCCATGTACCGGTTGCGG
agaSb3136_263	CGGATTGGTGACCAGATCGG
agaSb3136_29	TTCAGTCCATGTACCGGTTG
agaSb3136_35	CTCTTCTTCAGTCCATGTAC
agaSb3136_365	AAATTGATTTGCCAGTTCCA
agaSb3136_4	GCAGCAGGGGTGTAATTTTC
agaSb3136_485	GCCGCGATCGTGCGTTTCTG
agaSb3136_582	CCGCCACGTCGCGGAAGGTT
agaSb3136_667	AGATAAACGATCCGTTTCCA
agaSb3136_70	AGTGAACGGATCCATGCGCG
agaSb3136_781	GGTCCATGACGGAATCCGGT
agaSb3136_864	GCAGATCAAGATCATACTGA
agaSb3136_962	TGGCAGGATGATATGTGGAC
agaVb3133_116	GTTTTGTTGTACCGGATCTT
agaVb3133_124	TCCATCAGGTTTTGTTGTAC
agaVb3133_170	TTGCAGCGTCCAGAAACGTA
agaVb3133_21	GAATCAAGCGTTCATCAATC
agaVb3133_218	CAGGATTTTCTGTCGATCGG
agaVb3133_221	CAGCAGGATTTTCTGTCGAT
agaVb3133_257	CACCAGCGTCAGGAAATCGG
agaVb3133_260	TTTCACCAGCGTCAGGAAAT
agaVb3133_267	CGCCACCTTTCACCAGCGTC
agaVb3133_396	ATTCCACCCCAGCGGTTTTC
agaVb3133_404	AACGAAGCATTCCACCCCAG
agaVb3133_435	GGTCCACAGCAGGCTCTGTC
agaVb3133_436	AGGTCCACAGCAGGCTCTGT
agaVb3133_445	AATTTAAAGAGGTCCACAGC
agpb1002_1032	CTTTGCTGTCATGCCAACGC
agpb1002_1127	ACGCTGCGCAGGTGCCTGCA
agpb1002_1198	ACGCTATCAAACTTATCCAT
agpb1002_133	ACACTGCCATTGTTCGCCAG
agpb1002_200	TTTGGTGGTGAGTTGCCCAC
agpb1002_332	AACGGTACGTTGCAGACTAT
agpb1002_414	CCATAGTGCCCATTTTTTCC
agpb1002_470	CGCCTGTTCACTGAATGCGG
agpb1002_578	TTGTTTCTCTTTACAGGCAG
agpb1002_629	TTGTTGATACTTGGCGCTAA
agpb1002_71	TAGCTGATAGCCTTCCGGTA
agpb1002_730	CCCCAGGCCACCTGATCCAT
agpb1002_807	GTGAGGTAAACAGGCTGTCC
agpb1002_899	CACTGTAATTTTCGGTGCGC
agpb1002_947	ATCCAGCGCCGTTAACAGAG
ahpCb0605_117	ATACGAAAGTAAAGTCAGCC
ahpCb0605_141	CAACGTCACCCAGTTCGGTC
ahpCb0605_218	TTTGTGGGTGAAGTGAGTAT
ahpCb0605_233	GCTGCTGTGCCATGCTTTGT
ahpCb0605_263	CGCATATTTGATTTTAGCGA
ahpCb0605_28	TTGAATGCCTGGTTTTTAAA
ahpCb0605_297	TACGGGTCAGGGCGCCAGTC
ahpCb0605_315	CACGCATGTTGTCGAAGTTA
ahpCb0605_378	TTGCCTGGATGATACCCTGC
ahpCb0605_410	GTCACGGCCAATGCCTTCAG
ahpCb0605_441	CTGCTTTGATTTTACGCAGC
ahpCb0605_483	TAGCCGGGCAAACTTCACCT
ahpCb0605_498	CACCTTCTTTCCATTTAGCC
ahpCb0605_535	TTACCAACCAGGTCCAGAGA
ahpCb0605_74	GCGGCCTTCGGTATCTTTTT
ahpFb0606_1050	CGCGTTTACCTTTAAACAGC
ahpFb0606_1162	ACCTGGTCGGCTTTCATTTC
ahpFb0606_1241	GCCGTCGCCTTTCACTTCCG
ahpFb0606_1357	CCTTCGAGCCAGTTGGTGTT
ahpFb0606_1499	GGCTTTGGCACCTTCGCCAG
ahpFb0606_152	CAAGCTGTTATCTTCTTTAA
ahpFb0606_242	GGTGAACTCGTGGCCCAGCG
ahpFb0606_387	GCACCACGTCCGGGCAGTTG
ahpFb0606_53	GGCAATTAACTCAACAGGCT
ahpFb0606_552	CGATTTCAGTCAACGTCATG
ahpFb0606_664	ATTGCTGCCGCTGCACCCGC
ahpFb0606_74	TTTAGCGCTGTCATCCAGCG
ahpFb0606_784	AGCTTCTGCCCTTCAGTCTT
ahpFb0606_869	TGCTGCTGGGATCAGTTTGC
ahpFb0606_965	CATGTTGCGCCATTTTGCAC
ahrb4269_123	CGATCATCGACAGATCGGAA
ahrb4269_172	ACCTCATGCCCGGCAACCAG
ahrb4269_224	CTGCAAACCTTTATCCTGCG
ahrb4269_302	GATCTGATTACCGCTAATAC
ahrb4269_346	CCACCGCGATTCATAATCGT
ahrb4269_409	ATATCAATATTTTCTGGCAG
ahrb4269_440	ACCGCCGCACAACAGCGGCC
ahrb4269_506	ACCAATTACCCCAACGCGGC
ahrb4269_590	TTTCGCCGGATTAGAACTAA
ahrb4269_638	GCGGCTATTCACCACTTTAT
ahrb4269_740	ATAGGTCAGCGCCTCAAAAT
ahrb4269_811	CCCGCAATTAACGTAAAGGC
ahrb4269_82	ACCTGCACTTCAACATCTTG
ahrb4269_868	ATCAGCTTACGCAGCTCATA
ahrb4269_937	GCGTCGTTAATTTTCGACAT
aidBb4187_1135	CAGATCACAAATTTTGCCGC
aidBb4187_1280	ATCCAGGCACATAATATTGC
aidBb4187_131	TCCTAACTGCTGACCAATAC
aidBb4187_1429	TCTCGCCCCAGTTCTTCAGC
aidBb4187_1513	TGACACCACGCCTGCGCCAT
aidBb4187_1581	CCCGCAGCAATAAATCATTC
aidBb4187_20	TGGTATAGGTTGATTAAAAA
aidBb4187_311	GGAGCGAGCGTCTTCTTCCC
aidBb4187_454	GGCGTGGTCCAGTCCTGAAA
aidBb4187_572	GGTGGTGTTGCTCATAACAT
aidBb4187_63	CGCAGAGCGCGCCATCAGAC
aidBb4187_692	AAAGCAGGACAGACCACCCG
aidBb4187_800	CTGAAACTCCACTTCGCAAC
aidBb4187_923	CGAAAATGCACGGCGCATCA
aidBb4187_988	ATAAGGGGCTGTTGGATCAA
aisb2252_140	CGGGTGCTGCTGTGCCAGTC
aisb2252_15	TTTTTGACTTCAACGAAGAG
aisb2252_159	GACGAAACAAAACGACAACC
aisb2252_198	ACAAGCATTGATTGGTTGAA
aisb2252_206	TTTATCTGACAAGCATTGAT
aisb2252_260	AAAAGCGTTGCCCAGTTCAC
aisb2252_294	TGGAATAAAGATCGAAATCA
aisb2252_314	AATGGTCCGGACGGTATTAC
aisb2252_327	AGGTAGCCGACTGAATGGTC
aisb2252_347	TTTTTTACCCGCTGAAAACC
aisb2252_471	TATATGTCAGGCAATGATTA
aisb2252_483	TATCTTTAGCAATATATGTC
aisb2252_526	ACTAAACCATCCAGATAATC
aisb2252_74	GGCGGCATGAGTACCCAGTC
aisb2252_95	TGGCAAACCATTGCTACTCC
alaAb2290_1019	GTCGTGAATGTTAAAGCGTT
alaAb2290_1120	GTGACAATGCGGAAGTGATC
alaAb2290_183	AATACCCTTGAGCGGTAGGC
alaAb2290_281	GCCGATGTAAATATCTTCCA
alaAb2290_388	GAAACCGCCGCGGTCCAGAG
alaAb2290_452	GAGGTCCGGGAACCAGTCAG
alaAb2290_5	TTTGCTGGATTTTTCAATGG
alaAb2290_557	AATCTCCATTAAAAGCTCTT
alaAb2290_6	ATTTGCTGGATTTTTCAATG
alaAb2290_673	GTCAGCAGGTCAGGTGCCAG
alaAb2290_7	AATTTGCTGGATTTTTCAAT
alaAb2290_769	TAGCCTTTGGCGTGTTTTTT
alaAb2290_8	TAATTTGCTGGATTTTTCAA
alaAb2290_863	GCTCTGATAACCACCTAGCG
alaAb2290_971	CGCACCACGAGGTTTCACGC
alaCb2379_1019	GGCAAATTCCAGCGATCCCA
alaCb2379_1137	TGGCCTGACGAATACGGTCG
alaCb2379_1205	TTCGTGAATATGTTTGCTGC
alaCb2379_192	TGGAGTAACCATGCGTGTCC
alaCb2379_302	TTTCGAACCAATAGTGACGA
alaCb2379_382	TGGATCGGGTAACTTGGATT
alaCb2379_48	TGATGTTAAAAACGTAGGGC
alaCb2379_49	GTGATGTTAAAAACGTAGGG
alaCb2379_508	AGGATCATCATCTTCGGTTT
alaCb2379_52	GCGGTGATGTTAAAAACGTA
alaCb2379_53	AGCGGTGATGTTAAAAACGT
alaCb2379_551	CTCCAGTTCCACGCATTGCG
alaCb2379_688	ACTGCCACATCGCGTGCACC
alaCb2379_71	CGCAGCCATTTTCAGTTCAG
alaCb2379_899	ACGGCGGCGTTTGTACTGTT
alaEb2670_10	GCATGACGCAAGCGTGACTG
alaEb2670_101	AGACTGTTCGAAGCTCATTC
alaEb2670_131	CACCGGAATCGCTACCAATC
alaEb2670_148	CATGCAATTAAGATGTTCAC
alaEb2670_172	AGATCACGGTACATACCGTA
alaEb2670_186	CCGCGCGCATAAACAGATCA
alaEb2670_222	GATTTTTTATCCAGCCCGAC
alaEb2670_223	AGATTTTTTATCCAGCCCGA
alaEb2670_273	TCGCCACATACACCGGTGAC
alaEb2670_280	AACAAGATCGCCACATACAC
alaEb2670_393	ACAGTCGGCGGCAATAATCG
alaEb2670_405	GGCTGACTTTAAACAGTCGG
alaEb2670_408	AACGGCTGACTTTAAACAGT
alaEb2670_96	GTTCGAAGCTCATTCCGGAG
alaSb2697_103	GCGTTGGTAAACAACAAAGT
alaSb2697_119	GAACTGGTTCATCCCGGCGT
alaSb2697_125	ATCCTTGAACTGGTTCATCC
alaSb2697_14	AAACGCCTGACGGATCTCAG
alaSb2697_153	AATTACGCTTGTCGAGCCCA
alaSb2697_1704	GGCGCAGCGCAGCGTGCATC
alaSb2697_24	AAAAGTCGAGAAACGCCTGA
alaSb2697_2576	ACTGGCTAACGCTGCAGGTA
alaSb2697_48	CTACCTGATGTCCCTTACTA
alaSb2697_74	ATGGGGTACCAGGGAGCTGC
alaSb2697_83	TGGGTCGTTATGGGGTACCA
alaSb2697_84	TTGGGTCGTTATGGGGTACC
alaSb2697_901	TAACCACGGTTTTCATTGGA
alaSb2697_91	AACAAAGTTGGGTCGTTATG
alaSb2697_93	ACAACAAAGTTGGGTCGTTA
aldAb1415_10	ATATACATAGGATGTTGAAC
aldAb1415_11	GATATACATAGGATGTTGAA
aldAb1415_1122	CATGCATAATCGACATTTCC
aldAb1415_115	GCATCCTCGGCCTGACCATC
aldAb1415_1235	ATTTTGGGTATAGATTGATG
aldAb1415_1416	AAGACTGTAAATAAACCACC
aldAb1415_22	AACTGTCCATCGATATACAT
aldAb1415_227	GGCGCGTTCGCGGATCCCGG
aldAb1415_326	CGCCATGTAATCGATATAGT
aldAb1415_440	GAAGTTCCACGGCAGAATGC
aldAb1415_50	AATCCATGCGTCTCCACGCC
aldAb1415_544	GCGAATGCAATCGCATTGTT
aldAb1415_657	TACTGACCATTGCGACCTTT
aldAb1415_769	GCATCGTCCATTACGATAGC
aldAb1415_948	CAATGTCGTTGCGTTCAGCG
aldBb3588_1070	GATATCAATGTAGTTGAGGA
aldBb3588_110	ATTCTGGTAATACTCGCCGT
aldBb3588_1305	GGCTCCAGACGCCCGCGCCC
aldBb3588_14	GGGCTTAATCTGTGCTGAAG
aldBb3588_15	CGGGCTTAATCTGTGCTGAA
aldBb3588_16	CCGGGCTTAATCTGTGCTGA
aldBb3588_326	AATGGGTTTGCCGTTATCCC
aldBb3588_34	AGGGGGAAACCATACTCGCC
aldBb3588_35	GAGGGGGAAACCATACTCGC
aldBb3588_5	CTGTGCTGAAGGGGGATTAT
aldBb3588_53	ATAGCGGGCTTTTAACTTGA
aldBb3588_54	CATAGCGGGCTTTTAACTTG
aldBb3588_597	TTAGCAGCAGTACAGAAAGC
aldBb3588_69	CGCCAATAAAGTTGTCATAG
aldBb3588_820	ACATCAGCAAAGAAGATATT
alkAb2068_108	ATTCGCCCACCGCCAGACTA
alkAb2068_165	AATTTATGTGCAGAGTATGG
alkAb2068_22	ATCCACGACCAGTCATACGG
alkAb2068_240	GGTTACATTGCAGATCAAAC
alkAb2068_25	AACATCCACGACCAGTCATA
alkAb2068_307	CAGCCGGGTAAACGCAATCC
alkAb2068_369	CCATCGCCACGCTCACCAGT
alkAb2068_407	GCCATAAAGCTGTGCCACTC
alkAb2068_448	GTCGGGAAGCAGATATACTC
alkAb2068_523	AGCGCCTCTGCCCGTTTCAA
alkAb2068_583	ACATCGCCCGGTATTGTCAT
alkAb2068_637	GCCGTCCAGCGCCCGATACC
alkAb2068_706	TGTTTAATCAGATAATCATC
alkAb2068_762	GCTTCCAGCGCTCGGCATAA
alkAb2068_9	CATACGGCGGCTGCCAGTTC
alkBb2212_133	GGGGTGACCATCTGGCGAAA
alkBb2212_153	CCGACATGGTATATCCCCCG
alkBb2212_17	CTCTTGCCACGGTTCAGCAT
alkBb2212_185	CCAGCCCAGATGCCCACAGT
alkBb2212_212	ATAGAGATAACCTTGCCGAT
alkBb2212_239	TTTATTTGTTTGCGGATCAA
alkBb2212_272	ATTATGAAAACTCTGTGGCA
alkBb2212_28	GCCGCCAGTGGCTCTTGCCA
alkBb2212_328	CAAGCATCTGGCTGGAAATC
alkBb2212_360	GTTTCGCGCCAGGAGCGTAG
alkBb2212_424	CCCAGAGAAACAGAAACAAT
alkBb2212_451	CCGCCAAATTGAAAAATCGC
alkBb2212_474	TGAGCGGATCATTTCGTTTC
alkBb2212_571	GGATGAAACCCCGCTTTCAA
alkBb2212_627	ATTCTTTTTTACCTGCCTGA
allAb0505_171	GCAGATTCGCCGGTTGCGCG
allAb0505_19	CTAAAGGCTTCCTGACTTAA
allAb0505_193	TCGAGTTCGTGAATGGTCAG
allAb0505_200	ATGACGTTCGAGTTCGTGAA
allAb0505_247	ACAAACACCTCACCTTTCAT
allAb0505_298	GCCCGCAGCGTTGACAGGTC
allAb0505_303	TAAACGCCCGCAGCGTTGAC
allAb0505_329	ATTCACTCCCTGTTCGCCGT
allAb0505_35	TACGTCGCCATAAGCACTAA
allAb0505_354	GGTGATGCCAGACGTTACGA
allAb0505_375	CGCGCTGCCAGGCGAAAAGT
allAb0505_401	GCGATCGATGGTCAGAAAAT
allAb0505_99	AATCGTGGTAACGCTCCACC
allBb0512_1072	GCCATTAATTTGCCGAACAT
allBb0512_1143	CGAAGTCGGCATCTTTTCCT
allBb0512_1245	TGATACGCGCGCCAATGGTA
allBb0512_1327	TTAAGGATAAATTGACCTTT
allBb0512_157	GTGTGCGCATCAACCATGCC
allBb0512_204	CGGTTTCATAACCTTCCCAG
allBb0512_257	GAGCGGCATTTCGATCATGG
allBb0512_32	AGCTTCGTTTTCTAAAATAA
allBb0512_375	GGTCGATGTTGTAAGACACC
allBb0512_483	ACTGCCAGTCGTTTACATCA
allBb0512_620	CGAAGCCACATAGTCATGAG
allBb0512_723	CACCTTCCGGGCTGCTGACG
allBb0512_802	GTATCCAGTACAAAGTAATG
allBb0512_888	GTTTTTCCCACATGCCTTTC
allBb0512_961	ATGTTACCGGCTTTCATTTC
allCb0516_1093	ATCATGCAGGTTGGTACGCG
allCb0516_15	GCGTTTCTTCTATAGCTTGA
allCb0516_195	GTGGATATTCGGTGCCATTC
allCb0516_251	AAGGTTACCGCCGTTAACCA
allCb0516_340	ACCACTTCGACCGTACGTAG
allCb0516_387	CCCAGAAGACATACGGGAAG
allCb0516_40	GCGCCAAAAGAGGAAAGCCA
allCb0516_41	AGCGCCAAAAGAGGAAAGCC
allCb0516_439	CAGATATTCCGCACGTCGTC
allCb0516_554	TTCAATATGCAGTTCAACAA
allCb0516_67	AAACGGGTCATCCCACCCGC
allCb0516_691	GTATCACGACGATAACCCAT
allCb0516_788	GCGCGGCTCTACTTTGCCAA
allCb0516_897	GCATGTCGTTTTCTAACTGT
allCb0516_979	AGCTCCTTATTCATCGGCAC
allDb0517_113	GCCATGAGAGTGGATCCCTC
allDb0517_186	CAAGACGAAACTCCGGTTCG
allDb0517_24	GTTTATTCTCAATTAGCTGG
allDb0517_251	TTTCGCCGCGACCTGTCCGG
allDb0517_27	AGAGTTTATTCTCAATTAGC
allDb0517_302	CACCGCAACGCCATTTTGCT
allDb0517_383	AATGCCAATGAATCCGGCGC
allDb0517_436	TAAATTTCCGCGCCGCCAAA
allDb0517_510	TAGTCGCCATATCAAAGGTA
allDb0517_593	ACCGTTTTTATCGACCGCCC
allDb0517_662	CAGGCCATACCCTTTTGGCC
allDb0517_702	AGCCGAGTAAGACGCCTGAG
allDb0517_808	TCGCTGGAGGAGAAAAAGTT
allDb0517_881	CTGATTAAAACCGGGCGCGG
allDb0517_950	AACAATTTCGATGCCTTCGA
allEb0515_118	GCGTCACAATTTTCAAAGCC
allEb0515_157	ACAAAAGAGGCACCCAGCTT
allEb0515_216	CTTCGCCACCGAAGCCCTGT
allEb0515_23	CAGTAAATCTTCGCGGTAAC
allEb0515_252	TATTTCCAGAGATCACATAC
allEb0515_30	GGTTAGCCAGTAAATCTTCG
allEb0515_305	AAGATAGCCACCTTCGCTTA
allEb0515_334	AACGTCATTAAGGAGCCTGG
allEb0515_371	TAAAAAGATTTGGCTGTCTT
allEb0515_412	CACGGTGCATAGCCTTCTAC
allEb0515_51	TACCGTGTTTAACAATCGCA
allEb0515_514	ATATCAAAACCTAACTCTTT
allEb0515_569	TGTTTCGATATAACCGTGGC
allEb0515_611	CCCCTGACCGGAAAGAATAT
allEb0515_91	ATATTTTTTACCAGACCATC
allRb0506_279	CGGAGAGGACATCGCGGTTA
allRb0506_28	GCCACAGGCTCCGCCTGTCC
allRb0506_285	CGGCGACGGAGAGGACATCG
allRb0506_299	GCGCATAAACGGCCCGGCGA
allRb0506_310	AACATCAGGCGGCGCATAAA
allRb0506_324	TTTCGCCGGAAAGTAACATC
allRb0506_430	AGTGGCAGACGACTGCCCAG
allRb0506_547	GGCATATCCACAAGCGTAGT
allRb0506_568	TCCAGGTCCTTCAGCAAGGT
allRb0506_585	CCAGTTCACGCGCTTGTTCC
allRb0506_614	AACATGCTCTTCTTTATCTA
allRb0506_692	AGGCCCGGAGATGGAGATAG
allRb0506_701	TCTTGATGAAGGCCCGGAGA
allRb0506_712	TCTTCTGTCAGTCTTGATGA
allRb0506_773	CAACGCCGTGCTGATATCGC
allSb0504_10	ATGAAAGTCCGCAAGGTTTC
allSb0504_131	ACGGAAAAACAGCGCTACTC
allSb0504_17	AACCGCAATGAAAGTCCGCA
allSb0504_206	CAGCCAGCTCAGCCAGTCTC
allSb0504_238	TTCACCTGTTGCAGCTCGCT
allSb0504_314	CAGCAACTGGGCGACGGCCT
allSb0504_380	GACGCCCATATAGATTTGTC
allSb0504_473	TCCTAAGGGATCAAGACTAA
allSb0504_583	CTGTCTTCAATATTGACCGC
allSb0504_614	CCAGGCGACGCGTTTGGTTA
allSb0504_689	GCCAACGCCCGCCAGATGGG
allSb0504_738	GTTGATTATCGATCATTGAC
allSb0504_802	TTGCGCCATGCCAGACTCAA
allSb0504_86	GCGATAACTGATCGTCGCCG
allSb0504_869	GCTGATTTCCGGCCTGCGCT
alpAb2624_103	GGAAAGGTGGCATCGTATCG
alpAb2624_116	CATTCGCTTTTTGGGAAAGG
alpAb2624_119	GAGCATTCGCTTTTTGGGAA
alpAb2624_124	ACGCCGAGCATTCGCTTTTT
alpAb2624_125	CACGCCGAGCATTCGCTTTT
alpAb2624_17	TGGTAACCGTAGTATTCTAA
alpAb2624_170	TGATAACCACTCATCAATCT
alpAb2624_37	CCTGTTTTTTGGATAACCGC
alpAb2624_48	CCCGTGCCATACCTGTTTTT
alpAb2624_71	GTTCAACCAGTCATAGATGG
alpAb2624_74	GGGGTTCAACCAGTCATAGA
alpAb2624_94	GCATCGTATCGTGGTGATTT
alpAb2624_95	GGCATCGTATCGTGGTGATT
alrb4053_149	TACGCCAAAGGCGTCAGCAT
alrb4053_262	AAATGTTGCGCAGAAATCGT
alrb4053_27	GGTTGTGTCGCAGAGCGCGG
alrb4053_30	GCAGGTTGTGTCGCAGAGCG
alrb4053_346	AGTTTCATCCAGACGGTAAC
alrb4053_429	GAACGTTTTTGCACTGGGTC
alrb4053_48	CCAGTTCACGAAGACGTTGC
alrb4053_512	AAAGATAGCGAGTTGTTTCT
alrb4053_601	ACCCAGTCAAAATGCGACTG
alrb4053_680	CACTGGCTGACAGCCAAAAT
alrb4053_73	ACCGCAACCATTTTACTGGC
alrb4053_746	ACCATAACCAACAGGCTCTC
alrb4053_795	CCATCGCGACTACGCCAAGA
alrb4053_886	ATCGCCACGCGCCCGACAAT
alrb4053_953	CCATAAAATGACCGGATCCC
alsAb4087_10	ATCCCCGCCATCGATATATA
alsAb4087_1060	TTCTGAGCGATGGAAAAGTT
alsAb4087_1223	CTGATTTCCCCCGGAGAGTT
alsAb4087_1386	GTAGTTCAGATGACACCATC
alsAb4087_1470	TCATGTCATCGCGATTCGTC
alsAb4087_169	ATGGTAATGGTGCCTTTGGT
alsAb4087_41	TAATGCGTGAACCGGACCAA
alsAb4087_470	GGCATCGAGCATCAGCGTTT
alsAb4087_49	ACCGACTTTAATGCGTGAAC
alsAb4087_514	TTATTGGTGAGTGAGGAGGT
alsAb4087_639	CGTCTTTCATCACCGTATAG
alsAb4087_777	CAAAAACCGTTTCGTGCGCA
alsAb4087_815	GACCTTTTTTCTGTCACGAC
alsAb4087_88	AGTAATGCATGTATTTCACC
alsAb4087_960	AGATATCTTTGCCATTAAGA
alsBb4088_109	TTTTTCATATCTACCCAAAA
alsBb4088_182	AAAATCGCCTTCTGAAGGAG
alsBb4088_260	CACTGAGGATAATGGAGCGA
alsBb4088_275	AGGCATGACCAGATTCACTG
alsBb4088_303	AAATGCCTTTTTTCCATGCG
alsBb4088_404	CGCCCCGACAGCAACGTTAT
alsBb4088_497	CGCTTCACCGGAGGCGTTAC
alsBb4088_536	GCTTGCTTTTTTGAAGGCTT
alsBb4088_579	TGCGGTCCCAGTCGGCAGGC
alsBb4088_643	CAATAGATCGCTTTAATATT
alsBb4088_71	CAATACGACAGCATATTCGG
alsBb4088_765	GTCCGGCTTCCACCATTTTG
alsBb4088_813	CCGTTGCGCCGATATCCGCC
alsBb4088_866	ATCCAGCGGGATAACCTTGC
alsBb4088_895	GAATCGACCAGTTTAAATTC
alsCb4086_110	TGGTGACAGCGAACCAAAGA
alsCb4086_162	CGGAGCTTTGAACAAAAATC
alsCb4086_182	CATGCCGATCAATACCGTCA
alsCb4086_240	CCAGAATCGCGCCAACCGAG
alsCb4086_281	ACCTGCCAACATCAGTTTGG
alsCb4086_310	CCAATCATCGCTGCGAGAAA
alsCb4086_375	GTAGCCCCGTCCAGTTGACC
alsCb4086_422	GATCCCACGGAAAATCGCGT
alsCb4086_464	TGAGAAGCCGTATACCGAGT
alsCb4086_529	AGTGAGAAGATAACGGGGAC
alsCb4086_567	TACGCGTTGTCAGAAACCAA
alsCb4086_647	GTGGAATTTCACGTCAATCC
alsCb4086_692	TGCCAGACCTGCACAAACAC
alsCb4086_758	ATAGGTTTCAAAACCCATAC
alsCb4086_794	GAAACTGGTGCCGCCAATGA
alsEb4085_11	ATCCATACACATTAACGAGG
alsEb4085_12	GATCCATACACATTAACGAG
alsEb4085_13	AGATCCATACACATTAACGA
alsEb4085_136	TTAACCTGACTTACGAAGAA
alsEb4085_14	CAGATCCATACACATTAACG
alsEb4085_205	AGTTGAGCAATGTAATCCTG
alsEb4085_269	GCGGAACGCCTGGCCGTTGA
alsEb4085_306	CCACTTTCATGTCATGACGG
alsEb4085_343	ATGGCCTCAACTGGCGTCTC
alsEb4085_378	CCGTAATTTTATCGGCCTTA
alsEb4085_416	GAACGGTTGTCCGGCAAAGC
alsEb4085_464	TTCACGCCATGCCTTCAGTT
alsEb4085_531	TCAGTTTTTCGTAAGTTGCC
alsEb4085_594	TATTTTCCGCATGATTAAAC
alsEb4085_87	GACCGTCCATGATATCGATG
alsKb4084_351	CTACGTCCCAGGAGAGTTGC
alsKb4084_410	CCCCATCCCCGTACCGAGAT
alsKb4084_457	ACACCGTGTGCACCCGTCCA
alsKb4084_504	AGTGTTGGGTCATATCTCCC
alsKb4084_549	TTCCAGAGCAATTGGTTTCC
alsKb4084_601	TCGCGCAATGGGTAATTTCG
alsKb4084_613	TGGACGAAAAGATCGCGCAA
alsKb4084_649	TCAAGCAGACTCTGGACGAA
alsKb4084_657	CCGCGTTTTCAAGCAGACTC
alsKb4084_695	GGGATCGAACAGATTAATGC
alsKb4084_716	ACCGCCCAGGATCACCGCAT
alsKb4084_729	TATCCATCACGCCACCGCCC
alsKb4084_788	TGGACGGCGCAGGTACTTTT
alsKb4084_839	ATTAAAGTCAGAAGATGAGG
alsKb4084_904	GGGGCTTTAGCACAGAACTG
alsRb4089_143	TTCTGCGACATCTTTAATTG
alsRb4089_287	CGCTTCATCAAAAGCCAACT
alsRb4089_31	GGCGCTAACCCTATACCGTT
alsRb4089_353	GATCGACTGACCTTCCATAA
alsRb4089_396	GATAGAAAAAGCGGGCGGCA
alsRb4089_446	ACAGATAGCATTTGATCCTC
alsRb4089_52	TCCTGCTTCATTCGCAGGTA
alsRb4089_545	TCCTTCCTGTAACAACGAAG
alsRb4089_587	ATCACTGGTTCGCCCGGAAT
alsRb4089_6	GCGCTGAATCAAACTCTGAC
alsRb4089_675	CCAGTTTCGCTATCGGTGAA
alsRb4089_752	TAGTTGTAATATTCTTGCCG
alsRb4089_806	AGCTTGTTCAATGTTGAGCT
alsRb4089_848	GAAGAAATCAACAATTGCGC
alsRb4089_96	TGAGTAACCACTCCACGATG
alxb3088_104	CGCAGCCTGTTTCATGGTCA
alxb3088_197	ATCGGCAACGGCGCGACCTT
alxb3088_233	AATCAGATAACCTGTGAGAA
alxb3088_336	GCACGCCATACACCAGCACG
alxb3088_380	GCTGCCAGTGAAGATCATGA
alxb3088_429	GGAAGGCACCGAAGATATAC
alxb3088_482	AATGCCTGATTCATCTTCAT
alxb3088_514	CCGCGTAGCCAGCGCACCAG
alxb3088_53	CAGGTCGATAGCCAGCATAA
alxb3088_557	AAAGAAATGCTCGTTGTCGA
alxb3088_610	AGAATCAGTACCAGCATCAG
alxb3088_692	CAGCACAATGAACGGGTCAG
alxb3088_741	GCAGGAAATACATCGCACGC
alxb3088_858	GCGAGACGGCGATTGGAATA
alxb3088_926	ATCATGCCGATAATTCACCC
amiAb2435_101	GGTTTTTAAAAGTTCGTCTT
amiAb2435_142	CCGCCAGATTTTTTGGCTTT
amiAb2435_16	CGCGAAGTGAGTGTTTTTAG
amiAb2435_209	ACCGTTGCGTCCGATCGCTC
amiAb2435_337	ATTTCAACGCGATCGTAAAG
amiAb2435_413	AGCACCGGCAGCTTTCGGGT
amiAb2435_456	CCATTGCGCTACTTGCCCCA
amiAb2435_521	CTTGTCAGTCGCCTTTTTAC
amiAb2435_590	GAGCGTCAGACTATTTTTAA
amiAb2435_640	CGGCTGTGCAGTTTATGCAC
amiAb2435_68	CGACATTCCTGACAACGTCA
amiAb2435_700	ACCAGCACCGAAGGAACCGA
amiAb2435_740	CAGCCGTTCTTCTTCCGGGT
amiAb2435_794	CACGCCTTCAGCAATCGCTG
amiAb2435_843	GCTTTTTCGAATGTGCTTTC
amiBb4169_1010	TACATCATACCCTACCCGCT
amiBb4169_1120	ACCAGTACTGATGGGATATC
amiBb4169_1220	ATTGCGCAGGCCTTTGTAAA
amiBb4169_1273	GTTTGTGCCGTTGCACCCTG
amiBb4169_173	TTGTTTGATATCGAGCGCCA
amiBb4169_268	CGTAGCGTTTGTGCATCTTT
amiBb4169_380	AGGAGGCGGTGGCGGCACAT
amiBb4169_478	CGGTTACTTTCCGTTTTAAA
amiBb4169_55	GAGAGCGTCGCGGCACCCAC
amiBb4169_593	AGGGTCCTGACCGCCGTGTC
amiBb4169_65	CTGAATATCAGAGAGCGTCG
amiBb4169_662	AGTACGCAATTTACGCGCGA
amiBb4169_792	CATCAGCGTGAATCGACACG
amiBb4169_864	CCATTTCACTGTTGGCGCGA
amiBb4169_966	GCACCGCCTGGCTTAAATAG
amiCb2817_1079	AATATCTGGTGCCTTTAGTA
amiCb2817_11	ACGACGGCTGATTGCAGTGT
amiCb2817_1173	TAGACTCCGCAACTTCCTGC
amiCb2817_134	CACCGTCACGCGGGTGTAGC
amiCb2817_237	TCCCCTTGAGTACCGAGTTC
amiCb2817_27	CGCCTTGCAGTAAACGACGA
amiCb2817_329	TAATTCAAAAACCATCCGTA
amiCb2817_395	CACCAGACGCTCTTTAAACC
amiCb2817_511	TGTGGACCACTTTGCGCTGG
amiCb2817_56	ACTTACGCTCAATAGCCACA
amiCb2817_579	AGTCTTCGCCACCGTGGCCA
amiCb2817_660	TCTCGATCAGAGAGCGCAAA
amiCb2817_777	CGGCATGGATAGAGACAAAC
amiCb2817_893	AATCAAGTCCGAGGCGTTCT
amiCb2817_951	GTACCATATCGAACATGGTG
amiDb0867_155	CGAGCTATCAAAATCATCTG
amiDb0867_191	ATGCGAGCTGACCTGCTTAT
amiDb0867_223	TTGTATCGCGGTGGTACCGC
amiDb0867_274	TGCCAGGCCAGTTCTTGTTC
amiDb0867_29	ACACCCTGCCAATAACAGAG
amiDb0867_290	GGCGCTAATCCCCGCATGCC
amiDb0867_341	TTCCAGCTCAATGCCAATAG
amiDb0867_405	GAATCTGTGCCGGTTCAAAC
amiDb0867_478	GCATGTGCCACTACGTTTTC
amiDb0867_535	AGTTGCTGCCAGGGAAATAA
amiDb0867_583	AAGTTAACCCGCTGCGCATC
amiDb0867_634	AGCAATGACGCGGTATCTAC
amiDb0867_735	ACGTCGGGCGGAAATGCATC
amiDb0867_797	GTATTTCTCCAGCAATGCTT
amiDb0867_99	ACGCCGCCTGCGCCTGGCGT
amnb1982_1006	CTCGGAATAGGAATATCGGG
amnb1982_1130	TTCCCAGTTCCTGTCATCTG
amnb1982_1255	ACACACAGTAGTGTCCCGTA
amnb1982_137	GACAAAAAGACCTTGTTTGC
amnb1982_17	TGCCTGAGCTGGGGTCAGAC
amnb1982_251	AGTAGGGCGAGTAATCGTGG
amnb1982_26	TTTATCCAGTGCCTGAGCTG
amnb1982_27	GTTTATCCAGTGCCTGAGCT
amnb1982_363	CATCGATGACATAAGGATAA
amnb1982_493	GATAGCGGGGAGAATTCAGT
amnb1982_595	TAGTTGGTAAACAAGACGAA
amnb1982_736	AGGTCGGAAATGGCTTCTTC
amnb1982_803	CAGAGTAATACCCTGACCAT
amnb1982_888	CAATCATCAACCAGACATCC
amnb1982_941	TGCAAGTACATAATCGCCAA
ampCb4150_100	ATCTTTTGTTGCTCTATAAG
ampCb4150_1004	GACATAGCTACCAAATCCGC
ampCb4150_1103	AGCGTTAAGAATCTGCCAGG
ampCb4150_206	AAACAACGTTTGCTGTGTGA
ampCb4150_23	GCAAGAGGCGGTAATTAATA
ampCb4150_310	TCAGGCCAGTATTTTGTTGT
ampCb4150_35	AGCAAATGTGGAGCAAGAGG
ampCb4150_38	GGCAGCAAATGTGGAGCAAG
ampCb4150_428	GAAGCGCAGCAAGTCGCTTG
ampCb4150_500	GAACAAACCGATACTGGAGT
ampCb4150_625	GCGTAATTCTTTTCTTCTGC
ampCb4150_725	CCAGCGGGCCATATCTTCAA
ampCb4150_766	GTTTTCTCATTGATATCAAG
ampCb4150_877	ATGATGCTGTCAGGATTTAC
ampCb4150_955	GCGCGTACTGCAGGAGTTGG
ampDb0110_111	CGCCAAACTCGCCTGGCGGC
ampDb0110_136	GTGAATAATGCGTCGATCCA
ampDb0110_172	GCAAAGAAAGGATGTGCCTG
ampDb0110_184	TGGGCGATCTCAGCAAAGAA
ampDb0110_204	AGTGAGCGGAGACGCGCAAA
ampDb0110_218	ACGGCGAATCAAACAGTGAG
ampDb0110_265	TGCCATGCACGTTTATCGAA
ampDb0110_36	CGTAATGTGGTGAGGGAACG
ampDb0110_377	AAGCTGTTGATACTGCGCAT
ampDb0110_459	GATCCGGCGCAATATCACAA
ampDb0110_475	CCGGGATCGGTTTTCCGATC
ampDb0110_49	TCCGGGCGGCAATCGTAATG
ampDb0110_499	AACCGTGCCCAATCAAATGC
ampDb0110_66	GGGTGGGTGTTTCGTCATCC
ampDb0110_87	TAATATTGTGCACCACCAGC
ampEb0111_140	AGTCACGCCCATCGCAATAA
ampEb0111_17	CTCGAAAATTAACACCAGTA
ampEb0111_309	CAGCCATCGTGGCACGGGCA
ampEb0111_358	TCACGTTCGTCGCAGCCTGC
ampEb0111_42	AGTGCTCGCCCAACTTAAAC
ampEb0111_467	CATCAGCGTAACGGGTCCCC
ampEb0111_541	CCGGACTGTAAACGATGATG
ampEb0111_572	CCAATCCAGTACATGAAGCA
ampEb0111_598	ACCACACCCGCAAGACGAAC
ampEb0111_626	TTTCTCACCATGACCGATCA
ampEb0111_655	CCCAGCGAAGCAAACCAGGC
ampEb0111_684	ACACCTGATACTGCGAAGTA
ampEb0111_742	GTCTCCACCTTATCGACATG
ampEb0111_766	GCCATTGAAACCGCTGCCTT
ampEb0111_797	CACCACCACGACCACGAACG
ampGb0433_1007	CGTCATTAACAGCGCGACAA
ampGb0433_1109	TTCAACAAACCAACCCGCCA
ampGb0433_1209	CTCGTGTATATTCAAGCGTC
ampGb0433_1319	CGTCAATAGCAGTAACCACA
ampGb0433_1409	ACCAAGCACGACGCCAGAAA
ampGb0433_199	GGCGTGTAGCGGTCCATCAG
ampGb0433_314	CGCCGCCATCCAGCGGAGTT
ampGb0433_369	ACGCATCGAAGACTATATCC
ampGb0433_489	GCCATTTATCTGCCAGCCAC
ampGb0433_57	GTAGCCCGGAAGCAAAACCC
ampGb0433_611	AACCGCTTGTTCCAGCGTTT
ampGb0433_71	TGTCAGGGCGAGCGGTAGCC
ampGb0433_729	GAATCAAAAACGTGGTTGTC
ampGb0433_86	CTGTAAGGTACCGGATGTCA
ampGb0433_867	TGCCGAAAATCAGCAGTGCC
ampHb0376_211	TGCGGGCGAACGTTATTACC
ampHb0376_26	CAATGACGCCGCACACAGCA
ampHb0376_261	CACTGGTCATTAGCTTGGTG
ampHb0376_331	GGCGGAGCATATTTACTTAG
ampHb0376_367	ATGGGCGTCCCATTGTAGGT
ampHb0376_439	GGACGATGTGCCGCGCCACC
ampHb0376_475	TTCCAGCGTTGCTCGCGCGT
ampHb0376_50	CGGCTGCGCCGCATGGACGG
ampHb0376_501	CTTTCAGCTTCGCCGTAGAA
ampHb0376_555	CTGCCAGCAGGTCGAACGCA
ampHb0376_57	CAGTGATCGGCTGCGCCGCA
ampHb0376_612	TAATCTGCTCTTCAAACAAC
ampHb0376_676	ATTAAACGGCGGCACTGATC
ampHb0376_716	CAGCGTGTTATTGCACGGAC
ampHb0376_767	GCGCATCATATCGCCAGGCG
amtBb0451_1067	GCCCACGCCGCCCAGCGAGC
amtBb0451_152	AATCAACCCACCGTAAAACA
amtBb0451_363	ACGATCCCTGAAACGCCACG
amtBb0451_398	CGCCCCAACTATCAAGCCGA
amtBb0451_435	AAATCAACACAGCTGAGAAG
amtBb0451_49	GGTGCAGCCATTACCAGTCC
amtBb0451_490	CCCCACACCATATGCGCAAT
amtBb0451_560	TGCGGCGTTAATGTGCACCA
amtBb0451_649	AAGACCATCGGCAGGTTGTG
amtBb0451_70	TCGGCTTTATCGGCCACCGC
amtBb0451_716	ATTCGCCGTGCCCGCTGACC
amtBb0451_866	TGGCGTCACGCCGACCAGAC
amtBb0451_89	AATCATCATAAACGCATTGT
amtBb0451_890	GCCAACCCCAATGTAGCCGC
amtBb0451_997	TGCACACCGAAGACATCGCA
amyAb1927_10	TGAAAACATTGTAACAGCGT
amyAb1927_11	GTGAAAACATTGTAACAGCG
amyAb1927_1102	TAATGCGCACCGTAGAGGTC
amyAb1927_1269	GAAATTCGTCGGTGCCACTG
amyAb1927_128	GCCCGATGCGCCTTTATAGG
amyAb1927_1412	GGTTGCTTCGCCGTTTTCGT
amyAb1927_312	TTTCATCCGCGCCCATTTTG
amyAb1927_42	GCCAGAGCTTACCGCCTTCC
amyAb1927_43	GGCCAGAGCTTACCGCCTTC
amyAb1927_430	GAGTATTGCCCGGCACGGGC
amyAb1927_632	GTATTTAATCTCTTCCGTCA
amyAb1927_74	ATTAAAACCGTCGGCGCGCT
amyAb1927_769	GCCACAATAAACAGCGGCTT
amyAb1927_888	GCCCCATGCGCGATGCTTCA
amyAb1927_998	TTCGAGGGCTTGCAACGGTT
anmKb1640_1013	TAATCCCGCCAGCGTCCGCC
anmKb1640_1052	CTCCTGGCTTGCGCCAGTGA
anmKb1640_12	CTGACATAACGCCAATAAAG
anmKb1640_236	CAGATTTTGTTCCTTAAGCA
anmKb1640_328	TCGCCAATCTGTAAAGTGTG
anmKb1640_402	CTCCCAAGGCAATATCGCGA
anmKb1640_475	AGCACCATTCGTCGCTCGGT
anmKb1640_515	AGGAATGAGCAGTGACAGAT
anmKb1640_544	CCGGTATCGTAGCCCCCAAC
anmKb1640_608	ATCTTTATCGTAAGGTTTAC
anmKb1640_706	CGTCCGGTGCTTTTCGGTGC
anmKb1640_759	CACCCGGAAAATGGCGCAAA
anmKb1640_824	AACTTGTTCAGAAATGGTCA
anmKb1640_901	GCCAGACGCGCCATGAGTAG
anmKb1640_962	GTCATCGCCACTAATGCCAA
ansAb1767_290	CATGAACGACAGCGCAGAGG
ansAb1767_331	TGTGACCCTGTCACAATGAC
ansAb1767_358	TCAGAGCGTAACTCAGCCAG
ansAb1767_427	AAGAGCGTTACTTCGTTGAT
ansAb1767_459	TGCGGTTGCCGCGATACAAT
ansAb1767_485	AAAACCATCGGCATGGGCTT
ansAb1767_535	TGGATACCTGCTTCCAGTAA
ansAb1767_586	ATTAATTCCCCTTCACCGTG
ansAb1767_631	TAAATCGTCACTACGCCAAT
ansAb1767_742	TGCAGGAAGGCTTTGTTTTG
ansAb1767_755	TTCTTGTAATTCCTGCAGGA
ansAb1767_824	ACCACCCATGTTCACTTTAC
ansAb1767_870	CACCGCCAATTACGCCGGCA
ansAb1767_920	GCTAAGCAGGTAATGCAGTT
ansAb1767_981	TCAGTTCGCCGCGCAGGTTT
ansBb2957_1004	CTGGATCTGCTGCGGATCTT
ansBb2957_122	TGTGTAGTTAGATTTGGTTG
ansBb2957_184	TTCGCAATGTCTTTTAGTTG
ansBb2957_239	GACATTATCGTTCATGTCCT
ansBb2957_305	GTGGGTAATGACGAAGCCGT
ansBb2957_360	CGCATTTCACCGTCAGGTCG
ansBb2957_442	ACCGCGTTATACAGGTTGAA
ansBb2957_488	TACCAGCACGCCACGGTTGG
ansBb2957_548	TACGTCGGTGGTGTTGGTTT
ansBb2957_659	GACATCGAATGGCGTGTCGC
ansBb2957_70	GTTGCTAAAATGGTGATATT
ansBb2957_737	CAGTGCTTTAGCCGGAAGAT
ansBb2957_810	TGTCGAACACAGATTTATAC
ansBb2957_854	AGAACGCACGACTGCAGTAC
ansBb2957_944	TTGCGGGTTCAGCGTGCCAG
ansPb1453_1018	CTCATTTTCGCCATAAAACT
ansPb1453_1120	ACAATCTCAAATACGCGCGA
ansPb1453_1277	TAAAAACAGTAATGTCAGCC
ansPb1453_17	GGCGTGTTGATCTGAAGTGT
ansPb1453_182	TAAATAAACCAGTGCCAGTG
ansPb1453_293	TTTCTCACCCAAAAACTCAC
ansPb1453_383	GTAATGCATATACAGAGCGA
ansPb1453_48	CTTCGTGGGCATTAAGCCAG
ansPb1453_539	CACGACCAAAAAGGTCACAA
ansPb1453_62	TTTGTGATACCCCTCTTCGT
ansPb1453_63	CTTTGTGATACCCCTCTTCG
ansPb1453_647	CAGCGCAGGCAGCAAACCGT
ansPb1453_767	ACGCCAAATCACACTGTTAA
ansPb1453_944	ACCTGAATTCAGGCTGGAGA
ansPb1453_99	CAATGGCGATCATCTGCACC
apaGb0050_101	CGCTCGCCCCAGATTGCGTA
apaGb0050_13	TGAACCTGAATACACACTCG
apaGb0050_14	TTGAACCTGAATACACACTC
apaGb0050_15	TTTGAACCTGAATACACACT
apaGb0050_171	CGCCCTGGACTTCGGTTTCA
apaGb0050_186	CGCCAACCACTCCTTCGCCC
apaGb0050_210	CGCCAGGCGCGATAAGTGGC
apaGb0050_226	GTGTACTGGTACTCTTCGCC
apaGb0050_248	GGTTTCAATGATTGCACCGC
apaGb0050_269	ACCCTGCATGGTGCCCAGCG
apaGb0050_281	CATTTCGTAGTGACCCTGCA
apaGb0050_321	CGGGAATGTCGATGCTGAAA
apaGb0050_348	TGAGTGTGGGAACGGCGAGT
apaGb0050_64	AAAACGTAACGTTCATTATC
apaGb0050_95	CCCCAGATTGCGTATGGTTA
apaHb0049_12	AACCATGAACGTCGCCAATA
apaHb0049_127	CGCAGAACATCCAGCGAACC
apaHb0049_161	CAGACGTACGCTGTCGCCTA
apaHb0049_224	CGGTTTATTGCGGCTGATCC
apaHb0049_244	AGCGGTGTCAGGCGATCTTT
apaHb0049_316	TCTTCGTCGATTTGCAGCAG
apaHb0049_356	CTGCGGCGTGATCCCTGCGT
apaHb0049_373	GCGGTCTGCAGATCCCACTG
apaHb0049_395	TACATCGCGTGCGCACTCTT
apaHb0049_445	TACATGGCATCAAGAAAGAA
apaHb0049_493	CTTCCCAGCCCCCGCAATTC
apaHb0049_562	TACATATCCAGTTGACCGTT
apaHb0049_616	ATCGCAAACCACGGTTTCAG
apaHb0049_671	CAGCGATGCCCAGTGACCAA
apaHb0049_92	CAGATCGCCCGTCAGCCAGA
apbEb2214_150	TGCGTTTGGCGTCAATGCCC
apbEb2214_18	CGGCAGCCAGCAGTGCCACG
apbEb2214_212	GGTCGAAAGCAGCTGATCGT
apbEb2214_286	ATCGCTTCACTTACCGGCCA
apbEb2214_371	CAGATTCACCAGCGGCCCGA
apbEb2214_38	GCAACCAACAAAGAAGAGCG
apbEb2214_461	CAGGTGCTGTAAGCCGGTTT
apbEb2214_525	GATCGACATATAAATCCGGC
apbEb2214_575	CATCAAGCGTGCCAAATGAT
apbEb2214_614	GCCCACCGACACCAGATAGC
apbEb2214_676	TTTTGAATCGCTACCCGCCA
apbEb2214_761	ATAGTTACGGTAGCTGCCAG
apbEb2214_809	GGTTTGCGGATCGATAACAT
apbEb2214_839	GGATACCAGATTGTGTTCGA
apbEb2214_87	GAACGGTAACTTCAGTAGCG
aphAb4055_133	GCGACCGAAACCCAATGAAT
aphAb4055_187	ATATCAAACCCCACCGCCAT
aphAb4055_230	GCCGCGCCAGAAGCCCGGAC
aphAb4055_268	TTCAGATAATCTTCGCTTTC
aphAb4055_29	TAGAGCGAACAATAAGCAAA
aphAb4055_295	TTCATTTTTTCCCAGAACAC
aphAb4055_384	CAAAGAAGATCGCGTCACCG
aphAb4055_421	GAAACCGTTTCTGTTTTCGT
aphAb4055_472	ACCGGATTCATGTTGGTGGC
aphAb4055_490	TTATCGCCCGCAAAGATCAC
aphAb4055_593	AGCGCCGACATCGCGTGCGG
aphAb4055_641	CAAGGGTTTGTAGGTAGAGT
aphAb4055_664	TCACCAAACGCACCCGCTTG
aphAb4055_68	CGGTGAAGGAGATGAGGCCA
aphAb4055_97	AGCCTGGCAACGTTAGTCCC
appAb0980_1048	AACACCAGTTCACCACCTGG
appAb0980_187	GTCAGCCAACCCAGTTTTAC
appAb0980_255	ATCCGTCGGCTACCAGACGC
appAb0980_344	GAAGGCTTCGCCTGTTTTAC
appAb0980_40	AATGCAGATTGCGGGGTTAA
appAb0980_422	ATTAAATAACGGATCGGGAC
appAb0980_47	CTGAGCGAATGCAGATTGCG
appAb0980_49	CTCTGAGCGAATGCAGATTG
appAb0980_498	TTGACCCTCCTGCCCTGCTG
appAb0980_600	CGTCCTGTTTCTCACGTTTA
appAb0980_689	TGATGCGAGGCTTACCGCAC
appAb0980_779	GGTGTTCCACTGGTGTGAAT
appAb0980_847	GCGCGGCTGCGGGCAACCTC
appAb0980_909	ACGCCTGTTTTTGCGGTGGA
appAb0980_968	TGCCAGATTAGTATCGTGTC
appYb0564_132	CAACAATTCTTAGTTTAGAG
appYb0564_133	TCAACAATTCTTAGTTTAGA
appYb0564_134	ATCAACAATTCTTAGTTTAG
appYb0564_17	TGATTGACAGATGAAAACTA
appYb0564_208	TTATCAAGAGTAAATTTGCC
appYb0564_314	TAGTCTTTCTTTTAACCAAA
appYb0564_315	ATAGTCTTTCTTTTAACCAA
appYb0564_344	TTTTTTGAACATGGCAAGTA
appYb0564_353	ACTTTCGCGTTTTTTGAACA
appYb0564_620	ACTGTTATAGCCACATTTCT
appYb0564_621	TACTGTTATAGCCACATTTC
aptb0469_112	ATGCTGAGAGCGTAAGCTTT
aptb0469_173	CGCTTCGGTGCCGACAACTT
aptb0469_188	AAACAAGAAGCCACGCGCTT
aptb0469_217	ACGCCCAGACCCAGAGCTAC
aptb0469_250	AGTTTGCCCGGTTTACGGAC
aptb0469_255	GCGGCAGTTTGCCCGGTTTA
aptb0469_274	GTTTCACTGATGGTTTCACG
aptb0469_333	CCGGTTTGATGGCATCAACG
aptb0469_344	AACTTTGTCGCCCGGTTTGA
aptb0469_392	GGTCGCTTCGATAGTGCCGC
aptb0469_413	CAGACGACGGATCAGTTTAA
aptb0469_5	CTCAAGCTGCTGTGCAGTCG
aptb0469_518	GAACGGGACAAGGCTGTAGC
aptb0469_63	GGAAAAGAATGCCGGGTTTT
aptb0469_71	GACATCGCGGAAAAGAATGC
aqpZb0875_137	AGCAAAGGCCATCGTCAGAA
aqpZb0875_152	AGAAATATGACCAACAGCAA
aqpZb0875_190	CATAAACCAATAGTGACCGC
aqpZb0875_260	AACAATACCGCCGACAACCT
aqpZb0875_308	GTCAAAACCCGTTTTACCAC
aqpZb0875_338	ACCGTTAGAAGCAAAACCGC
aqpZb0875_398	TACCAGTTCAACTACCAGCG
aqpZb0875_435	TTGCGCCGTGGATCACCAAC
aqpZb0875_472	GCGATCGGCGCAAAACCTGC
aqpZb0875_487	AAGGCCAGACCAATAGCGAT
aqpZb0875_512	AATACTAATTAAGTGAATCA
aqpZb0875_535	TTAACAGAAGTGTTAGTCAC
aqpZb0875_558	CAACCGCGGTGCTGCGCGCC
aqpZb0875_588	GTTCTAATGCCCAGCCGCCC
aqpZb0875_88	GCAAAACCAATGCCTAATTC
araAb0062_1046	CGGGCAGACTTCCAGCATAT
araAb0062_1181	ATCGCCGAGATCAATCAAGC
araAb0062_1306	ATCCACGCTTCGGAAGCAGT
araAb0062_134	CGGTTTCAACACCAGTTTGC
araAb0062_253	CCGTTGATCCACATTTTGGC
araAb0062_366	CGCCATGTGCAGTCTGGTTC
araAb0062_467	CCAGGAGCCGATACGCTCAT
araAb0062_590	GAAACCGAACTTGATCTGTG
araAb0062_60	TGACCTGACGCAGGGTTTCC
araAb0062_61	GTGACCTGACGCAGGGTTTC
araAb0062_725	TTTTTTGCCGTGGATTTGTG
araAb0062_816	CAAAGGTGGTGGTGAACGCG
araAb0062_84	TAACGACGTGCTCGGCATGT
araAb0062_865	AGACGCTGTACGGCCAGACC
araAb0062_968	GGAGGTGCCGCCCTGCAGAC
araBb0063_1028	GCCGAGTACGCGACCAAACC
araBb0063_1148	GTGATCCAGAGACGGATTTT
araBb0063_1244	GTCGGTAGCGAGGTTAAGAT
araBb0063_1337	ATTAACGGCGATCCCCTGAT
araBb0063_134	ATGACGGAACTGGTTATTCG
araBb0063_1458	CCGCACCGAGCGCACAGCAC
araBb0063_1637	AGTTGGAAGATAGTGTTGTT
araBb0063_18	CAGAATCACTGCCAAAATCG
araBb0063_315	TCGGGTTTTCGGCAAACTCC
araBb0063_455	TTTTGCCCAGAACCATTCGC
araBb0063_576	CGCGACGAATATCCTGCGGG
araBb0063_611	GTGCCACAGAGATTTATGCC
araBb0063_759	CGAGACGCTGCGCCCATTCC
araBb0063_83	GGGATACCACTCTACGCTGG
araBb0063_890	GTCGGCAATCAGAATGTCGC
araCb0064_115	ATATAACCTTTCATTCCCAG
araCb0064_202	GGGAACAGCAAAATATCACC
araCb0064_22	AACGAGTATCCCGGCAGCAG
araCb0064_24	TAAACGAGTATCCCGGCAGC
araCb0064_279	GCGGACGAAAGTAAACCCAC
araCb0064_31	TGGGCGTTAAACGAGTATCC
araCb0064_364	TGCGGCTGGTGCGCTTCATC
araCb0064_419	ATAGCGCCCTTCCCCTTGCC
araCb0064_50	CGTTAAACCCGCCACCAGAT
araCb0064_520	TCGCGTACCCGATTATCCAT
araCb0064_567	TATCAAAATTGCTGTCTGCC
araCb0064_622	AAAAGATGTGACAGACGCGA
araCb0064_687	GCTTCGCCTGACTAATGCGT
araCb0064_740	ACCAACATTGCGACCGACGG
araCb0064_806	AAACTCGCTCGGGCTGGCCC
araDb0061_21	CCAGGTTGGCTTCTAATACC
araDb0061_218	GTGAGTTGGCGTGTCGGAGG
araDb0061_232	TGATAGAGCAGCCGGTGAGT
araDb0061_262	TGCACAATGCCGCCAATGGA
araDb0061_266	CGTATGCACAATGCCGCCAA
araDb0061_305	CTGACCCGCCTGCGCCCAGA
araDb0061_356	AATGGTGCCGTAGAAATAGT
araDb0061_374	CATTTTGCGGGTGCAGGGAA
araDb0061_380	GTCGGTCATTTTGCGGGTGC
araDb0061_434	GGTTTCTACGATGACGTTAC
araDb0061_491	GTGGGAATGGACCAGAACGC
araDb0061_504	ATGCAAACGGGCCGTGGGAA
araDb0061_600	GTAACTGCGGCGCTAACTGA
araDb0061_613	TGCTGCATATCCGGTAACTG
araDb0061_622	AGCAGCGTTTGCTGCATATC
araEb2841_1061	AGAGAGCCAGGACAAGCCAC
araEb2841_1132	GAGCACAGGATCCACACCAC
araEb2841_1205	CATATTCGACACCCAGTTCG
araEb2841_1274	AGTGTAGAGCCAGAACGTAC
araEb2841_287	AGAACCGAGTACAAACAGGA
araEb2841_34	CGCGTATCCCGCAAAGAACG
araEb2841_350	AATGCCCAGCACCACACGAG
araEb2841_459	TGCCGAGTGTGACCATCAAC
araEb2841_500	GCTATAACTGAACGCTGTAT
araEb2841_595	GCCAGCCAGCGCGGGCTATT
araEb2841_714	AACCGCCCTGTTTTAACTTC
araEb2841_765	TACCGAGAAACACAGCACGA
araEb2841_844	CCCGCCATTTTGAAGATACG
araEb2841_929	CGTAAACACCGCAATAAAGG
araEb2841_973	CTGAAACCAATTTTCAGAGC
araFb1901_103	GTCTGGAACCACGGCTCTTC
araFb1901_140	TAAATCCTTCCCGGCTTTAT
araFb1901_185	TGTTTTTTCGCCATCCGGCA
araFb1901_233	AACGAAACCTTTTGCGCCAC
araFb1901_287	GCCACGCGCTTTCGCGACGA
araFb1901_353	GGTATCCATTGGCTTACCTT
araFb1901_423	GCATCTCTTTATACAGTTCC
araFb1901_491	GGCGGTATCCAGTTCGTTGG
araFb1901_554	AATTTGTTTTTCCGGGAATC
araFb1901_59	CTTCAGGTTCTCCGCCATAG
araFb1901_590	CCCCGGGATGTCGTTAGATT
araFb1901_626	ATGTTGAACCAGCATTGAGT
araFb1901_692	CGCGCGTACGCCGCCCAGCA
araFb1901_821	TACGTCCGGGCTTGGCAGCA
araFb1901_901	TCGGTAACTTCGGTAAATTT
araGb1900_1040	ATTGTCGCGAACGGAGTGCA
araGb1900_1136	GAGCGAACGAATGTGGTGAT
araGb1900_1223	CGATAACCAGCGGCCCAGAA
araGb1900_1364	GACTTCAGGTAAGTCGCTGG
araGb1900_14	GCCGCGAAATGAGAGATACG
araGb1900_15	TGCCGCGAAATGAGAGATAC
araGb1900_16	ATGCCGCGAAATGAGAGATA
araGb1900_179	ATTAATCACTACAGAACCCG
araGb1900_283	TTTTCCGCGACGGTCATTTC
araGb1900_408	GATATTTCAGCGGCGTGTCC
araGb1900_518	GTCGATTTCACGGGCAGAGA
araGb1900_53	ATCCGTCAGCGCCTTAACGC
araGb1900_671	AACCTGCTGCATATCGGTAA
araGb1900_805	CTTATTGGCGTACGCACGCC
araGb1900_955	CTCGGTTTACGAATATCGAT
araHb4460_116	GGCAAAATTTGGGACAAAAA
araHb4460_126	TAATGAAGGTGGCAAAATTT
araHb4460_140	CAACCCTTTCATATTAATGA
araHb4460_165	TCCCCGACATGGAAATTGCC
araHb4460_213	GGTCAAAGTCACCGGAAGCG
araHb4460_234	CAATTACGGAGGCGACAGAA
araHb4460_272	CAGGTTAATAACCACCGCCG
araHb4460_303	CCGCTGCCACGCCAATCCAC
araHb4460_492	CGAACCAGTTGGCGTAACCA
araHb4460_526	CACGCGACGGTGAGCCAGAT
araHb4460_581	CAGGGTGTTACGACCAAAGG
araHb4460_599	TTCGTTCCCGCCAATCGCCA
araHb4460_646	ATAATTTTGGTGCGAACAAC
araHb4460_687	TTCCGGCTATCGCTGATACC
araHb4460_742	TCATAACCAATCGACGTCAT
araJb0396_1002	ATGCGCCGACGGCGCTACCG
araJb0396_1078	GCAAACGAAAGCAGGGCGGC
araJb0396_119	ATAATACGAGATCATATGCC
araJb0396_189	AGATATGTTTGAGTGAGTAG
araJb0396_248	AGACGAAGAGAGCGTGAACA
araJb0396_302	AAATGCGCCATGCGGAAAGC
araJb0396_383	CCCGGAAACCATCCCCGCCA
araJb0396_433	TGACTTAAATACGTTCCCAG
araJb0396_535	TTCGCCTCGTCGCGAATATC
araJb0396_601	GTGGCGGCGAAAATTAACCA
araJb0396_620	ACCTGCGTTGCCAAACATCG
araJb0396_670	CCGGAAATAAACATCATGTA
araJb0396_713	CCCAACTAACATCATAATAA
araJb0396_925	TGTAGTAACAATATTTGTAG
araJb0396_977	AAACGCTATTTGCCCACCTG
arcAb4401_126	GGTTGATGTCATATTCAGAG
arcAb4401_172	AACAGAAGACCGTTCTTACC
arcAb4401_237	CTTCGTTGTCACGGCCAGTC
arcAb4401_276	AGTCATCTGCACCGATTTCG
arcAb4401_319	GCACGAATCGTCAGTTCACG
arcAb4401_362	GCTGACAGTACCCAGATTCA
arcAb4401_444	CATCAGGGCCGATCAACGAA
arcAb4401_484	ATGGCGCGGAACTCGCTGCG
arcAb4401_525	CACGGGACTGAATTTTGCCT
arcAb4401_586	ACGTCTACAGTACGGTCGTG
arcAb4401_618	ATTCGAAATGTTTACGAATA
arcAb4401_646	GCGATGATTTCCGGCGTATC
arcAb4401_668	ATAACCTTCACCGTGAATGG
arcAb4401_8	TTCAACGATAAGAATGTGCG
arcAb4401_9	CTTCAACGATAAGAATGTGC
arcBb3210_1083	AGAGATTTTCCAGATCGGCA
arcBb3210_1242	GCACGGTAACCTGGCCTTGC
arcBb3210_1393	CCAATACCGGTGCCGGTGGC
arcBb3210_1516	TCGACCTCTTCTGCTACCGA
arcBb3210_1664	CAGCGCCGCCTTGCCGGTCA
arcBb3210_1801	GCGGTTAAGGCCACCAGCGG
arcBb3210_199	GATAGAAAGTAGACCGCCCA
arcBb3210_338	GGCAATTTCCTGATTTAGCT
arcBb3210_494	GTTACGATAAAAAACCAGGT
arcBb3210_626	ATCGGTTTCAATGACTTTTG
arcBb3210_702	AGCAGGCTTTGCGCCCGTCC
arcBb3210_840	AGATAAACGTCGTTTTGTCG
arcBb3210_89	CACAATGGCAAGAACGACGA
arcBb3210_932	TTCCTGCTCGGCGGTGAGTT
arcBb3210_972	CCAGCGTGACGGCCGAAACA
arfAb4550_158	GTGATTTACTTTCTTGCCAC
arfAb4550_67	TCTACGCGCTGTCGGAATAA
arfAb4550_68	CTCTACGCGCTGTCGGAATA
arfAb4550_75	TATTTTTCTCTACGCGCTGT
arfBb0191_137	TTTGTAATACTCTGGCAGGC
arfBb0191_14	ATCGGGAATAGCAACATGTC
arfBb0191_145	AGACGCTCTTTGTAATACTC
arfBb0191_15	CATCGGGAATAGCAACATGT
arfBb0191_173	GCTGATCAAATGATGGCTGG
arfBb0191_180	CATCACTGCTGATCAAATGA
arfBb0191_231	CGCGGTTCAGTTCCTGACTG
arfBb0191_31	GTGATCTCAAGCTCACCATC
arfBb0191_311	GGTGGGCCGCGTGGGTCGTC
arfBb0191_320	CGATGCACGGGTGGGCCGCG
arfBb0191_328	CGCTCTTTCGATGCACGGGT
arfBb0191_333	GCCTGCGCTCTTTCGATGCA
arfBb0191_53	CGCGCCCTGCGCACGAATGG
arfBb0191_56	GCCCGCGCCCTGCGCACGAA
arfBb0191_98	ACGCAGATGAATAGCCGTTG
argAb2818_1060	CCAATCTTCTCTTCCGGGAA
argAb2818_1202	GAACCAGTGAATACTGCGCG
argAb2818_1304	TAAATCCGCCATCAACACTT
argAb2818_171	CGCCATAGACCACCACCAGA
argAb2818_20	GCGGAATCCCTCGACCAACT
argAb2818_333	TGTTATTGAGACTCATCGAC
argAb2818_39	TGATATAGGGAACCGAATGG
argAb2818_42	TATTGATATAGGGAACCGAA
argAb2818_444	TCCGCCGGATACGCCCGCTA
argAb2818_53	TCCCCGGTGGGTATTGATAT
argAb2818_558	TGGCAATCTCTTCCGAGGTC
argAb2818_65	GACAAACGTTTTTCCCCGGT
argAb2818_668	CGCTTCGTTAGGGAAAAGTT
argAb2818_770	GCGACGCACGCCGCTGCGGC
argAb2818_943	AGAATACCTTGCTGCTCCAG
argBb3959_10	CCGCCCAGTTTGATAATTAA
argBb3959_109	CCGCCGTGCACAATCACCAG
argBb3959_172	AGGCCGTTTTTCTTTTTCAC
argBb3959_205	ATAATGTCTATCTGATCAGC
argBb3959_261	GTTTCTTCGCCCATGCCAAC
argBb3959_296	GTCACCGAGAAACAAACCTA
argBb3959_339	GACCTAACTCTTCATCAAGC
argBb3959_379	TTGATAAGCTTAGGCGAACC
argBb3959_427	ACGCCAATGGAGCTGACCAC
argBb3959_440	CCCTTCGTCTGTTACGCCAA
argBb3959_539	GTCGAGAATGCCGCTGACGT
argBb3959_581	TGCTTTCGCGGCGGTCATTT
argBb3959_593	AATCAGTTGTTCTGCTTTCG
argBb3959_674	TACCGGACGGCCCAGCGTGC
argBb3959_707	AAGCTGCTCCGCATGACGCC
argCb3958_175	ATATCCGACATCGGCTGCAA
argCb3958_255	GAAACTGCGGCGCTAAATCG
argCb3958_26	CTCTGCGCCAGCGTAGCCGC
argCb3958_303	TAACACGAAACGCGCCGGAA
argCb3958_362	CAACAGTTCCGGGTATTGAT
argCb3958_395	GCACCACTCCGCCAGACCGT
argCb3958_493	AGAAGATCGGCATCAATCAA
argCb3958_548	CCCTGCACCGCTCACGCCGC
argCb3958_581	TTCACAAAAGCTGTTTGAAA
argCb3958_609	TAAAGACGCCATACGGTTGC
argCb3958_663	TGAAGATAACGTCAGCACCG
argCb3958_688	CGCGGGAAATTGCCCAGATG
argCb3958_738	CCTGGGTCACACCCGATTTC
argCb3958_802	TTGTCATACAGCCGCACCAG
argCb3958_859	GCAAACCCGATATCGCAAAA
argDb3359_102	TGCCTTGCTGATCCCAGATT
argDb3359_1042	CGCGCCCGACCTTTGTACTG
argDb3359_1112	AAAACGCATCACATCCGGTC
argDb3359_171	TCACCAGCGCAGGATGGCAA
argDb3359_245	AAGACGCAGCGCCGGTTCAT
argDb3359_344	GTAATGGCGTGCCAGTTTAA
argDb3359_411	AGCGACCATGAAAAGCGTTA
argDb3359_51	CTGCCGGAGCATAAATCGGC
argDb3359_514	ACTGCATGGAGATCGTTAAA
argDb3359_55	AACTCTGCCGGAGCATAAAT
argDb3359_616	CGCAAGCCCTGCAAAAACTC
argDb3359_704	CATGTAAGCAAACAAATCGC
argDb3359_803	CGCAGAAGCAATTTCCGCCG
argDb3359_865	CCCGCTACTGCACAGGCCAG
argDb3359_960	GCTGATCGATCTTCTGCAGA
argEb3957_1003	GGGCATAACGTTTGAATAAA
argEb3957_1121	GCAAAAATGGTGAATTACCT
argEb3957_16	CGGTAAATCTCGATAAATGG
argEb3957_166	TTGAATTTGTTGCGAGTTCC
argEb3957_19	GCGCGGTAAATCTCGATAAA
argEb3957_242	GTCATCAAATGGCACCGTAT
argEb3957_329	AAAAAAGCCTTTCATGTCGG
argEb3957_36	AAGGTGTGGCAATCAGAGCG
argEb3957_464	CGGGCGCAGGGCGGTAGTTT
argEb3957_50	CGTGGCGCTTATTGAAGGTG
argEb3957_55	TCTTCCGTGGCGCTTATTGA
argEb3957_573	GATCGCTGGAGTGCCCCGAC
argEb3957_703	CCGAGGTTGAGCGTAGGGTA
argEb3957_793	TTGAGTGTCATGCCAGGCAG
argEb3957_907	TTCGGTGGGCATTCATAGCC
argFb0273_207	AATAGGTAACGCGCGCGCCC
argFb0273_224	GCTGCCGCTCGGCCCTAAAT
argFb0273_278	CATCCGCCCGAGAACCCGCG
argFb0273_399	CCGCCAGCAGCTGGGTCGGG
argFb0273_423	GGTGCTCCTGCATGGTCATC
argFb0273_444	CGTTAAACGCCTTGCCCGGC
argFb0273_47	CAGAGAAGTGAACTGTGCAG
argFb0273_48	GCAGAGAAGTGAACTGTGCA
argFb0273_555	AGCAGGCTTTCGGGGCCAAC
argFb0273_591	GCGCGCTGCACTCCGCCACC
argFb0273_719	CCGCTCTGCCCACTTCTCTT
argFb0273_75	CGGCTTTGAGCTGTGCGGCA
argFb0273_799	CAGTGCAGGAACTTCACGTT
argFb0273_843	TCTGCTTGCCGAGCGTAGTC
argFb0273_95	TTCCTTGCCATTTTTTTTAT
argGb3172_1116	GGTTCTCTGAGACGGTATTC
argGb3172_1192	AATTGACCAATACGATCATC
argGb3172_1268	GGAGGAAAGCAGGCCAGTTT
argGb3172_179	GTTCTCCGCGCCGTATTCCA
argGb3172_24	TACCAATACGTTGACCTACC
argGb3172_25	ATACCAATACGTTGACCTAC
argGb3172_310	CCAGTCACGGCGCGGCCCAG
argGb3172_392	TTCGATATCGTTTCCTTTGT
argGb3172_504	TAAATTCAGACATCTCATGA
argGb3172_635	CGGGTTGACGATTTTGACGC
argGb3172_697	CGTACTGTGACTTCTTCTGC
argGb3172_758	CATTTCTACGTCGTCGCTAA
argGb3172_831	CGATGATACGGTTTTCAATC
argGb3172_883	ATGTGCAGCAGTGCCATCCC
argGb3172_984	AACGCCCCTGGTACAGCAGA
argHb3960_1001	CATATGCAGGCAGTCCAGCC
argHb3960_1100	CAGATAATCCGCCAGTTCGG
argHb3960_1201	CTGAGCGGCAGATCTTCCAG
argHb3960_122	GCCTACCGTGACCAGGGCTT
argHb3960_1324	ATCGCCTGCGCCACCTGCTG
argHb3960_212	TTCAAGGATTTGTTGTGGCC
argHb3960_26	GAACCGTTGATCTGCTGCCT
argHb3960_27	TGAACCGTTGATCTGCTGCC
argHb3960_291	TATGCAGCTTTTTGCCTAAC
argHb3960_371	AGCCGTCAGTAACTCGCTAA
argHb3960_479	GTGCGCGAACGTCACCGGCT
argHb3960_579	CCAGCGCGCCACAGCCTAGC
argHb3960_725	CAGATGCACCATGCCGATAG
argHb3960_841	GCATCCGGGTTTTTCTTCTG
argHb3960_891	CGGTTAACGCCCCCTGCACC
argIb4254_122	GATGTTTTTACCAGTGAGTT
argIb4254_207	GATAAGTAACGCGAGCACCC
argIb4254_234	GACCAATCTGGCTGCCGCTT
argIb4254_27	GCGTGAAATCGAGTAATTTC
argIb4254_282	CATACATGCGACCAAGCACG
argIb4254_449	CATTTCGTTGAACGCTTTGC
argIb4254_49	AGCAGGCTGTTGAGTTCAGC
argIb4254_5	GAAATGCTTATGATAAAACC
argIb4254_539	GACCAGACGCAAATCCAGAC
argIb4254_611	CCCACCATTTTGCTGTGCCA
argIb4254_66	GCTTCGCGGCTAACTGCAGC
argIb4254_791	GAATTTGACCTCCGGGTTAC
argIb4254_843	TTTTCTTGCCAAGCGTCGTT
argIb4254_882	TGACTTCCATACCGCCATGT
argIb4254_926	CTGATCAAAAACAATGCTGG
argKb2918_162	TGCCGGTAACGCCCAGTCGC
argKb2918_218	TCGAATCAACAACATGCCAA
argKb2918_283	AGAATGCTACCGCCAGTGAC
argKb2918_317	ACGCGCCAGGTCATTCATGC
argKb2918_36	CACGCTCACCCTGACGTAAG
argKb2918_367	CCGCCCAGATGACCGGAGGA
argKb2918_494	GATAAAACAGTCCACCATGC
argKb2918_618	GGGCAATGGCGACATTGGTA
argKb2918_638	GGCACTCTCGTACATATGCC
argKb2918_697	GCGCTACAAGTCAGAACCCG
argKb2918_773	ACGACCACTGGCAGTTAGCG
argKb2918_845	GTGATTCAGTACTTCTTCTT
argKb2918_900	TGACCGCTAAAAGCGTCTGG
argKb2918_951	TAAATTCACTGAGCTGCCGC
argKb2918_99	TACTTAGTGCCTGATGACGC
argOb2923_105	AAAGTAAGGCAATCATAATG
argOb2923_119	ATCGCTGATAGCACAAAGTA
argOb2923_147	CAAAAATCCCGGCGCAAATC
argOb2923_218	CAAGAAGGCTACGCCGCCCC
argOb2923_296	TTGCTTCATGACTTCGGCGC
argOb2923_338	CCAGGTCACTGCCAACATGG
argOb2923_356	GTAAACATGCGGATTCAGCC
argOb2923_378	CCAGTACAACAAAAGTATCC
argOb2923_405	CCACATCAAGTTGCCCGCCA
argOb2923_464	ACCAAAGAACCACAGGAAAG
argOb2923_471	GAGCCAGACCAAAGAACCAC
argOb2923_48	CATTTTGTGGACCGAGCGGT
argOb2923_503	GCGCAGACGCGGTGCCAGCC
argOb2923_514	GCTTTTGCCGTGCGCAGACG
argOb2923_61	TTCATCACAAAAGCATTTTG
argPb2916_10	GCCTGTAATGTTCTGTAGTC
argPb2916_145	GGTACGGTACGCACCAACAG
argPb2916_175	AGTTTTTGCCCTTGTTCCGT
argPb2916_257	AAGCAGCAGCGGAGTCGAAC
argPb2916_268	ACCGCCAGTGAAAGCAGCAG
argPb2916_334	ATAGGCGAATCAGCCAACAC
argPb2916_387	GGCGCAGACGTTCCTGAGTG
argPb2916_454	AGTTTATCGACAAGACAACT
argPb2916_531	CCGAACGCGTTACGCCGTTA
argPb2916_585	CCTGGTGCATATCGTCAAGA
argPb2916_654	CTTCTGAAGAATTAACGATA
argPb2916_704	GTGCGGGATCATACAGCAGG
argPb2916_749	TAAGTCAATCAGTTCACCGC
argPb2916_820	TTACGCATCATGCGGCTTTC
argPb2916_9	CCTGTAATGTTCTGTAGTCC
argRb3237_152	TGTACGTACAGCACCAAACT
argRb3237_182	GCAGTAAACCATTTCCATTT
argRb3237_204	GTACACCCAGTTCAGCTGGC
argRb3237_226	TTCAATGGACTGGAGGTGGT
argRb3237_236	CACCAGATTCTTCAATGGAC
argRb3237_299	TAACTGCGCCGCGCCAGGGC
argRb3237_303	CAATTAACTGCGCCGCGCCA
argRb3237_304	GCAATTAACTGCGCCGCGCC
argRb3237_371	GATGGTGTCATCGCCAGCGA
argRb3237_398	TGTGAAACCGTTAGCAGGGG
argRb3237_401	GACTGTGAAACCGTTAGCAG
argRb3237_402	TGACTGTGAAACCGTTAGCA
argRb3237_403	TTGACTGTGAAACCGTTAGC
argRb3237_429	GCTCTAAAATCGCTTCGTAC
argRb3237_92	AAAGCCTTGCTCCTGCAACG
argSb1876_1082	CATGTGGTGTTCCAGCGGTA
argSb1876_1135	CCACCCGCGCGGGTTTTGAA
argSb1876_1206	GGTTCTTTTCTGCCACCAGA
argSb1876_1316	CCAGTCGAAGATGTAGTCCG
[truncated: 54,072 more rows]
