# Supplementary material for: Pooled CRISPR interference screening enables genome-scale functional genomics study in bacteria with superior performance
Source: Nat Commun. 2018 Jun 26;9:2475. doi: 10.1038/s41467-018-04899-x (PMC6018678; doi:10.1038/s41467-018-04899-x)
Supplement: Supplementary file 7 — Supplementary Data 4 [file 41467_2018_4899_MOESM7_ESM.xlsx]

## Sheet: Sheet1
Gene	sgRNA number
mutTb0099	15
fumAb1612	15
argHb3960	15
metBb3939	15
astBb1745	15
evgAb2369	14
dtdb3887	12
malMb4037	15
flxAb1566	5
ygaCb2671	8
curAb1449	15
kdpDb0695	15
rssAb1234	15
rplNb3310	7
wcaIb2050	15
xylHb3568	15
ispFb2746	15
ygdRb2833	5
yeaLb1789	13
nrdEb2675	15
nrdHb2673	6
melRb4118	15
oxyRb3961	15
aslAb3801	15
yihVb3883	15
yiaUb3585	15
marBb1532	10
yfhMb2520	15
glcCb2980	15
frcb2374	15
insI1b0256	15
norWb2711	15
napHb2204	15
ubiAb4040	15
folBb3058	5
yneFb1522	15
sdhEb2897	11
insC1b0360	10
ycbFb0944	15
yjhPb4306	15
patDb1444	15
hdhAb1619	15
aceBb4014	15
pheAb2599	15
sapAb1294	15
yidXb3696	15
arnBb2253	15
yjiYb4354	15
yehDb2111	14
ubiHb2907	15
yiaJb3574	15
phePb0576	15
cutAb4137	15
dxsb0420	15
znuBb1859	9
cueOb0123	15
glpFb3927	15
yqaEb2666	3
iscAb2528	9
ydcCb1460	0
pqqLb1494	15
ybbJb0488	9
rffGb3788	15
sugEb4148	12
ecnAb4410	3
rpsGb3341	15
leuLb0075	0
ybdFb0579	15
deoAb4382	15
hyuAb2873	15
ispAb0421	15
menDb2264	15
coaDb3634	13
hslVb3932	14
yhaOb3110	15
yhbSb3156	10
evgSb2370	15
yhjYb3548	15
yphGb2549	15
yjjYb4402	4
yeaKb1787	15
ompCb2215	15
leuDb0071	15
mugb3068	15
lolCb1116	15
ycjMb1309	15
rhsCb0700	15
alaCb2379	15
yagNb0280	15
wecAb3784	15
mltCb2963	15
yoaHb1811	3
pqiAb0950	15
manYb1818	15
rplCb3320	15
trkGb1363	15
sgbEb3583	15
ppsAb1702	15
fadIb2342	15
phnKb4097	15
cobUb1993	12
cdaRb0162	15
metFb3941	15
deoBb4383	15
atoAb2222	15
yqeKb2849	6
cspFb1558	8
prlFb3129	10
ydcTb1441	15
casDb2757	15
insH1b0259	0
aldBb3588	15
ydfGb1539	15
nadCb0109	15
ppdAb2826	15
solAb1059	15
ymfMb1148	13
trmNb2575	15
aqpZb0875	15
ygeVb2869	15
tsaBb1807	15
sfmFb0534	15
yrdAb3279	14
yfeRb2409	15
gspIb3330	8
gskb0477	15
ydhSb1668	15
ssuDb0935	15
aceAb4015	15
dmlRb1799	15
hpfb3203	9
ilvYb3773	15
hupAb4000	7
skpb0178	8
hemEb3997	15
dsbEb2195	13
fliAb1922	15
tapb1885	15
macAb0878	15
menHb2263	15
ubiBb3835	15
yfeSb2420	15
yhhHb3483	4
rzpDb0556	6
rlmLb0948	15
asnAb3744	15
yffMb2444	11
rffHb3789	15
pdxHb1638	15
ndkb2518	10
ytfRb4485	15
yfjYb2644	15
yebZb1840	15
alxb3088	15
spyb1743	15
yagMb0279	15
gltJb0654	15
yiaYb3589	15
mrcBb0149	15
ykfHb4504	5
topBb1763	15
nrfBb4071	15
yidFb3674	15
nanCb4311	15
enob2779	15
dgoAb4477	15
thiIb0423	15
yhjRb3535	6
torDb0998	15
paaAb1388	15
ydiYb1722	15
mraYb0087	15
gmkb3648	15
ynfKb1593	15
deaDb3162	15
ygcWb2774	15
accDb2316	15
aphAb4055	15
ybhSb0793	15
ibaGb3190	7
ccmAb2201	15
ybdLb0600	15
rutCb1010	15
astCb1748	15
phoPb1130	15
yhbTb3157	15
aroAb0908	15
ygfFb2902	15
nrdGb4237	15
ansAb1767	15
yraJb3144	15
prkBb3355	15
torSb0993	15
ydfUb1560	15
rpsPb2609	4
hycFb2720	15
uxaAb3091	15
phoUb3724	15
yffPb2447	15
pgkb2926	15
ydaQb1346	7
serSb0893	15
hdeDb3511	11
puuRb1299	15
sbmAb0377	15
nanEb3223	15
yniBb1726	11
yghGb2971	12
yfdPb2359	13
yejHb2184	15
yobIb4677	0
paaXb1399	15
yqeHb2846	8
ycaDb0898	15
pmrDb2259	4
mntSb4705	2
fabZb0180	14
nhaRb0020	15
osmBb1283	3
hcrb0872	15
yfiPb2583	15
rpsSb3316	13
rplOb3301	13
secEb3981	14
rpoAb3295	15
luxSb2687	15
thrAb0002	15
ytfEb4209	15
srlBb2704	15
tagb3549	15
lolAb0891	15
ispDb2747	15
ybhQb0791	8
vsrb1960	12
ygbTb2755	15
ynjBb1754	15
trpAb1260	15
umuCb1184	15
yicLb3660	15
ymjAb1295	9
ybeDb0631	8
paoAb0286	15
dppBb3543	15
queGb4166	15
yejFb2180	15
yfiBb2605	15
gntPb4321	15
rcsDb2216	15
greAb3181	10
atpIb3739	8
yceHb1067	15
fieFb3915	15
acuIb3253	15
purAb4177	15
yfcSb2336	15
ulaFb4198	15
araDb0061	15
yqjEb3099	7
rzoRb4528	0
insB1b0021	0
cyaAb3806	15
ytjBb4387	15
dapFb3809	15
mlaFb3195	15
yfiNb2604	15
yfjDb4461	15
ppdCb2823	14
ygaMb2672	11
betAb0311	15
ygiBb3037	15
rsmHb0082	15
galPb2943	15
livMb3456	15
recEb1350	15
otsBb1897	15
cspCb1823	2
codBb0336	15
ibsEb4666	0
bisCb3551	15
ynaIb1330	15
csiRb2664	12
yidBb3698	8
fhuAb0150	15
sdiAb1916	15
gadCb1492	15
insD1b0361	10
ycgGb1168	15
iraMb1160	9
edab1850	15
purUb1232	15
sgcCb4304	15
ybgSb0753	15
livKb3458	15
lpxTb2174	15
carBb0033	15
iraPb0382	5
ppiAb3363	15
xthAb1749	15
ytfKb4217	8
srab1480	3
recRb0472	15
yeaMb1790	15
ybfFb0686	15
ecpDb0290	15
yiiMb3910	15
torRb0995	15
yfcPb2333	14
ttdRb3060	15
ychAb1214	15
cutCb1874	15
pqiCb0952	15
ghrBb3553	15
rlmNb2517	15
cynSb0340	15
ilvEb3770	15
ppkb2501	15
waaSb3629	8
srmBb2576	15
wcaHb2051	13
metQb0197	15
ykgGb0308	15
rpeb3386	15
frvRb3897	15
insE1b0298	13
cynTb0339	15
yciSb1279	4
sodBb1656	15
hicBb1438	12
yphEb2547	15
yafVb0219	15
opgCb1047	15
hofPb3392	7
nirBb3365	15
rlmEb3179	15
prpEb0335	15
rluCb1086	15
yggTb2952	15
yahGb0321	15
ycgVb1202	15
otsAb1896	15
ytcAb4622	11
ygbKb2737	15
cusFb0573	11
cvrAb1191	15
yagAb0267	15
eutPb2461	13
kdsAb1215	15
yfeOb2389	15
dgoRb4479	15
ybjSb0868	15
hisGb2019	15
yajLb0424	15
yigAb3810	15
cadAb4131	15
pinRb1374	15
queCb0444	15
cusRb0571	13
ttdBb3062	15
rpmDb3302	6
kduIb2843	15
dgoKb3693	15
arsBb3502	15
rtcBb3421	15
yhdTb3257	8
rluBb1269	15
frwCb3949	15
nuoLb2278	15
yebGb1848	10
mukBb0924	15
proWb2678	15
ygiWb3024	11
nepIb3662	15
gmhAb0222	15
lsrFb1517	15
dicAb1570	15
rsuAb2183	15
hemCb3805	15
yhfGb3362	6
mcbAb0806	9
pepPb2908	15
yiiXb3937	15
sapFb1290	15
hycEb2721	15
manXb1817	15
nuoAb2288	15
yihWb3884	15
ycbUb0942	15
hdeAb3510	10
dcrBb3472	15
ycjUb1317	15
yjcHb4068	8
hcaCb2540	15
fhuEb1102	15
rpsEb3303	12
rsgAb4161	15
rrrQb1554	15
yobDb1820	15
yaePb4406	4
nhaBb1186	15
matPb0956	10
yciWb1287	15
mrdBb0634	15
hemNb3867	15
mreCb3250	15
ycfQb1111	15
ybiTb0820	15
bcpb2480	15
rhaSb3905	15
flcb0624	11
ycgLb1179	9
uspFb1376	15
crfCb4109	15
yheOb3346	15
murQb2428	15
cobBb1120	15
ybfCb0704	9
ppab4226	15
iscRb2531	14
puuPb1296	15
yecSb1918	15
ybaAb0456	13
ycjXb1321	15
nuoIb2281	15
yfjWb2642	15
yaeHb0163	12
thiEb3993	15
ansBb2957	15
argCb3958	15
ybjNb0853	15
cnub1625	8
ahpFb0606	15
yajRb0427	15
ynfFb1588	15
rclCb0301	15
ftsKb0890	15
mdtDb2077	15
ybdNb0602	15
yfgMb2513	15
frlAb3370	15
insF1b0299	15
acpHb0404	15
glnKb0450	6
yaiOb0358	15
gprb3001	15
cddb2143	15
pepQb3847	15
yeaEb1781	15
ygfSb2886	15
araBb0063	15
ydjXb1750	15
ftsIb0084	15
rlmBb4180	15
hyaFb0977	15
yfjIb2625	15
ymfIb1143	9
fimIb4315	15
hyaCb0974	15
gntKb3437	14
glmUb3730	15
yjjNb4358	15
fabRb3963	15
rutBb1011	15
ydjLb1776	15
yddEb1464	15
rplKb3983	15
ybjPb0865	15
bioBb0775	15
yjhUb4295	15
phnHb4100	15
puuBb1301	15
ccab3056	15
yjjWb4379	15
gltBb3212	15
rihCb0030	15
rluFb4022	15
ygcUb4463	15
perRb0254	15
yecAb1908	15
caiDb0036	15
ybcLb0545	13
yecRb1904	9
cadBb4132	15
yibQb3614	15
tyrRb1323	15
exuRb3094	15
tdcRb3119	1
galSb2151	15
mhpRb0346	15
gsiBb0830	15
wrbAb1004	15
purBb1131	15
ycgZb1164	2
addb1623	15
pyrDb0945	15
yghUb2989	15
fixXb0044	9
sohBb1272	15
ypdBb2381	15
yhiDb3508	11
pabAb3360	15
ydjGb1771	15
yraQb3151	15
yafTb0217	15
dhaLb1199	15
tktBb2465	15
trpDb1263	15
csgFb1038	15
phoRb0400	15
dsbGb0604	15
chbAb1736	5
yjgZb4277	15
yqhDb3011	15
yicOb3664	15
ytfLb4218	15
pyrCb1062	15
cydCb0886	15
ansPb1453	15
fixCb0043	15
ycbVb0943	15
csiDb2659	15
yfhRb2534	15
ygfTb2887	15
cysHb2762	15
folAb0048	15
yoaFb1793	9
pyrGb2780	15
elfGb0941	15
menIb1686	12
yihAb3865	15
aerb3072	15
yidDb4557	14
lysAb2838	15
xdhBb2867	15
yjcSb4083	15
cheRb1884	15
yibIb3598	6
mrcAb3396	15
sgcRb4300	15
ydeIb1536	14
cheZb1881	15
adkb0474	15
tynAb1386	15
ybgLb0713	15
astDb1746	15
ccmFb2196	15
leuBb0073	15
lolDb1117	15
ecob2209	14
ybgEb0735	11
cyoDb0429	12
ygiLb3043	15
ruvCb1863	15
agaIb3141	15
srlRb2707	15
ygiSb3020	15
yihRb3879	15
sfsAb0146	15
yjiAb4352	15
ydcVb1443	15
yehYb2130	15
hisJb2309	15
argBb3959	15
speGb1584	15
fmtb3288	15
thrBb0003	15
yafDb0209	15
yegPb2080	9
yedRb1963	15
hipBb1508	7
ygjJb3079	15
tdcCb3116	15
yfaPb2225	15
rimKb0852	15
yciXb4523	5
scpAb2917	15
acrRb0464	15
ybhLb0786	15
yccJb1003	6
ptsIb2416	15
tolQb0737	15
glnAb3870	15
rhsBb3482	15
fusAb3340	15
ygiMb3055	15
sxyb0959	15
hofOb3393	14
yjaGb3999	15
infBb3168	15
btuRb1270	15
gppb3779	15
ybhRb0792	15
rutDb1009	15
yhaCb3121	15
ssuCb0934	15
ydeAb1528	15
flgDb1075	15
yfdNb2357	15
yhjDb3522	15
fabFb1095	15
ynfDb1586	15
putPb1015	15
yfcGb2302	15
essDb0554	5
uppb2498	15
ybgJb0711	15
cysWb2423	15
minEb1174	6
ubiDb3843	15
ycdTb1025	15
ydhXb1671	15
holEb1842	5
gspHb3329	15
zupTb3040	15
atoDb2221	15
yhbOb3153	15
rluAb0058	15
yiiQb3920	15
sgcQb4303	15
ybaLb0478	15
tdhb3616	15
yebSb1833	15
yeiLb2163	14
ptsGb1101	15
iadAb4328	15
proVb2677	15
yceDb1088	15
flgCb1074	14
yjjXb4394	15
mtlDb3600	15
ynfGb1589	15
lacZb0344	15
malZb0403	15
potAb1126	15
ybeXb0658	15
yfdVb2372	15
yaeIb0164	15
djlBb0646	15
epmCb2326	15
ynbBb1409	15
ymgAb1165	3
yfjLb2628	15
fadRb1187	15
ydhCb1660	15
brnQb0401	15
yggEb2922	15
yhcGb3220	15
yhaJb3105	15
yohOb4542	3
yicJb3657	15
yhaKb3106	15
yifKb3795	15
wzzEb3785	15
ycjQb1313	15
dacAb0632	15
livJb3460	15
ycjPb1312	15
citFb0615	15
yddBb1495	15
agaVb3133	14
yceOb1058	1
yqiAb3031	15
fliQb1949	10
yqjGb3102	15
yffRb2449	14
ybiAb0798	15
pbpGb2134	15
fxsAb4140	13
rlmDb2785	15
yqjFb3101	13
ygaPb2668	15
yheUb3354	7
cbdAb0978	15
yneGb1523	11
infCb1718	15
malKb4035	15
cydDb0887	15
rsmBb3289	15
rarDb3819	15
dhaMb1198	15
yedWb1969	15
rspAb1581	15
hofMb3395	15
yfbVb2295	15
nanTb3224	15
yffSb2450	15
pyrFb1281	15
cstAb0598	15
ydiUb1706	15
prfCb4375	15
lptBb3201	15
fadBb3846	15
rpoBb3987	15
rplPb3313	15
ugpEb3451	15
phoHb1020	15
yoaIb1788	1
yciMb1280	15
yhdUb3263	2
glcGb2977	10
acrDb2470	15
ilvNb3670	10
gabTb2662	15
mdtBb2075	15
rsmGb3740	15
yahOb0329	7
xylGb3567	15
nfsBb0578	15
panDb0131	14
argKb2918	15
higAb3082	14
cyoBb0431	15
lepAb2569	15
ynbEb1382	2
gcvPb2903	15
yecFb1915	6
ybjGb0841	15
livFb3454	15
yebOb1825	2
mmuMb0261	15
yciAb1253	10
yidJb3678	15
fimFb4318	15
mioCb3742	14
yccFb0961	9
mepSb2175	14
yphDb2546	15
atpHb3735	10
focBb2492	15
hisQb2308	15
mlrAb2127	15
ydfRb1555	8
purCb2476	15
yafQb0225	7
glrKb2556	15
yraIb3143	15
yadDb0132	15
dnaCb4361	15
hisDb2020	15
flgEb1076	15
fdnIb1476	15
yiiRb3921	6
yjgHb4248	15
yadHb0128	15
yagKb0277	15
ydgIb1605	15
allCb0516	15
citGb0613	15
lpxCb0096	15
tarb1886	15
yhcNb3238	7
yijOb3954	15
ygiCb3038	15
ymfEb1138	15
dosCb1490	15
ldrDb4453	1
ytfBb4206	15
yciQb1268	15
xapBb2406	15
trmLb3606	15
tsrb4355	15
rpmIb1717	10
yqeIb2847	15
lplAb4386	15
arfBb0191	15
malTb3418	15
ybiXb0804	15
ybdOb0603	15
ydbCb1406	15
yedQb1956	15
mqsAb3021	13
priCb0467	14
lpoAb3147	15
fliPb1948	15
maeAb1479	15
metKb2942	15
ybjLb0847	15
yehMb2120	15
ytjCb4395	15
yaiYb0379	9
rbbAb3486	15
yiaNb3578	15
glxKb0514	15
ygjPb3085	15
dedDb2314	15
pheSb1714	15
yafZb0252	15
tasb2834	15
yhhTb3474	15
pfkAb3916	15
gshAb2688	15
rarAb0892	15
ihfBb0912	14
ldtAb1990	15
ychJb1233	10
yadSb0157	15
betBb0312	15
fruKb2168	15
ygcBb2761	15
yihXb3885	15
sucAb0726	15
fepAb0584	15
nlpDb2742	15
yqfGb4684	2
minDb1175	15
rimLb1427	9
ydiZb1724	9
yadGb0127	15
yjbMb4048	15
tprb1229	0
yceQb1085	12
ispUb0174	15
cysNb2751	15
intDb0537	15
ykfBb0250	13
napAb2206	15
yhaMb4470	15
torYb1873	15
holBb1099	15
yidLb3680	15
glcAb2975	15
qseCb3026	15
sufEb1679	10
lysCb4024	15
roxAb1128	15
yncJb1436	0
yehWb2128	15
stfRb1372	15
yahJb0324	15
mazGb2781	15
ddpDb1484	15
agaDb3140	15
hybGb2990	9
yceIb1056	15
elfDb0939	15
arnFb2258	12
fnrb1334	15
lgtb2828	15
ydiNb1691	15
ygdGb2798	15
lhgOb2660	15
cbrAb3690	15
ydcRb1439	15
yhfWb3380	15
ydhWb1672	15
argAb2818	15
yghRb2984	15
gfcEb0983	15
yehXb2129	15
oppFb1247	15
emtAb1193	15
oppBb1244	15
ubiJb3834	15
yhgFb3407	15
recXb2698	15
fesb0585	15
thiLb0417	15
ydiQb1697	11
yrdDb3283	15
plsXb1090	15
pstAb3726	15
ynjEb1757	15
pdxAb0052	15
sfmZb0535	15
nrdAb2234	15
dinIb1061	10
gatZb2095	15
epmBb4146	15
ycfPb1108	15
znuCb1858	15
ypfHb2473	15
pgpCb2560	15
tomBb0461	8
mnmCb2324	15
yhaLb3107	6
prfAb1211	15
rpsJb3321	12
pnuCb0751	15
ogtb1335	15
hnsb1237	9
dnaAb3702	15
talAb2464	15
bcrb2182	15
ycjSb1315	15
rtcAb4475	15
ybgOb0716	15
adab2213	15
wbbIb2034	15
pyrIb4244	15
bioHb3412	15
sthAb3962	15
ccmBb2200	15
wecFb4481	15
amnb1982	15
ribEb0415	11
minCb1176	15
flhCb1891	15
hofBb0107	15
yjjGb4374	15
ybcWb0559	5
fliFb1938	15
ydaTb1358	15
tsaEb4168	15
ydiJb1687	15
tesBb0452	15
dgtb0160	15
ydhRb1667	10
bcsEb3536	15
yqgFb2949	13
mdtIb1599	8
accBb3255	15
fryCb2386	15
purDb4005	15
yaiSb0364	15
glxRb0509	15
ybcJb0528	1
mfdb1114	15
rcdAb0846	15
rplSb2606	8
ycbLb0927	15
purRb1658	15
lsrDb1515	15
rihBb2162	15
hyfCb2483	15
ompTb0565	15
nudCb3996	15
fecEb4287	15
sucCb0728	15
opgBb4359	15
tfaEb1156	15
yjjZb4567	3
kbaZb3132	15
ibsCb4665	0
ybgFb0742	15
yjgRb4263	15
yqhGb3013	15
lolBb1209	15
yeiHb2158	15
yahMb0327	11
yggUb2953	11
ydcIb1422	15
yihSb3880	15
lpxAb0181	15
creDb4400	15
waaGb3631	15
dppCb3542	15
ycbCb0920	15
yfcAb2327	15
csgGb1037	15
cbeAb2004	15
metGb2114	15
blrb4409	2
ymdFb4518	2
yfaZb2250	14
rlmJb3499	15
ldrAb4419	1
ydfOb1549	5
yfjKb2627	15
aroBb3389	15
trxCb2582	13
pspAb1304	13
cbpAb1000	15
mnmEb3706	15
yqeAb2874	15
wbbJb2033	13
modEb0761	15
prmCb1212	15
yihTb3881	15
yhaIb3104	11
yajCb0407	11
ydhZb1675	3
yiePb3755	14
paoCb0284	15
truAb2318	15
ybfBb0702	3
ygaVb2667	13
ymdAb1044	12
ygdBb2824	9
glnPb0810	15
pinEb1158	9
feoCb3410	11
fabBb2323	15
alaAb2290	15
coaAb3974	15
tpxb1324	15
ybhDb0768	15
argIb4254	15
modFb0760	15
pmrRb4703	2
ftsLb0083	14
yphCb2545	15
rutGb1006	15
cptAb2896	9
yrdBb3280	2
dppAb3544	15
fklBb4207	15
ycdUb1029	14
yfbTb2293	15
dinQb4613	0
proQb1831	15
yqgEb2948	15
ffhb2610	15
ilvDb3771	15
lonb0439	15
stfPb1154	8
mscLb3291	9
yceFb1087	15
panFb3258	15
yfbPb2275	15
eutTb2459	15
clsCb1046	15
ygeRb2865	15
mtlAb3599	15
yeiWb4502	15
yjjPb4364	15
ydiTb1700	9
ligTb0147	15
xerDb2894	15
csiEb2535	15
yiaAb3562	14
yqiCb3042	13
mokBb1420	9
yphFb2548	15
yfjTb2637	14
hisLb2018	0
hypBb2727	15
dcuAb4138	15
basRb4113	15
ycaOb0905	15
nuoCb2286	15
rseAb2572	15
rutAb1012	15
cpxPb4484	12
yegRb2085	3
gcvTb2905	15
yieLb3719	15
metRb3828	15
pflAb0902	15
mgrBb1826	0
ymgEb1195	6
csgDb1040	15
gspLb3333	15
obgEb3183	15
fucUb2804	15
nfsAb0851	15
tdcEb3114	15
argFb0273	15
ybaYb0453	15
moaEb0785	15
glgPb3428	15
ycaKb0901	11
envYb0566	15
nagEb0679	15
yhbJb3205	15
tdcBb3117	15
paoDb0283	15
prpDb0334	15
nupCb2393	15
robb4396	15
uvrDb3813	15
ynaEb1375	5
entSb0591	15
bdcRb4251	15
ydaNb1342	15
csgEb1039	13
fdhEb3891	15
sbcDb0398	15
macBb0879	15
ynfNb1551	6
iscUb2529	13
ompXb0814	15
ldhAb1380	15
flgLb1083	15
ybeYb0659	15
glnSb0680	15
nudLb1813	15
mutMb3635	15
nuoGb2283	15
cdsAb0175	15
ulaBb4194	8
ylcHb4588	2
tktAb2935	15
ompRb3405	15
pldAb3821	15
fruAb2167	15
ygeGb2851	7
fsaBb3946	15
astAb1747	15
aptb0469	15
relBb1564	6
agaSb3136	15
yfeZb2433	11
yaiLb0354	9
nadKb2615	15
pheMb1715	1
argRb3237	15
thiMb2104	15
xapRb2405	15
ydiHb1685	10
dcpb1538	15
hyaBb0973	15
rbsKb3752	15
ybgQb0718	15
yjcDb4064	15
ompAb0957	15
ychHb1205	10
xdhCb2868	13
gltDb3213	15
fldBb2895	15
yahEb0319	15
tatCb3839	15
rpoSb2741	15
ykgRb4671	0
tusDb3345	10
ygfIb2921	15
ybcHb0567	15
ampDb0110	15
sixAb2340	15
tldDb3244	15
purFb2312	15
lpoBb1105	15
rtcRb3422	15
ccmEb2197	14
uidBb1616	15
yodDb1953	3
yjfNb4188	12
ppsRb1703	15
rraBb4255	7
purLb2557	15
yibFb3592	15
ycbZb0955	15
ecpCb0291	15
wcaCb2057	15
mdtOb4081	15
yegUb2099	15
yhiMb3491	15
dinBb0231	15
ispBb3187	15
nuoHb2282	15
thiDb2103	15
ackAb2296	15
aatb0885	15
mdaBb3028	15
ybeZb0660	15
ygbEb2749	4
mepMb1856	15
fadDb1805	15
dpsb0812	15
yfcHb2304	15
purMb2499	15
ydiSb1699	15
dgoDb4478	15
ygbAb2732	11
rpmJb3299	3
acnBb0118	15
lplTb2835	15
srlDb2705	15
yhhYb3441	15
ompFb0929	13
yjbJb4045	3
ccmDb2198	4
mltBb2701	15
yeaQb1795	3
fecIb4293	15
yciNb1273	11
yfdTb2363	4
ygiFb3054	15
amiAb2435	15
wecDb3790	15
yibTb4554	12
citEb0616	15
yicNb3663	12
yjjIb4380	15
feoBb3409	15
baeRb2079	15
yiaWb3587	8
yhdPb4472	15
fkpAb3347	15
safAb1500	0
pstCb3727	15
yhhXb3440	15
preTb2146	15
chiAb3338	15
zntAb3469	15
narLb1221	15
atoCb2220	15
yfiEb2577	15
crpb3357	15
yegWb2101	15
dnaQb0215	15
soxSb4062	13
ycaMb0899	15
miaBb0661	15
bamEb2617	14
rsxGb1631	15
yigFb3817	4
yebFb1847	12
yjhHb4298	15
frmAb0356	15
phoEb0241	15
hlyEb1182	15
rlmGb3084	15
clsAb1249	15
yibHb3597	15
tatBb3838	15
araEb2841	15
dbpAb1343	15
fprb3924	15
torAb0997	15
lpxPb2378	15
ydiPb1696	15
yliEb0833	15
ydeMb1497	15
garRb3125	15
yjhQb4307	15
yncLb4598	1
yjdIb4126	2
hchAb1967	15
ybdDb4512	6
tisBb4618	2
yicGb3646	15
fimDb4317	15
lldPb3603	15
yfcRb2335	14
ybdGb0577	15
ecnBb4411	1
ybjTb0869	15
ydcZb1447	13
acrFb3266	15
ulaDb4196	15
fldAb0684	13
yjcCb4061	15
mgtLb4702	5
ynjHb1760	11
pgaBb1023	15
gyrBb3699	15
yibBb3618	15
ybcVb0558	2
rluEb1135	15
cobSb1992	15
treFb3519	15
selAb3591	15
ydgJb1624	15
kduDb2842	15
rlmCb0859	15
hybOb2997	15
yccTb0964	15
ycbJb0919	15
menCb2261	15
intZb2442	15
yhbEb3184	15
yrbLb3207	15
motBb1889	15
xanPb3654	15
gspFb3327	15
yjbHb4029	15
yceAb1055	15
ligBb3647	15
uxaBb1521	15
ydhFb1647	15
hypFb2712	15
rpoNb3202	15
yegVb2100	15
ibsAb4667	0
hldDb3619	15
recDb2819	15
prpRb0330	15
ybdMb0601	15
ypdEb2384	15
mlaDb3193	15
frrb0172	13
afuCb0262	15
wcaGb2052	15
tgtb0406	15
yohPb4679	0
gpmMb3612	15
intFb0281	15
ybbNb0492	15
metHb4019	15
eutNb2456	7
ygcSb2771	15
dtpCb4130	15
phoAb0383	15
arnDb2256	15
rpsDb3296	15
damb3387	15
ychEb1242	14
clsBb0789	15
etpb0982	12
rndb1804	15
eutRb2437	15
caiEb0035	15
grxDb1654	15
rpoZb3649	6
waaPb3630	15
tdkb1238	9
ydcYb1446	8
aisb2252	15
pepBb2523	15
rsePb0176	15
nagKb1119	15
cspDb0880	7
tabAb4252	15
fixBb0042	15
yeaJb1786	15
yihNb3874	15
gabPb2663	15
slyDb3349	15
ygaHb2683	15
nudKb2467	13
glcEb4468	15
lpdb0116	15
gntRb3438	15
yhjKb3529	15
nuoBb2287	15
murJb1069	15
oxcb2373	15
fhlAb2731	15
yfaYb2249	15
aaeRb3243	15
cysJb2764	15
rzoQb4689	8
ssuEb0937	15
yncDb1451	15
rnpAb3704	14
hemDb3804	15
argPb2916	15
truBb3166	15
endAb2945	15
ycjFb1322	15
ubiXb2311	15
bfrb3336	10
fucRb2805	15
ybbWb0511	15
rplTb1716	9
gudXb2788	15
yqcEb2775	15
wbbHb2035	12
mcrCb4345	15
yadIb0129	15
rsxCb1629	15
oppAb1243	15
efpb4147	15
chbCb1737	15
ydgUb4601	2
argGb3172	15
yeeZb2016	15
exbBb3006	14
nrfFb4075	10
ecpAb0293	15
yjgMb4256	15
idnTb4265	15
rpsBb0169	15
glnLb3869	15
gpsAb3608	15
rplVb3315	10
yejAb2177	15
rhsDb0497	15
qmcAb0489	15
yigEb4482	15
atoSb2219	15
trpLb1265	0
yoaKb4676	1
clpBb2592	15
lipAb0628	15
mscSb2924	15
frmBb0355	15
efeBb1019	15
dnaJb0015	15
gspEb3326	15
chbBb1738	4
hisSb2514	15
secBb3609	15
cusBb0574	15
ydeEb1534	15
yegKb2072	15
ydiVb1707	15
mdfAb0842	15
rhsAb3593	13
citTb0612	15
yciUb1248	9
aroDb1693	15
recCb2822	15
ygcOb2767	7
ybgDb0719	14
glnGb3868	15
gspAb3323	15
pcmb2743	15
tmcAb2474	15
alaSb2697	15
ysaAb3573	7
ilvIb0077	15
ftsHb3178	15
pptAb1461	6
fepBb0592	15
glcDb2979	15
ydfBb1572	1
cspGb0990	7
ygfZb2898	15
yhhSb3473	15
ybaMb0466	3
hdeBb3509	11
yedVb1968	15
wzzBb2027	15
yojIb2211	15
maab0459	15
grpEb2614	15
fdoIb3892	15
aceEb0114	15
yhjGb3524	15
rplBb3317	15
yfdKb2354	12
intSb2349	15
ddpXb1488	15
yegSb2086	15
hisBb2022	15
yafXb0248	15
csrDb3252	15
ccmCb2199	15
rplAb3984	15
ybfPb0689	15
guaCb0104	15
tsaAb0195	15
nikEb3480	15
yhhWb3439	15
flkb2321	15
folKb0142	15
ycfLb1104	11
yiaFb3554	15
ydcFb1414	15
dinGb0799	15
ydiFb1694	15
yagUb0287	15
rihAb0651	15
alaEb2670	14
kdgTb3909	15
yhaBb3120	15
panMb3459	15
ygcNb2766	15
yjdKb4128	6
phnIb4099	15
yadVb0140	15
gspKb3332	15
hypDb2729	15
secYb3300	15
yebVb1836	14
xdhDb2881	15
yehAb2108	15
lysUb4129	15
rhtCb3823	15
yraKb3145	15
pliGb1178	15
nupGb2964	15
yiaBb3563	9
yhcFb3219	15
yfaAb2230	15
insL1b0016	15
nadRb4390	15
yecCb1917	15
rclBb0303	6
pntBb1602	15
ftsBb2748	3
gltSb3653	15
ugpCb3450	15
folEb2153	15
selBb3590	15
pkab2584	15
hyib0508	15
mhpAb0347	15
ldtEb1678	15
ycaPb0906	15
yedAb1959	15
gptb0238	15
ddpAb1487	15
fbaAb2925	15
suhBb2533	15
rpsUb3065	3
creAb4397	12
ydaEb4526	2
pepTb1127	15
yfhGb2555	15
cysBb1275	15
phnPb4092	15
fabAb0954	15
dmsBb0895	14
bioFb0776	15
pgib4025	15
yfiLb2602	15
creCb4399	15
rimMb2608	15
potIb0857	15
hisAb2024	15
bglBb3721	15
cfab1661	15
kchb1250	15
alsCb4086	15
xylRb3569	15
flgGb1078	15
xylBb3564	15
smrAb1340	15
yecJb4537	14
hcaEb2538	15
gadXb3516	12
insAb0022	0
ygbLb2738	15
ypjKb2635	1
yeiQb2172	15
ushAb0480	15
ilvMb3769	12
mlaAb2346	15
tsaCb3282	15
ybiUb0821	15
yraRb3152	15
ygcGb2778	15
racCb1351	8
csgAb1042	10
hmpb2552	15
moeAb0827	15
yahNb0328	15
yceMb1068	15
sdaBb2797	15
yigZb3848	15
ypeAb2434	10
yciBb1254	15
mhpCb0349	15
uvrYb1914	12
rpoHb3461	15
yhjVb3539	15
mtnb0159	15
glpQb2239	15
ydjNb1729	15
tdcAb3118	15
trkAb3290	15
miaAb4171	15
yieKb3718	15
cydBb0734	15
kilRb1352	6
nudIb2251	15
dutb3640	15
bioAb0774	15
ruvAb1861	15
hyfFb2486	15
ftnAb1905	15
atpBb3738	15
gtrBb2351	15
yigGb3818	8
rcbAb1347	5
yneJb1526	15
yqeLb4683	1
uofb4637	1
puuDb1298	15
pflDb3951	15
yebCb1864	15
ninEb0548	6
ynjFb1758	13
bcsFb3537	5
gatDb2091	15
hyfEb2485	15
yaaWb0011	15
wzyEb3793	15
sgcAb4302	15
mpaAb1326	15
ybiCb0801	15
gmhBb0200	15
dauAb1206	15
yjdNb4107	15
thrCb0004	15
ydiEb1705	10
cirAb2155	15
waaLb3622	15
gloBb0212	15
fdrAb0518	15
ynfOb4533	3
ftsYb3464	15
yhbVb3159	15
furb0683	15
mqob2210	15
hisFb2025	15
ldcCb0186	15
recJb2892	15
prpCb0333	15
glpCb2243	15
ygjHb3074	7
yggNb2958	15
bamBb2512	15
ybjHb0843	11
paaYb1400	15
ytfIb4215	15
nacb1988	15
envZb3404	15
yjdJb4127	7
purNb2500	15
hypEb2730	15
flhEb1878	14
gpmAb0755	13
glrRb2554	15
cpdBb4213	15
idnDb4267	15
gntTb3415	15
tsxb0411	15
yfdSb2362	5
nagBb0678	15
cynRb0338	15
pthb1204	15
atpFb3736	15
atpGb3733	15
ygiDb3039	15
uupb0949	15
sgcXb4305	15
apaHb0049	15
nupXb2161	15
trmHb3651	15
ychNb1219	10
ldtDb0925	15
ascGb2714	15
cysPb2425	15
ygaUb2665	10
yajQb0426	14
ycbXb0947	15
cyoCb0430	15
acrZb0762	1
ygfQb4464	15
yceKb1050	8
mdtKb1663	15
ycaLb0909	15
soxRb4063	12
nagAb0677	15
msrCb1832	8
ydfAb1571	2
rhaBb3904	15
intAb2622	15
yjiJb4332	15
napCb2202	15
nlpAb3661	15
ycjNb1310	15
marRb1530	15
zapBb3928	5
shoBb4687	1
yeeXb2007	8
yniCb1727	15
plaPb2014	15
tfaRb1373	7
fadEb0221	15
yobBb1843	15
flhDb1892	10
ybaNb0468	9
ybhBb0773	15
fimGb4319	15
yfgIb2506	13
rngb3247	15
yhdEb3248	14
fliMb1945	15
yehBb2109	15
yihOb3876	15
tpiAb3919	13
yccAb0970	15
ybdZb4511	6
nikBb3477	15
uxuAb4322	15
hscBb2527	15
yodBb1974	15
fliOb1947	13
ilvLb3766	3
modBb0764	15
yeaGb1783	15
yfgDb2495	10
yqfAb2899	15
sspBb3228	15
fadJb2341	15
ycjRb1314	15
ppxb2502	15
rmfb0953	4
xerCb3811	15
yjcOb4078	15
ygeAb2840	15
yeiGb2154	15
torZb1872	15
aaeBb3240	15
yehKb4541	11
hfqb4172	9
nrfGb4076	15
cpxAb3911	15
yggMb2956	15
mcbRb1450	15
hycHb2718	15
aasb2836	15
narQb2469	15
lrhAb2289	15
idnKb4268	10
gadBb1493	15
ldtCb1113	15
intRb1345	15
chbGb1733	15
chbRb1735	15
katEb1732	15
fdnHb1475	15
insGb4278	15
ydgCb1607	10
yhjHb3525	15
ydePb1501	15
purPb3714	15
feoAb3408	12
ykfIb0245	7
murAb3189	15
mscMb4159	15
cdhb3918	15
ydeRb1503	11
yneEb1520	15
nnrb4167	15
yajGb0434	15
rseBb2571	15
murBb3972	15
yhcHb3221	13
cysUb2424	15
narYb1467	15
yfdQb2360	15
melBb4120	15
bfdb3337	6
kdgKb3526	15
yobAb1841	12
ydaGb1355	0
lldRb3604	15
artPb0864	15
nudBb1865	11
yhhQb3471	15
mcrAb1159	15
yibAb3594	7
thrSb1719	15
ymfQb1153	15
bamDb2595	15
rlmFb0807	15
alpAb2624	13
cbrBb3716	12
dgoTb3691	15
yfgHb2505	15
galEb0759	15
htrEb0139	15
yiaGb3555	12
dsdCb2364	15
fliEb1937	6
stpAb2669	12
yibNb3611	8
zapAb2910	10
yfhLb2562	13
ybhAb0766	15
flub2000	15
yohJb2141	12
menAb3930	15
mltFb2558	15
ybhKb0780	15
yfeKb2419	13
frdAb4154	15
leuCb0072	15
zurb4046	13
flgIb1080	15
yafNb0232	10
hokDb1562	1
rpmAb3185	5
speEb0121	15
nagZb1107	15
yidZb3711	15
yaaJb0007	15
artQb0862	15
gatYb2096	15
thiFb3992	15
yhfXb3381	15
elaAb2267	9
ypdIb2376	11
ygcPb2768	15
yigLb3826	15
nemAb1650	15
ycgRb1194	15
mntRb0817	9
yhcOb3239	5
ssuAb0936	15
fhuFb4367	15
aegAb2468	15
yiaTb3584	15
trpEb1264	15
nrdDb4238	15
freb3844	15
fepCb0588	15
yqiKb3051	15
lysPb2156	15
rofb0189	8
patAb3073	15
cofb0446	15
pepAb4260	15
fliNb1946	12
mlaCb3192	15
yedZb1972	15
bcsBb3532	15
dcuSb4125	15
ytfTb4230	15
fumBb4122	15
sbmCb2009	12
yliFb0834	15
ybcFb0521	15
torIb4501	5
setAb0070	15
emrBb2686	15
asnSb0930	15
racRb1356	15
srlMb2706	15
hycBb2724	15
rimIb4373	14
yggFb2930	15
yeaCb1777	5
ruvBb1860	15
proCb0386	15
pntAb1603	15
yoaCb1810	7
mngAb0731	15
yjjQb4365	14
cbrCb3717	15
wzab2062	15
hcaFb2539	15
lspAb0027	14
fimBb4312	15
sdaAb1814	15
umpGb2744	15
kdpBb0697	15
aroMb0390	15
ileSb0026	15
nuoEb2285	15
acrBb0462	15
frdDb4151	12
hflXb4173	15
ybdKb0581	15
fdhFb4079	15
remb1561	2
ydcPb1435	15
yijFb3944	15
aceFb0115	15
damXb3388	15
leuEb1798	15
waaFb3620	15
amyAb1927	15
rutEb1008	15
narGb1224	15
dinFb4044	15
emrKb2368	15
plsCb3018	15
caiFb0034	10
kdpCb0696	15
gdhAb1761	15
secAb0098	15
rplMb3231	9
ygfKb2878	15
dcuCb0621	15
speFb0693	15
yeeSb2002	15
tigb0436	15
rpsAb0911	15
ybjOb0858	14
mukEb0923	15
tatAb3836	7
glgSb3049	5
sltb4392	15
gfcDb0984	15
yieHb3715	15
ygiQb4469	15
ybdHb0599	15
ydjKb1775	15
yfeHb2410	15
zapCb0946	14
nanMb4310	15
proXb2679	15
mlaEb3194	15
ftnBb1902	14
cybBb1418	15
ibpAb3687	15
ralRb1348	5
yeaNb1791	15
asnCb3743	15
garPb3127	15
yiiFb3890	4
yidQb3688	11
yhgAb3411	15
yqhHb3014	7
mhpEb0352	15
mdtHb1065	15
hflKb4174	15
queAb0405	15
yjbSb4621	2
hsdRb4350	15
barAb2786	15
ftsPb3017	15
yhcAb3215	15
dtpBb3496	15
ynbCb1410	15
asdb3433	15
yohFb2137	15
ampEb0111	15
ygeHb2852	15
yegEb2067	15
ybhJb0771	15
treCb4239	15
ampHb0376	15
yfbLb2271	15
yrbGb3196	15
gfcAb0987	7
yegQb2081	15
ybjEb0874	15
aspSb1866	15
yieEb3712	15
ltaEb0870	15
rutFb1007	15
yhcMb3232	15
fucOb2799	15
yafJb0223	15
hokBb4428	5
dsrBb1952	4
dapBb0031	15
yibLb3602	15
yjjKb4391	15
cmoBb1871	15
norVb2710	15
polBb0060	15
yfeDb2399	15
yeaVb1801	15
truDb2745	15
zraRb4004	15
hsdSb4348	15
yijDb3964	8
sfsBb3188	14
yqjKb3100	6
tufAb3339	15
rpmBb3637	12
glmSb3729	15
yiaKb3575	15
glpDb3426	15
gltKb0653	15
ykfAb0253	15
ynjDb1756	15
yqeCb2876	15
nirCb3367	15
mnmGb3741	15
sodCb1646	15
yacHb0117	15
dnaEb0184	15
ycjYb1327	15
fadAb3845	15
rsmJb3497	15
yedJb1962	15
waaBb3628	15
rbsDb3748	15
sstTb3089	15
mobAb3857	15
atoBb2224	15
ybgPb0717	15
glfb2036	15
pitAb3493	15
yheTb3353	15
ppcb3956	15
rsmCb4371	15
wcaEb2055	15
ydaVb1360	15
allEb0515	15
ytfJb4216	15
livGb3455	15
yfeWb2430	15
frwBb3950	8
treAb1197	15
pstSb3728	15
yeiBb2152	15
erab2566	15
tesAb0494	15
relEb1563	8
yejLb2187	15
yheVb4551	1
amiBb4169	15
ytfFb4210	15
ybiYb0824	15
srlEb2703	15
holAb0640	15
wcaLb2044	15
hycCb2723	15
chpBb4225	11
rmuCb3832	15
ymcEb0991	8
djlAb0055	15
ybbOb0493	15
guaDb2883	15
mliCb1639	9
ddlAb0381	15
yafOb0233	9
allBb0512	15
glyAb2551	15
gntXb3413	15
nanKb3222	15
ecpRb0294	15
wzxBb2037	15
ulaCb4195	15
cusAb0575	15
ythAb4655	2
napGb2205	15
rfbBb2041	15
fadMb0443	10
neib0714	15
[truncated: 2,206 more rows]
