# Supplementary material for: Pooled CRISPR interference screening enables genome-scale functional genomics study in bacteria with superior performance
Source: Nat Commun. 2018 Jun 26;9:2475. doi: 10.1038/s41467-018-04899-x (PMC6018678; doi:10.1038/s41467-018-04899-x)
Supplement: Supplementary file 8 — Supplementary Data 5 [file 41467_2018_4899_MOESM8_ESM.xlsx]

## Sheet: essential genes
gene	sgRNA number used to calculate the metrics	gene fitness	Z score	FDRvalue	FPRvalue
gspK	5	-0.0972146	-0.114496	0.44085	0.422511
intR	15	0.259722	0.305891	0.0607848	0.0183545
yhbJ	13	-0.750647	-0.884084	0.000586842	9.8468e-05
dsdX	5	0.381464	0.449275	0.209521	0.110536
proB	15	-4.25286	-5.00886	0.000586842	7.95092e-05
rplE	15	-7.16568	-8.43948	0.000586842	6.57056e-05
ydbL	4	0.456519	0.537671	0.0924734	0.0320825
norV	5	0.333835	0.393178	0.39556	0.348367
lacZ	12	-0.055026	-0.0648076	0.551904	0.582869
cyaY	8	-0.0769226	-0.0905966	0.553747	0.585855
ycjR	9	-0.422731	-0.497877	0.0186173	0.00437596
purP	7	-0.457855	-0.539245	0.126267	0.0504811
ybaT	10	0.114341	0.134666	0.412286	0.374051
dinB	5	-0.821449	-0.967473	0.0380032	0.0101862
topA	5	-1.75849	-2.07108	0.0028421	0.000534577
usg	11	-0.506019	-0.59597	0.000586842	9.96719e-05
mdtA	7	-0.313798	-0.36958	0.376841	0.320733
ppiD	11	-0.238856	-0.281316	0.0964602	0.033938
alaC	12	0.168543	0.198504	0.232672	0.134041
iclR	5	0.208155	0.245157	0.433965	0.409772
yegE	6	-0.208092	-0.245083	0.345221	0.269709
ptsP	12	0.421926	0.496929	0.0576745	0.017214
yejE	12	-0.153902	-0.18126	0.324905	0.242302
fhuC	15	-0.0365333	-0.0430276	0.454828	0.442148
cspB	2	0.250503	0.295033	0.382532	0.328143
ybaB	7	-0.943211	-1.11088	0.000586842	9.9867e-05
phoQ	9	-0.247237	-0.291186	0.163184	0.0745228
tolB	15	-2.48284	-2.9242	0.000586842	8.85661e-05
kdpC	12	-0.195328	-0.23005	0.222035	0.124157
fumB	5	-0.350533	-0.412845	0.223338	0.125305
nikR	9	-0.432487	-0.509367	0.10799	0.0403272
yddG	13	0.185545	0.218528	0.412213	0.373844
xylB	7	0.357754	0.42135	0.140594	0.0585855
bfr	8	-0.0585772	-0.0689901	0.463505	0.455823
yfgH	8	0.312222	0.367724	0.149171	0.0640409
smtA	15	-1.66187	-1.95729	0.000586842	9.51856e-05
yggX	7	0.28077	0.330681	0.3446	0.26805
allC	13	0.240706	0.283495	0.0473203	0.0134461
yjjK	9	-0.23338	-0.274866	0.160254	0.0720401
cbl	10	0.122953	0.14481	0.427506	0.397808
pyrB	5	-0.706968	-0.832641	0.0784725	0.0260038
ansP	5	-0.200773	-0.236463	0.302671	0.210828
relA	12	-0.0842151	-0.0991855	0.446091	0.428867
selD	6	0.279479	0.329161	0.199984	0.10231
yjjJ	9	0.117295	0.138146	0.349957	0.278226
nsrR	12	-0.843639	-0.993607	0.000586842	9.81659e-05
fepE	15	0.236759	0.278846	0.177883	0.0848629
yliE	15	0.234027	0.275629	0.0517977	0.0150241
yihY	6	-0.995603	-1.17259	0.00093572	0.000162946
yfeO	8	0.139826	0.164682	0.287144	0.191573
clcA	7	0.3267	0.384775	0.0840045	0.0283807
hcaE	7	-0.188017	-0.221439	0.243994	0.144368
yceA	12	-0.284441	-0.335005	0.0834102	0.0280462
agaD	10	0.290011	0.341565	0.308124	0.218648
yejK	10	0.361978	0.426324	0.00794995	0.0016809
nanC	5	-0.499497	-0.588289	0.187903	0.0926182
gfcC	5	0.627823	0.739427	0.0126672	0.00288223
dsbA	8	0.313756	0.36953	0.176141	0.0833616
aceF	13	-5.72182	-6.73895	0.000586842	7.52103e-05
glmM	11	-1.09179	-1.28587	0.000586842	9.85428e-05
ydaM	10	0.136146	0.160348	0.393213	0.344691
amiA	11	-0.156619	-0.18446	0.308124	0.218746
gpsA	10	-0.12087	-0.142356	0.406244	0.364528
melR	6	-0.165147	-0.194504	0.309699	0.221725
yhjC	15	-0.229315	-0.270079	0.0742656	0.0241714
ppdA	13	-0.263764	-0.310651	0.246759	0.147252
ycbV	13	-0.1432	-0.168656	0.299292	0.206948
ypjJ	1	-0.479212	-0.564398	0.30131	0.209251
yajG	5	0.217798	0.256514	0.307993	0.218336
ampG	15	-0.107562	-0.126683	0.294321	0.200115
hemA	14	-7.40235	-8.71821	0.000586842	6.4996e-05
ydhX	7	0.385204	0.453679	0.0836996	0.0282069
perR	10	-0.303168	-0.35706	0.129589	0.0520528
fhuB	15	-0.0633957	-0.0746651	0.376585	0.320099
purU	8	-0.193901	-0.228369	0.386244	0.333415
fusA	15	-7.89923	-9.30342	0.000586842	5.97724e-05
wecE	5	0.154778	0.182291	0.347763	0.27303
arnC	11	0.10343	0.121817	0.380221	0.32514
gor	7	-0.563898	-0.664139	0.0010868	0.000191004
galE	13	0.14283	0.16822	0.323797	0.240641
ygcE	15	0.19602	0.230865	0.203568	0.105802
pal	10	-1.70789	-2.01149	0.000586842	9.52547e-05
sodA	6	0.229949	0.270826	0.332021	0.25292
malS	9	0.402908	0.47453	0.0840265	0.0284322
yneJ	6	0.662665	0.780462	0.0098575	0.00219532
rpsB	14	-7.63303	-8.9899	0.000586842	6.41049e-05
potC	15	-0.483036	-0.568902	0.000586842	9.94838e-05
ycgN	11	0.0950081	0.111897	0.356247	0.289331
mdh	11	-0.299239	-0.352433	0.117199	0.0456608
kduD	10	0.0561206	0.0660968	0.528912	0.54993
dcd	15	-3.78729	-4.46054	0.000586842	8.18225e-05
yaiA	5	0.16763	0.197428	0.437132	0.416266
ycfT	15	-0.312365	-0.367892	0.0310617	0.00801775
pabA	5	0.0975507	0.114892	0.549416	0.579209
atpH	10	-1.70771	-2.01128	0.000586842	9.53205e-05
sixA	15	-0.788474	-0.928636	0.000586842	9.89019e-05
gntT	14	-0.292207	-0.34415	0.0207228	0.00494313
sgcA	13	-0.214778	-0.252958	0.126631	0.0507287
mrcA	15	-1.35651	-1.59765	0.000586842	9.47699e-05
murB	13	-8.48756	-9.99634	0.000586842	6.20921e-05
rpoA	15	-7.99485	-9.41605	0.000586842	5.92004e-05
hcaD	11	0.125356	0.147639	0.288442	0.193255
katG	8	0.185718	0.218732	0.404781	0.361348
frsA	8	-0.193083	-0.227406	0.199849	0.102046
hcaF	14	0.314544	0.370459	0.0336514	0.00885778
yjfC	5	-0.711657	-0.838164	0.00732323	0.00153071
yeaJ	7	0.255337	0.300726	0.309699	0.221195
hyfR	5	0.132652	0.156232	0.446549	0.429665
ydjF	7	-0.109522	-0.128991	0.358614	0.293192
argA	14	0.164794	0.194088	0.305061	0.214136
xerD	13	-0.82746	-0.974552	0.000586842	9.84303e-05
fnr	13	-0.0924538	-0.108889	0.367942	0.307631
smpB	15	-3.48608	-4.10577	0.000586842	8.72039e-05
ypdE	9	-0.16574	-0.195203	0.353725	0.284583
yqiC	11	-0.558957	-0.658319	0.0006583	0.00011234
ibpA	12	-0.133833	-0.157623	0.281244	0.185413
gnd	6	-0.161009	-0.18963	0.436171	0.414649
ugpQ	14	-0.277684	-0.327046	0.00448754	0.00088501
efeO	13	0.182453	0.214887	0.100418	0.0360511
narU	10	-0.302688	-0.356495	0.0732562	0.0237445
rpmD	5	-7.16024	-8.43307	0.000586842	8.98512e-05
rutE	13	0.486912	0.573467	0.000586842	9.97281e-05
agp	7	-0.273705	-0.32236	0.180946	0.0874893
bamC	5	-0.153898	-0.181255	0.438857	0.419204
cynT	14	-0.298014	-0.35099	0.0340343	0.00898594
yjtD	5	-0.168362	-0.198291	0.357263	0.290841
glgP	7	-0.12948	-0.152497	0.394967	0.347394
acnB	13	-3.05134	-3.59376	0.000586842	8.7833e-05
prfB	15	-7.87403	-9.27374	0.000586842	6.13579e-05
adhE	6	-0.228655	-0.269302	0.285897	0.190398
yhdE	9	-0.370414	-0.43626	0.0206845	0.00492846
nagB	5	0.391726	0.461361	0.138146	0.0570126
yibB	5	-0.0970111	-0.114256	0.55566	0.588923
trmL	5	-0.221274	-0.260609	0.311907	0.225936
yadE	12	-0.181315	-0.213546	0.29743	0.204703
ybhD	10	-0.136226	-0.160442	0.321059	0.236989
tap	7	0.591115	0.696193	0.0290737	0.00738553
rtcA	6	-0.215304	-0.253577	0.321237	0.237292
ycaN	12	0.190782	0.224696	0.268558	0.169902
dctR	6	-0.276123	-0.325207	0.248466	0.148924
treC	11	-0.872352	-1.02742	0.000586842	9.84747e-05
gmr	5	-0.34257	-0.403466	0.320682	0.236538
gcvT	14	-0.345959	-0.407458	0.00174125	0.000312098
rsxC	14	-0.371411	-0.437434	0.0324106	0.00845496
yicN	6	0.247832	0.291887	0.116115	0.0451381
msbA	15	-7.99067	-9.41111	0.000586842	5.94313e-05
fadK	10	-0.227798	-0.268292	0.109371	0.0413491
yfeR	13	0.173555	0.204407	0.369016	0.3096
paaH	6	-0.289798	-0.341314	0.213338	0.114447
pgaD	6	-0.310241	-0.36539	0.205155	0.107173
adiY	7	0.236161	0.278142	0.31463	0.229457
dsbE	5	0.283227	0.333574	0.114452	0.0440378
yafK	5	0.248063	0.29216	0.211562	0.112681
anmK	14	-0.179925	-0.211909	0.0688761	0.0219182
fliH	11	0.59186	0.697071	0.000586842	9.87951e-05
bamD	14	-1.00732	-1.18639	0.000586842	9.91206e-05
yijO	10	0.166782	0.19643	0.387775	0.336802
rpoC	15	-7.87939	-9.28006	0.000586842	6.00294e-05
dacA	13	0.290259	0.341857	0.222275	0.124399
yggI	13	0.118641	0.139732	0.341424	0.263748
ykgH	7	0.233518	0.275029	0.245799	0.146392
slp	12	-0.205904	-0.242506	0.0661108	0.0208254
yaaX	6	0.214221	0.252302	0.353725	0.283898
yrdD	15	-0.43189	-0.508664	0.000586842	9.99677e-05
yhjY	11	0.313673	0.369432	0.1386	0.0575315
prc	13	-0.584394	-0.688277	0.000586842	9.95569e-05
chbR	8	0.258345	0.304269	0.0930905	0.0324674
yeiI	6	-0.452797	-0.533288	0.0526619	0.0153608
casB	13	-0.0605679	-0.0713347	0.349365	0.276938
rhlB	11	0.248665	0.292868	0.0478011	0.0136084
prfC	14	-0.631298	-0.74352	0.000586842	9.9219e-05
mutH	5	-0.375009	-0.441672	0.232672	0.134029
cysM	5	-0.435683	-0.513131	0.108675	0.0407992
yjiC	10	-0.164263	-0.193463	0.327813	0.246988
uidC	7	0.295585	0.348129	0.177334	0.0843944
envZ	11	-0.621558	-0.732048	0.000586842	9.9905e-05
eutL	8	0.35013	0.41237	0.0920514	0.031862
yhbY	6	-0.154993	-0.182545	0.379415	0.324044
idnR	9	-0.199384	-0.234827	0.258988	0.160039
ycbJ	12	0.150358	0.177087	0.376585	0.319525
dmlR	11	0.213022	0.250889	0.256378	0.157188
nlpC	11	0.0588473	0.0693082	0.432517	0.406765
metC	5	0.0955552	0.112541	0.431668	0.405284
ompL	14	0.162412	0.191283	0.257804	0.158892
ytfJ	10	0.191783	0.225875	0.272233	0.175017
agaC	15	-0.350667	-0.413003	0.0328362	0.00860794
arsC	9	0.326244	0.384238	0.151771	0.0658087
insQ	8	0.180536	0.212629	0.345156	0.268668
dppC	11	0.0140001	0.0164888	0.661365	0.725436
hyaA	12	0.108515	0.127804	0.382864	0.32878
hemH	12	-5.95736	-7.01636	0.000586842	8.40467e-05
zapB	5	-0.803357	-0.946164	0.019736	0.00469715
lpxK	15	-7.12454	-8.39103	0.000586842	6.6804e-05
sfmD	6	-0.191196	-0.225183	0.356247	0.289025
hycF	10	0.27218	0.320563	0.0977581	0.0346762
hisM	9	0.127251	0.149872	0.47304	0.470768
yjjU	12	-0.190707	-0.224607	0.187482	0.0921086
ydjA	7	0.354631	0.417671	0.109371	0.0413362
yfjY	13	-0.367689	-0.433051	0.0866679	0.0295102
kbaY	14	0.0953663	0.112319	0.359946	0.29515
nuoG	15	-0.696145	-0.819894	0.000586842	9.84025e-05
yfdE	5	0.283722	0.334157	0.344034	0.267148
ushA	7	-0.164317	-0.193527	0.43748	0.417097
yneF	5	-0.282452	-0.332662	0.232672	0.134011
dcuB	14	-0.181086	-0.213277	0.139694	0.0581355
coaA	7	-6.03326	-7.10575	0.000586842	9.23091e-05
hisC	15	0.144706	0.170429	0.320951	0.236823
lhgO	11	0.218145	0.256923	0.119473	0.0467071
ybeX	15	-0.6436	-0.758008	0.000586842	9.89149e-05
gldA	15	-0.137368	-0.161787	0.220727	0.12307
mlaD	15	-0.120559	-0.14199	0.187777	0.0924983
rsmE	6	-0.5016	-0.590766	0.0454887	0.0127669
ydeN	9	0.148592	0.175006	0.390908	0.340468
ilvI	5	-0.153782	-0.181119	0.244083	0.144542
idi	5	0.454887	0.535749	0.0778343	0.0257714
atpC	10	-1.77181	-2.08677	0.000586842	9.51189e-05
glcB	9	-0.200885	-0.236595	0.21349	0.115301
yebG	6	-0.118221	-0.139236	0.505673	0.518576
pncB	14	-0.296931	-0.349714	0.0195939	0.00463834
agaV	5	0.193127	0.227458	0.39556	0.348446
yieP	12	0.0686207	0.080819	0.391993	0.342135
frvR	10	-0.321453	-0.378595	0.0297431	0.00759759
caiD	6	-0.174444	-0.205454	0.305848	0.215339
yciH	5	-0.313977	-0.36979	0.194424	0.0983941
ynjE	8	-0.513398	-0.604662	0.0306338	0.00789907
fiu	15	-0.0984284	-0.115925	0.406244	0.364951
ybhH	10	-0.370403	-0.436247	0.0991187	0.0353986
ycaD	15	-0.11633	-0.137009	0.364821	0.301497
xseB	8	-5.78976	-6.81897	0.000586842	8.4855e-05
eamB	5	-0.65993	-0.777242	0.160504	0.0722221
cydD	15	-4.71035	-5.54767	0.000586842	8.94503e-05
yajQ	9	0.140708	0.165721	0.311168	0.224998
tauA	10	-0.0954566	-0.112425	0.466987	0.460993
intE	11	-0.247802	-0.291852	0.142755	0.0601374
scpC	13	0.116859	0.137633	0.355434	0.287159
udp	8	-0.325409	-0.383254	0.0576745	0.0172242
ygbT	6	-0.846319	-0.996763	0.0028826	0.000543742
rrrQ	10	0.0951522	0.112067	0.432517	0.406764
ykfM	5	0.0866447	0.102047	0.518671	0.536552
codB	15	-0.140991	-0.166054	0.27602	0.179138
cysK	6	-0.167844	-0.197681	0.405335	0.361951
helD	15	0.0747628	0.0880529	0.46434	0.4575
caiB	13	-0.0598076	-0.0704392	0.396309	0.349867
yphG	5	-0.506201	-0.596185	0.109471	0.041463
sfmF	15	-0.124409	-0.146524	0.475668	0.473894
psiF	11	0.32734	0.38553	0.177334	0.0844106
yahG	9	-0.181658	-0.213951	0.234625	0.135919
hsdM	8	0.133475	0.157202	0.376585	0.320077
yidB	8	-0.390128	-0.459479	0.176141	0.083465
ymfL	5	0.270253	0.318294	0.482945	0.485938
bioD	10	-0.0461557	-0.0543605	0.490837	0.497144
yliI	8	0.206666	0.243404	0.16565	0.0764096
gudD	5	-0.303391	-0.357322	0.234493	0.135748
rplL	5	-7.63629	-8.99375	0.000586842	8.86529e-05
yciN	9	-0.0589416	-0.0694192	0.447071	0.430918
yddB	13	0.216188	0.254619	0.22055	0.122854
folC	15	-4.17737	-4.91995	0.000586842	8.48875e-05
ydiP	6	-0.0848112	-0.0998875	0.43748	0.417184
lexA	6	-4.54812	-5.35661	0.000586842	9.74543e-05
glpT	8	0.226782	0.267096	0.162309	0.0738742
sapB	15	-0.990894	-1.16704	0.000586842	9.75139e-05
yebK	9	-0.30562	-0.359948	0.10067	0.0361888
nupX	15	0.0488679	0.0575548	0.472817	0.470419
hypD	6	-0.331978	-0.390991	0.193407	0.0970434
glyA	15	-4.02984	-4.74619	0.000586842	8.28764e-05
nanR	8	-0.119249	-0.140447	0.508649	0.523574
thiH	7	-0.347853	-0.409688	0.0511633	0.014744
lolE	14	-8.16004	-9.6106	0.000586842	6.95988e-05
hemY	10	-0.552805	-0.651073	0.000586842	9.97749e-05
purK	8	0.261325	0.307779	0.157367	0.0697971
yfaE	6	-1.55842	-1.83545	0.000677183	0.000115926
wzb	7	-0.475162	-0.559628	0.107509	0.0400103
uhpA	11	-0.117039	-0.137844	0.370009	0.310947
ydhC	5	0.184168	0.216906	0.321941	0.238202
xylE	5	0.439744	0.517915	0.134495	0.0547088
pcnB	13	-0.330222	-0.388923	0.000586842	9.99592e-05
fdnG	5	-0.302102	-0.355805	0.214833	0.117175
dsbB	10	-0.0626151	-0.0737458	0.534656	0.558808
rlmM	5	-0.144166	-0.169793	0.381054	0.326261
ydeO	14	0.0143929	0.0169514	0.700356	0.77122
yghQ	5	-0.226172	-0.266377	0.244171	0.144659
yccA	13	0.117392	0.13826	0.353225	0.282974
argB	14	0.138548	0.163177	0.27038	0.173084
yeaW	9	0.184063	0.216783	0.327816	0.247078
speA	13	-0.0785838	-0.0925531	0.431763	0.405708
accA	15	-7.37966	-8.69149	0.000586842	6.26462e-05
rpsH	13	-7.38125	-8.69336	0.000586842	6.73405e-05
blc	13	0.301041	0.354555	0.116115	0.0451451
dnaG	15	-6.03275	-7.10515	0.000586842	7.57974e-05
corA	12	-0.0992922	-0.116943	0.30487	0.213626
yfiH	5	-0.568644	-0.669728	0.161298	0.0728824
dsbC	5	-0.0661082	-0.0778598	0.563062	0.598808
fbaA	15	-5.28284	-6.22193	0.000586842	7.79402e-05
citG	12	-0.0755211	-0.0889459	0.472674	0.469776
glgB	6	-0.0372923	-0.0439215	0.614958	0.667692
mdfA	14	0.19097	0.224917	0.180364	0.0868693
citT	5	-0.171825	-0.202369	0.392891	0.343892
djlB	7	0.212804	0.250633	0.336924	0.258912
ygeY	6	-0.10499	-0.123653	0.44085	0.422527
accC	15	-7.5272	-8.86526	0.000586842	6.1938e-05
yeeR	11	0.160485	0.189013	0.206125	0.108015
rprA	5	0.192998	0.227306	0.454199	0.440734
moaC	5	0.199568	0.235044	0.368574	0.308452
sgcX	13	0.113112	0.133219	0.355434	0.28714
manY	13	-0.402952	-0.474582	0.00330385	0.000635611
rng	13	-0.465472	-0.548216	0.000586842	9.98446e-05
dcuS	12	0.317162	0.373541	0.217249	0.119047
patD	9	-0.134559	-0.158479	0.358833	0.293948
lpxM	14	-0.432149	-0.50897	0.00183644	0.000332115
yagI	8	0.228629	0.269271	0.170603	0.0798336
ymfE	14	0.242022	0.285044	0.15899	0.0709863
lgt	13	-8.08026	-9.51663	0.000586842	6.41304e-05
glpG	13	-0.376857	-0.443848	0.0448872	0.0125258
mhpD	5	-0.618854	-0.728863	0.0953269	0.0333794
potE	11	-0.152443	-0.179542	0.35745	0.291089
atpA	14	-1.66023	-1.95535	0.000586842	9.35746e-05
glnH	11	-0.153831	-0.181176	0.351644	0.2807
cdd	5	0.15764	0.185663	0.381791	0.327024
csgE	7	0.18285	0.215354	0.30487	0.213669
trkA	15	-0.988342	-1.16403	0.000586842	9.69624e-05
ybhF	11	-0.354792	-0.417861	0.0119894	0.00271513
alsA	11	0.0842173	0.099188	0.463505	0.455509
lpxC	15	-7.16449	-8.43808	0.000586842	6.56204e-05
yfcH	5	0.211182	0.248723	0.299584	0.207552
arnF	11	-0.0699365	-0.0823687	0.563702	0.600128
dxr	15	-6.36678	-7.49856	0.000586842	6.8219e-05
minE	6	-7.81699	-9.20656	0.000586842	8.31403e-05
murD	15	-8.22249	-9.68415	0.000586842	5.79967e-05
yeiW	15	0.0358618	0.0422367	0.472739	0.470088
ftsE	11	-3.51795	-4.14331	0.000586842	8.95179e-05
yafW	7	-0.192031	-0.226167	0.297392	0.204269
abgR	14	0.125983	0.148378	0.323633	0.240162
ybcM	5	-0.287344	-0.338424	0.282245	0.186224
epmB	6	-2.69893	-3.1787	0.000586842	9.62895e-05
sseA	8	-0.101079	-0.119047	0.517887	0.535299
yfbN	7	0.164626	0.19389	0.294404	0.200251
alpA	13	0.0909339	0.107099	0.428689	0.399714
yigB	12	-0.120927	-0.142424	0.311907	0.226028
proQ	14	-0.339535	-0.399892	0.00205978	0.00037748
yjcZ	13	0.0535283	0.0630437	0.463505	0.455317
ycbL	11	-0.25115	-0.295795	0.0531969	0.0156298
hybB	11	-0.111583	-0.131419	0.308124	0.218925
hyfH	6	0.264078	0.311022	0.185968	0.0907761
rutF	14	0.139739	0.164579	0.366313	0.303909
narI	9	0.365516	0.430491	0.0928289	0.0322548
hyfG	13	0.125816	0.148181	0.347735	0.272821
fliT	9	-0.381615	-0.449452	0.0376418	0.0100394
livM	13	0.188569	0.22209	0.211224	0.112444
citB	10	0.119044	0.140205	0.386244	0.333782
ydhV	14	-0.120694	-0.142149	0.388363	0.337715
pfkB	5	0.360163	0.424186	0.367488	0.306749
treA	8	-0.350461	-0.41276	0.184631	0.0897855
kdpD	5	-0.351615	-0.414119	0.0480047	0.0136921
adk	15	-7.93641	-9.34721	0.000586842	5.95026e-05
yadK	13	0.398509	0.469349	0.135956	0.0558139
aceB	6	-0.218931	-0.257849	0.299047	0.206555
rfbA	14	0.269476	0.317379	0.0243206	0.00603939
dgoA	5	0.189377	0.223041	0.282605	0.186939
yhaC	11	0.0237583	0.0279817	0.48219	0.48285
rrsH	15	-7.96587	-9.38191	0.000586842	5.97928e-05
ribF	15	-7.63326	-8.99018	0.000586842	6.13443e-05
araC	6	0.59731	0.70349	0.0102039	0.00228067
rihC	9	0.491059	0.578351	0.137997	0.0569108
qseB	12	-0.236375	-0.278394	0.270337	0.172855
rluB	10	-0.976688	-1.15031	0.000586842	9.89614e-05
dosP	13	0.157708	0.185743	0.218015	0.119875
mdtP	8	-0.12899	-0.151919	0.381791	0.327097
ispB	14	-6.2373	-7.34606	0.000586842	7.19924e-05
pflA	7	-0.473395	-0.557548	0.0298631	0.00766432
trmD	14	-8.04771	-9.4783	0.000586842	6.17665e-05
ggt	9	0.247756	0.291798	0.0929044	0.0323566
gspC	13	-0.273376	-0.321973	0.0484106	0.0138598
ydeQ	9	-0.364962	-0.429839	0.0418441	0.0114301
rpoE	11	-2.47766	-2.91809	0.000586842	9.17069e-05
puuB	7	0.108889	0.128245	0.479875	0.479502
bdcR	14	-0.183752	-0.216416	0.297431	0.204843
rplD	9	-8.04362	-9.47348	0.000586842	7.47328e-05
glsB	10	-0.191896	-0.226007	0.219563	0.121361
yfdF	13	0.0407525	0.0479968	0.482811	0.484814
ybdR	15	0.242325	0.285401	0.108675	0.0408659
uvrC	5	-0.885742	-1.04319	0.0101959	0.00227615
dcrB	12	-0.0884229	-0.104141	0.427506	0.397774
yjdF	11	-0.51079	-0.60159	0.00709083	0.00147119
ycaM	7	0.223414	0.263129	0.392891	0.344293
garK	10	0.239979	0.282638	0.211573	0.112814
adiA	9	-0.137379	-0.161799	0.431124	0.403026
preT	10	0.146982	0.173109	0.267327	0.168563
yeiE	15	-0.259807	-0.305991	0.07372	0.0239642
pqqL	6	-0.250657	-0.295214	0.167552	0.0777461
ybjC	6	-0.281941	-0.33206	0.173544	0.0816757
yeaX	5	-0.424895	-0.500426	0.112066	0.0427887
narH	6	-0.676676	-0.796964	0.0239153	0.00589718
bepA	6	-0.254919	-0.300234	0.297392	0.204438
chbF	12	-0.111089	-0.130836	0.366313	0.303774
pepE	9	-0.126828	-0.149373	0.316586	0.231393
pmbA	12	-0.374973	-0.441629	0.0408188	0.0111168
fhuD	5	0.229199	0.269942	0.528942	0.550104
glxR	5	-0.168582	-0.19855	0.481712	0.481984
motA	14	0.424023	0.499399	0.00182472	0.000328528
ttcA	12	0.336578	0.396409	0.0240167	0.00592863
glpC	13	-0.164897	-0.19421	0.260331	0.161637
ptsN	15	-1.52431	-1.79528	0.000586842	9.36119e-05
deoB	14	-0.363762	-0.428425	0.00146065	0.000259451
ybgK	10	0.140236	0.165164	0.347458	0.272324
yedI	5	0.360868	0.425017	0.174494	0.0823377
gstB	5	-0.386501	-0.455207	0.204243	0.106262
yafQ	6	-0.156222	-0.183993	0.394943	0.347135
stfR	7	-0.245113	-0.288685	0.199396	0.101653
secF	13	-4.41988	-5.20557	0.000586842	8.13642e-05
nuoK	10	-0.753044	-0.886907	0.000586842	9.86606e-05
proP	7	-0.315581	-0.37168	0.0994766	0.0355798
mdtG	10	0.0354563	0.0417591	0.600234	0.648405
yahF	5	0.305164	0.359411	0.203522	0.105723
thiL	14	-1.77637	-2.09214	0.000586842	9.53208e-05
yafV	11	-0.141485	-0.166636	0.32839	0.247897
ygcS	6	-0.250852	-0.295444	0.259966	0.161097
ompX	7	0.161836	0.190605	0.481296	0.481309
atpB	15	-1.16515	-1.37227	0.000586842	9.59046e-05
ygdH	5	0.957525	1.12774	0.00454898	0.000903229
ydhP	6	0.236418	0.278445	0.260931	0.162274
yehB	9	-0.180181	-0.21221	0.355537	0.287433
yjjA	7	-0.200556	-0.236207	0.267491	0.168739
yhcH	7	0.322823	0.380209	0.191781	0.0959704
glpB	7	0.253904	0.299039	0.238435	0.139213
ispH	15	-5.8531	-6.89357	0.000586842	7.3406e-05
yqjC	15	0.173715	0.204595	0.269709	0.171751
ucpA	7	-0.413515	-0.487023	0.191691	0.0958226
ydcR	12	0.070869	0.0834669	0.37405	0.316551
ygjQ	13	-0.21263	-0.250428	0.200256	0.102865
dnaC	15	-7.79512	-9.1808	0.000586842	6.0233e-05
rffG	13	0.245043	0.288602	0.12456	0.0496624
ssuC	7	-0.105278	-0.123993	0.597315	0.64429
yfjL	8	-0.160653	-0.189211	0.399412	0.353731
btuF	9	-0.102543	-0.120771	0.439831	0.420725
cbrA	8	-0.43555	-0.512974	0.102978	0.0374676
ileS	15	-7.89598	-9.29959	0.000586842	5.98925e-05
yhfA	10	-0.0613356	-0.0722388	0.524825	0.544695
ykfF	6	0.233277	0.274746	0.350092	0.278428
fepB	5	0.140862	0.165902	0.310115	0.223051
pyrE	6	-0.376255	-0.443139	0.0658251	0.0205941
lepB	14	-8.2178	-9.67862	0.000586842	6.07515e-05
pepA	9	-1.83301	-2.15886	0.000586842	9.58874e-05
nrfE	9	-0.365491	-0.430462	0.0550003	0.0162334
mepS	14	0.256433	0.302017	0.064391	0.0200245
yhaV	12	0.0593254	0.0698712	0.463345	0.454655
prmB	15	-0.68862	-0.811031	0.000586842	9.96177e-05
yceD	14	-3.86639	-4.55369	0.000586842	8.27399e-05
trxB	15	-1.01296	-1.19302	0.000586842	9.6723e-05
ygaP	6	-0.246166	-0.289926	0.273949	0.177347
ygjP	8	0.118404	0.139452	0.430486	0.402082
mntH	5	-0.431225	-0.507881	0.12456	0.0496332
setC	15	0.144967	0.170736	0.27819	0.181459
yfaL	12	0.181409	0.213656	0.23509	0.136582
ycbZ	8	-0.188026	-0.22145	0.235502	0.137041
emrD	15	0.182814	0.215311	0.187453	0.0918821
ypfN	5	-0.277636	-0.32699	0.544426	0.572488
sulA	8	-0.340785	-0.401364	0.0260184	0.00651349
sbmC	7	0.131153	0.154467	0.307476	0.217733
ssuB	14	-0.169856	-0.20005	0.138328	0.0571659
adhP	10	0.215357	0.25364	0.261986	0.163327
yjjN	11	0.0449773	0.0529726	0.529546	0.551157
ydeI	5	0.521702	0.614441	0.0319624	0.00829313
baeR	13	-0.260218	-0.306475	0.129067	0.0517735
miaA	15	-0.501071	-0.590142	0.000586842	9.97771e-05
pbpG	15	0.233395	0.274884	0.0931643	0.0325221
glyW	2	-8.23356	-9.69719	0.000586842	9.67654e-05
araA	5	-0.348886	-0.410905	0.0975079	0.0344832
yqaB	10	0.315431	0.371503	0.109664	0.0415777
atoB	13	-0.251623	-0.296353	0.253902	0.15492
chbC	8	0.2518	0.296561	0.283589	0.188024
dam	10	-1.05225	-1.2393	0.000586842	9.89068e-05
yfeZ	8	0.234085	0.275697	0.214628	0.116701
kdsD	13	-3.55269	-4.18422	0.000586842	8.69913e-05
asmA	15	0.0802314	0.0944936	0.479875	0.479416
eutN	6	0.0410877	0.0483916	0.598369	0.64623
ugpE	5	-0.511086	-0.601938	0.0217978	0.0052873
yieH	9	-0.167085	-0.196787	0.293734	0.199244
waaU	7	-0.0369858	-0.0435605	0.747948	0.826237
yhaM	11	-0.197214	-0.232271	0.278815	0.182418
yehM	7	-0.559911	-0.659442	0.0450054	0.0125709
eutG	7	0.225975	0.266145	0.120541	0.0474801
xylF	8	0.208001	0.244975	0.219999	0.121956
yjiM	8	0.295423	0.347938	0.147088	0.0626729
yeeA	6	0.188324	0.221801	0.32504	0.242886
sgbU	7	-0.272969	-0.321492	0.173749	0.0818183
gspF	6	0.0892337	0.105096	0.536099	0.561343
yegX	6	-0.13464	-0.158574	0.326683	0.245309
wcaK	8	-0.384758	-0.453154	0.0221588	0.0053808
thiG	5	0.398048	0.468807	0.200256	0.10262
uraA	14	0.089919	0.105903	0.423322	0.391416
recR	12	-0.355972	-0.41925	0.034003	0.00896856
srlA	8	0.329399	0.387953	0.0274117	0.00689173
ynjB	7	-0.438656	-0.516633	0.217249	0.119091
yjeN	5	0.295796	0.348377	0.225534	0.127477
cbrC	11	0.10292	0.121215	0.381025	0.326134
phr	15	0.0979376	0.115347	0.249767	0.150825
yeeS	6	-0.444008	-0.522936	0.200256	0.103374
rplI	8	-5.41359	-6.37593	0.000586842	8.61401e-05
yciK	12	-0.474215	-0.558513	0.00425258	0.000831825
ybgD	9	0.139636	0.164458	0.358766	0.293605
yhhN	15	-0.187911	-0.221315	0.120433	0.0473709
yfeH	8	-0.536678	-0.63208	0.0196773	0.00467791
rlpA	13	0.320677	0.377681	0.0997641	0.0357143
ssrA	15	-4.22063	-4.9709	0.000586842	7.93565e-05
dapB	6	-5.29548	-6.23682	0.000586842	8.97434e-05
yhfZ	8	0.407938	0.480454	0.101491	0.0366745
mrdB	15	-3.55723	-4.18957	0.000586842	8.64386e-05
tusE	9	-2.18961	-2.57884	0.000586842	9.57515e-05
pinR	14	0.134691	0.158634	0.295881	0.202359
metJ	7	-2.89536	-3.41005	0.000586842	9.5549e-05
rcsF	15	-0.25428	-0.299481	0.0649728	0.0202577
puuR	12	-0.137747	-0.162233	0.482397	0.483489
yheT	9	0.0789038	0.09293	0.426162	0.39592
rlmL	5	-0.302384	-0.356137	0.353225	0.283246
ackA	15	-4.89432	-5.76436	0.000586842	7.65574e-05
tusC	13	-2.6438	-3.11377	0.000586842	9.22291e-05
ptrA	11	0.408952	0.481648	0.0141625	0.00326428
mdtL	6	-0.171502	-0.201989	0.292231	0.197597
paaY	14	-0.0760204	-0.089534	0.373841	0.316269
yjbD	9	-0.0304625	-0.0358776	0.580981	0.624178
rhsD	11	-0.107505	-0.126616	0.420997	0.387572
rsuA	7	-0.398852	-0.469753	0.180025	0.0864648
ygiD	8	-0.382636	-0.450654	0.013448	0.00307432
clsB	5	0.451052	0.531232	0.0615158	0.0187837
osmC	8	0.193573	0.227984	0.243269	0.143733
yncE	5	-0.459936	-0.541696	0.289731	0.194818
ybhN	10	0.318683	0.375333	0.0443793	0.0123603
fadD	8	0.100539	0.118411	0.45918	0.448843
pgpB	9	0.331281	0.390171	0.121615	0.0480991
ytfL	12	-0.378398	-0.445664	0.0354814	0.00942515
malQ	6	-0.231812	-0.27302	0.242372	0.142748
sapD	15	-0.878839	-1.03506	0.000586842	9.69068e-05
argI	6	-0.258822	-0.304831	0.216352	0.118425
mutL	5	0.288635	0.339944	0.219999	0.121955
rnhB	14	-7.08479	-8.3442	0.000586842	7.25663e-05
dcuD	9	0.140022	0.164912	0.432674	0.407173
mtlA	9	0.250441	0.294961	0.145769	0.0619545
flhC	14	0.956372	1.12638	0.000586842	9.75507e-05
tpx	5	-0.712437	-0.839082	0.00453014	0.000895843
dacD	7	-0.217136	-0.255735	0.308124	0.218889
ygdD	7	-0.434115	-0.511285	0.0282959	0.00715197
tnaB	8	0.154087	0.181478	0.37944	0.324166
ydeE	9	-0.177239	-0.208746	0.297168	0.203805
rna	5	-0.281811	-0.331907	0.24009	0.14076
feoC	8	0.218386	0.257207	0.314104	0.228821
marR	15	0.116824	0.137591	0.282974	0.187465
fieF	11	-0.179349	-0.21123	0.279558	0.183475
yigM	7	0.132812	0.156421	0.431763	0.405696
sxy	13	-0.258993	-0.305033	0.06902	0.0220381
tolA	12	-2.53397	-2.98442	0.000586842	9.0865e-05
sdhA	11	-0.499412	-0.588189	0.000586842	9.96297e-05
rpsS	12	-7.04683	-8.29949	0.000586842	7.13251e-05
ecpD	14	-0.0502774	-0.0592148	0.609708	0.660112
nagZ	5	0.203011	0.239099	0.32504	0.243451
ybhS	5	-0.363239	-0.42781	0.242926	0.143335
acpT	6	0.325165	0.382967	0.0427952	0.0117909
exoX	10	-0.111181	-0.130945	0.308533	0.219505
artQ	11	-0.222428	-0.261968	0.176576	0.0838604
ccmA	15	0.0310066	0.0365185	0.572004	0.612845
deoC	10	0.0218996	0.0257926	0.685714	0.754361
ybdD	5	-0.135674	-0.159792	0.429108	0.400364
ybhQ	5	0.218013	0.256768	0.345221	0.26998
cadC	14	-0.0363151	-0.0427705	0.507116	0.520873
fruB	5	-0.0655282	-0.0771766	0.571021	0.611026
metI	9	-0.271208	-0.319419	0.228591	0.129663
xdhB	13	-0.27508	-0.323979	0.0661108	0.0208204
ompC	9	-0.129216	-0.152186	0.356247	0.289442
dusB	13	-0.692324	-0.815393	0.000586842	9.96776e-05
yiaN	6	-0.141256	-0.166366	0.398884	0.35298
nagC	9	-0.166183	-0.195724	0.3178	0.232792
ybhJ	6	-0.213964	-0.251999	0.289731	0.194652
yfbM	6	-0.779182	-0.917692	0.00284372	0.000535644
ygiC	9	-0.111332	-0.131123	0.32839	0.248392
rsxB	6	-0.463871	-0.54633	0.0691536	0.0221179
ygiS	5	0.404003	0.475819	0.160254	0.0720568
entC	9	-0.285286	-0.335999	0.110303	0.0419085
yggU	8	0.063229	0.0744688	0.659536	0.722023
yqhD	13	-0.492822	-0.580427	0.00491227	0.000977999
ybaP	5	0.366028	0.431094	0.114458	0.0440708
yfjT	14	0.227439	0.267869	0.256496	0.157384
gfcD	12	-0.175497	-0.206694	0.414397	0.377079
ybiP	10	0.12842	0.151248	0.405953	0.363097
uxuR	8	-0.366933	-0.43216	0.06902	0.022031
bamE	6	-0.482026	-0.567712	0.0610794	0.0185193
serS	15	-7.89796	-9.30193	0.000586842	5.98564e-05
ydiM	5	0.169104	0.199165	0.243269	0.143707
ydiJ	13	-0.220776	-0.260022	0.160001	0.0717815
argR	13	-0.454248	-0.534996	0.000586842	9.98609e-05
yahM	5	-0.155268	-0.182869	0.353725	0.284713
gshB	12	-0.245184	-0.288769	0.224503	0.126461
livJ	13	0.151136	0.178003	0.222359	0.124517
rtn	6	-0.299743	-0.353027	0.217765	0.11963
rutA	5	-0.262953	-0.309697	0.297331	0.203997
wzxC	8	-0.202492	-0.238488	0.219269	0.120904
cysA	13	-0.114359	-0.134687	0.34867	0.274374
wcaE	14	0.154001	0.181376	0.187777	0.0923521
aldB	8	0.16816	0.198053	0.224047	0.125943
yadM	13	0.162893	0.191849	0.218523	0.120376
yafY	5	0.175554	0.206761	0.417376	0.381551
dusA	10	-0.176998	-0.208461	0.166862	0.0772322
cyoA	7	-0.260171	-0.30642	0.306793	0.216178
yhcC	12	0.0598469	0.0704855	0.358047	0.292056
fdoG	6	0.394081	0.464135	0.104085	0.038066
mqo	8	-0.336834	-0.396711	0.259966	0.161195
iscS	13	-3.03704	-3.57692	0.000586842	8.84934e-05
casA	6	0.180527	0.212618	0.365742	0.302945
mnmG	12	-0.493973	-0.581783	0.0038056	0.000738268
rpsM	14	-7.91594	-9.3231	0.000586842	6.22234e-05
recN	5	-0.343859	-0.404985	0.0570544	0.0169622
ycbK	7	-0.11712	-0.137939	0.364612	0.301227
preA	10	-0.277955	-0.327365	0.14953	0.0642752
rstB	10	-0.278309	-0.327782	0.115843	0.044915
yegI	7	0.116501	0.137211	0.291633	0.196879
gatD	9	0.133666	0.157427	0.323022	0.239391
bssR	7	-0.0776635	-0.0914692	0.565612	0.603114
erpA	6	-1.48278	-1.74636	0.000586842	9.90212e-05
yciM	15	-2.22783	-2.62385	0.000586842	9.022e-05
opgB	14	-0.181328	-0.213561	0.220821	0.123241
ydjE	9	-0.0891176	-0.104959	0.388363	0.337437
malM	6	-0.284171	-0.334686	0.140642	0.058773
gadW	6	-0.378636	-0.445944	0.0513838	0.0148213
trpD	8	-0.29875	-0.351857	0.145601	0.061766
ccmB	5	0.175859	0.20712	0.431246	0.403487
ybjO	10	0.397042	0.467621	0.0209865	0.00503419
ytfB	8	0.177221	0.208725	0.351754	0.281071
yjaZ	9	-0.0700834	-0.0825416	0.386846	0.334992
yjaA	5	-0.229123	-0.269853	0.306157	0.215638
fabD	12	-7.50702	-8.84149	0.000586842	7.46548e-05
ybaY	9	-0.104831	-0.123467	0.382776	0.328547
ydbC	7	-0.485728	-0.572073	0.0323747	0.00842616
ldhA	5	0.337465	0.397453	0.407148	0.367494
mprA	6	0.515626	0.607286	0.00736013	0.00154632
iscU	13	-3.69672	-4.35386	0.000586842	8.46434e-05
tonB	10	-0.697776	-0.821815	0.000586842	9.93629e-05
eutJ	9	-0.145523	-0.171392	0.368868	0.308801
rlmJ	9	-0.520596	-0.613139	0.0228996	0.00557912
cyaA	14	-1.87225	-2.20507	0.000586842	9.30975e-05
ybhA	10	-0.0729948	-0.0859706	0.45587	0.444717
potG	12	-0.228431	-0.269038	0.198688	0.101239
ftsW	15	-7.75743	-9.13642	0.000586842	6.06055e-05
bcsE	11	-0.127382	-0.150025	0.396309	0.349957
qseC	15	-0.11343	-0.133593	0.388363	0.337548
rihA	5	0.317541	0.373988	0.345221	0.269539
crr	15	-1.96271	-2.31161	0.000586842	9.18373e-05
fecR	15	-0.315733	-0.371859	0.0115806	0.00261636
yfcG	9	0.245184	0.288769	0.245397	0.145781
yaaY	8	-1.53528	-1.80819	0.000586842	9.8486e-05
uxuA	10	-0.249443	-0.293785	0.145675	0.0618364
fucP	8	0.150182	0.176879	0.314079	0.228718
ycaQ	13	0.105499	0.124253	0.476057	0.474409
wzc	13	0.101599	0.119659	0.306793	0.216333
ybgO	5	0.348433	0.410372	0.194166	0.0981845
ydeJ	8	0.177287	0.208802	0.423417	0.391747
aroM	5	0.23339	0.274879	0.27038	0.173255
agaI	11	-0.265569	-0.312777	0.187453	0.0919279
yiiX	5	-0.142291	-0.167586	0.343089	0.266046
lysS	14	-2.9607	-3.487	0.000586842	8.72422e-05
tsaE	13	-4.52129	-5.32501	0.000586842	8.15886e-05
putA	14	-0.732371	-0.86256	0.00197839	0.000361502
atoE	8	0.131338	0.154685	0.376492	0.319274
ypdC	5	-0.482883	-0.568722	0.0576745	0.0172394
sspA	15	-1.33804	-1.5759	0.000586842	9.44532e-05
rpoB	14	-7.74987	-9.12752	0.000586842	6.3263e-05
yffP	13	0.0954419	0.112408	0.42759	0.39823
ubiF	13	-1.65399	-1.94801	0.000586842	9.56123e-05
yedE	5	-0.250531	-0.295066	0.209956	0.11088
tdcB	5	0.418192	0.492531	0.209956	0.111093
yidP	5	0.207392	0.244259	0.232672	0.134101
ccmF	7	0.261596	0.308098	0.270225	0.172566
ttdT	5	0.293023	0.345111	0.290431	0.1956
pflB	14	-0.168412	-0.19835	0.278023	0.181267
yjaG	13	-0.527173	-0.620885	0.000586842	9.94271e-05
pstB	15	-4.57286	-5.38574	0.000586842	7.76779e-05
wcaD	10	0.126419	0.148892	0.28901	0.193995
cbdA	9	-0.330697	-0.389483	0.148125	0.0633134
gspH	6	-0.243169	-0.286395	0.189087	0.093658
rluF	8	-0.419655	-0.494255	0.0528682	0.0154623
yegQ	8	0.394756	0.464929	0.00894491	0.00195346
lpxA	15	-7.86502	-9.26313	0.000586842	6.22319e-05
acnA	6	0.254829	0.300129	0.279558	0.183439
grxA	6	0.178196	0.209873	0.290365	0.1954
hisD	5	-0.201645	-0.23749	0.336499	0.258137
wcaG	9	0.121631	0.143253	0.431124	0.402989
yghA	6	-0.34228	-0.403124	0.261986	0.163368
ygjH	6	0.0823708	0.0970133	0.56681	0.605151
deoD	13	-0.266247	-0.313576	0.205155	0.107177
zupT	7	0.361796	0.42611	0.135747	0.0556918
ybcK	8	0.228182	0.268745	0.213092	0.11401
nusB	13	-4.61717	-5.43793	0.000586842	8.03675e-05
dapA	13	-1.3722	-1.61612	0.000586842	9.86746e-05
pitA	15	-1.50722	-1.77515	0.000586842	9.35782e-05
glxK	9	0.16116	0.189808	0.266379	0.167341
npr	7	0.162696	0.191617	0.43134	0.404269
yjbM	7	-0.504484	-0.594162	0.103263	0.0375989
fimE	13	-0.320425	-0.377385	0.00969636	0.00214741
yaaW	14	0.125246	0.14751	0.28161	0.18573
dinJ	8	0.0939363	0.110635	0.443178	0.425234
gcvA	5	-0.977888	-1.15172	0.00726407	0.00151639
ruvB	13	-1.28851	-1.51756	0.000586842	9.59254e-05
chiP	5	-0.450487	-0.530567	0.140642	0.0586869
glyS	15	-7.42348	-8.7431	0.000586842	6.23728e-05
nuoM	13	-0.933397	-1.09932	0.000586842	9.72815e-05
phnJ	7	0.133899	0.157702	0.466987	0.461247
gsiB	9	-0.264752	-0.311815	0.154786	0.067847
yqjH	13	-0.116918	-0.137702	0.392416	0.343044
potA	11	-0.536821	-0.632248	0.000586842	9.99265e-05
aroE	11	-0.20489	-0.241312	0.266048	0.167017
dld	7	0.148303	0.174666	0.341015	0.263223
waaP	13	-0.459238	-0.540873	0.00151465	0.000269856
ygeX	13	-0.263652	-0.310519	0.10548	0.0388876
yciV	7	0.365462	0.430428	0.0636635	0.0196774
adiC	15	0.100511	0.118379	0.309699	0.22184
thiF	14	-0.0913763	-0.10762	0.373428	0.315523
yceH	12	-0.145107	-0.170901	0.364331	0.300896
patA	14	-0.194519	-0.229098	0.2108	0.111879
ybbA	5	0.324383	0.382046	0.348801	0.275435
paaG	15	-0.181255	-0.213475	0.196527	0.0996633
plsY	14	-0.067603	-0.0796203	0.343795	0.266778
hofB	12	0.128406	0.151232	0.326683	0.24515
ybiO	11	-0.12136	-0.142933	0.266048	0.167043
cusR	5	0.287928	0.339111	0.190265	0.0947521
yigZ	14	-0.210455	-0.247866	0.0956952	0.033611
accB	13	-7.79112	-9.1761	0.000586842	6.57711e-05
sfsB	14	-0.254855	-0.300159	0.121254	0.0478588
flhB	11	0.643841	0.758292	0.000586842	9.87774e-05
hspQ	6	0.201452	0.237262	0.335874	0.257111
setB	14	-0.193232	-0.227582	0.214777	0.116969
yiaV	13	0.107532	0.126647	0.367044	0.305375
rpoD	11	-4.81731	-5.67365	0.000586842	8.7077e-05
parC	15	-5.36963	-6.32415	0.000586842	7.60935e-05
yicC	14	0.472087	0.556006	0.000586842	9.9974e-05
yiiG	5	0.216095	0.254509	0.419683	0.38456
emrA	5	0.214661	0.25282	0.246104	0.146729
btuD	9	-0.418786	-0.493231	0.155743	0.0686592
yaaA	12	0.147847	0.174129	0.348801	0.274885
ybgI	11	-0.1131	-0.133206	0.33094	0.251742
yjbH	7	-0.301596	-0.355209	0.0621382	0.019002
ygcP	5	0.724019	0.852723	0.0586021	0.0175628
yiaT	7	0.210793	0.248264	0.411423	0.372686
sibC	6	-0.148902	-0.175371	0.356247	0.289632
eptC	7	-0.552709	-0.650961	0.00411814	0.000801108
rydC	2	0.0675089	0.0795095	0.700367	0.77142
elaA	6	0.276818	0.326026	0.135747	0.0556125
yfbV	6	0.261824	0.308367	0.281117	0.185245
yceG	13	-0.704465	-0.829692	0.000586842	9.99733e-05
uhpC	10	-0.19624	-0.231124	0.347214	0.271946
aroC	13	-0.574666	-0.676821	0.000586842	9.94065e-05
atoC	13	-0.0959147	-0.112965	0.399412	0.353883
chbG	12	0.141981	0.16722	0.23486	0.136244
polA	15	-4.66907	-5.49905	0.000586842	8.32658e-05
yejL	13	-7.17222	-8.44717	0.000586842	6.82373e-05
araE	5	-0.268317	-0.316013	0.232834	0.134317
thiE	8	-0.303114	-0.356997	0.154095	0.0673539
rsgA	11	-3.55655	-4.18878	0.000586842	8.76118e-05
cpdB	11	0.235762	0.277672	0.0910643	0.0314714
iraM	5	-0.243711	-0.287034	0.391705	0.341582
ppiB	14	-5.70187	-6.71546	0.000586842	7.40446e-05
tesB	9	0.233365	0.274849	0.209111	0.110141
yfiF	10	0.177253	0.208763	0.308912	0.220091
ybaA	9	-0.196022	-0.230867	0.25675	0.158031
yjcO	15	-0.206003	-0.242623	0.249767	0.150843
nlpA	7	0.213689	0.251675	0.281089	0.184935
ynjI	15	-0.238512	-0.280911	0.0903773	0.0312097
sdhE	7	-0.479642	-0.564904	0.111952	0.0427154
ybjQ	5	0.142986	0.168403	0.425799	0.395306
prs	13	-7.35628	-8.66396	0.000586842	6.7429e-05
dnaN	15	-7.60018	-8.95122	0.000586842	6.14645e-05
ecpB	9	0.127402	0.150049	0.365742	0.302866
ygbN	14	-0.272635	-0.321099	0.04029	0.0109187
ydcI	11	-0.0730087	-0.0859869	0.470801	0.467024
chrR	10	-0.0612726	-0.0721647	0.474881	0.472982
yfcF	12	0.129124	0.152078	0.30479	0.213449
btuB	5	-0.284102	-0.334605	0.27038	0.173195
gcl	7	0.064302	0.0757325	0.534513	0.558478
ppiA	8	-0.408458	-0.481067	0.0558158	0.0164891
yphB	5	0.273341	0.32193	0.296327	0.20291
mukB	15	-5.25403	-6.188	0.000586842	7.66357e-05
cusC	8	-0.045311	-0.0533657	0.514985	0.53158
rsmA	15	-1.00464	-1.18323	0.000586842	9.66559e-05
casD	15	-0.244621	-0.288106	0.0607848	0.0183496
metE	7	0.126684	0.149203	0.38515	0.331732
uspF	7	-0.12469	-0.146855	0.508649	0.523558
speC	13	0.163519	0.192587	0.302671	0.21079
yhfS	5	-0.344645	-0.40591	0.200256	0.103382
maa	13	0.447933	0.527559	0.000888058	0.000154408
oppC	6	-0.418528	-0.492927	0.157392	0.0700186
slt	14	-0.230139	-0.27105	0.188669	0.0934007
ansA	7	-0.355088	-0.418209	0.232834	0.134319
flhA	14	0.366204	0.431302	0.0195039	0.00460529
feoB	13	0.188798	0.222359	0.142734	0.0600902
tnaA	11	-0.243551	-0.286846	0.0408133	0.0110951
acpP	2	-8.10987	-9.5515	0.000586842	9.68839e-05
prmA	11	-0.230713	-0.271726	0.200256	0.102977
yeaG	11	-0.163232	-0.192249	0.318843	0.233973
ygaV	12	0.185545	0.218528	0.253775	0.154775
ybjE	13	-0.253218	-0.298231	0.194166	0.0981137
cdsA	15	-7.40347	-8.71954	0.000586842	6.29338e-05
sra	1	0.514474	0.605929	0.256378	0.156947
flgH	14	0.77052	0.90749	0.000586842	9.93475e-05
tynA	12	0.0696512	0.0820327	0.532629	0.555223
yrfG	13	-0.0787019	-0.0926922	0.307476	0.217805
nudF	10	0.0429108	0.0505388	0.530737	0.552539
tatC	6	-0.349463	-0.411585	0.226173	0.128049
yhbO	7	-0.265734	-0.312971	0.295881	0.202367
ogrK	9	0.261498	0.307982	0.358766	0.293416
exuR	9	-0.315982	-0.372152	0.0659579	0.0206533
nirD	6	-0.624722	-0.735774	0.00855744	0.00185757
tktA	14	-4.83323	-5.6924	0.000586842	7.82803e-05
yibQ	5	-0.490615	-0.577829	0.101497	0.0367109
yihU	5	0.201822	0.237698	0.449918	0.434478
rseP	15	-3.03813	-3.5782	0.000586842	9.41252e-05
fimC	15	0.284121	0.334628	0.0389468	0.0105129
torD	13	0.2654	0.312579	0.155808	0.0687712
paoC	6	-0.135792	-0.15993	0.356616	0.290027
uspB	5	0.137647	0.162116	0.554287	0.586873
xerC	7	-1.43848	-1.69418	0.000586842	9.83817e-05
ynfL	15	-0.107436	-0.126534	0.323633	0.240278
yhhZ	10	0.2385	0.280897	0.214628	0.11679
rimI	13	0.207578	0.244477	0.376649	0.320469
narX	12	-0.204931	-0.24136	0.0968456	0.034119
hyaB	5	0.197084	0.232118	0.297431	0.204863
yhbV	8	-0.3294	-0.387955	0.0333287	0.00875495
dmlA	8	0.207825	0.244769	0.353725	0.284591
racC	8	0.311185	0.366502	0.113367	0.0434254
idnT	6	-0.143637	-0.16917	0.363537	0.299859
yhiJ	11	0.236041	0.278	0.179476	0.0861046
glgX	5	0.771126	0.908204	0.100795	0.0362948
wbbH	5	0.245803	0.289498	0.348515	0.273808
glcF	14	-0.194596	-0.229188	0.243994	0.144423
yghW	8	-0.232516	-0.273848	0.294078	0.199634
pnp	15	-5.81676	-6.85077	0.000586842	7.1835e-05
yiaM	10	0.318875	0.375559	0.0719756	0.0231188
yshB	2	0.560142	0.659715	0.220727	0.123066
uidA	7	-0.197681	-0.232821	0.328481	0.248549
yffQ	5	0.0549513	0.0647196	0.527882	0.548576
wcaB	5	0.312615	0.368186	0.228724	0.13032
prpR	6	0.257881	0.303723	0.386394	0.334151
loiP	12	0.233228	0.274687	0.120024	0.0470192
def	10	-3.82051	-4.49966	0.000586842	9.03955e-05
ynfM	12	0.0907343	0.106863	0.484186	0.487577
fepC	13	0.0951357	0.112047	0.463505	0.455278
rlmI	7	-0.385161	-0.453628	0.161312	0.0729321
aas	5	-0.670905	-0.790167	0.0138983	0.00319218
fabZ	13	-7.8787	-9.27925	0.000586842	6.50939e-05
yeiG	15	-0.167228	-0.196955	0.19108	0.0952748
wcaM	14	0.133407	0.157122	0.435279	0.413184
fliL	11	0.799121	0.941176	0.000586842	9.81608e-05
nrdD	15	-0.0569549	-0.0670794	0.499066	0.507917
frlD	14	-0.164753	-0.19404	0.18262	0.0884953
ygeA	15	0.177945	0.209577	0.219269	0.120868
smg	11	0.104825	0.12346	0.37273	0.314734
basR	15	0.222541	0.2621	0.0650567	0.0203013
ftsQ	15	-7.60719	-8.95946	0.000586842	6.13539e-05
yafT	10	-0.0884734	-0.104201	0.386104	0.332864
rplJ	15	-7.66758	-9.03059	0.000586842	6.10178e-05
mreD	14	-6.24499	-7.35511	0.000586842	7.1615e-05
nrfC	5	-0.487681	-0.574372	0.0398738	0.0107952
sfsA	5	-0.0594199	-0.0699826	0.447904	0.432412
nlpI	13	-4.04821	-4.76784	0.000586842	8.37014e-05
fsaA	14	-0.144609	-0.170315	0.113112	0.0432491
gadY	6	0.0147746	0.0174009	0.803851	0.890148
yobD	13	-0.172278	-0.202902	0.200983	0.103865
sstT	5	0.376567	0.443507	0.281089	0.1849
gspG	8	0.0718656	0.0846407	0.527402	0.547794
frvA	5	0.136425	0.160677	0.505148	0.517576
azoR	10	-0.461165	-0.543143	0.00517667	0.00103897
yqjA	8	-0.488577	-0.575428	0.0515465	0.0148821
fepD	11	-0.189791	-0.223529	0.208485	0.1097
folM	6	0.120129	0.141483	0.399412	0.353709
yadS	13	-0.446996	-0.526455	0.00953965	0.00210405
ygcU	15	-0.0686572	-0.0808619	0.484994	0.488781
purM	7	0.1058	0.124607	0.412404	0.374682
gabP	11	-0.460007	-0.541779	0.0215358	0.00518328
ydgK	13	0.207784	0.24472	0.11385	0.0436839
nlpE	5	-0.123565	-0.14553	0.373841	0.31606
yeeY	6	0.270345	0.318403	0.209956	0.110986
yecE	14	-0.152932	-0.180118	0.338588	0.260693
xisE	9	-0.276454	-0.325598	0.108675	0.0408533
ydhK	5	-0.139754	-0.164597	0.454503	0.441222
allR	14	-0.155477	-0.183115	0.341015	0.263248
rhaR	13	0.268251	0.315936	0.117301	0.0457634
fucU	12	-0.18869	-0.222232	0.225008	0.126906
ytfK	7	0.127858	0.150586	0.464879	0.458405
yagU	9	0.0426879	0.0502762	0.555227	0.588315
mgsA	6	-0.597926	-0.704215	0.00273553	0.00051233
sapF	15	-1.25232	-1.47493	0.000586842	9.62349e-05
zwf	8	-0.658247	-0.775259	0.0282468	0.007132
bglB	7	-0.368737	-0.434285	0.115843	0.0449138
rlmE	11	-4.8544	-5.71733	0.000586842	8.24035e-05
dadA	13	-0.25101	-0.295631	0.121342	0.0479259
cstA	13	-0.0531679	-0.0626192	0.506909	0.520252
ybaQ	6	-0.0797188	-0.0938899	0.517295	0.534381
yqjE	6	-0.403694	-0.475456	0.0450289	0.0126017
yhbP	11	-0.407367	-0.479782	0.0174253	0.0040724
wcaN	12	0.31809	0.374635	0.113958	0.0438169
entF	5	-0.290722	-0.342401	0.178709	0.0856406
rsmG	7	0.464828	0.547458	0.14846	0.0636162
mcrA	11	0.21989	0.258978	0.163338	0.0746371
ycaL	11	0.259448	0.305568	0.193501	0.0971458
mhpA	13	0.116018	0.136642	0.341015	0.263194
glmS	6	0.296156	0.348802	0.157392	0.0700411
cmoB	13	-0.361617	-0.425899	0.00527448	0.00106143
ytfT	5	-0.70151	-0.826212	0.0238509	0.00586848
ydhT	5	-0.438586	-0.51655	0.145389	0.0615235
sspB	10	-0.659306	-0.776506	0.000586842	9.93135e-05
ymfM	5	0.474225	0.558524	0.00736013	0.00154578
rsmC	5	-0.584747	-0.688693	0.00691363	0.00143025
nth	10	-0.171385	-0.201851	0.387596	0.336334
rbn	7	-0.44979	-0.529746	0.0188963	0.00444662
mdtE	8	-0.1493	-0.17584	0.269363	0.171102
purF	14	0.250038	0.294486	0.0775148	0.0255556
elfD	10	-0.133433	-0.157153	0.211224	0.112218
yhhM	5	0.565609	0.666153	0.00626181	0.00128365
ybjS	9	0.167863	0.197703	0.269778	0.171974
fabR	7	-0.0740317	-0.0871919	0.515691	0.532557
djlA	12	-0.316622	-0.372906	0.0661108	0.0208204
ycbX	10	-0.0652875	-0.0768932	0.532634	0.555624
ynbB	9	-0.0938259	-0.110505	0.499339	0.508329
lsrA	5	-0.247048	-0.290964	0.16565	0.076478
rsmD	15	-0.796378	-0.937944	0.000586842	9.89388e-05
phoB	11	0.110242	0.129838	0.415336	0.379129
yjhF	15	0.261858	0.308406	0.216352	0.118311
yjhI	8	0.178345	0.210048	0.294141	0.199914
ynfG	7	-0.523046	-0.616024	0.0770767	0.0253551
cydC	14	-5.73763	-6.75756	0.000586842	8.46588e-05
rnr	11	-0.364917	-0.429786	0.0840265	0.028453
potB	12	-0.399878	-0.470962	0.00894491	0.00195057
dgcZ	5	0.180993	0.213167	0.345156	0.268973
rsmH	14	-6.21812	-7.32347	0.000586842	7.10944e-05
secM	13	-7.40046	-8.71599	0.000586842	7.31931e-05
panB	13	-0.224411	-0.264303	0.19108	0.095312
endA	5	-0.10685	-0.125844	0.406244	0.364819
yidA	5	0.104482	0.123055	0.466987	0.461011
csiE	7	-0.183668	-0.216317	0.349324	0.276655
rcsD	6	0.396098	0.46651	0.0672694	0.0212806
psd	9	-6.03327	-7.10576	0.000586842	8.60789e-05
frwC	9	0.227724	0.268205	0.282605	0.186993
mppA	13	0.193212	0.227558	0.232672	0.13391
ttdR	13	0.0602175	0.070922	0.458888	0.448312
leuD	6	-0.18938	-0.223045	0.303495	0.212068
dut	15	-7.44861	-8.7727	0.000586842	6.75175e-05
tehB	8	-0.322001	-0.379241	0.187453	0.091775
waaA	15	-6.09416	-7.17747	0.000586842	7.53326e-05
ldtB	14	-0.333403	-0.39267	0.0216749	0.0052289
yqeG	10	-0.0566412	-0.0667099	0.482913	0.485324
minD	15	-0.952208	-1.12148	0.000586842	9.65764e-05
ydjL	15	-0.439206	-0.51728	0.013881	0.00318448
dedA	13	0.052207	0.0614875	0.502854	0.513796
ybgQ	7	-0.306726	-0.36125	0.126631	0.0506966
ygbI	15	-0.222238	-0.261744	0.0613866	0.0186454
ybhG	13	-0.109305	-0.128735	0.378937	0.3234
yiiQ	14	-0.221454	-0.260821	0.104278	0.0382682
garL	7	0.202169	0.238107	0.32504	0.243208
setA	5	-0.251487	-0.296192	0.404104	0.360418
ydgI	14	-0.114351	-0.134678	0.212841	0.113819
eutR	12	-0.352237	-0.414852	0.00881221	0.00191524
frmB	15	0.111314	0.131101	0.318843	0.233854
yiaY	6	0.163798	0.192915	0.401753	0.357477
coaD	12	-3.00277	-3.53655	0.000586842	9.53783e-05
yicL	9	-0.364239	-0.428987	0.0893127	0.030668
focA	15	-0.255423	-0.300828	0.0636635	0.0196787
rplU	4	-7.79157	-9.17662	0.000586842	9.02991e-05
sufE	6	0.250754	0.295329	0.391993	0.342017
epmA	15	-1.03803	-1.22255	0.000586842	9.68813e-05
yfdR	13	0.243064	0.286272	0.269212	0.170903
menA	5	-0.0523879	-0.0617006	0.626557	0.682052
citE	5	0.181123	0.21332	0.376237	0.318805
codA	13	-0.0703771	-0.0828876	0.433213	0.408257
sdiA	15	0.1616	0.190327	0.406244	0.365989
yiaK	11	-0.291906	-0.343797	0.0745034	0.0242687
ygiF	6	-0.378438	-0.44571	0.170093	0.0793178
xapB	6	0.279375	0.329037	0.132348	0.0535129
gntP	11	-0.572495	-0.674264	0.0290737	0.00738458
gltX	15	-7.53339	-8.87255	0.000586842	6.17832e-05
hyfJ	8	-0.168289	-0.198205	0.36349	0.299519
yjfM	6	0.364312	0.429073	0.0500369	0.0143657
csgF	8	0.261511	0.307999	0.170222	0.079427
cutC	14	-0.214488	-0.252617	0.244408	0.144996
metG	14	-7.46027	-8.78643	0.000586842	6.55929e-05
nfrA	10	0.0721997	0.0850341	0.553368	0.585306
ecpR	5	-0.17052	-0.200832	0.45587	0.444715
rtcB	14	-0.139737	-0.164578	0.271208	0.174067
acrD	14	-0.176397	-0.207754	0.186095	0.0909777
rho	11	-7.39577	-8.71046	0.000586842	7.58244e-05
yfcS	5	-0.0630913	-0.0743066	0.48219	0.482763
cusA	11	-0.190121	-0.223918	0.149547	0.0643228
rseA	13	0.340388	0.400897	0.063418	0.0195102
bluR	7	-0.896069	-1.05536	0.00633383	0.00130181
ryeA	8	-0.0576694	-0.0679209	0.588106	0.632937
frvX	11	-0.453376	-0.53397	0.0243206	0.00604279
ssb	14	-8.16545	-9.61697	0.000586842	6.1383e-05
hdfR	6	0.162766	0.1917	0.282312	0.186648
gloA	9	-0.327972	-0.386273	0.0298631	0.0076551
lsrD	6	-0.0570932	-0.0672423	0.672151	0.738538
yphC	11	-0.341537	-0.40225	0.132128	0.0533561
xylH	11	-0.130783	-0.154031	0.387596	0.336334
yadN	15	-0.200999	-0.236729	0.0859103	0.029137
lldD	13	-0.172673	-0.203368	0.170093	0.079209
upp	11	-0.842823	-0.992646	0.000586842	9.89092e-05
xthA	7	-0.447426	-0.526962	0.0296804	0.0075736
flgK	9	0.165967	0.195469	0.367488	0.306604
rof	5	-0.194143	-0.228655	0.418027	0.382482
mngB	14	-0.172525	-0.203193	0.221405	0.123674
thiI	5	0.299964	0.353286	0.213494	0.115543
tgt	14	-0.627655	-0.739229	0.000586842	9.96592e-05
thrS	15	-7.5968	-8.94724	0.000586842	6.17544e-05
yiiS	8	-0.267459	-0.315003	0.2736	0.176557
clcB	9	0.138985	0.163691	0.321941	0.238244
speG	13	0.172307	0.202937	0.330309	0.250818
yccE	9	-0.0624001	-0.0734925	0.544482	0.572693
frlR	15	0.14312	0.168561	0.223392	0.125446
yhgA	12	-0.136161	-0.160366	0.298098	0.205527
yeaD	5	-0.389988	-0.459314	0.0785849	0.0260621
ycjP	5	0.143035	0.168461	0.43514	0.412332
ydhU	5	0.235183	0.27699	0.230304	0.131871
hsdS	14	-0.0859627	-0.101244	0.253383	0.154468
tyrV	3	-8.57986	-10.105	0.000586842	9.39259e-05
yohC	6	0.18373	0.21639	0.406244	0.364744
abgT	14	0.155499	0.18314	0.275001	0.178346
gfcE	14	-0.115533	-0.13607	0.287144	0.191496
aroK	12	-2.00161	-2.35743	0.000586842	9.30167e-05
uup	5	-0.0931333	-0.109689	0.468858	0.463838
oppB	5	-0.762642	-0.898212	0.00305724	0.000584065
pepP	11	-3.31047	-3.89895	0.000586842	9.04934e-05
fucO	14	0.170913	0.201295	0.285087	0.189692
ryjA	6	-0.0523932	-0.0617068	0.571503	0.611697
ynjA	10	-0.122279	-0.144015	0.443838	0.425986
yicO	8	-0.287537	-0.33865	0.110618	0.0421498
ruvC	15	-0.56349	-0.663658	0.000586842	9.92859e-05
yffS	12	-0.166502	-0.1961	0.242694	0.143124
yacH	6	0.237481	0.279697	0.345156	0.26913
dsdC	6	0.130845	0.154105	0.522109	0.541175
rspB	6	-0.636517	-0.749666	0.0607848	0.0183648
satP	9	-0.247347	-0.291317	0.0673647	0.021365
guaB	15	-0.0763219	-0.0898892	0.369016	0.309716
kdsB	15	-6.22022	-7.32594	0.000586842	6.95854e-05
yjeH	12	-0.362499	-0.426938	0.082616	0.0277315
hybO	11	0.167445	0.197211	0.32504	0.243174
aspS	15	-7.49489	-8.8272	0.000586842	6.19077e-05
yaiL	5	-0.215931	-0.254316	0.392395	0.34271
ydjJ	7	-0.390229	-0.459598	0.156777	0.0694096
frdC	8	-0.307376	-0.362016	0.273949	0.177404
cysB	5	0.262859	0.309585	0.34867	0.274332
hcp	13	0.068011	0.0801008	0.453165	0.43869
menB	13	-0.0966458	-0.113826	0.32839	0.248022
tsaB	13	-5.4538	-6.42329	0.000586842	8.56666e-05
bolA	6	-0.267497	-0.315048	0.249078	0.149905
holC	15	-2.39616	-2.82211	0.000586842	8.98522e-05
ynaI	7	0.318879	0.375564	0.0997641	0.0357362
ydiU	10	0.141922	0.167151	0.271481	0.174387
fetB	10	0.091261	0.107484	0.459544	0.449778
evgS	9	-0.245035	-0.288594	0.0981068	0.0349056
betA	6	0.317997	0.374525	0.165383	0.0759708
uidR	5	0.27595	0.325004	0.178013	0.0852118
fetA	6	-0.207643	-0.244554	0.241479	0.142028
nadC	13	0.215076	0.253309	0.0953844	0.0334588
ispA	15	-6.62827	-7.80653	0.000586842	7.14335e-05
yncG	15	0.143415	0.168909	0.213369	0.114652
yfjP	5	-0.326608	-0.384667	0.217285	0.119227
phnG	11	-0.370433	-0.436283	0.0234187	0.00573072
rnlA	9	-0.207204	-0.244037	0.32031	0.235779
yihP	8	-0.28861	-0.339914	0.0353401	0.00936866
pyrH	15	-5.46497	-6.43643	0.000586842	7.33603e-05
phoA	7	-0.307319	-0.361949	0.101909	0.0369419
rseB	11	0.2012	0.236966	0.491199	0.498197
ycjY	7	0.329449	0.388013	0.219969	0.121753
rpoS	13	-0.279966	-0.329734	0.115414	0.0446556
yccS	6	-0.203481	-0.239652	0.353725	0.283951
flgF	8	1.00667	1.18562	0.000586842	9.90009e-05
flgA	11	0.388155	0.457155	0.000858853	0.000148869
sbmA	15	-0.0825417	-0.0972146	0.367488	0.306758
csiR	5	0.117478	0.138362	0.462555	0.453745
bluF	6	-0.153133	-0.180354	0.331843	0.252695
cirA	8	0.188322	0.221799	0.333933	0.255004
nagE	5	0.0979366	0.115346	0.566004	0.603835
gatA	6	0.39481	0.464993	0.104958	0.0386668
proX	12	-0.181737	-0.214043	0.198206	0.100803
aspC	5	-0.709235	-0.835311	0.0149067	0.00345179
msrA	13	-0.322975	-0.380388	0.0719756	0.0231076
glnA	11	-0.455131	-0.536036	0.000713391	0.000122698
wcaL	7	-0.174787	-0.205857	0.214628	0.116532
ygbL	13	-0.155757	-0.183445	0.32016	0.235522
hycG	8	-0.179717	-0.211664	0.32504	0.24359
lysP	10	-0.484984	-0.571196	0.0016052	0.00028642
intA	7	0.165738	0.1952	0.420405	0.385886
modF	10	0.182151	0.214531	0.273421	0.176368
ybcL	6	-0.133584	-0.15733	0.376585	0.319797
mdtB	13	-0.088635	-0.104391	0.284709	0.189047
ypfJ	13	0.20081	0.236506	0.219999	0.121911
sbcC	5	-0.155096	-0.182666	0.402442	0.358504
yhaO	9	-0.390371	-0.459764	0.168127	0.0781785
ycjS	5	0.606723	0.714576	0.0500629	0.0143866
ytfR	6	-0.214274	-0.252365	0.312422	0.226624
yfdQ	7	-0.0276928	-0.0326156	0.517887	0.535409
bcp	12	-0.395944	-0.466328	0.00969636	0.00214902
rnb	12	-0.59314	-0.698579	0.000586842	9.98246e-05
yceB	9	-0.209742	-0.247026	0.294852	0.201188
moeB	10	-0.316731	-0.373034	0.016892	0.00393416
ftsH	15	-7.83119	-9.22328	0.000586842	6.02259e-05
ispE	15	-5.69117	-6.70285	0.000586842	7.39091e-05
kdsA	15	-5.75387	-6.7767	0.000586842	7.14787e-05
gltL	11	0.167519	0.197298	0.246775	0.147327
pepQ	14	-0.292893	-0.344959	0.0119635	0.00270607
hha	9	-0.603415	-0.71068	0.022534	0.00547795
yohF	12	-0.610671	-0.719226	0.00304722	0.000580517
yjfK	13	0.0859682	0.10125	0.399412	0.353887
flhD	7	0.826485	0.973403	0.000586842	9.94142e-05
mliC	8	0.274401	0.32318	0.294141	0.199887
yecC	13	-0.206183	-0.242835	0.309699	0.221873
ynfD	9	-0.418371	-0.492742	0.00442103	0.000870706
yggC	11	0.20601	0.24263	0.177968	0.084971
ybaZ	7	-0.220323	-0.259488	0.220524	0.122651
ydbD	10	-0.203088	-0.23919	0.200256	0.103375
ryfA	12	-0.174783	-0.205853	0.420991	0.387114
rclA	5	0.588406	0.693003	0.213386	0.114947
frdB	5	0.126664	0.149181	0.455587	0.443855
panF	5	-0.19759	-0.232714	0.266379	0.167562
dmsC	7	0.543253	0.639823	0.0420427	0.0115093
gspE	15	-0.14698	-0.173108	0.313958	0.228546
lpxP	10	-0.0230051	-0.0270945	0.661365	0.725445
mutY	9	-0.0680482	-0.0801447	0.66027	0.723037
serA	5	-0.824396	-0.970943	0.0114111	0.00256807
ybhC	15	0.148496	0.174894	0.344575	0.267705
yicG	13	-0.186906	-0.220131	0.22055	0.122832
can	8	-0.633221	-0.745784	0.00288552	0.000545066
nrdB	14	-7.11935	-8.38491	0.000586842	7.11214e-05
ygaZ	8	0.238396	0.280774	0.293404	0.198862
lptF	15	-8.23264	-9.6961	0.000586842	5.84017e-05
mdtH	14	0.0803837	0.0946729	0.432674	0.40713
pepD	15	-0.417323	-0.491508	0.000586842	9.97999e-05
yfbP	11	0.276904	0.326128	0.0538784	0.0158734
livK	5	0.642917	0.757204	0.0207397	0.0049553
fsaB	5	0.11233	0.132298	0.486619	0.491232
ycgR	9	-0.271296	-0.319522	0.13354	0.0541054
eutP	6	0.164875	0.194184	0.421933	0.388773
yhcA	5	-0.282611	-0.332849	0.293601	0.199074
talA	7	0.427774	0.503817	0.124106	0.049284
aroD	14	-0.311061	-0.366357	0.013433	0.0030673
xylA	12	-0.328713	-0.387146	0.024496	0.00610609
fliM	10	0.873709	1.02902	0.000586842	9.88698e-05
yoaE	5	0.257599	0.30339	0.248466	0.149003
arfB	5	0.184822	0.217677	0.34982	0.277795
ybdL	9	-0.0773901	-0.0911472	0.399639	0.354507
yjjB	5	0.403656	0.475411	0.237352	0.13839
hflD	15	-5.65685	-6.66242	0.000586842	7.77804e-05
flgN	8	0.17611	0.207416	0.269709	0.171802
yagM	5	0.0439319	0.0517413	0.540538	0.566949
wcaI	13	0.110577	0.130233	0.405953	0.363483
eptA	10	0.202831	0.238887	0.180859	0.0873503
alx	14	0.303125	0.357009	0.140979	0.0590493
mutS	14	0.316886	0.373217	0.0522805	0.0152062
mukE	12	-5.48654	-6.46185	0.000586842	8.70655e-05
yjhH	10	0.0504059	0.0593663	0.61465	0.666805
menC	5	-0.213705	-0.251694	0.324713	0.241805
ydaV	6	-0.130057	-0.153177	0.376492	0.319324
sdhB	13	-0.873451	-1.02872	0.000586842	9.88753e-05
ybiH	14	-0.0342731	-0.0403656	0.557759	0.591447
lamB	14	-0.120442	-0.141853	0.208414	0.109606
yjdK	5	-0.223737	-0.263509	0.311438	0.225374
arcB	8	-0.355572	-0.41878	0.0640985	0.019904
mglB	8	0.313046	0.368694	0.144814	0.0611599
ssuD	10	-0.0359081	-0.0422912	0.488558	0.493815
fliP	15	0.631302	0.743524	0.000586842	9.87686e-05
yhbE	14	-2.16973	-2.55542	0.000586842	9.11665e-05
araB	12	-0.212119	-0.249825	0.16565	0.0764559
sieB	5	0.224995	0.264991	0.345221	0.26989
mrr	13	0.277973	0.327387	0.102462	0.0371701
zapD	13	-0.181115	-0.21331	0.0881828	0.0301916
elfG	12	-0.0813101	-0.095764	0.382864	0.328838
ycaP	6	-0.271494	-0.319755	0.249767	0.15081
aroL	14	0.279217	0.328851	0.0947282	0.0331443
rpiA	8	0.194094	0.228597	0.329429	0.249885
lpxH	15	-3.57669	-4.21249	0.000586842	9.04726e-05
ydjK	10	-0.164622	-0.193886	0.323633	0.240176
pyrL	1	0.643837	0.758287	0.210181	0.111359
yajO	5	0.33138	0.390287	0.139694	0.0581306
ftsX	14	-2.64163	-3.11121	0.000586842	9.00105e-05
nadB	9	-0.311747	-0.367164	0.146409	0.0622659
mhpF	5	0.240935	0.283765	0.307476	0.217676
yfiB	6	-0.290785	-0.342475	0.216092	0.118109
ligT	9	0.449748	0.529696	0.0301906	0.00776696
hisA	5	0.171744	0.202273	0.406244	0.366173
ybgA	15	-0.246134	-0.289887	0.135581	0.0554416
ebgC	12	-0.152036	-0.179062	0.308533	0.219598
pspD	5	0.132707	0.156298	0.422373	0.389745
trmI	7	-0.326311	-0.384317	0.0756559	0.0247254
gspO	9	0.247541	0.291544	0.234839	0.136169
fixB	6	-0.190308	-0.224138	0.395551	0.348226
ahr	11	-0.214516	-0.252649	0.194424	0.0984927
truC	14	0.174408	0.205411	0.147563	0.062994
yihW	12	-0.141804	-0.167012	0.253383	0.154456
sfmC	6	0.237564	0.279794	0.353725	0.284981
hscC	13	0.164872	0.19418	0.420997	0.387518
phnK	5	-0.201369	-0.237165	0.361448	0.297147
accD	13	-7.31213	-8.61196	0.000586842	6.76045e-05
cspE	1	0.510665	0.601443	0.261724	0.163064
rarD	5	-0.404946	-0.47693	0.32031	0.235835
tsaA	5	0.240078	0.282755	0.361448	0.297037
opgH	11	0.40337	0.475074	0.00109843	0.000193638
syd	12	0.0931349	0.109691	0.351754	0.281007
ulaG	8	-0.140584	-0.165575	0.29169	0.196996
hycI	8	-0.542262	-0.638656	0.00305724	0.000583449
opgC	5	-0.253023	-0.298001	0.239015	0.139854
xdhC	5	-0.432149	-0.508969	0.131638	0.0530524
hchA	11	-0.155954	-0.183677	0.259966	0.161215
purR	13	-0.321314	-0.378432	0.00523509	0.0010521
dgoR	6	0.219061	0.258002	0.334716	0.255871
dacB	5	-0.28021	-0.330021	0.21349	0.115322
yhjR	5	-0.209707	-0.246986	0.296645	0.203287
ycdT	13	-0.118002	-0.138978	0.371567	0.313353
yidG	5	-0.451992	-0.53234	0.107347	0.0398956
yohK	11	0.198633	0.233943	0.134056	0.0544222
ydiQ	10	-0.182634	-0.2151	0.396075	0.349219
yedK	11	-0.365695	-0.430702	0.00549418	0.00111033
rihB	6	0.239956	0.282612	0.310115	0.222864
betB	5	-0.59101	-0.696069	0.249767	0.150745
hofO	7	0.310802	0.366051	0.0775415	0.025612
fimH	7	-0.216466	-0.254945	0.380279	0.325292
flgC	11	0.882842	1.03978	0.000586842	9.9403e-05
edd	15	-0.0749727	-0.0883001	0.431668	0.405388
feaR	5	0.146879	0.172989	0.459544	0.449967
uvrY	7	0.27844	0.327937	0.232672	0.133808
htpG	13	0.189	0.222598	0.308438	0.219314
mak	8	-0.0274685	-0.0323513	0.635405	0.692537
yeaE	6	0.208858	0.245985	0.32504	0.243512
lpoA	13	-1.24606	-1.46756	0.000586842	9.6787e-05
entS	5	-0.152824	-0.17999	0.401753	0.357303
ppdD	11	-0.0739581	-0.0871051	0.438079	0.418108
mdtO	11	-0.10472	-0.123336	0.320395	0.236008
ylbF	10	-0.158763	-0.186986	0.37268	0.314407
mhpC	10	0.144626	0.170336	0.39943	0.354213
proW	14	-0.353096	-0.415863	0.0466641	0.013172
flgE	14	0.996357	1.17347	0.000586842	9.77448e-05
abrB	6	-0.117019	-0.137821	0.42571	0.395109
manZ	12	-0.227795	-0.268289	0.167661	0.0778721
yfcD	10	-0.435705	-0.513157	0.0443431	0.0123383
yphE	11	-0.347785	-0.409608	0.181198	0.08766
yhjH	9	-0.0471881	-0.0555764	0.563702	0.600169
ebgA	8	-0.237167	-0.279326	0.324071	0.241038
yhhQ	15	-0.123759	-0.145759	0.305775	0.215041
fabG	15	-7.5563	-8.89953	0.000586842	6.18627e-05
dhaL	5	0.171562	0.202059	0.463851	0.45652
alsC	6	0.218238	0.257033	0.24554	0.145997
rssB	8	-0.408963	-0.481661	0.0354814	0.00942388
rbsK	11	-0.164497	-0.193738	0.200256	0.103348
artP	6	0.0792242	0.0933074	0.459544	0.449999
ycjD	6	0.128316	0.151126	0.446549	0.429887
hycB	6	0.3061	0.360513	0.371567	0.313338
rplS	8	-7.71612	-9.08776	0.000586842	7.84164e-05
lldP	9	0.0754428	0.0888537	0.490485	0.496289
ydjX	5	-0.848557	-0.999399	0.00307209	0.000587728
cca	13	-2.29783	-2.7063	0.000586842	9.52862e-05
yfeY	6	0.204311	0.24063	0.324713	0.241864
fic	7	-0.573976	-0.676008	0.00779043	0.00164509
modA	13	-0.170303	-0.200577	0.270087	0.172405
tyrP	14	-0.231556	-0.272718	0.03851	0.0103433
rsd	5	0.104138	0.12265	0.428355	0.399159
scpA	8	0.291711	0.343567	0.225534	0.127506
creB	11	-0.0365845	-0.0430879	0.568379	0.607436
fabI	15	-8.01502	-9.43979	0.000586842	6.52251e-05
paaZ	11	0.0856592	0.100886	0.540714	0.567279
rhaM	12	0.0944994	0.111298	0.438665	0.418902
recE	13	0.0667795	0.0786504	0.57681	0.618922
yahK	7	0.327261	0.385436	0.0569271	0.016909
ycjX	15	0.150691	0.177479	0.328252	0.247671
hycE	8	-0.10451	-0.123089	0.420576	0.386168
nanT	8	0.202077	0.237999	0.228724	0.130475
ybdM	14	0.0890324	0.104859	0.375296	0.317807
ybjL	15	-0.115606	-0.136156	0.313384	0.22754
narK	5	0.0582345	0.0685864	0.48625	0.490569
yciC	15	-0.724107	-0.852826	0.000586842	9.8102e-05
yfcE	8	0.273464	0.322076	0.0893127	0.030694
ymfD	5	0.25929	0.305382	0.407544	0.368297
prkB	6	-0.313396	-0.369106	0.122553	0.0485359
citA	7	0.32756	0.385788	0.267491	0.168882
sucB	13	-2.28936	-2.69633	0.000586842	9.11634e-05
rnt	13	-5.65311	-6.65802	0.000586842	7.64131e-05
wecB	8	0.215701	0.254044	0.28653	0.190923
hemX	12	-0.0542582	-0.0639033	0.534418	0.558236
yfbU	11	0.11877	0.139883	0.406244	0.365842
gsk	14	-0.213572	-0.251537	0.0480104	0.0137198
rpoH	13	-1.20228	-1.416	0.000586842	9.82656e-05
cobS	11	-0.0996623	-0.117379	0.416318	0.380137
hldE	11	-1.29948	-1.53048	0.000586842	9.63229e-05
yajD	6	0.155998	0.183729	0.43343	0.408903
yhjJ	7	0.226118	0.266314	0.358047	0.292042
fdnH	5	0.570632	0.67207	0.200256	0.103313
ynfF	10	0.215273	0.25354	0.271065	0.173829
ybaK	6	-0.306685	-0.361202	0.29743	0.204633
entA	6	0.129748	0.152812	0.438079	0.417997
bglA	5	-0.345999	-0.407505	0.193614	0.097303
gfcB	5	0.590665	0.695663	0.0426274	0.0117237
folD	11	-1.80897	-2.13054	0.000586842	9.59258e-05
dppF	8	0.182462	0.214897	0.446549	0.42993
rcsC	11	0.453819	0.534492	0.0019182	0.00034896
fkpB	12	-5.68244	-6.69257	0.000586842	8.38899e-05
paaA	6	0.227274	0.267674	0.199691	0.101911
moaE	10	-0.216155	-0.25458	0.19131	0.0955665
yhjG	6	0.337524	0.397524	0.162662	0.07411
yahJ	14	0.153771	0.181105	0.245799	0.146399
fimI	14	-0.120516	-0.141939	0.353725	0.284165
yjdN	6	-0.387704	-0.456624	0.0858987	0.02911
radA	15	-0.296787	-0.349544	0.10187	0.0369006
prpD	15	-0.0835562	-0.0984094	0.416827	0.380713
ilvE	9	-0.187728	-0.221099	0.225547	0.127574
aaeA	11	0.231033	0.272102	0.202657	0.10511
sgcC	11	0.287661	0.338797	0.0610794	0.0185153
yaeF	12	-0.257945	-0.303798	0.131446	0.0529395
pgsA	10	-4.08288	-4.80867	0.000586842	8.74328e-05
phnL	14	0.107421	0.126516	0.349575	0.277266
emrK	5	-0.298395	-0.351439	0.221405	0.123686
iraD	12	-0.106401	-0.125315	0.35032	0.278703
rspR	15	-0.339056	-0.399328	0.0240797	0.00595062
mipA	6	0.386897	0.455673	0.0549689	0.0162094
tam	5	-0.364771	-0.429614	0.214628	0.116505
yhcD	8	0.200134	0.235711	0.221465	0.123779
ptsG	15	-0.891377	-1.04983	0.000586842	9.74753e-05
cysP	9	0.0711654	0.083816	0.597998	0.645509
flk	8	0.162839	0.191786	0.552858	0.584321
ascB	6	-0.192401	-0.226603	0.341916	0.264494
cynR	6	0.288719	0.340042	0.287485	0.192202
yacL	6	-0.18171	-0.214011	0.330532	0.251076
nrfD	6	0.171251	0.201693	0.261178	0.162514
yrdA	6	-0.381252	-0.449025	0.1104	0.041975
solA	11	0.0686632	0.080869	0.453928	0.439812
hybG	7	-0.169359	-0.199465	0.3988	0.352799
yraN	5	-0.443842	-0.52274	0.0324106	0.0084616
yfhR	7	-0.162073	-0.190884	0.351754	0.281
iscX	5	-0.845685	-0.996017	0.00735532	0.0015406
phnI	6	0.237486	0.279702	0.367728	0.307156
leuZ	3	-7.25925	-8.54967	0.000586842	9.58885e-05
sdaB	12	0.15713	0.185062	0.225506	0.127308
livG	5	0.189136	0.222758	0.361448	0.297158
mcrC	9	-0.156552	-0.184382	0.270337	0.172748
msyB	10	0.226349	0.266586	0.293988	0.199495
lsrK	6	0.351667	0.41418	0.104278	0.0381883
pepB	6	-0.546637	-0.643809	0.0723266	0.0232686
yafP	10	0.134527	0.158441	0.367044	0.304976
ratA	9	-3.78278	-4.45522	0.000586842	8.94199e-05
lpxB	15	-8.13519	-9.58133	0.000586842	5.85549e-05
emrE	5	0.14661	0.172672	0.352733	0.282272
hypT	13	0.10579	0.124596	0.442822	0.424536
dmsB	12	0.20727	0.244115	0.133311	0.053977
uxaC	15	-0.0296577	-0.0349297	0.523	0.54252
hofM	13	-0.0717742	-0.084533	0.532634	0.555658
yqcA	8	0.150814	0.177623	0.440432	0.421772
yadL	9	-0.12967	-0.152721	0.422151	0.389427
yhgF	13	-0.480628	-0.566066	0.000679927	0.000116578
yegR	2	0.174535	0.205561	0.481341	0.481483
ppa	15	-7.43642	-8.75834	0.000586842	7.63657e-05
mazE	9	0.229927	0.270799	0.291799	0.197148
yihX	13	-0.201438	-0.237247	0.172969	0.0813119
gudX	7	0.36881	0.43437	0.082616	0.02773
degP	14	-0.919741	-1.08324	0.000586842	9.7569e-05
nepI	15	-0.254706	-0.299984	0.140979	0.0590862
ycgG	10	0.202002	0.237911	0.22055	0.12275
ribB	15	-0.641971	-0.75609	0.000586842	9.94235e-05
zinT	11	0.109505	0.128971	0.367488	0.30647
ybiU	5	-0.108936	-0.128301	0.446563	0.430159
yegK	7	0.200092	0.235661	0.299047	0.206619
purD	5	-1.18301	-1.3933	0.00178144	0.000320256
gcd	13	-0.269437	-0.317333	0.0751846	0.0245511
bglF	5	-0.405748	-0.477875	0.104555	0.0384902
pspA	12	0.113303	0.133444	0.502224	0.512344
osmE	10	-0.046253	-0.054475	0.529303	0.550763
fucK	14	0.072999	0.0859755	0.463505	0.455579
envC	15	-0.872293	-1.02735	0.000586842	9.76165e-05
yhdZ	9	0.244018	0.287395	0.351243	0.280003
ynaJ	1	-0.888227	-1.04612	0.164969	0.0755909
proS	15	-8.14608	-9.59415	0.000586842	5.84187e-05
ydgH	7	-0.19273	-0.22699	0.292731	0.198062
rhmA	5	-0.286789	-0.33777	0.155498	0.0683842
slyD	14	-0.331314	-0.390209	0.021729	0.00526466
thiK	6	0.21546	0.253761	0.32839	0.248311
cobT	14	0.300151	0.353507	0.0868235	0.0295865
pldB	14	-0.0988895	-0.116468	0.3888	0.338214
ftsY	14	-7.63681	-8.99435	0.000586842	6.42867e-05
zntR	9	-0.169614	-0.199765	0.353225	0.283078
yccF	5	-0.097266	-0.114556	0.405953	0.363451
nrdR	14	-5.41195	-6.37399	0.000586842	7.54237e-05
scpB	13	0.171563	0.202061	0.170603	0.0797955
sad	6	-0.413933	-0.487515	0.0507489	0.014611
ycjN	15	-0.0998322	-0.117579	0.340744	0.262765
aroG	7	0.146306	0.172314	0.491313	0.498445
rhaB	5	-0.21029	-0.247672	0.324905	0.242212
ldtA	7	-0.0632724	-0.0745199	0.529013	0.550319
fliC	7	0.55657	0.655508	0.00943999	0.00207447
fliQ	10	0.511363	0.602264	0.000586842	9.96442e-05
umuC	11	0.127196	0.149806	0.376263	0.318929
flc	11	-0.153371	-0.180635	0.310001	0.22243
garD	9	-0.276653	-0.325832	0.208097	0.109384
tufA	14	-7.49718	-8.8299	0.000586842	6.44877e-05
potH	14	-0.332617	-0.391744	0.0101926	0.00227268
ycfJ	15	-0.0285157	-0.0335847	0.55331	0.585003
hyfA	14	-0.111353	-0.131147	0.369016	0.3097
hemE	15	-5.6236	-6.62327	0.000586842	7.23907e-05
waaQ	12	-0.594359	-0.700015	0.000586842	9.97927e-05
argW	5	0.289447	0.340899	0.254565	0.155393
yegS	12	0.110447	0.13008	0.432674	0.407475
fliF	14	0.831952	0.979843	0.000586842	9.89302e-05
ugpC	8	-0.0894414	-0.105341	0.469447	0.464893
torS	13	-0.463093	-0.545413	0.00499042	0.000997576
gdhA	10	0.141408	0.166545	0.349957	0.278186
narY	5	-0.330247	-0.388953	0.200256	0.103304
ugd	5	-0.067101	-0.079029	0.510379	0.526036
ebgR	10	-0.324186	-0.381815	0.0127547	0.00290556
frdA	12	-0.213064	-0.250939	0.161509	0.0732812
ansB	5	0.0680489	0.0801455	0.610952	0.661951
tas	9	0.298046	0.351028	0.0638097	0.0197581
yneE	14	0.148839	0.175297	0.242025	0.142479
mcrB	13	0.13179	0.155217	0.240707	0.141251
ybcH	6	0.106029	0.124877	0.534091	0.557464
yadV	12	-0.222237	-0.261742	0.176141	0.0833753
fadL	5	-0.453269	-0.533843	0.0669957	0.021158
dppD	13	0.301541	0.355144	0.134548	0.0547664
suhB	14	-4.77975	-5.62941	0.000586842	8.85865e-05
yfaQ	11	-0.314872	-0.370844	0.200256	0.102866
mhpE	15	0.257806	0.303634	0.0964602	0.0339157
ppdB	5	0.245514	0.289157	0.414597	0.37812
ymfQ	6	0.556654	0.655606	0.00888855	0.00193421
flgG	5	0.929185	1.09436	0.00564555	0.00114671
mdlA	5	0.403039	0.474685	0.161294	0.0728376
polB	11	-0.616524	-0.726119	0.00436553	0.000857434
artM	7	-0.477448	-0.562321	0.0242053	0.00600116
frwA	10	0.0589533	0.0694331	0.610952	0.661928
fryA	13	-0.162308	-0.19116	0.314474	0.229259
ligA	14	-1.41561	-1.66725	0.000586842	9.66967e-05
ybiX	6	0.0429897	0.0506317	0.576393	0.618166
hrpB	7	-0.569144	-0.670317	0.0216749	0.00524004
ygcG	7	0.208157	0.24516	0.232975	0.134463
tqsA	13	0.191779	0.22587	0.331726	0.252428
yfjI	5	-0.541866	-0.638189	0.0724337	0.0233224
ykfA	11	0.0318779	0.0375446	0.579683	0.622507
torR	5	-0.43125	-0.50791	0.0382403	0.0102606
hda	10	-2.67087	-3.14566	0.000586842	9.18205e-05
flxA	1	-0.903462	-1.06406	0.157392	0.070062
glnP	12	0.1353	0.159351	0.372708	0.314615
carA	9	-0.362023	-0.426377	0.166265	0.0768669
ompA	8	-0.363163	-0.42772	0.0256822	0.00640866
garR	13	-0.12134	-0.14291	0.324422	0.241474
gadE	5	-0.103841	-0.1223	0.470511	0.46661
yhiI	5	0.425123	0.500694	0.210181	0.111381
wza	14	0.241978	0.284993	0.0719756	0.0231363
bdcA	11	0.326177	0.384159	0.0438783	0.0121619
gapA	15	-6.9305	-8.16249	0.000586842	6.55154e-05
nudG	8	0.0624132	0.0735079	0.478899	0.478141
epd	14	-0.573479	-0.675423	0.000586842	9.89712e-05
bcsA	15	-0.0562138	-0.0662066	0.503899	0.515135
argE	10	-0.262443	-0.309096	0.355537	0.287344
yjeM	14	-0.0961752	-0.113272	0.414597	0.378049
wbbK	9	0.133379	0.157088	0.432674	0.407493
ycgX	6	0.282059	0.332198	0.259966	0.161302
paaE	5	-0.269976	-0.317968	0.188669	0.0933217
cobB	9	0.314545	0.370459	0.0410889	0.0112124
rfbB	14	0.204679	0.241063	0.0423634	0.0116284
menI	6	0.13249	0.156042	0.418083	0.382646
intZ	12	0.215261	0.253527	0.171822	0.0805425
fdoH	9	0.199469	0.234928	0.330309	0.25073
tus	9	0.210184	0.247547	0.135412	0.055336
yaiC	5	-0.358531	-0.422264	0.0661108	0.0207996
lysC	15	-0.132849	-0.156465	0.325384	0.243935
rcdA	8	-0.0439194	-0.0517267	0.560424	0.595024
argF	9	-0.125674	-0.148015	0.505075	0.516879
rpsF	13	-7.71488	-9.0863	0.000586842	6.56557e-05
yhhH	4	0.074468	0.0877056	0.595452	0.641802
recB	7	-1.97301	-2.32374	0.000586842	9.7748e-05
recX	12	0.281992	0.33212	0.0182994	0.0042865
paaB	13	0.124186	0.146261	0.367488	0.306355
gph	10	0.132672	0.156256	0.306793	0.216252
ysgA	11	0.459175	0.540799	0.113129	0.043286
yihI	11	-0.16704	-0.196733	0.278465	0.181842
qorB	11	-0.285233	-0.335937	0.294763	0.200811
yfiR	13	0.189095	0.22271	0.214548	0.116344
artJ	8	-0.266442	-0.313806	0.079695	0.0265534
yhjK	7	-0.547612	-0.644958	0.107643	0.0401136
bioC	7	-0.0167217	-0.0196942	0.606811	0.656324
greA	9	0.32728	0.385459	0.132348	0.0535157
cysQ	15	-0.165634	-0.195078	0.228007	0.129209
nrfA	10	-0.265773	-0.313018	0.209521	0.110582
kch	14	0.153337	0.180594	0.258988	0.159926
yfcC	11	-0.175957	-0.207235	0.213386	0.115076
ribA	15	-7.3269	-8.62936	0.000586842	6.32988e-05
dhaK	10	0.0533365	0.0628177	0.543367	0.571083
ygeW	15	-0.397714	-0.468413	0.0123358	0.00279689
gsiA	14	-0.218918	-0.257834	0.158381	0.0706719
rpsC	15	-7.92118	-9.32927	0.000586842	5.9711e-05
rplY	8	-7.56102	-8.9051	0.000586842	7.89282e-05
lpxD	15	-7.83546	-9.22831	0.000586842	6.82471e-05
hslU	15	-0.503052	-0.592476	0.000586842	9.93293e-05
yifE	7	0.0884126	0.104129	0.57681	0.619077
gcvH	7	-0.220371	-0.259545	0.136413	0.0560382
ydcK	8	0.0706581	0.0832185	0.547728	0.576842
malI	11	0.0516601	0.0608434	0.567685	0.606237
yoeI	1	-0.18572	-0.218734	0.574762	0.615955
ydbH	11	0.118493	0.139557	0.412286	0.374132
yjgN	9	0.110915	0.130631	0.45587	0.444764
yqiI	8	-0.192981	-0.227286	0.356247	0.28936
lpxT	6	-0.074985	-0.0883146	0.463835	0.45638
ycbF	9	0.110666	0.130339	0.324031	0.240922
dcuC	15	0.192768	0.227035	0.248263	0.148616
ulaD	8	-0.202932	-0.239006	0.33094	0.251727
hisI	5	-0.26466	-0.311707	0.237313	0.138304
mdtM	6	-0.296393	-0.349081	0.193791	0.0974961
metR	12	0.22368	0.263442	0.157392	0.0699684
pdxJ	13	-5.45355	-6.42298	0.000586842	8.66245e-05
lysR	5	0.159035	0.187305	0.471876	0.468597
elbB	13	0.178795	0.210578	0.232672	0.134067
yjgH	11	-0.137059	-0.161423	0.303084	0.211603
smrB	5	-0.416455	-0.490485	0.197111	0.100066
basS	6	-0.130277	-0.153435	0.431291	0.404108
yaiZ	5	0.0681513	0.080266	0.668591	0.734268
allB	8	-0.293299	-0.345436	0.229316	0.131059
clsA	15	-0.152406	-0.179498	0.285087	0.189535
yfaA	5	-1.6599	-1.95497	0.00240326	0.00044623
ydbJ	5	-0.247708	-0.291741	0.454816	0.441881
ispG	15	-5.60461	-6.60091	0.000586842	7.28457e-05
mtn	14	-2.59544	-3.05681	0.000586842	9.22742e-05
yhhY	10	0.159375	0.187706	0.358047	0.292004
hipA	7	-0.251569	-0.296289	0.239508	0.140226
fadR	15	-0.491345	-0.578688	0.000586842	9.92387e-05
ygfQ	11	-0.256465	-0.302054	0.231084	0.132442
mmuM	8	-0.228009	-0.268541	0.115414	0.0446324
yqgF	13	-3.02471	-3.5624	0.000586842	9.1326e-05
yhjX	13	-0.189961	-0.223729	0.21064	0.111728
mepH	7	0.284175	0.334691	0.162309	0.0738503
uvrA	13	0.361937	0.426276	0.258029	0.1591
citX	10	0.110929	0.130648	0.332293	0.253395
pyrF	15	-0.0787002	-0.0926902	0.426979	0.397088
sohB	14	-0.244741	-0.288247	0.216569	0.118602
yggW	6	-0.597498	-0.703711	0.00353468	0.000681917
chbA	5	0.177405	0.208941	0.327648	0.246665
dppA	7	-0.26969	-0.317631	0.27768	0.180679
kdpB	10	0.1357	0.159823	0.268558	0.170075
yebY	10	-0.0892436	-0.105108	0.467994	0.462732
yddA	7	-0.139821	-0.164676	0.279213	0.182951
yacG	5	0.298199	0.351208	0.16135	0.0730791
hcaT	13	0.0871088	0.102594	0.467388	0.461882
glnS	15	-7.66988	-9.0333	0.000586842	6.1006e-05
yghB	12	-0.534746	-0.629804	0.00106767	0.000187355
dicA	12	-7.24619	-8.5343	0.000586842	7.06337e-05
yraI	12	0.216115	0.254533	0.17054	0.079667
idnO	6	-0.195823	-0.230633	0.305061	0.214336
gshA	15	-0.354657	-0.417702	0.0238421	0.0058563
yecM	7	0.112749	0.132792	0.440212	0.42139
fruA	13	0.23673	0.278812	0.155808	0.0687702
yhhT	13	-0.367121	-0.432381	0.0570738	0.0169986
ulaC	12	-0.42764	-0.503659	0.0635888	0.0195873
yfeW	13	-0.218649	-0.257517	0.273421	0.176353
rffH	13	0.0854581	0.100649	0.390604	0.340097
yhhW	6	-0.292583	-0.344594	0.302674	0.210992
gltD	5	0.271952	0.320295	0.302671	0.210889
acrS	9	-0.0290042	-0.0341601	0.609104	0.659132
xdhD	6	-0.26182	-0.308362	0.258565	0.159569
ung	5	0.424178	0.499581	0.0469381	0.0132997
ygjI	6	-0.421775	-0.496751	0.0360186	0.00958718
glnG	11	-0.308771	-0.363659	0.0621822	0.0190539
aroB	14	-0.554473	-0.653038	0.000586842	9.99878e-05
yqfB	10	-0.2092	-0.246388	0.164301	0.075123
nrfG	10	0.323068	0.380498	0.155743	0.0686448
hisP	10	-0.108073	-0.127284	0.488643	0.494031
tfaE	15	0.196794	0.231777	0.109471	0.0414749
yahB	12	-0.0922824	-0.108687	0.507829	0.521949
tldD	6	-0.949434	-1.11821	0.00293523	0.000556031
epmC	8	-0.153918	-0.181279	0.341424	0.263672
ycaO	9	-0.245067	-0.28863	0.189676	0.0940008
rplM	8	-7.78122	-9.16443	0.000586842	7.84351e-05
yafX	5	-0.356836	-0.420268	0.164969	0.075648
dnaT	13	-7.1627	-8.43597	0.000586842	6.83747e-05
yohO	3	-0.14721	-0.173378	0.394483	0.346122
ycdY	13	0.134643	0.158577	0.310001	0.22225
waaG	11	-0.335081	-0.394646	0.0173559	0.00404687
kdgT	5	-0.335003	-0.394554	0.183542	0.0890895
ygcO	5	-0.25518	-0.300541	0.235373	0.136857
zipA	15	-7.3381	-8.64254	0.000586842	6.27877e-05
cmtB	10	0.257566	0.303352	0.198206	0.10079
srlM	8	-0.166572	-0.196182	0.22876	0.130557
tyrS	14	-7.29006	-8.58597	0.000586842	6.55873e-05
fxsA	10	0.217849	0.256575	0.392702	0.343537
ydcO	14	-0.198031	-0.233234	0.259225	0.160463
murC	15	-8.34928	-9.83347	0.000586842	5.73409e-05
yihV	5	0.0565273	0.0665758	0.513497	0.529769
abgA	10	-0.398057	-0.468817	0.0732562	0.0237304
yjcE	11	-0.131095	-0.154399	0.259151	0.160209
ompT	12	-0.0960626	-0.113139	0.32504	0.242945
ygdI	7	0.184661	0.217487	0.376585	0.320201
eutH	10	-0.130869	-0.154133	0.351183	0.279578
exuT	15	-0.0810061	-0.095406	0.487637	0.492622
ydiK	9	-0.540515	-0.636599	0.00167362	0.000299078
yhfK	12	0.240595	0.283364	0.206229	0.108125
yacC	9	0.0449916	0.0529894	0.568303	0.607203
rhmT	10	-0.268021	-0.315665	0.0974393	0.0344067
uspG	6	-0.301654	-0.355276	0.129168	0.0518489
tsr	8	0.235197	0.277006	0.259966	0.161341
pcm	5	0.303924	0.357951	0.206125	0.107971
aegA	8	0.181022	0.213201	0.371567	0.313039
nfo	6	0.0859623	0.101243	0.490916	0.497476
nikD	13	-0.134444	-0.158343	0.309151	0.220485
ynbA	5	0.683901	0.805474	0.0890503	0.0305364
murE	15	-8.23686	-9.70107	0.000586842	5.78954e-05
yfjK	9	-0.202001	-0.23791	0.134045	0.0543821
tolQ	13	-2.57112	-3.02817	0.000586842	8.97232e-05
kdpA	5	-0.483835	-0.569843	0.117039	0.0455669
mtlR	7	-0.0755159	-0.0889398	0.545696	0.574263
ynjF	9	-0.0408993	-0.0481696	0.507829	0.52207
nhaA	8	-0.36183	-0.42615	0.0192816	0.00454245
astA	5	0.340529	0.401063	0.0638097	0.0197537
metN	5	0.123448	0.145392	0.409741	0.370722
ompN	14	0.127212	0.149825	0.351243	0.27996
yphD	6	0.326196	0.384182	0.120433	0.0474055
garP	6	-0.175787	-0.207036	0.381814	0.327219
fliK	7	0.218381	0.257202	0.300423	0.208294
truA	11	-0.388587	-0.457664	0.0111835	0.00250564
smrA	12	-0.110622	-0.130286	0.359724	0.294775
purH	8	0.256681	0.302309	0.188604	0.0931154
arnD	6	-0.174732	-0.205792	0.358007	0.291639
mdtI	5	-0.217971	-0.256718	0.328943	0.249235
vsr	11	-0.0796502	-0.093809	0.454816	0.441892
hybA	13	0.156461	0.184274	0.378937	0.323432
queG	5	-0.272035	-0.320392	0.21349	0.115427
ribD	15	-5.55373	-6.54098	0.000586842	7.91124e-05
rplX	13	-7.40011	-8.71557	0.000586842	6.71822e-05
ampC	13	0.272253	0.32065	0.0640668	0.0198721
leuB	6	-0.359345	-0.423224	0.167552	0.0777484
yfjM	7	-0.305291	-0.35956	0.269212	0.170834
dksA	14	-1.5561	-1.83271	0.000586842	9.4388e-05
amtB	13	-0.124193	-0.14627	0.184214	0.0894649
acpH	10	0.0798172	0.0940057	0.405953	0.363346
fklB	9	-0.325819	-0.383738	0.185538	0.0905063
allE	13	0.130439	0.153626	0.386192	0.333148
nudC	12	-0.278416	-0.327909	0.0775148	0.0255675
efp	15	-0.659173	-0.776349	0.000586842	9.87065e-05
rsfS	10	-6.80709	-8.01714	0.000586842	8.33409e-05
yqhA	6	-0.289648	-0.341137	0.200256	0.102958
gntK	9	0.0352867	0.0415594	0.57681	0.618918
sapC	13	-1.32432	-1.55973	0.000586842	9.55909e-05
creA	6	0.464881	0.54752	0.0114856	0.00258872
tolR	10	-3.11982	-3.6744	0.000586842	9.02026e-05
crfC	9	-0.411525	-0.484679	0.115649	0.0447778
ybiW	10	-0.137132	-0.161509	0.422961	0.390515
treR	5	-0.403669	-0.475427	0.281089	0.185009
menE	6	-0.328869	-0.387329	0.317683	0.232622
glpF	15	-0.371002	-0.436953	0.00137132	0.000242848
yciG	5	0.38005	0.447609	0.21349	0.115386
ybjT	9	-0.166321	-0.195887	0.284705	0.188917
hofC	9	0.11239	0.132368	0.429108	0.400507
hycD	12	-0.0296999	-0.0349794	0.527667	0.548211
betI	9	-0.285728	-0.33652	0.0808892	0.0270434
ybcI	7	-0.298028	-0.351006	0.157392	0.0698557
yijF	5	0.220535	0.259738	0.479875	0.479262
rpsN	11	-7.75548	-9.13412	0.000586842	7.03577e-05
lnt	14	-6.5767	-7.74579	0.000586842	7.41408e-05
yehS	9	-0.0932735	-0.109854	0.431291	0.404034
hyaE	10	-0.426214	-0.501979	0.0286705	0.00725436
yfiN	10	0.202036	0.237951	0.262316	0.163715
mngA	6	-0.326635	-0.384699	0.207539	0.108923
glgS	5	-0.150226	-0.17693	0.660667	0.723793
ulaR	5	-0.591835	-0.697041	0.0216749	0.00523714
mhpR	13	-0.0684779	-0.0806508	0.463505	0.455931
yecS	7	0.360733	0.424858	0.153158	0.0666566
tusB	7	-2.48737	-2.92953	0.000586842	9.78142e-05
bacA	6	0.10473	0.123347	0.434123	0.410721
atoA	11	-0.25279	-0.297727	0.15358	0.0670872
aidB	7	-0.180474	-0.212555	0.278433	0.181692
ymdF	1	-0.287898	-0.339076	0.45859	0.447651
rpsK	12	-6.99231	-8.23528	0.000586842	7.14377e-05
paaI	5	0.267006	0.31447	0.310115	0.223335
yjbR	6	-0.156923	-0.184818	0.514339	0.530776
sdaC	11	0.546102	0.643179	0.00088642	0.000153885
appA	11	-0.0705204	-0.0830564	0.381025	0.326106
narW	11	-0.0661347	-0.077891	0.435279	0.412645
nuoB	11	-1.19622	-1.40886	0.000586842	9.77662e-05
gsiC	7	-0.370168	-0.43597	0.0420427	0.0115178
yibH	10	-0.260517	-0.306828	0.0922276	0.0319477
galP	9	-0.236027	-0.277984	0.239004	0.139674
hslJ	11	-0.135147	-0.159171	0.29945	0.207253
yqeJ	3	-0.0523488	-0.0616545	0.611717	0.662944
fldA	12	-2.04958	-2.41392	0.000586842	9.58805e-05
nagK	13	0.0882251	0.103908	0.362398	0.298279
rimK	6	0.317969	0.374492	0.0808892	0.0270383
era	15	-4.99151	-5.87882	0.000586842	7.73678e-05
ydcJ	14	-0.124297	-0.146392	0.363517	0.299737
guaA	15	-0.888858	-1.04686	0.000586842	9.81339e-05
ybeQ	9	0.116112	0.136752	0.303084	0.211596
ycfZ	15	0.221566	0.260952	0.120703	0.0475765
leuO	6	-0.548804	-0.646361	0.0238396	0.00584652
djlC	12	-0.160929	-0.189536	0.214232	0.116
isrC	8	-0.103651	-0.122077	0.406244	0.364484
napH	6	0.405684	0.4778	0.229316	0.131011
pheS	15	-8.13599	-9.58227	0.000586842	5.85508e-05
lptE	15	-8.0997	-9.53953	0.000586842	6.43123e-05
otsB	5	-0.0738433	-0.0869699	0.490323	0.495993
rlmG	14	-0.139222	-0.163971	0.264139	0.165419
rnpA	13	-7.18205	-8.45876	0.000586842	7.11723e-05
nudJ	7	0.494228	0.582083	0.0923922	0.0320295
eutD	7	-0.166295	-0.195856	0.223688	0.125682
yhaJ	9	0.071437	0.0841359	0.384232	0.330322
thiP	8	0.218136	0.256913	0.212458	0.1135
guaC	5	0.305732	0.36008	0.248679	0.149198
ydiN	10	0.0990767	0.116689	0.396309	0.349602
ydhB	15	0.0993163	0.116971	0.273949	0.17723
ftsZ	15	-8.03138	-9.45906	0.000586842	5.9038e-05
yddH	5	0.199788	0.235303	0.336924	0.258993
yahO	6	-0.246531	-0.290355	0.317683	0.232408
zur	10	-0.183729	-0.216389	0.256543	0.157495
fecI	10	-0.283729	-0.334165	0.141921	0.0595953
chaC	12	-0.172131	-0.20273	0.34867	0.274342
apt	9	-0.391821	-0.461472	0.10799	0.0402998
tdcF	13	-0.304229	-0.358309	0.00971022	0.00215506
htrE	6	-0.0551042	-0.0648997	0.577734	0.620224
rluE	8	-0.195021	-0.229689	0.26449	0.165894
yjeJ	9	-0.166391	-0.195969	0.302876	0.211296
ninE	5	0.196189	0.231065	0.485715	0.489768
yaiS	5	-0.512523	-0.60363	0.0614538	0.0187012
rnk	10	-0.266213	-0.313536	0.222275	0.124411
cdaR	15	0.148191	0.174534	0.194067	0.0977393
trpC	13	0.0751951	0.088562	0.481296	0.481188
yhiN	15	-0.189223	-0.22286	0.232672	0.133856
phoU	11	-3.81843	-4.4972	0.000586842	8.80292e-05
rpmE	8	-6.49339	-7.64767	0.000586842	8.22653e-05
dppB	7	0.0931412	0.109698	0.587844	0.632498
yedY	5	-0.326831	-0.38493	0.160254	0.0720668
iadA	5	0.588386	0.692979	0.0156866	0.003645
hypB	15	0.106933	0.125941	0.420109	0.385249
oppD	13	0.138739	0.163401	0.374394	0.316943
relE	6	-0.047687	-0.056164	0.614958	0.667776
gmhA	13	-0.828018	-0.975209	0.000586842	9.8901e-05
gltI	6	-0.520892	-0.613487	0.028158	0.00710201
ydfI	13	0.136043	0.160227	0.307476	0.217528
mltA	5	0.899604	1.05952	0.00191454	0.000347267
ybgL	13	0.117966	0.138936	0.345389	0.270332
ybaE	12	0.151739	0.178712	0.228724	0.130409
narP	7	-0.0686861	-0.0808959	0.507829	0.522286
yddW	7	-0.061647	-0.0726055	0.617838	0.671567
yoaG	5	0.144175	0.169804	0.447071	0.431009
mepA	5	-0.1578	-0.185852	0.365339	0.302215
rplB	14	-7.48287	-8.81305	0.000586842	6.47782e-05
yfhG	9	0.0403298	0.0474989	0.567766	0.606476
yfiE	6	0.230206	0.271128	0.269212	0.170908
eutB	14	-0.185189	-0.218109	0.249909	0.151011
ygjK	5	0.483262	0.569168	0.0137004	0.00313937
ydjM	13	-0.409084	-0.481805	0.00218864	0.000403444
tyrA	8	-0.18678	-0.219983	0.351898	0.281375
astD	10	-0.0797472	-0.0939233	0.527895	0.548731
mnmC	12	0.207185	0.244015	0.0977581	0.0346145
aat	15	-0.23481	-0.276551	0.159739	0.0714725
nrfB	5	-0.636607	-0.749772	0.00496954	0.000992068
yicI	12	-0.235234	-0.27705	0.256378	0.157031
fepA	15	0.0608295	0.0716427	0.384694	0.330823
yajR	11	0.197322	0.232398	0.3133	0.227394
yeeD	6	0.143226	0.168686	0.291268	0.196477
ychF	11	-0.533218	-0.628004	0.000586842	9.99265e-05
minC	11	-0.666222	-0.784652	0.000586842	9.93634e-05
gatY	9	0.109602	0.129085	0.436171	0.414545
aceE	14	-5.22058	-6.14861	0.000586842	7.59658e-05
yaeR	7	0.300367	0.353762	0.331843	0.25269
nanS	7	0.134366	0.158251	0.367044	0.305128
hisF	14	-0.123709	-0.1457	0.250816	0.151893
allD	10	-0.0926358	-0.109103	0.508705	0.52387
ycgB	6	0.219471	0.258484	0.341916	0.264363
ubiE	15	-5.53759	-6.52197	0.000586842	7.31058e-05
xylR	5	-0.325368	-0.383206	0.290984	0.196051
fimA	11	0.145563	0.171439	0.369308	0.310078
psrO	8	-0.208159	-0.245161	0.188496	0.0930112
narV	5	-0.457061	-0.53831	0.198373	0.101025
rcnA	5	0.295888	0.348486	0.154141	0.0674154
ybbP	12	0.263395	0.310217	0.219969	0.121762
ybhI	14	-0.426247	-0.502018	0.00232722	0.000430863
sthA	11	-0.392695	-0.462502	0.0215895	0.00520202
ddpX	5	-0.24214	-0.285183	0.34982	0.277826
hscB	15	-2.05071	-2.41526	0.000586842	9.1348e-05
nrdI	12	0.0775201	0.0913003	0.447386	0.431793
folK	7	0.100672	0.118568	0.454199	0.440501
yffR	5	0.584156	0.687997	0.0114036	0.00256107
rimP	11	-6.754	-7.95461	0.000586842	7.45475e-05
pgpC	13	0.172532	0.203201	0.429108	0.400565
purN	7	-0.0625182	-0.0736316	0.453165	0.438908
lsrR	14	-0.158913	-0.187161	0.244304	0.144858
serU	1	-0.0635434	-0.0748391	0.747396	0.825426
dtpC	10	-0.187574	-0.220918	0.228109	0.129328
mcbR	12	0.175531	0.206734	0.376585	0.320075
asr	5	-0.161166	-0.189815	0.406388	0.366598
lldR	14	-0.242231	-0.285291	0.14762	0.0630582
rplW	5	-7.03746	-8.28846	0.000586842	8.99197e-05
yoaB	10	0.0452579	0.0533031	0.548147	0.57771
leuE	7	0.0696201	0.081996	0.542553	0.569791
phnO	7	0.403076	0.474729	0.0661108	0.0207639
fabH	14	-7.48245	-8.81256	0.000586842	6.45344e-05
cusS	9	-0.204193	-0.240491	0.291089	0.196278
fhuA	12	0.0362512	0.0426954	0.623245	0.677945
rplV	10	-8.00249	-9.42503	0.000586842	7.19614e-05
araD	14	-0.13114	-0.154451	0.273949	0.177443
ftsL	14	-7.64932	-9.00909	0.000586842	6.37251e-05
ybgC	10	-2.62439	-3.09091	0.000586842	9.20625e-05
ryjB	5	-0.243714	-0.287037	0.200256	0.103347
hupA	7	-0.334394	-0.393837	0.0964602	0.0339574
yagK	10	0.0130509	0.0153709	0.695254	0.765229
pdhR	14	-5.39083	-6.34912	0.000586842	7.53656e-05
yahA	13	-0.2681	-0.315758	0.0573811	0.0171055
truD	10	-0.44288	-0.521607	0.0437731	0.0121194
yfdP	11	0.342812	0.403751	0.100167	0.0359074
mlc	14	0.303824	0.357833	0.0231649	0.00565619
tyrR	12	-0.162718	-0.191644	0.234493	0.13574
dtpA	15	-0.653818	-0.770042	0.000586842	9.82125e-05
otsA	5	-0.360944	-0.425106	0.0698942	0.0223735
iap	9	-0.197361	-0.232445	0.288808	0.193654
bcsZ	6	-0.149551	-0.176136	0.289972	0.195058
cnu	5	-0.2806	-0.33048	0.17645	0.0837141
yoaD	13	0.172071	0.202659	0.266379	0.167679
znuC	5	0.463808	0.546256	0.0480104	0.0137323
ddlA	13	0.173996	0.204926	0.187777	0.0925053
hemF	6	-0.268134	-0.315799	0.260931	0.16229
chaA	5	0.154628	0.182115	0.334663	0.255741
gltK	11	-0.154296	-0.181724	0.364132	0.300536
ndk	9	-0.480512	-0.565929	0.00182702	0.000329592
wrbA	14	0.0157982	0.0186065	0.613945	0.665852
ampD	5	0.146007	0.171962	0.410709	0.371929
priA	10	-3.26346	-3.84358	0.000586842	9.13e-05
glmY	8	0.293637	0.345835	0.0983079	0.0350035
ycjW	7	-0.165993	-0.195501	0.365339	0.302223
nirB	11	-0.4652	-0.547896	0.00266786	0.000497692
tdcE	9	0.183092	0.215639	0.399865	0.354921
pdxY	6	0.690182	0.812871	0.00453957	0.000900142
yidF	5	-0.227591	-0.268048	0.294852	0.200969
ttdB	14	0.0745103	0.0877555	0.407148	0.367571
yeaK	11	0.116055	0.136685	0.386846	0.334829
tauD	13	0.292646	0.344668	0.0450289	0.0125969
ychN	7	0.109788	0.129304	0.549732	0.579838
lrp	15	0.2601	0.306336	0.07372	0.023974
yegD	5	-0.434299	-0.511502	0.187453	0.092034
hisB	12	0.349721	0.411888	0.0877353	0.0299678
ybdJ	6	-0.135521	-0.159612	0.307908	0.218193
ychO	15	-0.141722	-0.166914	0.26349	0.164811
yehR	5	-0.272982	-0.321508	0.214777	0.116987
ycaI	7	0.13581	0.159953	0.302671	0.210873
lsrB	13	-0.134465	-0.158368	0.301727	0.209765
higB	5	-0.00223837	-0.00263627	0.820661	0.909644
nanK	8	0.333313	0.392564	0.26349	0.164868
yieK	12	-0.080259	-0.094526	0.362877	0.298916
srlD	8	-0.220136	-0.259268	0.349324	0.276612
lsrC	5	0.474995	0.559432	0.0562951	0.0166911
moaA	5	0.173855	0.20476	0.34982	0.277828
yihR	6	-0.0847844	-0.099856	0.539258	0.565462
rbbA	6	0.0501286	0.0590396	0.563702	0.59987
nanA	13	0.230318	0.27126	0.174021	0.0819932
cho	8	0.178431	0.210149	0.25675	0.15802
atpD	14	-1.55106	-1.82678	0.000586842	9.4205e-05
ycgV	11	0.0391716	0.0461349	0.535887	0.560633
dgkA	6	-0.744946	-0.87737	0.00170612	0.000305342
cpxR	15	0.123198	0.145098	0.362398	0.298327
fecB	5	0.083288	0.0980935	0.518671	0.536638
amiC	5	0.0533542	0.0628386	0.55331	0.585096
yeaC	1	-0.619097	-0.72915	0.236949	0.138028
yidD	14	-1.50437	-1.77179	0.000586842	9.59246e-05
dusC	7	0.502727	0.592093	0.00930267	0.0020418
dcm	5	0.182911	0.215426	0.282841	0.187301
yqhH	6	0.209884	0.247193	0.42759	0.398217
mdlB	7	0.133192	0.156868	0.394943	0.347246
yqeB	5	-0.184973	-0.217855	0.285813	0.190266
glcE	5	0.522589	0.615486	0.029229	0.00744273
fadI	10	0.186593	0.219763	0.201283	0.104182
exbD	11	-0.378626	-0.445932	0.000731744	0.000126051
ydfV	6	-0.30789	-0.362621	0.150841	0.0651221
kup	5	-0.563582	-0.663766	0.0114892	0.00259261
ydhF	7	0.17831	0.210007	0.376585	0.319982
afuC	7	-0.299546	-0.352794	0.0764567	0.0250281
rlmC	10	-0.318628	-0.375269	0.140594	0.0585816
ftsA	15	-8.28767	-9.76091	0.000586842	5.76596e-05
pta	15	-4.73232	-5.57355	0.000586842	7.70027e-05
selA	14	-0.11216	-0.132098	0.328524	0.24867
yhhS	11	-0.263019	-0.309774	0.200256	0.102904
yjfI	7	0.315832	0.371976	0.13667	0.0562171
arnA	8	-0.20742	-0.244291	0.32839	0.248315
yafS	11	0.306806	0.361344	0.0327878	0.00858647
thiM	5	0.0479604	0.056486	0.515691	0.532586
proY	8	0.142965	0.168379	0.351183	0.279525
leuA	8	0.209842	0.247144	0.299327	0.207053
sbcD	9	0.429628	0.506	0.00570615	0.00116361
lit	7	-0.162875	-0.191828	0.3446	0.267996
pyrG	15	-8.02873	-9.45594	0.000586842	5.91305e-05
cdh	5	-0.15814	-0.186252	0.324285	0.241285
rnc	15	-3.38404	-3.9856	0.000586842	8.39765e-05
ypdF	10	-0.991571	-1.16784	0.000586842	9.93663e-05
csgC	12	-0.150748	-0.177546	0.252057	0.152983
flgB	15	1.00388	1.18234	0.000586842	9.81315e-05
ribE	11	-6.19499	-7.29623	0.000586842	7.67956e-05
waaS	8	0.316959	0.373302	0.0775148	0.0255526
intF	13	-0.235463	-0.277319	0.0928289	0.0322556
yjiN	14	0.10051	0.118377	0.335013	0.256188
yihD	2	0.537734	0.633323	0.423417	0.391907
yecJ	9	-0.675969	-0.796131	0.00242479	0.00045088
ygeV	5	0.222238	0.261744	0.309699	0.221626
ykfB	12	0.128052	0.150815	0.273949	0.177268
yhdJ	9	0.0408138	0.048069	0.551291	0.581925
ydjY	7	-0.117359	-0.138222	0.405953	0.363371
pstS	11	-3.07554	-3.62225	0.000586842	9.22241e-05
ftsK	15	-3.1758	-3.74034	0.000586842	8.66846e-05
rbfA	10	-3.88234	-4.57248	0.000586842	8.73219e-05
narZ	8	-0.385458	-0.453979	0.0861802	0.0292979
yjhC	10	0.288764	0.340096	0.201592	0.104396
ydhY	5	-0.242498	-0.285605	0.263065	0.164323
sppA	13	0.25864	0.304617	0.175565	0.0829563
stfP	6	-0.0741001	-0.0872723	0.604916	0.654112
yjgL	7	-0.125171	-0.147422	0.311907	0.225993
cueR	7	0.035562	0.0418836	0.543554	0.571425
pnuC	8	0.218925	0.257842	0.234839	0.136144
ycjO	9	-0.185985	-0.219047	0.291633	0.196808
glpK	13	-0.185122	-0.21803	0.14453	0.0610011
flgL	9	-0.256675	-0.302302	0.299776	0.207765
aslB	6	0.371123	0.437095	0.15672	0.0692806
yeaP	5	-0.332877	-0.392051	0.220524	0.122558
ybgJ	8	-0.227103	-0.267473	0.27768	0.180611
ydjO	7	0.172336	0.202971	0.392891	0.344125
glnL	9	-0.453877	-0.534559	0.00412457	0.000803467
yjdM	7	-0.220282	-0.25944	0.347735	0.272728
ghrB	14	0.0753738	0.0887725	0.369308	0.31016
udk	13	-0.217597	-0.256277	0.0786661	0.0261102
hicB	6	-0.497299	-0.5857	0.00848745	0.00183782
pdxH	11	-0.801591	-0.944085	0.000586842	9.85586e-05
ppx	5	0.215411	0.253703	0.301219	0.209089
ihfA	9	-1.40816	-1.65848	0.000586842	9.85834e-05
ispU	14	-8.12961	-9.57476	0.000586842	6.12887e-05
eutK	7	0.165046	0.194385	0.272833	0.175549
tar	11	0.24668	0.29053	0.165291	0.0758841
rclR	11	-0.223163	-0.262833	0.263675	0.165058
ffh	15	-8.13394	-9.57985	0.000586842	5.84815e-05
dnaX	14	-7.49101	-8.82264	0.000586842	6.49352e-05
rcsA	5	-0.134685	-0.158627	0.32504	0.243108
uhpT	15	0.297484	0.350365	0.134667	0.0548561
chbB	3	0.205522	0.242057	0.542553	0.569646
yajL	14	-0.135634	-0.159745	0.16565	0.0765091
birA	13	-0.464468	-0.547034	0.0176844	0.00413769
bcsG	13	-0.0941026	-0.110831	0.377929	0.321963
yjfJ	11	-0.235811	-0.27773	0.137943	0.0568515
rutC	10	-0.285915	-0.33674	0.123952	0.0491895
yedQ	8	0.28855	0.339844	0.0569183	0.0168912
atoD	7	-0.0561286	-0.0661062	0.640398	0.698494
gtrS	5	0.13127	0.154605	0.308124	0.218836
cpsB	8	0.157095	0.185021	0.260931	0.162276
priC	13	-0.141281	-0.166395	0.201163	0.104011
yrfF	14	-6.93705	-8.1702	0.000586842	6.82436e-05
gmk	15	-7.06328	-8.31887	0.000586842	6.45925e-05
glpQ	13	0.148246	0.174599	0.298098	0.205419
ybdH	10	0.233399	0.274889	0.194118	0.0978292
yhjA	7	0.439126	0.517186	0.203622	0.105884
yqiJ	8	-0.270525	-0.318614	0.328979	0.249367
pntA	11	0.289954	0.341497	0.0794795	0.0264228
rpmJ	3	-7.79133	-9.17634	0.000586842	9.50127e-05
infC	15	-7.6816	-9.04711	0.000586842	6.10209e-05
gadB	5	-0.432939	-0.509899	0.101021	0.0364032
cheZ	5	-0.462848	-0.545126	0.184631	0.0898162
yahN	5	0.550124	0.647916	0.0389252	0.0104966
lyxK	12	-0.269691	-0.317632	0.0421677	0.0115633
ygdQ	12	-0.252819	-0.297761	0.16565	0.0762126
ygfK	13	0.102598	0.120836	0.348801	0.275039
ybjM	7	0.359135	0.422976	0.14861	0.0637599
map	14	-3.57527	-4.21082	0.000586842	8.67756e-05
yhcM	6	-0.720075	-0.848077	0.0836996	0.0282075
xanP	5	0.331621	0.390571	0.16565	0.0765098
tilS	10	-1.56514	-1.84337	0.000586842	9.82666e-05
puuE	6	-0.281424	-0.33145	0.294763	0.200765
yicH	14	0.34223	0.403066	0.0323138	0.00839298
cheB	6	0.213184	0.25108	0.287305	0.191799
yedA	9	0.385966	0.454577	0.110618	0.0421664
yhdX	14	-0.289656	-0.341146	0.119525	0.0467593
yedV	12	0.0788212	0.0928327	0.549732	0.579708
ynfO	1	0.21216	0.249874	0.559454	0.593694
yqjD	5	-0.412678	-0.486036	0.18262	0.0885439
efeB	10	-0.226183	-0.26639	0.252331	0.153229
pdxK	7	-0.51806	-0.610152	0.0139995	0.00321919
mreC	14	-7.69149	-9.05875	0.000586842	6.35459e-05
rplA	14	-7.22564	-8.51009	0.000586842	6.59936e-05
yjfP	5	0.25835	0.304275	0.39219	0.342426
recA	11	-1.84581	-2.17393	0.000586842	9.52e-05
yajI	6	-0.0473072	-0.0557167	0.522691	0.541919
wecC	12	0.163639	0.192728	0.190065	0.0942448
torY	5	0.242096	0.285132	0.187777	0.0924682
ydiY	12	-0.188751	-0.222304	0.134495	0.0546948
opgG	12	0.365898	0.430941	0.00413346	0.000806307
yfeX	6	0.319859	0.376718	0.348801	0.275258
kbl	15	-0.456834	-0.538042	0.000586842	9.95539e-05
ybbW	14	0.157944	0.186021	0.26349	0.164773
chiA	8	-0.333475	-0.392754	0.0602877	0.0181014
pqiB	5	0.261015	0.307414	0.309699	0.221726
yedW	11	0.158515	0.186694	0.278815	0.182342
prpB	11	0.0770111	0.0907009	0.454952	0.442879
yebS	14	0.258694	0.30468	0.138328	0.0573443
ves	5	-0.21364	-0.251617	0.319454	0.234693
yhdV	4	-0.264529	-0.311553	0.213198	0.114239
torT	15	0.0738967	0.0870328	0.453165	0.438837
hypE	13	0.153033	0.180237	0.387574	0.336107
rcsB	13	-0.11941	-0.140637	0.343756	0.266656
dkgA	9	-0.178969	-0.210783	0.264148	0.165495
rplR	14	-7.26634	-8.55803	0.000586842	6.56542e-05
cbpA	9	0.175614	0.206831	0.351243	0.279924
yaaJ	5	-0.611571	-0.720286	0.155743	0.0685543
smf	6	0.665261	0.783519	0.046824	0.0132422
cbdB	14	-0.198314	-0.233567	0.37268	0.314491
ariR	1	-0.720379	-0.848435	0.209133	0.110209
rutB	10	0.0810264	0.0954299	0.412404	0.374586
[truncated: 2,143 more rows]

## Sheet: auxotrophy in MOPS media
gene	sgRNA number used to calculate the metrics	gene fitness	Z score	FDRvalue	FPRvalue
gspK	11	0.860733	0.799835	0.13778	0.0234182
intR	15	-0.717573	-0.666804	0.143143	0.0253108
yhbJ	13	-0.613629	-0.570214	0.156395	0.0296481
ycdT	7	-0.752219	-0.698999	0.361103	0.1912
dsdX	6	0.62076	0.576841	0.383178	0.224734
ydbL	4	-1.03803	-0.964587	0.176043	0.0364499
norV	5	-0.335961	-0.312191	0.544523	0.520663
lacZ	5	0.662621	0.61574	0.362999	0.197128
cyaY	5	0.468106	0.434987	0.550103	0.530477
ycjR	9	-0.45932	-0.426823	0.420541	0.290639
purP	8	0.585651	0.544216	0.379813	0.220794
ybaT	12	-0.620136	-0.576261	0.172276	0.0349242
dinB	11	-1.03605	-0.962745	0.0321688	0.00271124
mdtA	14	0.467181	0.434128	0.347364	0.175466
ppiD	6	-1.65822	-1.5409	0.0925463	0.0121159
alaC	6	0.796276	0.739939	0.189624	0.0429963
iclR	13	-0.488749	-0.45417	0.339995	0.168397
yegE	5	1.10981	1.03129	0.243208	0.075723
ptsP	13	1.21227	1.1265	0.00881773	0.000562333
yejE	5	-0.201435	-0.187184	0.638341	0.673042
fhuC	7	0.839652	0.780246	0.334513	0.163427
cspB	2	-1.39341	-1.29483	0.272705	0.0979882
ybaB	5	0.703056	0.653314	0.321395	0.150788
phoQ	7	-0.084864	-0.0788598	0.659755	0.706742
kdpC	8	-0.35208	-0.32717	0.425185	0.30392
fumB	6	-0.463769	-0.430957	0.416479	0.284556
nikR	12	0.244011	0.226747	0.520656	0.474069
yddG	14	-0.442812	-0.411483	0.322142	0.151927
xylB	5	0.548508	0.509701	0.448981	0.342964
bfr	5	0.422236	0.392362	0.480568	0.398254
yfgH	10	-0.322191	-0.299396	0.312688	0.14156
yggX	7	-0.813127	-0.755598	0.314981	0.144058
allC	12	0.382694	0.355618	0.40957	0.273551
yjjK	15	1.07354	0.997589	0.0188181	0.00141684
cbl	9	0.668951	0.621622	0.248996	0.0790623
pyrB	14	-1.81123	-1.68308	0.0019234	9.66007e-05
ansP	7	-0.689643	-0.64085	0.480568	0.398279
relA	13	-2.02459	-1.88134	0.0019234	9.58178e-05
selD	8	0.262797	0.244204	0.612812	0.636829
yjjJ	10	0.395269	0.367304	0.372581	0.209686
nsrR	7	-0.587286	-0.545735	0.370893	0.207126
fepE	9	-0.28327	-0.263229	0.478547	0.395139
yliE	14	0.271976	0.252733	0.440995	0.329036
yihY	6	0.328429	0.305192	0.514398	0.460422
yfeO	12	0.328235	0.305012	0.40448	0.261073
clcA	12	-0.658004	-0.61145	0.264094	0.089775
hcaE	7	-0.286977	-0.266674	0.535226	0.502432
yceA	14	-0.562723	-0.52291	0.191188	0.0440295
agaD	15	-0.185632	-0.172498	0.481866	0.400167
yejK	6	0.702404	0.652708	0.185107	0.0404068
nanC	9	0.673126	0.625502	0.21308	0.0562382
gfcC	5	0.519591	0.482829	0.398475	0.25289
dsbA	6	-1.48946	-1.38408	0.0019234	9.95681e-05
glmM	7	-0.535077	-0.49722	0.416796	0.285846
ydaM	14	-0.422659	-0.392756	0.367126	0.201638
amiA	7	0.38775	0.360316	0.450461	0.34498
gpsA	13	-1.0857	-1.00889	0.00854992	0.000538048
melR	10	-0.216335	-0.201029	0.515052	0.461512
yhjC	6	0.299545	0.278352	0.544523	0.51999
ppdA	10	-1.17558	-1.0924	0.104363	0.0147477
ycbV	8	-0.075114	-0.0697996	0.63651	0.670575
ypjJ	3	-1.07841	-1.00211	0.406874	0.265942
yajG	8	-0.573497	-0.532921	0.240383	0.0739961
ampG	12	-0.289605	-0.269116	0.395657	0.246194
ydhX	13	0.29372	0.272939	0.371417	0.208169
perR	5	1.34546	1.25027	0.112678	0.0167459
fhuB	5	0.4824	0.44827	0.420803	0.291648
purU	14	-1.79145	-1.6647	0.0019234	9.70128e-05
arnC	13	0.0855189	0.0794684	0.585672	0.591513
gor	5	0.566096	0.526044	0.420803	0.291594
galE	5	-0.852739	-0.792407	0.336659	0.164948
ygcE	10	-0.156873	-0.145774	0.630228	0.661478
pal	3	-0.988426	-0.918494	0.23435	0.0692616
sodA	8	-0.695149	-0.645967	0.256558	0.0836093
malS	5	-0.777665	-0.722645	0.293501	0.118241
yneJ	12	-0.194565	-0.180799	0.571859	0.568244
potC	13	-0.731066	-0.679342	0.102954	0.0143751
ycgN	7	-0.361064	-0.335518	0.485301	0.407655
mdh	7	0.796801	0.740427	0.189611	0.0426473
kduD	13	-0.794326	-0.738126	0.182134	0.039212
dcd	2	2.47626	2.30106	0.0165965	0.00117963
yaiA	6	0.808178	0.750999	0.311335	0.137684
ycfT	5	-0.629146	-0.584633	0.466976	0.372284
pabA	8	0.636821	0.591765	0.256625	0.0837034
atpH	8	-1.9246	-1.78843	0.0019234	9.71624e-05
sixA	12	-0.818581	-0.760666	0.0686362	0.00740449
gntT	6	0.497447	0.462252	0.40779	0.271029
sgcA	11	0.791488	0.735489	0.284587	0.110161
mrcA	10	-0.4705	-0.437212	0.39364	0.242769
hcaD	14	0.606954	0.564011	0.199614	0.0485646
katG	5	-0.50027	-0.464876	0.574819	0.575061
frsA	7	0.483592	0.449378	0.299223	0.122984
hcaF	7	0.592152	0.550256	0.225633	0.0639282
yjfC	10	0.298615	0.277488	0.442522	0.331156
yeaJ	8	0.169347	0.157366	0.476416	0.390422
ydjF	14	-0.0870365	-0.0808786	0.56618	0.558306
argA	14	-1.5873	-1.47499	0.0019234	9.77341e-05
xerD	11	-0.593153	-0.551186	0.281245	0.10576
fnr	10	-0.382129	-0.355093	0.40016	0.255497
smpB	1	-1.95511	-1.81678	0.239629	0.0724762
ypdE	9	-0.725466	-0.674139	0.203992	0.0504322
yqiC	10	-0.97293	-0.904094	0.0677949	0.00724079
ibpA	11	0.156071	0.145029	0.529732	0.492317
gnd	6	-1.05455	-0.979943	0.0496055	0.00485963
ugpQ	14	0.698281	0.648877	0.0977188	0.0134353
efeO	5	-1.02007	-0.947902	0.344601	0.173003
narU	6	0.473159	0.439682	0.398475	0.252852
rutE	8	0.280327	0.260493	0.477403	0.393914
bamC	5	0.161532	0.150103	0.595762	0.610073
cynT	13	0.338707	0.314744	0.340404	0.168887
yjtD	5	0.0866623	0.0805309	0.619552	0.646096
acnB	2	-1.9238	-1.78769	0.0649704	0.0068265
adhE	11	-0.682787	-0.634479	0.17994	0.0380611
yhdE	6	0.733401	0.681512	0.284587	0.109386
nagB	11	0.54259	0.504201	0.266958	0.0923374
yibB	7	0.210224	0.195351	0.567386	0.560611
trmL	13	0.597161	0.554911	0.210474	0.0540986
yadE	14	-0.377422	-0.350719	0.381687	0.222932
ybhD	6	-0.53472	-0.496888	0.388689	0.233246
tap	5	0.198427	0.184388	0.541374	0.511488
rtcA	9	-0.929891	-0.864101	0.225481	0.063663
ycaN	7	-0.830972	-0.77218	0.393485	0.24104
dctR	5	-0.348309	-0.323666	0.448981	0.342649
treC	5	-0.170839	-0.158752	0.571111	0.56702
gmr	10	-0.507495	-0.471589	0.361103	0.192165
gcvT	14	2.05722	1.91167	0.0019234	9.66718e-05
rsxC	13	-0.229502	-0.213264	0.489852	0.415613
yicN	10	-0.579732	-0.538716	0.317437	0.146401
msbA	1	0.622123	0.578107	0.55863	0.545377
fadK	12	-0.625109	-0.580882	0.182134	0.0391068
yfeR	9	0.621418	0.577452	0.283555	0.107623
paaH	10	-0.220104	-0.204531	0.599396	0.61581
pgaD	9	-0.228215	-0.212068	0.508744	0.452788
adiY	8	0.499964	0.464591	0.365447	0.199823
dsbE	12	0.847351	0.7874	0.276581	0.101477
yafK	7	-0.593006	-0.551051	0.288967	0.115359
anmK	6	0.803009	0.746195	0.239709	0.0730494
fliH	11	0.863054	0.801992	0.125925	0.0203772
bamD	11	-0.507976	-0.472036	0.307507	0.133087
dacA	5	0.0724832	0.0673549	0.630228	0.661341
yggI	13	0.233927	0.217376	0.50189	0.438651
ykgH	6	-0.394022	-0.366144	0.506884	0.450137
slp	7	0.256216	0.238089	0.534862	0.500677
yrdD	7	0.168488	0.156568	0.609803	0.631734
yhjY	7	1.03605	0.962744	0.263454	0.0890666
prc	6	-1.12045	-1.04118	0.0869341	0.0105752
chbR	8	0.409513	0.38054	0.318073	0.148161
yeiI	6	0.712125	0.661741	0.383879	0.226157
casB	12	-0.676773	-0.628891	0.156395	0.0296631
rhlB	12	0.301167	0.279859	0.422999	0.29857
prfC	14	-0.711748	-0.661391	0.0520853	0.00519463
mutH	10	0.315114	0.292819	0.42755	0.308068
cysM	12	-0.704974	-0.655096	0.111281	0.016288
yjiC	8	-0.737713	-0.685519	0.284587	0.110787
uidC	5	1.00124	0.930398	0.299728	0.123276
envZ	9	0.558969	0.519422	0.422537	0.295981
eutL	15	0.280104	0.260287	0.376761	0.216986
aaeR	10	-0.582133	-0.540947	0.322142	0.152178
yhbY	9	0.227473	0.211379	0.564775	0.556262
ycbJ	10	-1.16319	-1.0809	0.0186972	0.00140249
dmlR	7	-0.390502	-0.362874	0.527889	0.488311
nlpC	12	0.452458	0.420446	0.362941	0.196382
metC	14	-2.17439	-2.02055	0.0019234	9.4809e-05
ompL	13	-0.536933	-0.498944	0.179416	0.0374508
ytfJ	13	0.260274	0.24186	0.538919	0.50804
agaC	5	0.565489	0.52548	0.325665	0.154712
arsC	12	0.530864	0.493305	0.422537	0.29632
insQ	13	-0.435282	-0.404485	0.284587	0.109447
dppC	7	-0.549902	-0.510996	0.40575	0.263317
hyaA	14	0.513835	0.47748	0.285521	0.112941
zapB	5	-0.38826	-0.36079	0.407789	0.270714
dsdA	14	0.569412	0.529125	0.253424	0.0817324
sfmD	5	1.26547	1.17594	0.123885	0.0199427
hycF	11	0.60731	0.564342	0.207684	0.0521034
hisM	9	-0.736303	-0.684209	0.280975	0.105355
yjjU	14	-0.530461	-0.49293	0.223427	0.0624151
ydjA	10	-0.249072	-0.23145	0.405968	0.263743
yfjY	6	-0.507529	-0.471621	0.436347	0.323628
kbaY	6	0.956048	0.888407	0.136157	0.022744
nuoG	12	0.721904	0.670829	0.146106	0.0263094
yfdE	7	-0.132489	-0.123116	0.585721	0.591938
ushA	6	-1.14212	-1.06131	0.0585419	0.00594597
dcuB	5	0.779581	0.724425	0.302454	0.126862
coaA	7	-0.479454	-0.445532	0.385999	0.229959
hisC	11	-2.67597	-2.48664	0.0019234	9.33787e-05
lhgO	11	-0.727973	-0.676469	0.191358	0.0449502
ybeX	14	0.462981	0.430224	0.255219	0.0828145
gldA	12	-0.314682	-0.292418	0.362986	0.196509
mlaD	7	0.420138	0.390413	0.522877	0.477911
rsmE	10	-0.600111	-0.557653	0.370893	0.207145
ydeN	5	-0.707501	-0.657445	0.38572	0.228647
ilvI	13	-1.62669	-1.5116	0.0019234	9.6402e-05
idi	14	-0.417986	-0.388413	0.337908	0.166414
atpC	4	-1.49099	-1.3855	0.0198408	0.00152171
glcB	13	0.478625	0.444762	0.345969	0.173981
yebG	6	0.226126	0.210128	0.552471	0.533701
pncB	14	0.388612	0.361118	0.390494	0.236685
agaV	13	0.337503	0.313624	0.331743	0.15993
yieP	14	0.38372	0.356572	0.436768	0.324064
frvR	13	0.438995	0.407935	0.299223	0.122723
caiD	13	-0.583982	-0.542665	0.332885	0.161849
yciH	10	-0.713558	-0.663073	0.379813	0.220644
ynjE	9	0.706054	0.6561	0.284706	0.111759
fiu	11	0.0654399	0.06081	0.676335	0.728872
ybhH	11	0.2674	0.248481	0.547972	0.526831
ycaD	5	0.80227	0.745509	0.320856	0.150355
eamB	8	0.652843	0.606654	0.35594	0.184295
yajQ	5	-0.19184	-0.178267	0.545594	0.522509
tauA	6	-0.958978	-0.89113	0.122688	0.0195088
fixB	9	-0.323103	-0.300243	0.437958	0.325192
intE	5	-1.08212	-1.00556	0.283851	0.107824
scpC	13	-0.612033	-0.568731	0.360861	0.189514
ahr	8	0.319692	0.297073	0.448981	0.342508
udp	15	-0.17051	-0.158446	0.515347	0.463149
ygbT	13	0.485854	0.451479	0.306484	0.131872
rrrQ	7	-1.05597	-0.981262	0.0904444	0.0112803
ykfM	5	0.890671	0.827655	0.330977	0.159189
codB	8	-0.609533	-0.566408	0.385999	0.230473
cysK	15	-3.73675	-3.47237	0.0019234	8.57207e-05
helD	5	0.516122	0.479606	0.432285	0.317475
caiB	7	-0.957028	-0.889318	0.289545	0.115753
yphG	15	-0.8135	-0.755944	0.119187	0.0183812
sfmF	13	0.522908	0.485912	0.239709	0.0734976
psiF	7	0.703256	0.6535	0.420877	0.292796
yahG	6	0.429465	0.39908	0.368214	0.203202
hsdM	13	0.4612	0.428569	0.368214	0.202971
yidB	7	0.317938	0.295444	0.568671	0.563
ymfL	5	0.478304	0.444464	0.501838	0.438465
bioD	9	-0.774646	-0.719839	0.123754	0.0197826
yliI	15	-0.115494	-0.107323	0.588133	0.597138
gudD	8	-0.336954	-0.313114	0.429525	0.312815
yciN	6	0.598124	0.555806	0.284989	0.112102
yddB	10	-0.754765	-0.701364	0.317458	0.1468
folC	6	-1.6135	-1.49934	0.0019234	9.95899e-05
ydiP	9	-0.438897	-0.407844	0.407533	0.26958
lexA	6	-0.0544661	-0.0506126	0.691844	0.749473
glpT	14	-0.348112	-0.323483	0.332885	0.161883
sapB	8	-0.561355	-0.521638	0.362999	0.197039
yebK	14	1.15513	1.0734	0.00278321	0.000148563
nupX	15	0.425968	0.39583	0.391803	0.238527
hypD	13	0.477724	0.443925	0.261971	0.0875156
glyA	6	-2.58738	-2.40432	0.0019234	9.6682e-05
nanR	14	0.226167	0.210165	0.492067	0.420149
thiH	5	1.22331	1.13676	0.150873	0.0276967
hemY	12	0.948169	0.881085	0.0708488	0.00785353
purK	15	-3.25728	-3.02682	0.0019234	8.54643e-05
yfaE	7	-0.443643	-0.412255	0.555904	0.539739
wzb	5	0.934008	0.867926	0.134406	0.0221649
uhpA	7	-0.343558	-0.319251	0.406391	0.264871
ydhC	6	0.41186	0.382721	0.411948	0.276903
xylE	6	-0.845329	-0.785521	0.184111	0.0399826
pcnB	14	0.863527	0.802431	0.00306788	0.000169791
fdnG	12	-0.399362	-0.371107	0.373837	0.212493
dsbB	5	1.22103	1.13464	0.270054	0.09521
rlmM	8	-0.776198	-0.721281	0.235282	0.0705944
ydeO	14	-0.134535	-0.125016	0.462116	0.363123
yghQ	12	0.675491	0.627699	0.235146	0.0702895
yccA	10	-0.351277	-0.326424	0.434242	0.320505
argB	14	-1.79749	-1.67032	0.0019234	9.56062e-05
yeaW	10	0.192046	0.178458	0.501693	0.437916
speA	14	0.435188	0.404398	0.285287	0.112528
corA	13	-0.173606	-0.161323	0.496946	0.430046
yfiH	5	-1.18535	-1.10148	0.176402	0.0366235
dsbC	7	-1.17371	-1.09067	0.0914855	0.0116172
fbaA	5	-2.13318	-1.98225	0.00667665	0.000408909
citG	8	0.663226	0.616302	0.219218	0.060355
glgB	8	0.44135	0.410124	0.36145	0.193545
mdfA	13	-0.839411	-0.780022	0.0693759	0.00758174
citT	15	0.188045	0.17474	0.55447	0.537387
djlB	5	0.806177	0.749139	0.284587	0.110565
ygeY	8	0.273794	0.254422	0.567602	0.561144
yeeR	10	-0.221456	-0.205788	0.512895	0.458212
rprA	2	0.666585	0.619423	0.455191	0.352246
moaC	9	-0.990807	-0.920707	0.14273	0.0247072
sgcX	12	0.173837	0.161538	0.583609	0.587954
manY	5	0.429132	0.39877	0.520325	0.471721
rng	13	0.628047	0.583613	0.28817	0.11496
dcuS	10	-0.582433	-0.541225	0.300681	0.124096
patD	12	-0.363081	-0.337392	0.400128	0.255286
lpxM	6	1.28437	1.1935	0.031244	0.00260696
yagI	14	-0.294249	-0.273431	0.35828	0.187457
ymfE	6	0.427895	0.397621	0.422812	0.297673
glpG	6	-0.167987	-0.156102	0.56327	0.553222
mhpD	5	-0.138749	-0.128933	0.609792	0.631292
potE	14	0.518657	0.481961	0.239629	0.0726944
atpA	10	-1.7747	-1.64914	0.0019234	9.72335e-05
glnH	11	0.0726849	0.0675424	0.588787	0.599417
cdd	5	0.659302	0.612656	0.230917	0.0672088
csgE	10	-0.75445	-0.701072	0.376553	0.216654
trkA	7	1.436	1.3344	0.019528	0.00149223
ybhF	6	0.151849	0.141105	0.681467	0.735628
alsA	5	1.02346	0.951049	0.237931	0.0715899
lpxC	4	-1.21395	-1.12806	0.140526	0.0240033
yfcH	12	0.733488	0.681593	0.212989	0.0552892
yeiW	14	0.372679	0.346312	0.482741	0.401932
yafW	5	0.564136	0.524223	0.347444	0.175794
abgR	14	-0.276961	-0.257366	0.40448	0.261254
ybcM	11	-0.444903	-0.413426	0.313934	0.143142
epmB	7	0.073308	0.0681213	0.763506	0.83976
sseA	9	1.3614	1.26508	0.0485716	0.0046941
alpA	12	-0.553169	-0.514032	0.21308	0.0556957
proQ	9	-0.687547	-0.638902	0.191188	0.0448495
yjcZ	9	0.375347	0.348791	0.435017	0.32142
ycbL	8	-0.440398	-0.40924	0.475662	0.389269
hybB	6	0.915889	0.851089	0.223427	0.0622594
hyfH	11	0.443985	0.412573	0.277003	0.101867
topA	10	0.909594	0.845239	0.0496055	0.00484565
rutF	9	0.453671	0.421574	0.3484	0.176378
narI	6	-0.28562	-0.265412	0.547972	0.526997
hyfG	6	0.430185	0.399749	0.47367	0.385377
fliT	7	-0.18435	-0.171307	0.506505	0.448995
citB	15	-0.619638	-0.575798	0.287225	0.11438
pfkB	9	0.456215	0.423938	0.356889	0.185384
treA	14	0.387709	0.360278	0.35128	0.179612
kdpD	12	-0.353509	-0.328498	0.397964	0.251532
yadK	13	0.376222	0.349604	0.330308	0.158482
aceB	12	-0.39667	-0.368606	0.476707	0.390883
rfbA	5	-0.771757	-0.717154	0.284587	0.110563
dgoA	9	0.390991	0.363328	0.468982	0.375086
yhaC	5	-1.21237	-1.1266	0.246411	0.077661
araC	5	0.793648	0.737497	0.284706	0.111886
rihC	8	-0.78558	-0.729999	0.225633	0.0639152
qseB	5	-0.633179	-0.588381	0.45105	0.346414
rluB	9	-0.526797	-0.489526	0.262367	0.0877875
dosP	7	-0.081072	-0.0753361	0.681599	0.736269
mdtP	5	-0.797115	-0.740718	0.377362	0.218428
pflA	12	1.25267	1.16404	0.00294827	0.000160687
gspC	9	0.0997227	0.0926672	0.625974	0.655606
ydeQ	12	-0.620245	-0.576362	0.340141	0.168661
rpoE	1	-0.490478	-0.455776	0.631286	0.663349
puuB	6	-0.559503	-0.519918	0.35498	0.183299
bdcR	7	0.592092	0.550201	0.274447	0.0998074
glsB	7	-0.879505	-0.81728	0.18377	0.0398569
yfdF	10	-0.249962	-0.232277	0.51568	0.46475
ybdR	7	-0.915281	-0.850524	0.117375	0.0178726
uvrC	10	0.279401	0.259634	0.594241	0.607346
dcrB	5	-0.49672	-0.461576	0.521708	0.476198
yjdF	5	1.08739	1.01046	0.156405	0.0297765
ycaM	8	-0.681623	-0.633397	0.369498	0.204886
garK	8	-0.656309	-0.609874	0.209303	0.0531563
adiA	13	-0.259701	-0.241327	0.406936	0.266551
preT	15	0.0363495	0.0337778	0.67632	0.728667
yeiE	12	0.448594	0.416856	0.343096	0.170801
pqqL	7	-1.08532	-1.00853	0.191188	0.0445339
ybjC	5	0.77131	0.716739	0.372383	0.209042
narH	6	-0.650288	-0.604279	0.422171	0.295443
phnM	11	0.382008	0.35498	0.416657	0.284795
bepA	13	0.369221	0.343099	0.4121	0.277975
chbF	14	-0.437155	-0.406226	0.322142	0.151353
pepE	6	0.419531	0.389849	0.418623	0.288633
pmbA	7	0.0418357	0.0388758	0.622173	0.649703
fhuD	6	-0.915784	-0.850991	0.149207	0.0269951
glxR	5	0.500539	0.465125	0.458536	0.357718
motA	12	0.81912	0.761167	0.246411	0.0778542
ttcA	13	0.15075	0.140084	0.480568	0.398072
deoB	6	0.593222	0.551251	0.418188	0.288191
ybgK	10	0.268402	0.249413	0.490185	0.417211
yedI	13	0.638545	0.593368	0.203641	0.0502881
gstB	9	0.383723	0.356574	0.351596	0.180697
yafQ	7	-0.511323	-0.475146	0.368877	0.203844
stfR	8	-0.25206	-0.234226	0.639311	0.675257
secF	1	-1.19092	-1.10666	0.395657	0.24546
nuoK	8	0.354688	0.329594	0.394375	0.244082
proP	15	-0.320082	-0.297436	0.455191	0.352329
mdtG	12	-0.508533	-0.472554	0.284587	0.109412
yahF	7	-0.628084	-0.583646	0.24948	0.0794479
thiL	6	0.461297	0.42866	0.358876	0.188033
yafV	5	0.551796	0.512756	0.377176	0.21733
ygcS	8	-0.451646	-0.419692	0.411948	0.277521
ompX	5	-1.05959	-0.984625	0.161477	0.0313019
atpB	14	-1.94281	-1.80535	0.0019234	9.40586e-05
ygdH	6	0.476366	0.442662	0.370748	0.206378
ydhP	15	0.35092	0.326092	0.476707	0.391244
yehB	10	-0.813103	-0.755575	0.234531	0.0696879
yjjA	6	1.04208	0.968352	0.214804	0.0575105
yhcH	13	0.121108	0.112539	0.543541	0.517811
glpB	12	-0.306704	-0.285004	0.4736	0.385149
yqjC	10	0.512534	0.476272	0.367835	0.20238
ydcR	12	0.442029	0.410755	0.39364	0.241925
ygjQ	15	-0.197802	-0.183807	0.435321	0.321889
rffG	6	0.687394	0.63876	0.272657	0.0976646
ssuC	6	-0.728029	-0.67652	0.23341	0.0680666
yfjL	6	-0.378894	-0.352087	0.487662	0.410598
btuF	5	1.07194	0.996098	0.212567	0.0550603
cbrA	7	0.512436	0.476181	0.336133	0.164464
yhfA	11	0.524975	0.487833	0.276581	0.101396
ykfF	6	0.608211	0.565179	0.520409	0.472152
fepB	5	-0.671117	-0.623635	0.395657	0.246209
pyrE	15	-3.07308	-2.85566	0.0019234	8.80589e-05
nrfE	7	0.853689	0.79329	0.143082	0.0251822
mepS	6	0.579842	0.538817	0.316578	0.145771
yhaV	12	-0.555847	-0.51652	0.175124	0.0360293
prmB	8	-1.78581	-1.65946	0.0019234	9.80054e-05
yceD	1	-0.918107	-0.85315	0.47074	0.379554
ygaP	14	0.853302	0.79293	0.0707246	0.00778874
ygjP	5	0.618736	0.57496	0.427924	0.309327
mntH	12	0.796281	0.739943	0.176402	0.0365891
setC	5	-1.02177	-0.949474	0.17994	0.0381162
yfaL	7	-0.46119	-0.42856	0.423257	0.29977
ycbZ	14	-0.638163	-0.593012	0.0904444	0.0112942
emrD	14	-0.718689	-0.667841	0.0675829	0.00715839
ypfN	5	1.18947	1.10532	0.169089	0.03349
sulA	10	0.350181	0.325405	0.546829	0.524834
yhfT	10	-0.506247	-0.47043	0.295797	0.120081
sbmC	10	-0.859519	-0.798707	0.225216	0.0635248
ssuB	6	0.553266	0.514122	0.37554	0.215112
adhP	11	-0.346528	-0.322011	0.361103	0.191884
yjjN	11	-0.552301	-0.513225	0.244827	0.0766223
ydeI	8	0.282247	0.262278	0.520527	0.473081
baeR	12	0.161767	0.150322	0.549645	0.529411
narX	11	0.576297	0.535524	0.313934	0.143129
miaA	14	-0.38059	-0.353663	0.397607	0.250653
pbpG	8	0.574962	0.534283	0.315739	0.145118
araA	7	-0.320693	-0.298004	0.429525	0.312579
atoB	8	-0.31963	-0.297016	0.51568	0.464542
chbC	6	-1.1154	-1.03648	0.123885	0.0198447
dam	11	1.41415	1.31409	0.0019234	9.97006e-05
yfeZ	9	0.674891	0.627142	0.2601	0.0860788
asmA	12	-1.11573	-1.03679	0.0185805	0.00137543
eutN	5	-0.75132	-0.698164	0.372728	0.210516
ugpE	8	-0.63598	-0.590984	0.381599	0.222773
yieH	11	0.370769	0.344537	0.427924	0.30916
waaU	11	-0.374499	-0.348003	0.562166	0.551224
yhaM	8	-0.336366	-0.312568	0.4515	0.347298
yehM	8	0.491224	0.45647	0.362999	0.196977
eutG	5	0.911523	0.847032	0.305958	0.130582
xylF	9	-1.13383	-1.05361	0.119187	0.0183318
yjiM	9	-0.201227	-0.18699	0.597078	0.611756
yeeA	6	-0.814417	-0.756796	0.277187	0.102013
sgbU	11	0.577927	0.537038	0.390494	0.236682
gspF	6	-1.05476	-0.98013	0.150873	0.0277629
yegX	8	0.864852	0.803663	0.23341	0.068787
wcaK	7	1.4368	1.33515	0.191179	0.0436335
thiG	9	-0.933452	-0.86741	0.0980875	0.0135303
uraA	11	-0.610243	-0.567068	0.228767	0.0659829
recR	13	0.0778328	0.0723261	0.70302	0.764346
srlA	14	0.611491	0.568228	0.191179	0.0437733
yjeN	8	-0.0358499	-0.0333135	0.751458	0.825453
cbrC	15	0.161449	0.150027	0.546185	0.523398
phr	9	-0.768407	-0.714041	0.218346	0.0599023
yeeS	6	0.447448	0.415791	0.39631	0.248038
yciK	13	-0.0603327	-0.0560641	0.606855	0.626205
ybgD	7	-1.23477	-1.14741	0.0678722	0.00728394
yhhN	6	-0.346167	-0.321676	0.448981	0.341859
yfeH	6	-0.488283	-0.453737	0.466976	0.372157
rlpA	9	-1.75021	-1.62638	0.0180436	0.0012983
yhfZ	9	-0.29236	-0.271675	0.514799	0.46107
mrdB	5	0.602312	0.559698	0.300681	0.124084
tusE	5	-0.071194	-0.0661569	0.890994	0.989743
pinR	14	-0.297944	-0.276864	0.538919	0.50826
rcsF	9	0.680064	0.631949	0.274447	0.0995314
puuR	5	1.30551	1.21314	0.0518354	0.00513512
yheT	15	-0.433181	-0.402533	0.347364	0.175561
rlmL	11	1.03353	0.960409	0.129528	0.0211883
ptrA	11	0.508898	0.472893	0.442522	0.331261
mdtL	5	0.491888	0.457086	0.397607	0.250747
paaY	14	0.164062	0.152454	0.588787	0.599456
yjbD	5	-0.192401	-0.178788	0.587327	0.59599
rhsD	6	-0.75968	-0.705932	0.339995	0.168378
rsuA	14	0.382865	0.355777	0.389686	0.234802
ygiD	9	-0.222941	-0.207168	0.588601	0.598593
clsB	5	-0.896803	-0.833353	0.272065	0.0965986
osmC	8	-0.379033	-0.352216	0.484189	0.405769
yncE	12	-0.398341	-0.370158	0.464513	0.367226
ybhN	6	0.673543	0.625889	0.333433	0.162525
fadD	6	-0.392722	-0.364936	0.422999	0.298284
pgpB	11	0.729004	0.677426	0.280975	0.105276
malQ	14	-0.305431	-0.283821	0.356575	0.184752
sapD	15	0.0475856	0.0442189	0.585721	0.592407
argI	11	0.254356	0.23636	0.519626	0.470385
mutL	11	-0.63558	-0.590612	0.31763	0.147237
rnhB	3	0.691225	0.642321	0.355158	0.183491
dcuD	7	-0.757866	-0.704246	0.364054	0.197803
mtlA	12	0.304877	0.283307	0.495411	0.426993
flhC	14	1.29315	1.20166	0.00278321	0.000147812
hyfR	5	-1.2681	-1.17838	0.239629	0.0725869
tpx	9	0.30594	0.284294	0.482816	0.403644
dacD	7	0.351878	0.326982	0.569772	0.56489
ygdD	5	0.585106	0.543709	0.472481	0.383131
tnaB	11	0.806	0.748975	0.0155659	0.00108889
ydeE	15	0.334964	0.311265	0.239709	0.0735179
rna	12	1.02432	0.951849	0.00544469	0.000327339
feoC	5	-0.181417	-0.168582	0.648483	0.690587
marR	13	0.189073	0.175696	0.54215	0.512981
fieF	9	-0.652163	-0.606022	0.395657	0.245837
yigM	5	1.32015	1.22675	0.0424468	0.00392331
sxy	14	-0.352821	-0.327858	0.305958	0.130728
tolA	0	0	0	1	1
sdhA	13	0.231721	0.215326	0.448791	0.341558
rpsS	1	0.0696402	0.0647131	0.845473	0.937514
ecpD	11	0.161399	0.14998	0.482816	0.403604
nagZ	9	0.264397	0.245691	0.543541	0.517634
ybhS	7	-0.385389	-0.358122	0.457609	0.355898
acpT	5	0.523068	0.486061	0.426204	0.30521
exoX	8	0.418566	0.388952	0.385999	0.229729
artQ	11	-0.727792	-0.6763	0.150873	0.0277457
ccmA	10	-0.450364	-0.4185	0.416048	0.284145
deoC	5	0.685571	0.637066	0.310203	0.136982
ybdD	5	-0.485154	-0.450829	0.463726	0.365824
ybhQ	6	0.261111	0.242637	0.69318	0.751504
cadC	12	-0.195563	-0.181727	0.574533	0.574613
fruB	14	0.112284	0.10434	0.567386	0.560061
metI	15	-0.307527	-0.285769	0.391887	0.238688
xdhB	6	-0.76681	-0.712558	0.274447	0.09974
ompC	9	-1.05503	-0.980383	0.306484	0.131903
dusB	11	2.24115	2.08258	0.0019234	9.80397e-05
yiaN	11	-0.820699	-0.762634	0.145925	0.0260258
nagC	13	0.782821	0.727436	0.0328481	0.00279617
ybhJ	8	-0.488929	-0.454336	0.466976	0.372151
yfbM	6	0.801458	0.744754	0.187333	0.0412343
ygiC	14	0.594639	0.552568	0.212945	0.0552179
rsxB	11	0.22994	0.213672	0.527471	0.487386
ygiS	13	0.479273	0.445364	0.429525	0.31236
entC	7	-0.466891	-0.433858	0.407533	0.269505
yggU	11	0.301247	0.279934	0.522655	0.477386
yqhD	8	0.301375	0.280053	0.51568	0.464707
ybaP	8	0.296646	0.275658	0.4611	0.361548
yfjT	6	0.205488	0.19095	0.510407	0.45539
gfcD	14	0.631814	0.587113	0.103917	0.0146264
ybiP	6	0.159124	0.147866	0.665607	0.714657
uxuR	8	0.421178	0.391379	0.433422	0.319511
bamE	6	-0.324196	-0.301259	0.55447	0.537371
ydiM	13	-0.890883	-0.827852	0.0821864	0.00969751
ydiJ	14	-0.433404	-0.402741	0.314981	0.144486
argR	13	-1.07104	-0.995264	0.00456243	0.000266606
yahM	6	-0.494208	-0.459242	0.505535	0.445956
gshB	7	-0.621055	-0.577115	0.397607	0.250823
livJ	15	-0.733214	-0.681338	0.135872	0.0225213
rtn	5	0.228258	0.212109	0.585721	0.592385
wzxC	13	-0.428187	-0.397892	0.420877	0.292848
cysA	15	-2.15611	-2.00357	0.0019234	9.3807e-05
wcaE	9	-0.659886	-0.613198	0.347097	0.175133
aldB	8	-0.286355	-0.266095	0.49799	0.431885
yadM	11	-0.997508	-0.926933	0.0904444	0.0112532
yafY	8	-0.737604	-0.685418	0.235161	0.0704262
dusA	5	0.465882	0.43292	0.406155	0.264478
cyoA	6	-0.534818	-0.496979	0.367835	0.202441
yhcC	13	0.321002	0.298291	0.396528	0.248622
fdoG	10	0.723964	0.672743	0.129528	0.0212149
mqo	6	-0.36481	-0.339	0.473674	0.385513
casA	8	-0.139059	-0.129221	0.641806	0.678499
mnmG	6	-0.302859	-0.281431	0.617489	0.643423
recN	5	0.623204	0.579111	0.374876	0.213899
ycbK	5	1.95121	1.81316	0.0360045	0.00318356
rstB	6	-1.08747	-1.01053	0.0920607	0.0118005
yegI	14	-0.593247	-0.551275	0.30783	0.134237
gatD	13	0.8299	0.771184	0.0818621	0.00959749
bssR	7	0.786996	0.731315	0.210474	0.0541633
erpA	10	-1.64979	-1.53307	0.0081561	0.000510974
yciM	9	-1.48668	-1.3815	0.0019234	9.91474e-05
opgB	15	0.279753	0.25996	0.489852	0.415745
ydjE	7	-0.502672	-0.467107	0.263267	0.0886327
malM	6	0.793176	0.737058	0.183411	0.0397274
gadW	5	-0.699404	-0.649921	0.383879	0.226477
trpD	15	-3.30228	-3.06864	0.0019234	8.53394e-05
ccmB	15	0.410904	0.381832	0.296263	0.12036
ybjO	5	1.55506	1.44504	0.050705	0.00498574
ytfB	5	0.678039	0.630068	0.262512	0.0879095
yjaZ	10	0.12428	0.115487	0.56307	0.552867
yjaA	5	-0.957287	-0.889558	0.206903	0.0515005
ybaY	14	-0.722481	-0.671365	0.171117	0.0343303
ydbC	5	0.673654	0.625993	0.357353	0.186438
ldhA	9	-0.524786	-0.487657	0.274058	0.0988614
mprA	6	-0.906227	-0.84211	0.092502	0.0120681
iscU	4	-1.3999	-1.30085	0.0914855	0.0116164
tonB	6	0.838702	0.779363	0.202658	0.0498694
eutJ	5	0.50072	0.465293	0.385999	0.230364
rlmJ	5	-0.493949	-0.459002	0.39364	0.243034
cyaA	10	2.27211	2.11136	0.0019234	9.54768e-05
ybhA	11	0.312015	0.28994	0.361322	0.19329
potG	5	-0.413158	-0.383927	0.515249	0.462052
bcsE	5	-1.18682	-1.10285	0.191188	0.0447656
qseC	5	-1.46442	-1.36081	0.156931	0.0300779
rihA	6	0.584453	0.543103	0.389686	0.234951
fecR	6	0.533545	0.495796	0.420877	0.292906
yfcG	14	-0.260381	-0.241959	0.433973	0.320041
uxuA	6	-0.597521	-0.555246	0.34981	0.178173
fucP	8	-0.383685	-0.356539	0.407533	0.269958
ycaQ	9	-1.47178	-1.36765	0.00479306	0.000284123
wzc	6	-0.574536	-0.533887	0.322142	0.151779
ybgO	8	0.591187	0.54936	0.317289	0.146187
ydeJ	6	0.223974	0.208127	0.475708	0.38944
aroM	8	0.301305	0.279988	0.447237	0.339519
agaI	7	-0.120657	-0.112121	0.644174	0.682812
yiiX	6	0.746877	0.694035	0.284587	0.109289
lysS	0	0	0	1	1
putA	6	0.307741	0.285968	0.496946	0.429634
atoE	9	-0.72	-0.66906	0.308159	0.134794
ypdC	8	1.05605	0.981334	0.0337951	0.00291476
sspA	14	0.543703	0.505236	0.189611	0.0426775
yffP	13	-0.744626	-0.691943	0.0708488	0.00790707
yedE	7	0.347295	0.322724	0.483415	0.404462
tdcB	7	-0.92566	-0.860169	0.171117	0.0342934
yidP	5	0.549166	0.510312	0.318073	0.148413
ccmF	7	0.525211	0.488052	0.403585	0.259197
ttdT	12	0.289311	0.268842	0.404728	0.261632
pflB	8	-0.0787897	-0.0732153	0.671677	0.722532
yjaG	8	0.935418	0.869237	0.0528356	0.0052843
wcaD	14	-0.131002	-0.121734	0.613726	0.638296
cbdA	5	-1.03415	-0.960981	0.300867	0.125072
gspH	8	-0.597802	-0.555507	0.395657	0.246079
rluF	5	0.517973	0.481326	0.38409	0.227249
yegQ	5	-0.944337	-0.877524	0.223427	0.0624553
lpxA	3	-1.25528	-1.16647	0.21136	0.0546881
acnA	8	-0.528156	-0.490788	0.411948	0.277504
hisD	15	-3.21741	-2.98978	0.0019234	8.97644e-05
wcaG	11	0.505043	0.46931	0.373239	0.210985
yghA	12	-0.439049	-0.407986	0.362782	0.196093
ygjH	5	0.368352	0.342291	0.433059	0.319027
deoD	6	-1.42135	-1.32079	0.0260918	0.00208911
zupT	8	0.85218	0.791888	0.234531	0.0699552
ybcK	8	-0.258924	-0.240604	0.5026	0.440684
dapA	6	-0.456602	-0.424297	0.401998	0.257157
pitA	6	0.535456	0.497572	0.423821	0.300857
glxK	10	-0.678034	-0.630062	0.270226	0.0953517
npr	6	-0.655222	-0.608864	0.40342	0.258785
yjbM	5	-1.18329	-1.09957	0.250443	0.0802796
fimE	12	0.406795	0.378014	0.328786	0.157489
yaaW	11	0.0981148	0.0911731	0.565127	0.556791
dinJ	8	-0.85534	-0.794824	0.246579	0.0780713
gcvA	15	3.79296	3.5246	0.0019234	8.56571e-05
ruvB	11	-0.837453	-0.778203	0.0393889	0.00355214
chiP	5	-0.957214	-0.88949	0.189611	0.0423286
nuoM	11	0.760614	0.7068	0.365416	0.199476
tar	5	-0.883686	-0.821164	0.302451	0.126608
phnJ	5	-0.324486	-0.301529	0.54471	0.521138
gsiB	12	0.0591083	0.0549263	0.586575	0.594403
potA	5	-0.426614	-0.39643	0.502094	0.439478
yqjH	9	0.338014	0.3141	0.37554	0.215227
aroE	14	-3.32287	-3.08777	0.0019234	8.773e-05
dld	8	0.691844	0.642895	0.149552	0.0271464
waaP	11	0.479391	0.445474	0.416659	0.28533
ygeX	13	-0.136177	-0.126542	0.525519	0.483826
yciV	14	-0.226615	-0.210582	0.506235	0.448548
adiC	5	-0.960684	-0.892714	0.235161	0.0703982
thiF	12	-0.471838	-0.438455	0.362941	0.196295
yceH	12	0.327062	0.303922	0.361768	0.193981
patA	5	-0.551814	-0.512773	0.445957	0.337146
ybbA	15	0.297608	0.276552	0.362463	0.195615
paaG	12	0.421487	0.391666	0.396563	0.248936
plsY	7	-0.336411	-0.31261	0.541044	0.511024
hofB	13	-0.374449	-0.347956	0.524463	0.481513
ybiO	11	-0.249402	-0.231757	0.539907	0.509689
cusR	5	-1.4074	-1.30782	0.177964	0.0369977
yigZ	10	0.354389	0.329316	0.407533	0.269949
sfsB	7	0.71276	0.662331	0.400097	0.254929
flhB	5	-0.393088	-0.365277	0.51568	0.465046
hspQ	6	-0.465274	-0.432356	0.34675	0.174861
setB	14	-0.600573	-0.558082	0.213446	0.0566072
yiaV	6	-0.605204	-0.562386	0.272081	0.0970459
rpoD	5	-1.24603	-1.15787	0.096781	0.0132647
yicC	14	-1.11419	-1.03536	0.00284265	0.000152534
yiiG	11	0.304491	0.282948	0.418623	0.288726
emrA	5	-0.50982	-0.47375	0.516683	0.466387
btuD	14	-0.155089	-0.144116	0.505948	0.446653
yaaA	9	0.407078	0.378276	0.414156	0.280875
ybgI	8	0.0998589	0.0927938	0.699932	0.760327
yjbH	12	-0.183392	-0.170416	0.561631	0.549245
ygcP	15	-0.395165	-0.367207	0.354929	0.183173
yiaT	8	0.883495	0.820987	0.102777	0.0143215
sibC	5	0.804838	0.747895	0.24948	0.0796907
eptC	9	0.149061	0.138515	0.578761	0.581282
rydC	1	-0.132762	-0.123369	0.824147	0.912014
elaA	9	-1.47222	-1.36805	0.0156789	0.0011012
yfbV	12	0.641778	0.596372	0.207015	0.0518572
yceG	9	1.03304	0.959952	0.0127904	0.000862191
uhpC	11	-0.423316	-0.393366	0.4515	0.347234
ytfL	6	0.456978	0.424646	0.37554	0.214692
aroC	12	-2.66054	-2.4723	0.0019234	9.10255e-05
atoC	12	-0.153231	-0.14239	0.532639	0.497351
chbG	8	-0.254558	-0.236548	0.532639	0.497315
polA	3	1.72065	1.59891	0.0628502	0.00649779
araE	7	-0.547599	-0.508856	0.304499	0.128746
rplE	1	-0.0834113	-0.0775099	0.842039	0.93347
thiE	8	-0.474125	-0.44058	0.3749	0.214018
rsgA	2	1.14268	1.06183	0.274447	0.0996939
cpdB	5	-0.33711	-0.313259	0.594321	0.607929
iraM	6	-1.1904	-1.10618	0.0922645	0.0118976
tesB	7	-0.646979	-0.601204	0.330977	0.1591
yfiF	10	0.486347	0.451937	0.51864	0.46859
ybaA	12	-0.396266	-0.36823	0.420803	0.291086
yjcO	11	-0.735259	-0.683238	0.214283	0.0572786
nlpA	10	0.465009	0.432109	0.447237	0.339621
ynjI	6	-0.263783	-0.24512	0.531994	0.49608
sdhE	7	0.780335	0.725126	0.182099	0.0390339
ybjQ	5	-0.663956	-0.616981	0.505948	0.446747
ecpB	6	-0.627382	-0.582995	0.370566	0.20613
ygbN	8	-0.441771	-0.410516	0.436072	0.322928
ydcI	10	0.643802	0.598252	0.332885	0.161827
chrR	5	-0.372174	-0.345843	0.515273	0.462287
yfcF	13	-0.134799	-0.125262	0.582561	0.586571
btuB	11	-0.168227	-0.156325	0.54637	0.523883
gcl	14	-1.2197	-1.13341	0.0202859	0.00156725
ppiA	9	-0.40074	-0.372387	0.424484	0.302309
yphB	8	0.189087	0.175709	0.551606	0.532468
cusC	8	0.625844	0.581565	0.36485	0.198748
rsmA	12	-0.314081	-0.29186	0.503726	0.443216
casD	10	-0.592816	-0.550874	0.306484	0.131574
metE	15	-3.54774	-3.29674	0.0019234	8.39203e-05
ggt	8	0.556545	0.517169	0.34996	0.178544
uspF	5	0.0467132	0.0434082	0.659986	0.707174
speC	5	0.774515	0.719718	0.234531	0.0694351
yhfS	15	0.599546	0.557128	0.313601	0.142614
maa	11	0.398326	0.370144	0.44219	0.330199
ylbF	13	0.37546	0.348896	0.516369	0.465813
oppC	5	-0.188239	-0.174921	0.597338	0.612189
slt	8	0.861951	0.800967	0.311385	0.13879
ansA	9	-0.844708	-0.784944	0.336133	0.164526
flhA	5	0.544484	0.505961	0.327245	0.156291
glgP	6	0.820421	0.762376	0.179907	0.0378565
tnaA	12	1.67298	1.55462	0.0019234	9.75584e-05
agp	6	-0.208616	-0.193856	0.550103	0.530192
prmA	15	-0.367259	-0.341275	0.395657	0.246124
yeaG	13	0.299063	0.277904	0.396121	0.247555
ygaV	5	-0.136067	-0.12644	0.708462	0.771456
ybjE	7	0.21994	0.204379	0.529537	0.491378
sra	2	-0.250197	-0.232496	0.65786	0.704341
flgH	8	0.740929	0.688507	0.194233	0.0462405
tynA	13	0.568045	0.527855	0.421236	0.293629
yrfG	8	0.458751	0.426294	0.424807	0.303021
nudF	5	-0.325411	-0.302388	0.459647	0.358859
tatC	5	-1.29956	-1.20761	0.0691516	0.00751838
yhbO	10	0.613112	0.569734	0.294705	0.118892
ogrK	8	0.225661	0.209695	0.579196	0.581996
exuR	12	-0.533624	-0.49587	0.191188	0.0446202
nirD	5	-0.298502	-0.277383	0.489158	0.414056
yibQ	5	0.880866	0.818544	0.357048	0.185972
yihU	11	-0.339318	-0.315311	0.460122	0.359488
mukB	4	-0.523005	-0.486002	0.473873	0.386918
fimC	6	-0.993678	-0.923375	0.131113	0.0215114
torD	7	-0.876751	-0.81472	0.226262	0.0642014
paoC	7	-0.298673	-0.277541	0.567783	0.561483
xerC	12	-0.0801483	-0.0744777	0.606163	0.624981
ynfL	12	0.419784	0.390084	0.352363	0.181354
yhhZ	12	-0.317764	-0.295282	0.539699	0.509299
rimI	6	1.26551	1.17597	0.0628544	0.00653354
hyaB	5	-0.513488	-0.477158	0.452745	0.349273
yhbV	6	-0.738988	-0.686703	0.213446	0.0565716
dmlA	10	0.801617	0.744902	0.189622	0.042884
racC	7	-0.736664	-0.684545	0.29519	0.119668
idnT	5	-0.863872	-0.802752	0.21308	0.0559318
yhiJ	15	-0.359435	-0.334005	0.372581	0.209763
glgX	12	0.843913	0.784206	0.121603	0.0189946
wbbH	9	-0.906859	-0.842698	0.171117	0.0343725
yaaX	7	-0.355798	-0.330625	0.440389	0.327768
yghW	5	-0.517677	-0.481051	0.416796	0.285943
pnp	1	1.9063	1.77143	0.25708	0.0839961
yiaM	11	0.35715	0.331881	0.443142	0.33314
yshB	4	-0.934668	-0.868539	0.305514	0.130119
uidA	6	-0.460968	-0.428354	0.507422	0.4509
yffQ	5	-0.680098	-0.631981	0.361103	0.192062
wcaB	9	0.388795	0.361287	0.407533	0.269345
prpR	13	-0.867015	-0.805673	0.0693759	0.00758114
loiP	12	0.323372	0.300493	0.463726	0.365921
ynfM	15	0.308106	0.286307	0.383178	0.224803
fepC	5	-1.08126	-1.00476	0.179907	0.0377702
eutT	15	-0.557848	-0.518379	0.357353	0.186533
rlmI	5	-0.864278	-0.80313	0.284587	0.109094
aas	13	-0.183478	-0.170497	0.586614	0.594936
yeiG	11	-0.265376	-0.2466	0.49051	0.417956
wcaM	10	-0.552531	-0.513439	0.351596	0.180742
fliL	6	0.205587	0.191041	0.502094	0.439748
nrdD	9	0.283357	0.26331	0.472481	0.383422
frlD	9	-0.314322	-0.292084	0.567386	0.560533
ygeA	8	0.113739	0.105692	0.686591	0.742239
smg	8	-0.282062	-0.262106	0.573443	0.571912
basR	9	0.273614	0.254256	0.42755	0.308096
yafT	7	-0.508652	-0.472664	0.493013	0.421613
mreD	1	0.31222	0.29013	0.699021	0.758819
nrfC	9	-0.449167	-0.417388	0.351596	0.180842
nrfD	6	-0.724319	-0.673073	0.297866	0.121841
sfsA	12	-0.288615	-0.268195	0.424807	0.303135
nlpI	1	-0.984084	-0.914459	0.455191	0.352051
gadY	5	0.719451	0.668549	0.31019	0.136763
yobD	13	-1.12182	-1.04245	0.136897	0.0229349
sstT	12	-0.624266	-0.580099	0.276581	0.101349
gspG	14	0.243202	0.225995	0.505399	0.445694
frvA	6	0.524112	0.48703	0.314981	0.144546
azoR	8	0.960768	0.892792	0.094972	0.0126727
yqjA	10	0.308538	0.286708	0.413988	0.280644
fepD	11	0.266876	0.247995	0.585348	0.590547
folM	9	0.32237	0.299562	0.500509	0.435381
yadS	5	0.797509	0.741084	0.455191	0.352238
ygcU	11	0.648563	0.602677	0.280049	0.104168
purM	13	-3.20262	-2.97604	0.0019234	8.75392e-05
gabP	15	0.362593	0.336939	0.371417	0.208136
ydgK	8	-0.273416	-0.254071	0.557676	0.543862
nlpE	7	-0.894784	-0.831477	0.156395	0.0297017
yeeY	13	-0.633179	-0.588381	0.092502	0.0120645
yecE	6	0.404657	0.376027	0.426818	0.306609
xisE	5	0.160037	0.148715	0.658954	0.705698
ydhK	6	-0.397939	-0.369785	0.490185	0.417076
allR	8	0.687245	0.638621	0.308159	0.135309
rhaR	7	0.582826	0.541591	0.230917	0.0671985
fucU	10	-0.373754	-0.34731	0.465006	0.368606
ytfK	7	-0.843074	-0.783426	0.312909	0.141796
yagU	6	0.496718	0.461574	0.362999	0.197118
sapF	11	-0.457972	-0.42557	0.391637	0.238045
zwf	11	-0.724611	-0.673344	0.0977188	0.0134519
bglB	9	-0.690034	-0.641213	0.189611	0.0424977
dadA	5	-0.691188	-0.642285	0.343545	0.171576
cstA	5	-0.529954	-0.492459	0.446698	0.338135
ybaQ	9	-0.286536	-0.266263	0.651	0.694436
yqjE	5	0.390039	0.362443	0.483415	0.404713
wcaN	14	0.616831	0.573189	0.210474	0.05387
entF	12	0.365641	0.339772	0.368214	0.203167
rsmG	7	0.395777	0.367775	0.532821	0.497719
mcrA	8	0.476032	0.442352	0.400128	0.255091
ycaL	7	-0.139627	-0.129748	0.648483	0.690372
mhpA	8	-0.541097	-0.502814	0.361103	0.190382
glmS	8	-0.714905	-0.664325	0.303882	0.128144
cmoB	7	0.915763	0.850972	0.107827	0.0154492
ytfT	5	-0.445425	-0.41391	0.425185	0.304002
ydhT	8	1.09414	1.01673	0.0286401	0.00231728
sspB	7	1.05836	0.983477	0.120093	0.0185901
ymfM	6	0.244426	0.227132	0.57754	0.579631
rsmC	10	0.289042	0.268592	0.466976	0.372072
nth	13	0.443404	0.412033	0.257696	0.0848488
rbn	7	-0.183068	-0.170115	0.586614	0.59488
mdtE	7	-0.8534	-0.793021	0.283851	0.10799
purF	13	-3.03849	-2.82352	0.0019234	8.89003e-05
elfD	5	-0.958179	-0.890387	0.179416	0.03735
yhhM	5	-0.405478	-0.37679	0.55863	0.545237
ybjS	13	0.450412	0.418545	0.317852	0.147704
fabR	6	1.16636	1.08383	0.156395	0.0294505
grxA	6	-0.413985	-0.384695	0.477186	0.392527
djlA	11	0.346397	0.321889	0.504085	0.443876
ycbX	5	-0.0575883	-0.0535139	0.648483	0.690534
ynbB	8	0.436187	0.405326	0.31763	0.147168
lsrA	6	1.06127	0.986186	0.108169	0.0155773
phoB	12	0.623306	0.579207	0.256558	0.0835439
ygaU	7	0.473025	0.439558	0.473988	0.387234
yjhF	14	-0.614779	-0.571283	0.31502	0.1447
yjhI	15	-0.48994	-0.455276	0.250917	0.0805725
ynfG	9	1.18028	1.09678	0.149552	0.0273097
cydC	5	-0.255735	-0.237642	0.489669	0.415039
rnr	6	-0.843768	-0.78407	0.229988	0.0667992
potB	11	-0.504016	-0.468357	0.456456	0.354316
ydbH	10	-0.599604	-0.557182	0.407231	0.267063
dgcZ	15	-0.09813	-0.0911872	0.69246	0.750392
panB	13	-0.912725	-0.848149	0.0319272	0.0026819
endA	9	-0.511581	-0.475386	0.208845	0.052864
yidA	15	-0.296204	-0.275248	0.492084	0.420418
rcsD	5	0.602474	0.559848	0.304422	0.128628
psd	7	-0.0541409	-0.0503104	0.727986	0.79517
frwC	14	-0.402449	-0.373976	0.261576	0.0870891
mppA	5	-0.364151	-0.338387	0.4736	0.385187
purL	13	-2.90742	-2.70171	0.0019234	9.1416e-05
ttdR	11	-0.548163	-0.50938	0.227985	0.0654589
leuD	15	-1.07706	-1.00086	0.0019234	9.95635e-05
yfcD	7	0.781265	0.72599	0.227979	0.0650729
tehB	6	-1.13609	-1.05571	0.146106	0.026352
ldtB	15	-0.154009	-0.143113	0.458536	0.357734
minD	13	-0.826226	-0.767769	0.0411199	0.0037484
ydjL	12	-0.545349	-0.506765	0.240383	0.0740826
dedA	6	0.50995	0.47387	0.422537	0.296757
ybgQ	10	0.174301	0.161969	0.490242	0.41759
ygbI	14	0.370211	0.344018	0.429525	0.312687
ybhG	11	-0.372678	-0.346311	0.443758	0.334141
yiiQ	5	-0.84021	-0.780765	0.313601	0.142717
garL	13	0.278643	0.258929	0.48607	0.408848
setA	11	0.635379	0.590425	0.392582	0.239611
ydgI	15	0.363508	0.337789	0.330308	0.15853
eutR	6	0.619239	0.575427	0.343545	0.171603
frmB	14	-0.357053	-0.331791	0.362463	0.195517
coaD	6	-0.266202	-0.247368	0.528947	0.490141
yicL	8	-0.83785	-0.778571	0.336133	0.164596
focA	14	0.45006	0.418218	0.253424	0.0817336
sufE	5	0.257202	0.239005	0.588012	0.59685
epmA	7	-0.751929	-0.698729	0.361103	0.191831
yfdR	13	0.814383	0.756765	0.30783	0.134305
menA	11	-0.329446	-0.306137	0.429938	0.31344
citE	11	-0.455429	-0.423207	0.373837	0.21223
phnP	10	0.145306	0.135026	0.573841	0.573077
codA	7	-0.680846	-0.632676	0.362999	0.197004
sdiA	6	0.208055	0.193335	0.637047	0.671499
yiaK	6	1.03278	0.959711	0.115038	0.0171935
ygiF	12	0.0991702	0.0921538	0.636207	0.669899
xapB	5	0.8575	0.796831	0.252319	0.0811085
hyfJ	11	-0.711148	-0.660834	0.281565	0.106244
yjfM	6	-0.668803	-0.621484	0.314981	0.144556
csgF	6	-0.900865	-0.837128	0.21308	0.0556049
cutC	15	-0.326727	-0.303611	0.432285	0.31758
nfrA	10	-0.268242	-0.249264	0.49376	0.422778
ecpR	14	0.192334	0.178726	0.49458	0.425593
rtcB	6	-0.635921	-0.590929	0.427948	0.309705
yfcS	14	-0.106329	-0.0988064	0.604077	0.621981
cusA	8	-0.649801	-0.603827	0.407231	0.26714
rseA	14	-1.71196	-1.59083	0.0019234	9.93621e-05
ryeA	5	-0.209438	-0.19462	0.556469	0.541383
frvX	13	-0.374281	-0.3478	0.422999	0.298933
hdfR	11	-1.02023	-0.948046	0.0185805	0.00137221
gloA	5	0.346363	0.321857	0.615269	0.640765
lsrD	11	-0.82306	-0.764828	0.149552	0.0272472
yphC	7	0.527785	0.490444	0.408419	0.271935
xylH	6	-1.06521	-0.989843	0.156395	0.029458
yadN	7	0.883568	0.821055	0.192653	0.0455721
lldD	11	-0.518438	-0.481758	0.317852	0.147786
upp	13	2.03264	1.88883	0.0019234	9.93437e-05
xthA	12	-0.352388	-0.327456	0.409727	0.274117
flgK	14	-0.386913	-0.359538	0.374262	0.212918
rof	8	-0.136174	-0.126539	0.676639	0.72939
mngB	6	0.253363	0.235437	0.476707	0.39133
thiI	6	-1.39201	-1.29352	0.0450807	0.00426764
tgt	7	-0.370391	-0.344186	0.44951	0.343873
yiiS	5	0.324376	0.301426	0.639311	0.675208
clcB	11	-0.891273	-0.828215	0.167623	0.0331055
speG	15	0.636024	0.591025	0.0915904	0.011682
yccE	11	0.436864	0.405955	0.407533	0.267942
frlR	8	0.16405	0.152443	0.515273	0.462449
yhgA	6	-0.989675	-0.919654	0.156395	0.029481
yggS	8	1.81415	1.6858	0.0019234	9.97923e-05
yeaD	7	-0.661167	-0.614389	0.27736	0.102388
ycjP	14	0.148062	0.137586	0.557676	0.543919
ydhU	7	-0.413763	-0.384489	0.478547	0.395394
hsdS	8	-0.297585	-0.27653	0.482816	0.403669
yohC	6	-0.953822	-0.886338	0.0904444	0.0111976
abgT	10	0.641405	0.596025	0.223427	0.0624287
gfcE	12	-0.542918	-0.504506	0.311335	0.138351
aroK	9	-2.24784	-2.0888	0.0019234	9.53559e-05
uup	8	-0.309012	-0.287149	0.471603	0.381143
oppB	14	-0.32205	-0.299265	0.365447	0.19984
fucO	7	-0.430253	-0.399812	0.489968	0.416532
ryjA	7	-1.12211	-1.04272	0.0423688	0.00390419
ynjA	10	-0.367974	-0.34194	0.427924	0.308982
kdsD	5	-0.0727813	-0.067632	0.776757	0.85608
yicO	8	-0.27075	-0.251594	0.482498	0.40137
ruvC	12	-0.202877	-0.188523	0.524872	0.482107
yffS	14	-0.898776	-0.835187	0.0349766	0.00306874
yacH	9	0.291649	0.271014	0.44448	0.334915
dsdC	6	-0.661149	-0.614372	0.285306	0.112729
rspB	11	-0.229977	-0.213706	0.494384	0.424318
satP	14	0.40691	0.37812	0.256193	0.0832743
guaB	5	-1.80658	-1.67876	0.00412759	0.000236558
kdsB	3	1.54491	1.43561	0.0700868	0.00767912
yjeH	7	0.982622	0.913101	0.202194	0.04959
hybO	10	-0.153944	-0.143052	0.469825	0.377629
yaiL	5	0.567133	0.527007	0.393485	0.241209
ydjJ	11	0.524271	0.487178	0.311335	0.138366
frdC	9	-1.01595	-0.944067	0.261854	0.0873951
cysB	15	-3.21368	-2.9863	0.0019234	8.76502e-05
hcp	7	-0.199162	-0.185071	0.585348	0.590692
menB	7	-0.562874	-0.523051	0.413464	0.279825
bolA	10	-0.743834	-0.691207	0.191179	0.0437692
ynaI	5	-1.02675	-0.954108	0.234531	0.0698128
ydiU	11	-0.504933	-0.469209	0.255487	0.0829732
fetB	14	0.231258	0.214896	0.523307	0.478541
evgS	11	0.748464	0.69551	0.255219	0.0827969
betA	9	0.444131	0.412708	0.503726	0.443041
uidR	8	-0.906986	-0.842816	0.116293	0.0175454
fetA	5	-0.192517	-0.178896	0.54865	0.527942
nadC	13	-0.437067	-0.406144	0.284587	0.111365
yncG	12	0.35763	0.332327	0.372728	0.210324
yfbN	6	-0.193239	-0.179567	0.572078	0.568623
yfjP	13	0.42784	0.39757	0.385999	0.230548
phnG	8	0.762825	0.708855	0.10883	0.0157152
rnlA	5	-0.170179	-0.158139	0.553837	0.535243
yihP	15	-0.502321	-0.466782	0.302038	0.126008
phoA	14	-0.493038	-0.458155	0.282425	0.106915
rseB	5	-0.516783	-0.480221	0.39364	0.242767
ycjY	5	-1.48986	-1.38445	0.0518354	0.00514058
rpoS	15	-0.713345	-0.662875	0.0335045	0.00288029
yccS	5	0.727826	0.676332	0.444971	0.33615
flgF	10	0.493795	0.458859	0.309644	0.136141
flgA	13	-1.34333	-1.24829	0.0304462	0.00250618
csiR	6	-0.598116	-0.555799	0.299223	0.122937
bluF	9	-0.462763	-0.430022	0.284587	0.109547
cirA	12	-0.206043	-0.191465	0.524189	0.480378
nagE	7	-0.365909	-0.34002	0.5207	0.474375
gatA	5	0.618377	0.574627	0.361322	0.193375
proX	12	-0.726995	-0.67556	0.188814	0.0418978
aspC	9	-0.890935	-0.827901	0.0914855	0.0115482
msrA	6	0.802167	0.745413	0.200044	0.0487254
glnA	13	-2.79054	-2.59311	0.0019234	9.1533e-05
wcaL	10	-0.194258	-0.180514	0.613999	0.638924
ygbL	11	0.555769	0.516448	0.322142	0.15213
hycG	8	0.826858	0.768357	0.126663	0.0205323
intA	6	-0.286222	-0.265972	0.542023	0.512558
modF	5	-0.542835	-0.504429	0.443257	0.333361
ybcL	5	-0.573939	-0.533332	0.390494	0.236106
ypfJ	10	-0.49751	-0.462311	0.314981	0.144172
sbcC	14	0.293706	0.272926	0.43518	0.321663
yhaO	6	0.664954	0.617908	0.386254	0.231025
ycjS	7	-0.05505	-0.0511552	0.729902	0.797879
ytfR	11	0.414541	0.385211	0.300681	0.124578
yfdQ	13	-0.443832	-0.412431	0.40575	0.263432
bcp	13	0.928777	0.863066	0.062384	0.00643207
rnb	7	-0.294856	-0.273995	0.491847	0.41951
yeaX	7	-0.950052	-0.882835	0.40779	0.271058
yceB	5	-1.18102	-1.09746	0.248996	0.0791163
moeB	10	0.871434	0.809779	0.143129	0.0252522
gltL	9	0.193578	0.179882	0.565308	0.557155
pepQ	11	-0.541506	-0.503194	0.266372	0.0915963
hha	9	-0.912687	-0.848113	0.0904444	0.0113326
yohF	7	-0.274107	-0.254713	0.488721	0.412451
yjfK	8	0.860389	0.799516	0.0999008	0.0138646
flhD	9	0.959689	0.89179	0.0325176	0.0027589
mliC	5	-0.831794	-0.772943	0.39559	0.245056
yecC	10	0.775898	0.721002	0.322404	0.152529
ydhV	8	-0.368457	-0.342388	0.463726	0.366083
ynfD	10	-0.0770171	-0.0715681	0.655508	0.700351
yggC	7	-1.0687	-0.993086	0.172867	0.0352386
ybaZ	14	0.533577	0.495826	0.146106	0.0263101
ydbD	10	-0.363399	-0.337688	0.542413	0.514755
ryfA	12	-0.43714	-0.406212	0.39364	0.24243
rclA	7	0.253382	0.235455	0.472481	0.382578
frdB	10	0.454337	0.422193	0.362463	0.195596
panF	8	1.56899	1.45798	0.0220859	0.00173114
dmsC	5	0.211138	0.1962	0.494384	0.425008
gspE	11	-0.485972	-0.451589	0.267164	0.092723
lpxP	6	0.621265	0.57731	0.382558	0.223577
mutY	15	0.552674	0.513572	0.106685	0.0152557
serA	13	-3.54573	-3.29487	0.0019234	8.58391e-05
ybhC	14	0.368372	0.34231	0.311985	0.140413
yicG	5	0.290411	0.269864	0.448981	0.342486
ygaZ	5	0.783148	0.72774	0.225112	0.0634324
yhhL	5	0.617868	0.574153	0.398475	0.252958
mdtH	11	-0.721602	-0.670548	0.287225	0.114442
pepD	5	0.631868	0.587163	0.462849	0.36409
yfbP	12	-0.114568	-0.106462	0.60452	0.622607
livK	10	-0.630517	-0.585907	0.202658	0.0498746
fsaB	8	-0.527272	-0.489967	0.266372	0.0918215
eutP	12	-0.329136	-0.305849	0.423821	0.301003
yhcA	12	-0.306772	-0.285068	0.463726	0.365648
talA	15	0.164523	0.152883	0.492084	0.420542
aroD	14	-2.87672	-2.67319	0.0019234	8.95432e-05
xylA	8	-0.414217	-0.384911	0.463726	0.365896
fliM	12	-0.0832572	-0.0773666	0.625072	0.654311
yoaE	5	-0.357789	-0.332475	0.535226	0.502578
arfB	9	-0.438058	-0.407065	0.362024	0.194862
ybdL	10	0.432672	0.40206	0.443031	0.332268
yjjB	6	-0.575371	-0.534663	0.413732	0.280122
flgN	7	-0.460497	-0.427917	0.396934	0.249403
yagM	15	-0.70583	-0.655892	0.182134	0.0392496
wcaI	13	0.211733	0.196753	0.651908	0.695589
eptA	13	0.921314	0.85613	0.0304462	0.00249878
alx	5	0.575111	0.534421	0.356889	0.185722
mutS	6	0.549745	0.51085	0.489158	0.413809
yjhH	15	0.505202	0.469458	0.21308	0.0558737
menC	6	-0.5711	-0.530695	0.36928	0.204389
ydaV	11	0.171302	0.159182	0.499691	0.433922
rutA	12	0.769367	0.714933	0.149552	0.0272987
sdhB	5	0.591883	0.550007	0.407533	0.270009
ybiH	6	0.720339	0.669374	0.305119	0.129551
lamB	6	0.478704	0.444835	0.406874	0.265991
yjdK	6	-0.452635	-0.420611	0.423399	0.300126
arcB	7	0.9227	0.857418	0.118417	0.0180644
mglB	5	-0.827925	-0.769348	0.39364	0.241717
ssuD	6	0.13956	0.129686	0.56387	0.554267
fliP	7	-0.139311	-0.129454	0.529732	0.493333
yhbE	5	2.29978	2.13707	0.00213602	0.000111617
araB	10	1.05374	0.979183	0.0411199	0.0037502
sieB	14	-0.52244	-0.485477	0.34675	0.174804
mrr	6	0.596958	0.554722	0.354433	0.182782
zapD	8	-0.242299	-0.225157	0.521547	0.475905
elfG	14	0.392397	0.364634	0.503726	0.442992
ycaP	7	-1.19501	-1.11046	0.239709	0.0730141
aroL	13	0.564099	0.524189	0.15647	0.0299357
rpiA	7	-1.352	-1.25635	0.0334061	0.00286245
lpxH	7	0.582014	0.540836	0.542496	0.515139
ydjK	9	0.237145	0.220367	0.481634	0.399839
rcnB	9	0.222444	0.206706	0.522655	0.477504
pyrL	4	-1.58181	-1.4699	0.175301	0.0361485
yajO	7	0.461982	0.429297	0.468492	0.374242
nadB	5	-0.567784	-0.527613	0.28711	0.113976
mhpF	9	0.48402	0.449775	0.40212	0.257532
yfiB	10	-0.0494763	-0.0459758	0.75368	0.828529
ligT	10	-0.396902	-0.368821	0.470702	0.379176
hisA	15	-3.37275	-3.13413	0.0019234	8.49128e-05
ybgA	15	0.507307	0.471414	0.284587	0.109923
ebgC	9	0.481196	0.447151	0.40779	0.270834
pspD	5	0.315685	0.29335	0.520508	0.472471
trmI	5	1.186	1.10209	0.223427	0.0622345
gspO	8	-0.583281	-0.542013	0.284587	0.110772
truC	14	0.638774	0.593581	0.218346	0.0599308
yihW	13	0.342489	0.318258	0.380608	0.221971
sfmC	11	0.230175	0.21389	0.485177	0.407415
hscC	6	-0.332491	-0.308967	0.48238	0.40073
cspE	1	-1.74226	-1.61899	0.270054	0.0950119
rarD	14	0.319197	0.296613	0.396121	0.247643
tsaA	6	0.435652	0.40483	0.413024	0.279214
opgH	6	-0.37678	-0.350123	0.392582	0.239595
syd	7	-0.77027	-0.715773	0.282305	0.106715
ulaG	8	0.790774	0.734826	0.263454	0.0893352
hycI	8	0.373329	0.346915	0.430762	0.314524
opgC	9	-0.436707	-0.40581	0.436781	0.324196
xdhC	7	-0.344731	-0.320341	0.470743	0.379821
hchA	7	-0.653454	-0.607222	0.338257	0.166978
purR	14	-1.16485	-1.08243	0.00286415	0.000154493
dgoR	7	0.46142	0.428774	0.489503	0.414617
dacB	8	-0.443066	-0.411719	0.351409	0.179802
flgG	7	0.265351	0.246577	0.473699	0.3858
yidG	13	0.59069	0.548898	0.216531	0.0587028
yohK	10	0.104521	0.0971256	0.698409	0.757958
ydiQ	10	0.254311	0.236318	0.398147	0.252233
yedK	7	-0.386848	-0.359478	0.506235	0.448565
rihB	9	-0.931556	-0.865648	0.229932	0.0665345
betB	9	-0.437584	-0.406624	0.457953	0.356517
hofO	11	-0.130661	-0.121417	0.538919	0.507564
fimH	6	0.20381	0.18939	0.573443	0.571807
edd	15	0.757486	0.703894	0.0744943	0.00851782
feaR	11	-0.4858	-0.45143	0.403658	0.26026
uvrY	10	0.217937	0.202518	0.472481	0.382922
htpG	6	0.306504	0.284819	0.462116	0.362996
mak	10	0.264705	0.245976	0.620497	0.647255
yeaE	14	0.709575	0.659372	0.207015	0.0518731
lpoA	7	-1.09798	-1.0203	0.0701278	0.00770332
entS	6	0.439229	0.408154	0.427948	0.309697
ppdD	7	-0.778116	-0.723063	0.40957	0.273622
mdtO	15	0.548106	0.509327	0.144542	0.0256639
mhpC	5	-0.422736	-0.392827	0.4118	0.276384
proW	12	0.354855	0.329749	0.410649	0.274919
flgE	14	0.599105	0.556717	0.278722	0.103126
abrB	13	-0.076712	-0.0712845	0.656396	0.701873
manZ	11	-0.514266	-0.477881	0.39364	0.242829
yphE	7	0.586377	0.54489	0.312688	0.141487
yhjH	15	0.223182	0.207391	0.496946	0.430154
ebgA	8	0.887837	0.825022	0.0661948	0.00699235
yhhQ	9	0.99914	0.92845	0.094972	0.0126415
dhaL	12	-1.05059	-0.976256	0.0019234	9.98481e-05
alsC	6	-0.209229	-0.194426	0.56394	0.554672
rssB	12	0.683194	0.634857	0.116147	0.0174897
artP	6	-0.702931	-0.653198	0.272081	0.0971725
ycjD	6	-0.156664	-0.14558	0.648239	0.689381
hycB	14	0.488035	0.453506	0.407533	0.268491
lldP	15	0.39592	0.367908	0.351596	0.18086
ydjX	5	1.78384	1.65763	0.0139952	0.000959356
yfeY	11	-0.156259	-0.145204	0.517904	0.467661
fic	5	0.447203	0.415563	0.476707	0.391269
modA	7	-0.0957953	-0.0890177	0.572512	0.570019
tyrP	10	-0.433268	-0.402614	0.287225	0.114278
rsd	6	0.581964	0.540789	0.403641	0.259795
scpA	13	0.42813	0.39784	0.355828	0.184037
creB	13	-0.616111	-0.572521	0.239709	0.0734318
paaZ	8	-0.53725	-0.499239	0.311985	0.139908
rhaM	5	0.679892	0.631789	0.397964	0.251775
recE	10	-0.482446	-0.448312	0.378753	0.219729
yahK	5	0.37418	0.347706	0.599396	0.615314
ycjX	5	0.489167	0.454558	0.377362	0.218316
hycE	8	-0.418516	-0.388906	0.382558	0.223656
nanT	8	0.383663	0.356519	0.448981	0.342532
ybdM	5	0.585383	0.543967	0.510407	0.45534
ybjL	14	0.472481	0.439052	0.293398	0.118118
narK	14	-0.347015	-0.322463	0.51568	0.46453
yciC	9	-0.360196	-0.334712	0.395703	0.246349
yfcE	14	0.191584	0.17803	0.520409	0.472015
prkB	6	-0.880655	-0.818348	0.270964	0.0956882
citA	6	-1.48835	-1.38305	0.00296194	0.000162264
sucB	10	-1.7655	-1.64059	0.0019234	9.75092e-05
wecB	5	0.595559	0.553422	0.377292	0.217695
hemX	6	0.25474	0.236717	0.471603	0.381239
yfbU	8	0.616183	0.572588	0.430994	0.315178
gsk	6	0.090109	0.0837337	0.708462	0.771426
rpoH	8	-1.20459	-1.11937	0.0125562	0.000836024
cobS	5	1.30145	1.20937	0.203506	0.0501404
yajD	7	-1.28417	-1.19332	0.0774895	0.00894737
fdnH	10	0.645879	0.600182	0.223427	0.0622748
ynfF	7	-1.0936	-1.01622	0.193703	0.0460382
ybaK	6	-0.742807	-0.690253	0.185785	0.0407636
entA	15	-0.945659	-0.878753	0.165543	0.0326482
bglA	10	0.359353	0.333928	0.477145	0.391872
gfcB	7	0.984207	0.914573	0.0900341	0.0110788
folD	6	-1.82882	-1.69943	0.0019234	9.84951e-05
dppF	9	0.363074	0.337386	0.40575	0.263426
rcsC	7	0.923786	0.858427	0.171117	0.034285
fkpB	1	-2.13734	-1.98612	0.192017	0.0452599
moaE	5	-0.633014	-0.588228	0.359294	0.188411
yhjG	7	0.546658	0.507981	0.246411	0.0777132
yahJ	5	0.984842	0.915164	0.21308	0.0560682
fimI	9	-0.194897	-0.181108	0.519161	0.46979
yjdN	5	0.476259	0.442563	0.509017	0.453446
radA	8	0.264677	0.245951	0.416796	0.285742
prpD	12	0.40733	0.378511	0.413988	0.280621
ilvE	15	-3.6858	-3.42502	0.0019234	8.33299e-05
aaeA	10	-0.17943	-0.166736	0.55447	0.537316
sgcC	10	-0.264846	-0.246108	0.494384	0.424485
yaeF	10	-0.116081	-0.107869	0.608365	0.628789
ynjB	9	-0.889476	-0.826544	0.243208	0.0757388
pgsA	7	-0.992355	-0.922145	0.121514	0.0189465
phnL	12	0.817595	0.759749	0.136897	0.0229988
emrK	8	-0.811015	-0.753635	0.239629	0.0725091
iraD	7	1.19357	1.10913	0.0764754	0.00880879
rspR	5	-0.332406	-0.308888	0.543947	0.51835
tam	7	0.412942	0.383726	0.380201	0.221471
yhcD	8	0.277261	0.257644	0.535226	0.502822
ptsG	15	-2.0163	-1.87365	0.0019234	9.4891e-05
cysP	13	-2.17197	-2.0183	0.0019234	9.30736e-05
flk	9	-1.22999	-1.14296	0.0486054	0.00471102
ascB	7	-0.810143	-0.752824	0.361103	0.190069
cynR	7	-0.37494	-0.348413	0.40016	0.255531
yacL	5	-0.285606	-0.2654	0.573841	0.573438
yrdA	5	0.681817	0.633578	0.349081	0.17743
solA	13	0.606626	0.563706	0.217618	0.0595478
hybG	5	0.796613	0.740252	0.276549	0.101001
yraN	12	-0.356877	-0.331628	0.317458	0.146676
yfhR	10	0.568073	0.527881	0.263454	0.0892164
iscX	6	-0.297305	-0.27627	0.463368	0.364848
phnI	5	-0.16262	-0.151114	0.665765	0.715164
leuZ	0	0	0	1	1
livG	5	0.564471	0.524535	0.389686	0.23501
mcrC	13	0.596968	0.554732	0.263454	0.0891392
msyB	9	-0.699284	-0.649809	0.311385	0.138882
pepB	6	-0.634386	-0.589502	0.330977	0.159154
yafP	6	-0.378618	-0.351831	0.469272	0.375866
ratA	7	0.689292	0.640524	0.317437	0.146434
emrE	7	-0.535916	-0.497999	0.306484	0.131926
hypT	12	-0.851872	-0.791601	0.0217339	0.00169743
dmsB	6	0.471516	0.438156	0.35828	0.187579
ubiF	5	0.822036	0.763876	0.350767	0.179054
uxaC	8	-0.153074	-0.142244	0.63176	0.664151
hofM	13	0.302232	0.280848	0.37554	0.214936
yqcA	5	0.383933	0.356769	0.477403	0.393828
yadL	10	-0.200926	-0.186711	0.55447	0.536349
yhgF	5	-1.12474	-1.04516	0.0984023	0.0136013
yegR	1	-1.6428	-1.52657	0.284587	0.108701
mazE	7	0.731151	0.679421	0.264937	0.0902848
yihX	8	-0.62928	-0.584757	0.328423	0.156946
gudX	8	0.594817	0.552733	0.30983	0.136309
degP	8	-0.884292	-0.821728	0.0852338	0.0102965
nepI	14	0.530515	0.49298	0.217247	0.0592021
ycgG	14	-0.291829	-0.271182	0.47032	0.378291
ribB	14	-0.644527	-0.598926	0.143143	0.0253752
zinT	13	-0.239786	-0.222821	0.447382	0.339865
ybiU	12	0.628487	0.584021	0.207015	0.0518742
yegK	9	0.817696	0.759843	0.224042	0.0627945
purD	10	-1.97562	-1.83584	0.0019234	9.74473e-05
gcd	5	-0.578987	-0.538023	0.383175	0.224339
bglF	7	-0.287417	-0.267082	0.546708	0.52436
pspA	11	-0.974715	-0.905753	0.0470481	0.00450721
osmE	5	-0.425239	-0.395153	0.524463	0.481268
fucK	11	1.05031	0.975998	0.0675829	0.00717695
envC	9	-0.401912	-0.373476	0.373239	0.211208
yhdZ	5	-0.551348	-0.512339	0.368214	0.20327
ynaJ	4	0.473808	0.440286	0.436072	0.323302
ydgH	6	-0.577911	-0.537024	0.376604	0.216789
rhmA	6	-0.37737	-0.35067	0.39861	0.253236
slyD	9	0.6816	0.633377	0.28	0.104071
thiK	6	0.280979	0.261099	0.474093	0.387452
cobT	5	1.29807	1.20623	0.143143	0.025363
pldB	6	-0.738869	-0.686593	0.38891	0.233488
zntR	7	0.199145	0.185056	0.614102	0.639204
yccF	5	0.903135	0.839237	0.189611	0.0426211
scpB	11	-0.60503	-0.562223	0.306203	0.130929
sad	7	-0.55111	-0.512118	0.361573	0.193713
ycjN	5	-0.746296	-0.693495	0.322142	0.15146
aroG	11	0.577646	0.536777	0.214283	0.0571573
rhaB	13	-0.572289	-0.531799	0.208418	0.0526387
ldtA	7	0.33763	0.313742	0.469659	0.376704
fliC	8	1.04231	0.968566	0.0628544	0.00652407
fliQ	5	-0.314362	-0.292121	0.519942	0.471081
umuC	8	-0.577297	-0.536453	0.272081	0.097162
flc	6	0.453899	0.421785	0.383879	0.226448
garD	9	-0.441665	-0.410417	0.377362	0.218498
potH	7	-0.653398	-0.607169	0.506627	0.449624
ycfJ	15	0.226305	0.210294	0.448791	0.341434
hyfA	12	0.320938	0.298232	0.455819	0.353181
waaQ	6	-1.3116	-1.2188	0.122521	0.019297
argW	5	-1.62278	-1.50797	0.008974	0.000576318
yegS	7	0.638969	0.593762	0.268472	0.0938276
fliF	13	0.46577	0.432816	0.243208	0.0757742
ugpC	5	-0.796448	-0.740098	0.40658	0.265114
torS	7	-0.719062	-0.668188	0.426711	0.306355
gdhA	14	-0.0456124	-0.0423853	0.767942	0.845286
narY	8	0.226403	0.210385	0.69246	0.750529
ugd	6	-0.969701	-0.901094	0.0915904	0.0116713
ebgR	5	-0.851973	-0.791695	0.295732	0.119971
frdA	6	0.645826	0.600133	0.339995	0.168117
ansB	7	-0.420568	-0.390812	0.535152	0.502134
tas	5	-0.516213	-0.47969	0.415844	0.283771
yneE	5	0.0456145	0.0423872	0.70608	0.768069
mcrB	5	-0.139947	-0.130046	0.712433	0.77638
ybcH	10	-0.201881	-0.187597	0.602307	0.619482
yadV	13	-1.10523	-1.02704	0.0275982	0.00222522
fadL	12	-0.566676	-0.526583	0.27736	0.102355
suhB	1	1.23885	1.1512	0.385999	0.229775
yfaQ	5	0.722066	0.670979	0.344626	0.173112
mhpE	15	0.0853065	0.079271	0.54264	0.515428
ppdB	6	0.197214	0.183261	0.55447	0.536698
ymfQ	5	-1.2169	-1.1308	0.0935457	0.0122993
mdlA	12	0.345579	0.321129	0.395657	0.246166
polB	14	0.278837	0.259109	0.406391	0.264876
artM	5	-0.839597	-0.780194	0.284587	0.11066
holC	5	2.26527	2.105	0.0019234	9.94105e-05
frwA	6	0.364572	0.338778	0.470743	0.379693
fryA	7	-0.365922	-0.340033	0.403585	0.259532
ligA	10	-0.905098	-0.841061	0.0601453	0.00616744
ybiX	5	1.39973	1.30069	0.246579	0.0780442
hrpB	9	0.256579	0.238426	0.496676	0.429063
ygcG	13	-0.90588	-0.841789	0.0349626	0.00304493
tqsA	8	0.419195	0.389537	0.401998	0.257009
yfjI	7	-0.519992	-0.483202	0.39364	0.242338
ykfA	5	-0.753689	-0.700365	0.351596	0.180416
torR	15	-0.215623	-0.200368	0.42563	0.304679
hda	7	4.12412	3.83233	0.0019234	9.29319e-05
flxA	2	0.890109	0.827133	0.362463	0.19543
glnP	12	-0.376527	-0.349887	0.421703	0.294641
carA	11	-2.53471	-2.35537	0.0019234	9.30457e-05
ompA	10	-0.590406	-0.548634	0.191188	0.0444115
garR	11	-0.388985	-0.361464	0.529732	0.492991
gadE	9	-0.443834	-0.412433	0.272081	0.0973056
yhiI	8	-0.684618	-0.636181	0.311985	0.139821
wza	5	0.776145	0.721232	0.371174	0.207458
bdcA	6	0.245992	0.228588	0.506235	0.448296
nudG	5	-1.81365	-1.68534	0.00298564	0.000164401
epd	8	-0.080921	-0.0751958	0.702469	0.763352
bcsA	12	0.2181	0.202669	0.482816	0.403388
argE	11	-1.1526	-1.07105	0.030113	0.00245337
yjeM	12	-0.65671	-0.610247	0.228767	0.0660047
wbbK	5	0.424057	0.394055	0.546251	0.523615
ycgX	5	0.248304	0.230737	0.532639	0.497399
paaE	12	0.288859	0.268422	0.470383	0.378606
cobB	8	-0.599279	-0.55688	0.257696	0.0848428
rfbB	10	-0.455261	-0.423051	0.431695	0.316454
menI	5	0.490589	0.45588	0.39364	0.242271
intZ	8	-0.47638	-0.442676	0.305514	0.130051
fdoH	7	0.53144	0.49384	0.40212	0.2578
tus	7	-0.101997	-0.0947807	0.639304	0.674596
yaiC	5	0.643457	0.597932	0.424065	0.301534
lysC	9	-0.33723	-0.313371	0.482741	0.402164
rcdA	7	0.734896	0.682901	0.284587	0.109402
lysP	9	0.833261	0.774307	0.182134	0.0392973
argF	5	1.08281	1.0062	0.290611	0.116669
yhhH	4	-0.605587	-0.562741	0.35594	0.184201
recB	12	-0.398533	-0.370337	0.344496	0.172853
recX	10	0.172416	0.160217	0.639311	0.675369
paaB	13	-0.34814	-0.323509	0.398917	0.253617
ysgA	9	0.458707	0.426253	0.376327	0.215996
yihI	7	0.906334	0.84221	0.198429	0.0477063
qorB	5	1.28969	1.19844	0.123198	0.0196425
yfiR	13	-0.403477	-0.374931	0.417862	0.287614
lsrK	9	-0.733353	-0.681468	0.199607	0.0481624
artJ	15	-0.655611	-0.609226	0.145249	0.0258302
yhjK	10	-0.956687	-0.889001	0.0955696	0.012807
bioC	13	-0.566251	-0.526188	0.156395	0.0296939
greA	5	0.936498	0.87024	0.207967	0.0523754
cysQ	14	-2.40925	-2.2388	0.0019234	9.11729e-05
nrfA	11	-0.264696	-0.245969	0.477161	0.392238
kch	5	0.493995	0.459044	0.470702	0.379259
yfcC	12	-0.635388	-0.590434	0.21308	0.0557562
dhaK	15	-1.3881	-1.28989	0.0019234	9.85945e-05
gsiA	10	-0.975866	-0.906823	0.0584332	0.00590981
lpxD	5	-0.0407156	-0.0378349	0.867037	0.9624
yifE	7	-0.150833	-0.140161	0.745528	0.817264
gcvH	8	2.10271	1.95394	0.0019234	9.88893e-05
ydcK	13	-0.341352	-0.317201	0.474196	0.38767
malI	8	0.170469	0.158408	0.525519	0.483959
yoeI	1	-0.507551	-0.471641	0.62228	0.650164
yjgN	7	-0.182475	-0.169565	0.504085	0.443916
yqiI	11	0.193138	0.179473	0.524006	0.479916
ycbF	6	-1.0112	-0.939654	0.197968	0.0473855
dcuC	5	-0.452852	-0.420812	0.443031	0.332016
ulaD	10	-0.849821	-0.789695	0.0920607	0.0118196
hisI	14	-1.37053	-1.27357	0.0019234	9.98181e-05
mdtM	5	1.24518	1.15708	0.179907	0.0378456
metR	14	-3.48651	-3.23984	0.0019234	8.5351e-05
pdxJ	1	0.685833	0.637309	0.535152	0.50205
lysR	10	-0.523992	-0.486919	0.217205	0.0591295
elbB	5	0.435573	0.404755	0.471518	0.380746
yjgH	7	0.171052	0.15895	0.572473	0.569337
smrB	8	-1.03017	-0.957284	0.161712	0.031393
basS	7	-0.3479	-0.323285	0.5936	0.60616
yaiZ	6	-0.433566	-0.402891	0.550103	0.530541
allB	5	0.249184	0.231554	0.497128	0.430858
clsA	11	-0.530085	-0.492581	0.252319	0.0811645
yfaA	7	-0.305025	-0.283444	0.407533	0.26828
ydbJ	5	-0.128175	-0.119106	0.671677	0.722239
mtn	7	1.68472	1.56553	0.0466956	0.00446032
yhhY	8	0.284496	0.264368	0.45178	0.34764
hipA	9	-0.852641	-0.792316	0.0741727	0.00846021
fadR	6	-0.515217	-0.478765	0.311985	0.140238
ygfQ	12	-0.268299	-0.249317	0.326054	0.155423
mmuM	5	-0.259285	-0.240941	0.620656	0.647595
yhjX	9	0.548106	0.509327	0.266639	0.0921383
mepH	11	-0.391336	-0.363649	0.303007	0.127179
uvrA	9	-0.842172	-0.782588	0.249319	0.0792891
pyrF	15	-2.08292	-1.93555	0.0019234	9.58346e-05
yggW	6	1.24589	1.15774	0.106185	0.0151544
chbA	5	-0.537033	-0.499037	0.458263	0.357006
dppA	5	-1.25357	-1.16488	0.1642	0.0320761
kdpB	13	-0.525176	-0.48802	0.189611	0.0427063
yebY	10	-0.347413	-0.322833	0.466788	0.37086
yddA	7	-0.994459	-0.924101	0.103652	0.0145308
yacG	6	-0.110271	-0.102469	0.665607	0.714693
hcaT	10	-0.368796	-0.342703	0.38409	0.227207
yghB	5	-1.89844	-1.76412	0.0120494	0.000788738
yraI	5	0.913376	0.848753	0.292908	0.117838
idnO	8	0.512098	0.475866	0.279696	0.103801
gshA	9	0.868731	0.807268	0.136157	0.0227597
yecM	12	-0.32618	-0.303102	0.427198	0.307193
fruA	5	1.36759	1.27083	0.122521	0.019219
yhhT	11	-0.860872	-0.799965	0.255134	0.0825717
ulaC	10	-0.237164	-0.220385	0.515052	0.461731
yfeW	9	0.366431	0.340506	0.407533	0.268763
yhhW	5	0.623437	0.579328	0.356889	0.185686
gltD	11	-2.02665	-1.88326	0.0019234	9.59858e-05
xdhD	6	0.50708	0.471204	0.403564	0.259065
ung	12	0.482662	0.448513	0.141602	0.0243065
ygjI	11	0.565321	0.525324	0.313934	0.143089
glnG	5	-0.483051	-0.448875	0.365971	0.200593
aroB	15	-3.24927	-3.01938	0.0019234	8.63709e-05
yqfB	6	-0.725035	-0.673738	0.42051	0.290382
nrfG	7	0.416908	0.387411	0.371174	0.207664
hisP	10	-0.418997	-0.389353	0.365084	0.199081
tfaE	5	-0.920737	-0.855594	0.294451	0.118707
yahB	5	-0.486496	-0.452076	0.407533	0.267676
tldD	6	-0.354945	-0.329832	0.471603	0.38131
epmC	10	0.628769	0.584283	0.189611	0.0422276
ycaO	6	1.03179	0.958785	0.137485	0.0233294
yafX	5	0.567188	0.527059	0.330308	0.158588
yohO	1	-0.971879	-0.903117	0.456456	0.354193
ycdY	7	-0.18987	-0.176437	0.520575	0.473705
waaG	8	-0.523766	-0.486709	0.346184	0.174186
kdgT	5	-1.22308	-1.13655	0.172176	0.034738
ygcO	5	0.158403	0.147196	0.613999	0.638846
cmtB	5	0.638395	0.593228	0.351409	0.179876
srlM	9	0.09224	0.0857139	0.677769	0.730798
fxsA	10	0.402723	0.37423	0.332604	0.161373
ydcO	6	-1.26548	-1.17594	0.0708488	0.00794175
yihV	5	0.444733	0.413268	0.383894	0.226594
abgA	10	0.484603	0.450317	0.369591	0.205483
yjcE	7	0.458195	0.425778	0.420877	0.293118
ompT	14	-0.36536	-0.33951	0.305958	0.130518
ygdI	5	0.62361	0.579489	0.314981	0.144283
exuT	12	0.420802	0.39103	0.283511	0.107447
ydiK	9	0.210005	0.195147	0.532639	0.497129
yhfK	8	1.19113	1.10686	0.191188	0.044568
yacC	12	-0.619033	-0.575236	0.185196	0.0405303
rhmT	12	0.380052	0.353163	0.33128	0.159614
uspG	5	0.384934	0.357699	0.439682	0.326843
tsr	15	0.982278	0.912781	0.0708488	0.00788698
pcm	14	-0.0701549	-0.0651914	0.585348	0.590649
aegA	5	0.634129	0.589263	0.362499	0.195736
nfo	12	-0.106645	-0.0990997	0.613126	0.637362
nikD	8	0.391691	0.363978	0.535152	0.502151
ynbA	7	0.315728	0.29339	0.500509	0.435281
yfjK	5	-0.737446	-0.685271	0.311713	0.13924
tolQ	0	0	0	1	1
kdpA	9	0.206901	0.192262	0.442522	0.331316
mtlR	7	0.780217	0.725016	0.246411	0.0775776
ynjF	5	0.357869	0.33255	0.473873	0.386938
hldE	12	-0.477467	-0.443686	0.331973	0.160644
nhaA	14	0.100155	0.0930694	0.57754	0.57973
astA	8	-0.199671	-0.185544	0.558117	0.544554
ompN	6	-0.863393	-0.802307	0.372383	0.209233
yphD	6	-0.58538	-0.543964	0.340014	0.168502
garP	10	0.456216	0.423938	0.410946	0.275349
fliK	5	1.16485	1.08244	0.192929	0.0457228
truA	7	-0.804991	-0.748037	0.160825	0.0311302
smrA	14	0.048934	0.0454718	0.708462	0.771405
purH	15	-3.60339	-3.34844	0.0019234	8.68991e-05
arnD	6	-0.46357	-0.430772	0.443747	0.333979
yhbP	5	-0.363112	-0.337421	0.53683	0.504598
mdtI	6	-0.912591	-0.848025	0.202194	0.0495359
vsr	8	0.34721	0.322645	0.407789	0.270628
hybA	5	-0.502922	-0.46734	0.504085	0.44411
queG	5	-0.465401	-0.432473	0.496335	0.428498
ribD	4	-0.433428	-0.402763	0.550861	0.531593
ampC	12	0.284504	0.264375	0.406874	0.265816
leuB	12	-1.59812	-1.48505	0.0019234	9.64472e-05
feoB	8	0.534202	0.496407	0.282305	0.106752
yfjM	6	-0.28394	-0.263851	0.57622	0.57715
dksA	4	-3.33582	-3.09981	0.0019234	9.76783e-05
ftsE	6	-0.963171	-0.895026	0.096781	0.0131457
amtB	9	-0.820799	-0.762726	0.306484	0.131996
acpH	14	0.350415	0.325623	0.33128	0.159609
fklB	13	-0.191293	-0.177758	0.480568	0.398038
allE	5	0.600817	0.558309	0.422999	0.299181
nudC	6	0.847157	0.78722	0.21308	0.0554436
ftsX	6	-1.40191	-1.30273	0.0654656	0.00689693
eutH	10	-0.359722	-0.334271	0.420803	0.291279
rsfS	2	-0.706484	-0.656499	0.423821	0.300759
yqhA	12	-0.411282	-0.382183	0.423838	0.301253
gntK	7	0.528869	0.491451	0.521202	0.475444
sapC	10	0.207642	0.192951	0.51568	0.464469
creA	10	0.451607	0.419656	0.427198	0.307362
tolR	0	0	0	1	1
crfC	10	0.587571	0.546	0.28714	0.114146
ybiW	5	0.578345	0.537427	0.443031	0.332569
efp	9	-0.853095	-0.792738	0.189624	0.043027
treR	13	0.84199	0.782418	0.0690917	0.00747305
menE	13	-0.261863	-0.243336	0.482498	0.401197
glpF	6	-0.715845	-0.665199	0.306928	0.13236
yciG	5	-1.32122	-1.22775	0.143082	0.0252036
ybjT	6	-0.455994	-0.423732	0.426238	0.305473
hofC	7	0.922177	0.856932	0.122521	0.0193446
hycD	13	0.355629	0.330468	0.40448	0.261277
betI	13	0.74016	0.687793	0.13609	0.0225957
ybcI	9	0.565095	0.525114	0.311335	0.137967
yijF	13	0.140084	0.130173	0.527772	0.487961
lnt	2	-0.325225	-0.302215	0.634043	0.667095
yehS	11	-0.387571	-0.36015	0.39364	0.243074
hyaE	9	0.229203	0.212987	0.494384	0.424655
yfiN	13	0.351182	0.326335	0.338257	0.166958
mngA	11	0.330474	0.307093	0.468982	0.375238
glgS	5	1.06521	0.989849	0.276581	0.101484
ulaR	7	0.720926	0.66992	0.24948	0.0796343
mhpR	8	-0.398645	-0.370441	0.411948	0.277591
yecS	10	-0.632052	-0.587334	0.234284	0.0691739
tusB	2	-0.445525	-0.414004	0.550103	0.530553
bacA	8	-0.35768	-0.332374	0.440995	0.329058
atoA	5	-0.378269	-0.351506	0.506235	0.448168
aidB	5	-0.815701	-0.757989	0.365043	0.198956
nusB	1	0.765896	0.711709	0.501161	0.436639
ymdF	1	-0.639265	-0.594037	0.562276	0.551613
paaI	9	-0.631258	-0.586596	0.326043	0.155259
sdaC	8	1.59745	1.48443	0.0019234	9.9146e-05
appA	11	0.538504	0.500404	0.338257	0.166729
narW	12	-0.519067	-0.482343	0.271851	0.0962306
gsiC	10	0.196323	0.182433	0.586614	0.59465
yibH	7	0.901377	0.837604	0.395909	0.246991
galP	9	-0.233057	-0.216568	0.5026	0.4405
hslJ	11	-0.272997	-0.253683	0.427033	0.306883
yqeJ	1	0.766632	0.712392	0.501161	0.436327
nagK	10	0.167981	0.156096	0.502094	0.439812
rimK	5	0.554424	0.515198	0.433059	0.318696
ygeW	8	-0.657343	-0.610835	0.328786	0.157424
era	1	-0.581977	-0.540802	0.586519	0.594048
ydcJ	12	-0.32227	-0.299469	0.501185	0.437191
guaA	13	-0.583411	-0.542134	0.25723	0.0841932
ybeQ	9	-0.656949	-0.610469	0.343567	0.171761
ycfZ	13	-0.35456	-0.329475	0.417411	0.287069
leuO	14	0.617538	0.573847	0.111045	0.0161912
djlC	11	0.585349	0.543935	0.236121	0.0709788
isrC	7	-1.06725	-0.991742	0.0904444	0.011214
napH	10	-0.394409	-0.366504	0.448981	0.342061
otsB	7	-0.613185	-0.569802	0.324757	0.154099
rlmG	10	0.392162	0.364416	0.333958	0.162874
rnpA	3	0.210741	0.195831	0.620819	0.64794
nudJ	6	-0.872964	-0.811201	0.270054	0.0951304
eutD	12	-0.359397	-0.33397	0.40212	0.257677
yhaJ	11	0.678512	0.630506	0.269105	0.0942755
thiP	12	0.381877	0.354859	0.585721	0.591765
guaC	15	0.504984	0.469256	0.322142	0.151631
ydiN	12	-0.620532	-0.576629	0.27736	0.102315
ydhB	10	0.712236	0.661844	0.169381	0.033612
yddH	5	-0.397608	-0.369477	0.504085	0.444066
yahO	5	0.312885	0.290748	0.544523	0.520219
fecI	9	0.416806	0.387317	0.480149	0.397123
sdaB	8	-0.491901	-0.457098	0.407789	0.270705
chaC	5	-1.19283	-1.10843	0.227985	0.0654509
apt	13	-0.174774	-0.162409	0.547972	0.527112
tdcF	5	0.435415	0.404609	0.488721	0.412375
htrE	11	0.392813	0.365022	0.36928	0.204377
rluE	5	1.14501	1.064	0.307362	0.132892
yjeJ	9	0.48029	0.446309	0.403937	0.260553
ninE	5	0.383994	0.356826	0.562765	0.552251
yaiS	6	-1.12889	-1.04902	0.189624	0.0430443
rnk	10	-0.938802	-0.872381	0.202194	0.0494912
cdaR	12	0.528158	0.49079	0.361103	0.190876
yhiN	11	0.333732	0.31012	0.39364	0.24294
tolB	2	-1.03747	-0.964067	0.294913	0.119225
dppB	7	0.670079	0.62267	0.303882	0.127978
yedY	5	-0.152163	-0.141397	0.591749	0.603874
iadA	9	-0.742612	-0.690071	0.239709	0.0735389
hypB	15	-0.140329	-0.130401	0.56387	0.554009
oppD	10	-0.634541	-0.589646	0.175536	0.0362766
relE	7	-0.637208	-0.592124	0.224753	0.063268
gmhA	10	-1.15338	-1.07178	0.0180777	0.00131956
ydfI	5	-0.150775	-0.140107	0.554199	0.535749
mltA	15	0.572264	0.531776	0.381035	0.222337
ybgL	5	-0.226118	-0.21012	0.550753	0.531335
ybaE	13	0.225163	0.209233	0.489158	0.41395
narP	12	0.757718	0.704109	0.188059	0.0415796
yddW	10	1.006	0.93482	0.0849448	0.0102044
yoaG	6	-0.975283	-0.906281	0.111851	0.0164971
mepA	11	0.203029	0.188665	0.501161	0.436604
yqaB	5	-0.193795	-0.180083	0.556574	0.542111
yfhG	7	-0.996694	-0.926177	0.214283	0.0573107
yfiE	5	-0.869217	-0.807719	0.361103	0.190677
eutB	13	0.292726	0.272016	0.49001	0.416705
ygjK	7	-0.635105	-0.590171	0.307507	0.1338
def	3	0.268422	0.249431	0.585017	0.589866
ydjM	7	-0.914477	-0.849776	0.150873	0.0277254
tyrA	14	-2.0122	-1.86984	0.0019234	9.52293e-05
astD	7	-0.484554	-0.450272	0.396528	0.248664
mnmC	8	0.281565	0.261644	0.54215	0.514181
aat	10	-0.94839	-0.881291	0.0585419	0.00595369
nrfB	9	-0.181591	-0.168743	0.525498	0.483569
yicI	10	-0.358827	-0.333439	0.567386	0.560265
fepA	7	0.0491176	0.0456425	0.722624	0.788299
yajR	14	-0.311776	-0.289718	0.389173	0.233865
yeeD	5	-0.297164	-0.276139	0.679965	0.733468
ychF	7	0.249567	0.23191	0.5768	0.5785
minC	12	-0.76152	-0.707642	0.243086	0.0755289
gatY	7	0.932235	0.866278	0.128672	0.0209664
yaeR	7	-0.760202	-0.706417	0.371417	0.208115
nanS	5	-0.801272	-0.744581	0.306484	0.131159
hisF	15	-3.1729	-2.94842	0.0019234	8.77692e-05
allD	6	0.724984	0.673691	0.28522	0.112421
ycgB	14	-0.266972	-0.248083	0.529732	0.492165
fimA	6	-0.776552	-0.721611	0.349081	0.177119
psrO	6	-0.629273	-0.584751	0.349081	0.177377
narV	11	-0.566787	-0.526686	0.180742	0.03854
rcnA	12	0.364855	0.339042	0.343837	0.172233
ybbP	7	0.70831	0.658197	0.386254	0.230926
ybhI	6	0.422029	0.39217	0.339995	0.168241
sthA	13	0.368815	0.342721	0.342297	0.170018
ddpX	15	0.388835	0.361324	0.334513	0.163393
hscB	6	-0.848135	-0.788128	0.274267	0.099166
folK	13	-1.55175	-1.44197	0.0019234	9.89394e-05
yffR	13	0.315714	0.293377	0.372728	0.210079
mgsA	5	-0.719921	-0.668986	0.307507	0.133847
pgpC	9	-0.874818	-0.812924	0.153226	0.028411
lsrR	14	-0.0887512	-0.082472	0.558691	0.545742
serU	2	-0.629601	-0.585056	0.525856	0.484565
dtpC	8	0.0788845	0.0733034	0.656396	0.701876
mcbR	5	0.395997	0.36798	0.51568	0.464959
asr	6	0.634139	0.589273	0.337832	0.166187
lldR	14	0.216969	0.201618	0.446698	0.338213
yoaB	10	-0.210281	-0.195403	0.524463	0.481023
leuE	8	-0.263685	-0.245029	0.512146	0.457255
phnO	10	-0.708131	-0.65803	0.278307	0.102816
cusS	5	0.225005	0.209086	0.541867	0.512106
fhuA	7	0.438426	0.407407	0.421054	0.29336
araD	8	0.725747	0.6744	0.170269	0.0339629
ybgC	2	-0.452321	-0.420319	0.544523	0.519697
ryjB	5	0.307363	0.285617	0.609709	0.630892
hupA	6	1.54859	1.43903	0.0165965	0.00117639
yagK	9	-0.128152	-0.119085	0.544523	0.520142
yahA	6	-0.122634	-0.113957	0.631286	0.66337
truD	5	-1.28783	-1.19671	0.179416	0.0374277
yfdP	6	1.04054	0.966919	0.272065	0.0968411
mlc	14	-0.166602	-0.154815	0.544955	0.521607
dtpA	6	1.35895	1.2628	0.00458781	0.000269378
otsA	7	-0.692053	-0.643089	0.263267	0.0885632
iap	12	0.797124	0.740727	0.172867	0.0352581
bcsZ	6	-1.60756	-1.49383	0.0347119	0.00301334
cnu	8	0.490648	0.455934	0.406936	0.266718
yoaD	11	0.228981	0.21278	0.514036	0.459954
znuC	10	0.998613	0.92796	0.182952	0.0395766
ddlA	5	1.71659	1.59514	0.0813426	0.00948368
flgC	6	0.873949	0.812116	0.263454	0.088957
hemF	9	0.624962	0.580745	0.280975	0.1051
chaA	7	-0.524191	-0.487104	0.311335	0.138308
gltK	6	-1.03186	-0.958859	0.172176	0.0347291
ndk	7	-0.664163	-0.617173	0.270054	0.0948656
wrbA	11	-0.522874	-0.48588	0.376553	0.21655
ampD	5	0.508508	0.472531	0.482741	0.402486
priA	3	1.60758	1.49384	0.0708488	0.0078598
glmY	5	-0.917256	-0.85236	0.14273	0.0248007
ycjW	5	0.227993	0.211862	0.545594	0.522526
nirB	12	0.584111	0.542784	0.122521	0.0192412
pdxY	14	-0.70321	-0.653457	0.164333	0.0322248
yidF	13	-0.921194	-0.856019	0.0471259	0.00454114
ttdB	12	0.494036	0.459083	0.331973	0.160431
yeaK	6	0.28344	0.263386	0.432285	0.317531
tauD	14	-0.551527	-0.512506	0.261576	0.08711
ychN	8	-0.276236	-0.256692	0.49376	0.422909
lrp	15	-2.57266	-2.39065	0.0019234	9.01662e-05
yegD	8	-0.724588	-0.673323	0.191188	0.0446806
hisB	15	-3.47726	-3.23124	0.0019234	8.51829e-05
ybdJ	5	0.579289	0.538304	0.417411	0.286949
tyrR	12	0.123026	0.114322	0.543541	0.517784
ychO	5	0.504411	0.468724	0.406936	0.266674
yehR	11	-0.531967	-0.49433	0.31763	0.14716
ycaI	7	0.275719	0.256212	0.480212	0.397444
lsrB	13	-0.119081	-0.110656	0.595001	0.608958
higB	5	-0.498188	-0.462941	0.361914	0.194505
nanK	8	-0.355886	-0.330706	0.56807	0.562086
yieK	12	-0.688422	-0.639715	0.182099	0.0389999
srlD	12	-0.377051	-0.350375	0.35734	0.186324
lsrC	13	0.239364	0.222429	0.421656	0.294135
moaA	11	0.134262	0.124763	0.576753	0.57813
yihR	7	-0.638052	-0.592909	0.24948	0.0796022
rbbA	14	0.348149	0.323517	0.38335	0.225196
nanA	7	-0.177114	-0.164583	0.585721	0.59255
cho	10	0.705006	0.655127	0.239629	0.0724096
atpD	8	-1.55855	-1.44828	0.0019234	9.87249e-05
ycgV	12	0.564523	0.524583	0.320575	0.149953
dgkA	6	-2.42452	-2.25298	0.0019234	9.75242e-05
cpxR	11	-0.87648	-0.814469	0.0592108	0.00605499
fecB	14	0.347616	0.323022	0.376553	0.216641
amiC	11	-0.372596	-0.346234	0.555445	0.53867
yeaC	2	0.590052	0.548306	0.457609	0.355555
yidD	5	0.312659	0.290538	0.463358	0.36462
dusC	14	0.212445	0.197415	0.510407	0.455554
dcm	7	0.416589	0.387115	0.422999	0.299357
yqhH	5	-0.840698	-0.781218	0.30687	0.132249
mdlB	11	0.744909	0.692206	0.239629	0.0723332
yqeB	14	0.401513	0.373106	0.300867	0.125055
glcE	11	0.595273	0.553156	0.216531	0.0582784
fadI	8	0.244221	0.226942	0.543958	0.518666
exbD	7	0.321254	0.298525	0.465297	0.369022
ydfV	6	0.641884	0.59647	0.44039	0.328112
kup	6	0.675572	0.627774	0.367834	0.202184
ydhF	5	0.705103	0.655217	0.227377	0.0647141
afuC	11	-0.189926	-0.176488	0.509936	0.454422
rlmC	7	0.247023	0.229546	0.492067	0.420027
selA	13	-0.339047	-0.315059	0.393855	0.243508
yhhS	11	0.33434	0.310685	0.421774	0.295036
yjfI	8	-0.210462	-0.195572	0.660906	0.708346
arnA	9	-0.777842	-0.722809	0.243567	0.0760077
yafS	14	-0.383421	-0.356293	0.414275	0.281071
thiM	5	-0.212215	-0.197201	0.509017	0.453461
proY	7	-0.472638	-0.439199	0.413988	0.280562
leuA	15	-1.62108	-1.50639	0.0019234	9.65646e-05
sbcD	8	-0.49102	-0.45628	0.379813	0.220877
lit	9	0.364966	0.339145	0.373837	0.212571
cdh	5	-0.330646	-0.307253	0.504979	0.44504
ypdF	13	0.712867	0.662431	0.234531	0.069761
csgC	12	-0.251809	-0.233993	0.415902	0.283928
flgB	11	-0.194873	-0.181086	0.54865	0.528227
waaS	5	-0.746529	-0.693711	0.268025	0.0934619
intF	14	0.3524	0.327468	0.383877	0.225937
yjiN	13	-0.327391	-0.304227	0.494384	0.424919
yihD	2	1.77571	1.65008	0.128323	0.0208734
yecJ	6	1.02463	0.952141	0.136157	0.0226812
ygeV	11	0.68168	0.633451	0.224042	0.0629421
ykfB	12	-0.590453	-0.548678	0.246828	0.0782195
yhdJ	6	0.960672	0.892704	0.096781	0.0132685
ydjY	7	-0.800741	-0.744088	0.392582	0.239911
pstS	5	0.0559101	0.0519544	0.736859	0.806726
ftsK	6	-1.18156	-1.09797	0.0349766	0.00307563
narZ	15	0.384344	0.357152	0.297866	0.121645
yjhC	12	-0.691158	-0.642258	0.276581	0.101466
ydhY	5	-0.606546	-0.563633	0.382797	0.223903
sppA	9	0.38292	0.355828	0.420877	0.292189
stfP	7	-0.405339	-0.376661	0.431136	0.315403
yjgL	13	-0.359383	-0.333956	0.356889	0.18533
cueR	5	0.867039	0.805695	0.311759	0.139432
ycjO	14	0.503359	0.467746	0.28711	0.114054
glpK	13	-0.326208	-0.303129	0.367064	0.201501
yigB	7	0.24342	0.226198	0.561802	0.549622
flgL	6	-0.626979	-0.582619	0.284989	0.11217
aslB	6	0.178466	0.16584	0.610952	0.633523
yeaP	5	-1.26316	-1.17379	0.117375	0.0178107
ybgJ	6	1.01241	0.94078	0.372581	0.209541
ydjO	5	0.470873	0.437559	0.477403	0.393384
glnL	5	-0.949215	-0.882057	0.169381	0.0336431
yjdM	9	-0.873433	-0.811636	0.108988	0.0157687
ghrB	9	-0.492045	-0.457232	0.407533	0.267594
udk	13	0.468702	0.435541	0.306484	0.1316
hicB	5	-0.489538	-0.454903	0.415074	0.282762
pdxH	11	-1.37942	-1.28183	0.0019234	9.87775e-05
ppx	11	-1.12481	-1.04523	0.0120631	0.000796415
ihfA	6	-1.71204	-1.59091	0.0019234	9.93828e-05
eutK	8	0.442386	0.411087	0.36928	0.204481
rclR	8	-0.578226	-0.537316	0.304005	0.128281
rcsA	11	-0.792606	-0.736529	0.23341	0.068731
uhpT	7	-0.649514	-0.603561	0.360708	0.189297
chbB	1	1.03273	0.959662	0.440389	0.327689
yajL	11	0.413752	0.384479	0.336888	0.165439
birA	6	-0.98443	-0.91478	0.103833	0.0145853
bcsG	9	-0.701931	-0.652269	0.216615	0.0588473
rutC	8	-0.285801	-0.26558	0.547972	0.526932
yedQ	5	0.434278	0.403553	0.447383	0.340109
atoD	14	0.6764	0.628544	0.199614	0.0484036
gtrS	6	0.257367	0.239158	0.608349	0.628602
cpsB	13	0.965769	0.89744	0.06811	0.00732859
priC	5	-1.11684	-1.03782	0.21308	0.0557936
glpQ	6	-1.19859	-1.11379	0.0967662	0.0130982
ybdH	6	0.516655	0.480101	0.440615	0.328403
yhjA	9	0.815593	0.757889	0.191188	0.0448081
yqiJ	7	1.1475	1.06631	0.121298	0.0188788
pntA	11	-0.331943	-0.308458	0.505376	0.445532
gadB	14	0.4875	0.453009	0.18504	0.0402858
cheZ	11	0.601019	0.558497	0.355246	0.183636
yahN	9	0.905198	0.841155	0.15888	0.0305753
lyxK	13	0.685813	0.637291	0.210474	0.0537024
ygdQ	15	-0.586978	-0.545449	0.263183	0.0882083
ygfK	7	0.87539	0.813456	0.284587	0.109392
ybjM	5	0.628725	0.584242	0.369498	0.204914
map	6	0.775497	0.72063	0.239709	0.0731988
yhcM	5	-0.308633	-0.286797	0.547019	0.525273
xanP	14	0.565858	0.525823	0.292363	0.117455
tilS	10	0.221475	0.205806	0.503159	0.441881
puuE	13	-0.395213	-0.367251	0.405446	0.262324
yicH	9	-0.794713	-0.738486	0.0708488	0.0079375
cheB	5	-0.543089	-0.504665	0.434242	0.320603
yedA	13	-0.334511	-0.310844	0.525498	0.483465
yhdX	9	0.184555	0.171498	0.573631	0.572422
yedV	12	-0.585715	-0.544275	0.317458	0.14659
ynfO	2	0.855093	0.794594	0.372728	0.210459
yqjD	8	-0.509653	-0.473595	0.300681	0.124628
efeB	8	0.229035	0.212831	0.49458	0.425749
pdxK	5	1.02556	0.952996	0.14273	0.0248881
yjfP	7	-1.08426	-1.00754	0.117375	0.0178539
recA	5	0.12654	0.117587	0.826306	0.915332
yajI	13	-0.224371	-0.208496	0.472481	0.383122
wecC	5	0.0307332	0.0285588	0.772569	0.85103
torY	14	-0.820685	-0.762621	0.160244	0.0309278
ydiY	7	-0.197639	-0.183656	0.60793	0.627655
opgG	7	0.113189	0.105181	0.59134	0.602886
yfeX	11	1.24848	1.16015	0.0152967	0.00106576
kbl	15	0.715015	0.664427	0.143006	0.0250295
ybbW	9	0.331996	0.308507	0.487507	0.41033
chiA	6	1.09122	1.01401	0.15647	0.029917
pqiB	9	-0.64366	-0.59812	0.284587	0.110587
yedW	10	-0.506781	-0.470926	0.298009	0.121983
prpB	6	-0.580283	-0.539227	0.36129	0.192509
yebS	5	0.909808	0.845438	0.221151	0.0610113
ves	9	0.195439	0.181611	0.573841	0.573387
torT	13	-0.257441	-0.239227	0.465305	0.369159
pepA	6	2.43527	2.26297	0.0019234	9.73612e-05
hypE	5	0.575202	0.534506	0.393485	0.241143
rcsB	14	-0.185169	-0.172068	0.527772	0.487878
dkgA	6	0.295275	0.274384	0.641858	0.678734
cbpA	6	-0.801961	-0.745221	0.207871	0.0522669
yaaJ	10	0.173477	0.161204	0.529732	0.492219
smf	6	-0.870789	-0.80918	0.266372	0.0914373
cbdB	5	0.613371	0.569975	0.40575	0.263297
ariR	2	-0.387661	-0.360233	0.594241	0.607251
rutB	5	-0.275035	-0.255576	0.523845	0.479308
metQ	7	-1.2038	-1.11863	0.0383871	0.00342945
ydiT	5	0.0306684	0.0284985	0.716092	0.780771
ybeZ	5	0.996635	0.926122	0.422537	0.296846
yjcD	13	0.338421	0.314477	0.406155	0.264274
typA	10	0.557208	0.517785	0.21308	0.0558645
yehY	5	-1.08653	-1.00965	0.266372	0.0918848
ada	13	0.562729	0.522916	0.313601	0.142726
pqiC	5	-0.494853	-0.459841	0.413024	0.279294
yeaV	10	-1.00169	-0.93082	0.0430096	0.00399949
yqiH	5	-1.24829	-1.15997	0.0409771	0.00370687
ykgE	12	-0.271947	-0.252707	0.426488	0.305893
yehI	6	0.374715	0.348203	0.500569	0.435668
trxB	13	-1.45922	-1.35598	0.0019234	9.84087e-05
hypF	12	0.224009	0.20816	0.430961	0.314912
ldcC	6	0.151849	0.141106	0.546829	0.524938
lptD	1	-1.66245	-1.54483	0.284587	0.108988
hycA	7	-0.524825	-0.487693	0.515052	0.461627
marA	9	-0.873435	-0.811639	0.191188	0.044231
gstA	8	-0.387777	-0.360341	0.343803	0.172047
fliI	13	0.940259	0.873735	0.0719251	0.00812301
yhhX	5	-0.546411	-0.507752	0.361322	0.193304
fbp	11	0.306892	0.285179	0.5026	0.44055
csiE	13	0.150744	0.140078	0.570661	0.566412
nrdE	5	1.2629	1.17355	0.203641	0.0502862
baeS	13	-0.21975	-0.204203	0.401998	0.257067
aes	11	-0.530088	-0.492584	0.451223	0.346776
cmoA	10	0.494146	0.459185	0.308159	0.134921
fre	13	-0.670179	-0.622764	0.0738836	0.00840648
btuE	14	-0.533701	-0.495941	0.216531	0.0585387
pflC	10	0.41054	0.381494	0.376092	0.215649
ybgP	13	0.344729	0.32034	0.457745	0.356216
ypjD	10	-0.293996	-0.273195	0.54215	0.513947
citC	10	-0.846723	-0.786816	0.143082	0.025165
yhfY	6	0.0400054	0.037175	0.766524	0.843295
rstA	8	-0.583	-0.541752	0.378753	0.219625
dtpD	5	-1.55809	-1.44786	0.0967477	0.0130323
ymfI	6	0.19169	0.178127	0.65786	0.704136
yjiJ	9	-0.303608	-0.282127	0.594541	0.60832
panD	14	-0.798922	-0.742398	0.0349766	0.00306628
yqjG	5	0.364554	0.338762	0.429525	0.312237
sgrR	5	-1.27185	-1.18187	0.156931	0.0301121
metF	14	-3.65554	-3.39691	0.0019234	8.44041e-05
yagH	8	-0.665042	-0.61799	0.27268	0.0978031
matP	7	-0.626634	-0.582299	0.284706	0.111899
yecA	12	0.393492	0.365652	0.376338	0.216214
araH	11	-0.153085	-0.142254	0.588692	0.598863
pka	8	-1.36895	-1.2721	0.0063297	0.000385881
rhsB	15	-0.68111	-0.632921	0.115278	0.0173027
ybbY	7	0.855495	0.794968	0.149552	0.0271032
mgrR	1	-1.45831	-1.35513	0.313366	0.142179
napG	5	-0.579364	-0.538373	0.390494	0.236705
yfaP	14	0.415241	0.385863	0.361103	0.192187
hydN	13	0.417556	0.388013	0.383178	0.224792
galU	14	0.463299	0.43052	0.214176	0.0569813
ugpB	8	0.42469	0.394643	0.361768	0.19402
crr	11	-0.974438	-0.905496	0.0374652	0.00333656
fliJ	7	0.502589	0.46703	0.506133	0.447861
hyfD	13	-0.3491	-0.324401	0.520527	0.473512
deoR	13	-0.442559	-0.411247	0.411948	0.277219
paaF	5	-0.648822	-0.602917	0.340696	0.169127
grpE	11	-2.34745	-2.18136	0.0019234	9.48397e-05
ydeP	10	0.215322	0.200088	0.499416	0.433542
argC	12	-1.95539	-1.81705	0.0019234	9.81419e-05
ypeA	8	0.667431	0.62021	0.227377	0.0647731
yebV	12	-0.334748	-0.311064	0.409727	0.273848
torC	13	-0.1811	-0.168287	0.464272	0.366905
tauB	8	-0.512363	-0.476113	0.477403	0.393331
clpP	10	-0.944046	-0.877254	0.0180777	0.00132047
hybD	11	0.77611	0.721199	0.377362	0.218493
yjjG	10	-0.604782	-0.561993	0.347444	0.175796
trpE	15	-2.97164	-2.76139	0.0019234	8.72935e-05
ydfO	5	0.812868	0.755357	0.243567	0.0760626
hyfF	6	-0.69541	-0.646209	0.314981	0.143915
mngR	13	0.98557	0.91584	0.0338112	0.00292565
ppsR	10	0.486167	0.45177	0.285306	0.112776
ybhM	8	-0.741307	-0.688859	0.276581	0.101557
kduI	5	0.474089	0.440547	0.526406	0.485672
pitB	13	0.654594	0.608281	0.105936	0.0150891
aceA	14	0.322594	0.29977	0.318084	0.148609
ybjX	12	-0.738001	-0.685786	0.234531	0.0695863
aer	14	0.49671	0.461567	0.21308	0.0561507
rcnR	3	-0.728294	-0.676767	0.472481	0.383298
puuP	10	-0.350026	-0.325262	0.513263	0.458973
dgoD	7	0.188327	0.175003	0.602436	0.619784
ygfT	11	-0.473679	-0.440165	0.412211	0.278282
cadB	13	0.0667824	0.0620574	0.646033	0.685327
kptA	6	0.322221	0.299424	0.408631	0.272236
degQ	5	0.524826	0.487694	0.39732	0.249923
yggE	6	0.389108	0.361578	0.54215	0.51395
yneG	7	-0.404955	-0.376304	0.422537	0.29598
arnE	6	-0.116083	-0.10787	0.681467	0.735887
preA	14	-0.337831	-0.313929	0.431139	0.315783
ybgF	14	-0.38815	-0.360688	0.224042	0.0627743
yfbO	5	0.6761	0.628265	0.337731	0.166043
cmk	6	1.46595	1.36224	0.0180777	0.00131848
yegT	10	-0.493083	-0.458197	0.261576	0.0871553
murP	10	-0.380878	-0.353931	0.494384	0.424313
pncC	6	-1.79477	-1.66779	0.0019234	9.85514e-05
panC	9	-1.17354	-1.09051	0.0188789	0.00142672
dnaQ	5	-0.133919	-0.124444	0.605976	0.624447
nadR	13	-0.207895	-0.193187	0.556469	0.540935
hpf	6	-2.17365	-2.01986	0.0019234	9.75055e-05
cheW	11	0.284846	0.264693	0.373239	0.211303
yfeC	8	0.221478	0.205808	0.488845	0.413046
yehA	5	-0.63802	-0.59288	0.347364	0.175403
ydfC	5	0.0662427	0.061556	0.833419	0.923446
thiQ	14	0.222497	0.206755	0.462774	0.363901
hdeB	7	0.635632	0.590661	0.258035	0.0850329
ydaF	5	0.979568	0.910263	0.114069	0.0169845
idnR	14	-0.711017	-0.660712	0.199607	0.0481711
citX	5	0.711893	0.661526	0.284706	0.11174
ybiV	8	-0.698948	-0.649497	0.308911	0.135732
wecD	10	0.0826942	0.0768435	0.626966	0.656998
dhaM	12	-1.2229	-1.13638	0.0019234	9.98685e-05
iaaA	14	-0.749795	-0.696746	0.105936	0.0150745
rrrD	10	-0.572674	-0.532157	0.192929	0.0457999
rmuC	7	-0.696311	-0.647046	0.369574	0.20514
nfsB	14	0.218234	0.202794	0.482741	0.402275
dapB	8	-1.86938	-1.73712	0.0019234	9.77002e-05
nudI	12	0.508844	0.472842	0.426711	0.306268
eutS	5	-0.11927	-0.110832	0.791224	0.873803
copA	12	-0.815009	-0.757346	0.116293	0.0175771
nuoF	13	1.51652	1.40923	0.0239038	0.00190049
srlE	9	-0.327933	-0.304732	0.462774	0.363898
yhjJ	7	0.400844	0.372483	0.395799	0.246548
cysN	11	-3.09618	-2.87712	0.0019234	8.96703e-05
eamA	5	0.712763	0.662335	0.396121	0.247722
ynbD	12	0.621928	0.577926	0.264876	0.0901895
yfdC	11	0.479364	0.445449	0.379813	0.220747
metB	15	-2.52001	-2.34172	0.0019234	9.02977e-05
ydfU	13	0.20603	0.191453	0.500509	0.435476
yjjM	13	0.411133	0.382045	0.415074	0.282861
nikB	14	-0.48632	-0.451913	0.276958	0.101773
yidJ	14	-0.920591	-0.855458	0.142755	0.0249455
ydjN	12	0.293702	0.272922	0.424484	0.302307
uvrB	9	0.513804	0.477452	0.308159	0.13514
tamA	6	-0.360878	-0.335345	0.396528	0.248625
paaK	10	-0.388907	-0.361392	0.372669	0.209918
xylR	9	-0.168945	-0.156992	0.555904	0.539646
fpr	6	-0.78791	-0.732165	0.324674	0.153968
yidK	7	0.509901	0.473825	0.396464	0.24827
degS	5	-0.741795	-0.689312	0.351596	0.180691
nudK	8	-0.61134	-0.568087	0.278722	0.103094
rluA	14	0.741224	0.688782	0.122688	0.0194917
hsrA	8	0.767688	0.713373	0.14273	0.0248112
ldtC	12	-0.415597	-0.386193	0.323277	0.153033
hisG	13	-3.19149	-2.96569	0.0019234	9.17413e-05
gatZ	10	-0.446338	-0.414759	0.4611	0.361456
ssuA	10	-0.274961	-0.255507	0.433059	0.319027
ccmH	11	-0.406782	-0.378002	0.460214	0.359732
ypdA	7	1.08523	1.00845	0.155405	0.0291207
can	8	-1.36754	-1.27079	0.0019234	9.92848e-05
yehL	13	-0.908253	-0.843993	0.0248482	0.00198255
pfkA	2	-2.56017	-2.37904	0.0118119	0.000766554
rpoB	0	0	0	1	1
cof	8	0.974704	0.905743	0.135214	0.0223743
yggR	5	0.541033	0.502755	0.422537	0.297005
sodB	8	-0.857183	-0.796536	0.229988	0.0667308
rlmN	6	0.443626	0.412239	0.526406	0.485735
etk	5	-1.20596	-1.12064	0.149552	0.027211
yfaY	13	-0.265487	-0.246703	0.450834	0.345787
uspD	5	0.821495	0.763373	0.275652	0.100596
uspA	14	0.179652	0.166941	0.567872	0.56173
yfhH	5	-0.218899	-0.203411	0.60324	0.62078
yqjI	5	-0.283434	-0.263381	0.588548	0.597853
deoA	11	-0.40945	-0.380481	0.450722	0.345518
yeeT	10	-0.433797	-0.403105	0.442363	0.330542
ylaC	10	0.338682	0.31472	0.356889	0.185535
phnC	14	0.557872	0.518402	0.300681	0.124025
mocA	15	-0.384871	-0.357641	0.420803	0.291511
yneF	9	0.244008	0.226744	0.507863	0.451434
mlaA	5	-0.314978	-0.292693	0.648239	0.689305
gabT	9	0.664034	0.617053	0.214176	0.056949
trkG	10	0.375319	0.348765	0.436072	0.323075
quuQ	7	-0.0919481	-0.0854427	0.617755	0.643874
hofP	7	-0.127907	-0.118858	0.609803	0.631626
ydfD	6	0.0749681	0.069664	0.747126	0.820065
yegW	12	0.354661	0.329568	0.35819	0.187271
symE	6	0.210667	0.195762	0.531994	0.496199
rdgB	13	0.548892	0.510058	0.187333	0.0412611
amiB	14	-0.297342	-0.276304	0.480141	0.396981
ybcN	8	-0.659057	-0.612428	0.23341	0.0687097
torA	8	0.636403	0.591377	0.266372	0.091359
insK	15	-0.378982	-0.352169	0.308159	0.134909
hemL	6	-0.774691	-0.719881	0.23341	0.0685919
galT	13	0.397806	0.369661	0.428869	0.310769
yehU	9	-0.542062	-0.50371	0.351041	0.179391
casC	11	0.235462	0.218803	0.493675	0.422329
ugpA	6	-1.82335	-1.69434	0.01847	0.00135431
wzxB	6	0.213406	0.198307	0.675073	0.726944
gcvR	11	-0.892866	-0.829695	0.0180436	0.0013001
ycgR	9	-0.637762	-0.59264	0.290247	0.116356
diaA	14	-0.863985	-0.802857	0.0180436	0.00130277
wcaC	6	-0.476199	-0.442507	0.407533	0.269168
uxuB	12	-0.670101	-0.622691	0.284587	0.111452
speD	5	-0.889228	-0.826315	0.320578	0.150044
[truncated: 2,005 more rows]

## Sheet: amino acid addition
gene	sgRNA number used to calculate the metrics	gene fitness	Z score	FDRvalue	FPRvalue
gspK	8	0.0623951	0.0854076	0.577281	0.579633
intR	14	0.145108	0.198626	0.473123	0.379748
yhbJ	13	-0.2511	-0.343711	0.364045	0.191466
ycdT	6	0.392988	0.53793	0.294313	0.103718
dsdX	9	0.402851	0.551429	0.326892	0.143049
ydbL	3	0.419503	0.574223	0.455802	0.340363
norV	10	0.0665431	0.0910854	0.590093	0.605096
lacZ	7	0.227464	0.311357	0.463746	0.354925
cyaY	7	0.0374662	0.0512844	0.690105	0.748365
ycjR	10	0.0384488	0.0526294	0.642982	0.685136
purP	8	0.0390294	0.0534241	0.621285	0.651753
ybaT	12	-0.348798	-0.477442	0.202288	0.0366436
dinB	12	-0.448882	-0.614438	0.290832	0.0996813
mdtA	14	-0.466285	-0.638259	0.274097	0.0825485
ppiD	8	-0.434872	-0.59526	0.230812	0.0508417
alaC	15	0.380139	0.520342	0.123633	0.0149817
iclR	13	0.46033	0.630109	0.177543	0.0292788
yegE	5	0.490289	0.671117	0.360417	0.185398
ptsP	13	0.787381	1.07778	0.0340147	0.00198765
yejE	5	-0.135157	-0.185005	0.554451	0.533034
fhuC	12	-0.508736	-0.696367	0.145378	0.0206167
cspB	2	0.496929	0.680206	0.391623	0.227444
ybaB	6	-0.111349	-0.152416	0.676555	0.730276
phoQ	5	0.48074	0.658046	0.330996	0.149591
kdpC	8	-0.119906	-0.16413	0.469943	0.374857
fumB	10	0.160817	0.220129	0.477011	0.388443
nikR	12	0.297394	0.407078	0.319863	0.132632
yddG	5	-0.312376	-0.427585	0.521635	0.476719
xylB	13	-0.0908247	-0.124322	0.580652	0.58628
bfr	5	-0.466805	-0.638972	0.366904	0.195641
yfgH	7	0.17413	0.238353	0.540923	0.513037
yggX	7	-0.434827	-0.595199	0.376873	0.207725
allC	5	0.394814	0.540429	0.379132	0.210469
yjjK	15	0.49916	0.683259	0.0313618	0.00171809
cbl	5	0.539867	0.73898	0.338651	0.158218
pyrB	14	-1.50747	-2.06345	0.00294104	9.65952e-05
ansP	7	-0.229118	-0.313621	0.469964	0.375235
relA	13	1.38649	1.89785	0.00294104	9.71391e-05
selD	8	-0.319095	-0.436783	0.29792	0.108722
yjjJ	13	-0.350641	-0.479963	0.373469	0.202431
nsrR	5	0.787451	1.07788	0.0497949	0.00349733
fepE	11	-0.345798	-0.473335	0.396787	0.242702
yliE	10	0.0514044	0.0703633	0.596071	0.614408
yihY	7	-0.561565	-0.76868	0.341145	0.162351
yfeO	11	0.263619	0.360847	0.429991	0.295517
clcA	11	-0.166414	-0.22779	0.462972	0.353222
hcaE	7	-0.50982	-0.69785	0.249591	0.0628975
yceA	5	-0.302899	-0.414613	0.413421	0.271648
agaD	15	-0.130076	-0.178051	0.446757	0.325576
yejK	12	0.424247	0.580717	0.224381	0.0480422
nanC	14	0.169626	0.232187	0.448406	0.327683
gfcC	5	0.397421	0.543997	0.357595	0.180269
dsbA	5	-0.877305	-1.20087	0.0774818	0.00698741
glmM	10	-0.0785821	-0.107565	0.574122	0.574203
ydaM	13	0.196138	0.268478	0.498132	0.430329
amiA	14	-0.132225	-0.180992	0.507116	0.450912
gpsA	13	-2.3181	-3.17305	0.00294104	9.26261e-05
melR	6	-0.30869	-0.42254	0.506048	0.446551
yhjC	13	-0.164151	-0.224692	0.410694	0.267993
ppdA	9	-0.390318	-0.534275	0.29792	0.109067
ycbV	5	0.222724	0.304869	0.445217	0.320934
ypjJ	4	-0.611248	-0.836687	0.224381	0.048277
yajG	9	-0.26033	-0.356345	0.355253	0.177751
ampG	12	-0.856649	-1.1726	0.00294104	9.99499e-05
ydhX	8	0.139354	0.19075	0.539544	0.510365
perR	5	-0.893808	-1.22346	0.347632	0.170416
fhuB	13	-0.464811	-0.636241	0.139624	0.0187499
purU	14	-0.548318	-0.750547	0.0560407	0.00420364
arnC	5	-0.667973	-0.914333	0.359613	0.182708
gor	8	0.466585	0.63867	0.238811	0.0565423
galE	5	-0.982612	-1.34502	0.323917	0.137502
ygcE	6	-0.337565	-0.462065	0.406235	0.261008
pal	3	-1.24693	-1.70682	0.0732945	0.00637219
sodA	11	0.122396	0.167539	0.581334	0.589908
malS	9	0.190488	0.260743	0.450005	0.330238
yneJ	15	-0.279311	-0.382325	0.296588	0.106701
potC	6	-0.321405	-0.439946	0.497687	0.429513
ycgN	9	-0.220888	-0.302355	0.580954	0.588052
mdh	7	0.816323	1.1174	0.0676476	0.00552611
kduD	7	0.313842	0.429592	0.477265	0.38989
dcd	2	0.119685	0.163827	0.707277	0.770762
yaiA	10	-0.203599	-0.27869	0.4467	0.325233
ycfT	10	0.421633	0.577139	0.26795	0.075771
pabA	8	0.456083	0.624295	0.261378	0.069592
atpH	9	-1.68023	-2.29993	0.00294104	9.67663e-05
sixA	12	-0.670902	-0.918343	0.00974817	0.000394501
gntT	5	-0.185183	-0.253482	0.518	0.471068
sgcA	9	0.270546	0.370328	0.478009	0.393876
mrcA	6	0.547463	0.749377	0.276176	0.0841059
hcaD	6	0.364868	0.499438	0.407093	0.262475
katG	9	-0.18244	-0.249727	0.466849	0.365888
frsA	8	0.293353	0.401547	0.329094	0.147792
hcaF	9	-0.740897	-1.01415	0.128081	0.0159764
yjfC	6	0.293525	0.401782	0.345778	0.168251
yeaJ	6	-0.369959	-0.506406	0.394082	0.237479
ydjF	9	0.537597	0.735873	0.0977564	0.0101066
argA	14	-1.2101	-1.6564	0.00294104	9.79037e-05
xerD	11	-0.452393	-0.619243	0.202842	0.037098
fnr	12	-0.242077	-0.331359	0.539544	0.510097
smpB	1	-0.803603	-1.09999	0.405723	0.259364
ypdE	12	0.133467	0.182692	0.506856	0.450254
yqiC	10	0.254612	0.348517	0.407093	0.262431
ibpA	5	0.149494	0.204631	0.557576	0.541505
gnd	11	-0.368566	-0.5045	0.362364	0.189736
ugpQ	6	0.356891	0.488518	0.29792	0.109675
efeO	7	-0.729367	-0.998371	0.058463	0.00441819
narU	11	-0.217911	-0.29828	0.373469	0.203023
rutE	8	0.315613	0.432017	0.430526	0.296694
bamC	8	0.140736	0.192642	0.609421	0.633906
cynT	13	-0.152673	-0.208981	0.468279	0.370038
yjtD	9	-0.218774	-0.299462	0.478009	0.39311
acnB	2	-1.33358	-1.82542	0.0922152	0.00922281
adhE	12	-0.910795	-1.24671	0.00294104	9.95224e-05
yhdE	9	0.183782	0.251564	0.513144	0.462742
nagB	10	0.411273	0.562958	0.238811	0.0574173
yibB	6	0.472977	0.647419	0.263784	0.0724819
trmL	11	0.2939	0.402295	0.281877	0.0917685
yadE	14	-0.583306	-0.79844	0.0508069	0.00359695
ybhD	5	-0.171083	-0.234182	0.450868	0.331857
tap	6	0.149207	0.204238	0.568319	0.563156
rtcA	9	-0.395873	-0.541878	0.281359	0.0910195
ycaN	7	0.22139	0.303043	0.479021	0.395651
dctR	6	-0.486284	-0.665634	0.273566	0.0821059
treC	12	-0.617381	-0.845082	0.325175	0.14138
gmr	9	0.232077	0.317671	0.400957	0.251758
gcvT	12	-0.960843	-1.31522	0.00294104	9.91184e-05
rsxC	11	-0.332384	-0.454974	0.445217	0.320887
yicN	7	-0.0164383	-0.022501	0.796729	0.879211
msbA	1	0.230641	0.315706	0.670378	0.721134
fadK	12	-0.328495	-0.449649	0.296026	0.105228
yfeR	6	0.44314	0.606578	0.263784	0.0724782
paaH	6	-0.56454	-0.772753	0.319587	0.131444
pgaD	10	-0.0466549	-0.0638621	0.588756	0.602473
adiY	13	-0.344363	-0.471371	0.280529	0.0891357
dsbE	12	0.208482	0.285374	0.495595	0.425789
yafK	14	-0.142011	-0.194387	0.557576	0.540129
anmK	6	0.189685	0.259644	0.429721	0.293965
fliH	10	0.34348	0.470161	0.277906	0.0859015
bamD	10	-0.209235	-0.286404	0.364026	0.191243
dacA	8	-0.844149	-1.15549	0.0902724	0.00879308
yggI	9	-0.280563	-0.38404	0.413286	0.271228
ykgH	8	-0.0495899	-0.0678796	0.624718	0.657275
slp	12	-0.287446	-0.393461	0.29792	0.109812
yrdD	7	0.215124	0.294465	0.488446	0.413042
yhjY	6	-0.483224	-0.661446	0.311797	0.123328
prc	6	-0.573736	-0.785341	0.24718	0.0617342
chbR	11	-0.0777657	-0.106447	0.523075	0.480677
yeiI	13	0.347996	0.476343	0.312809	0.124457
casB	12	-0.1038	-0.142083	0.446144	0.322748
rhlB	6	-1.19305	-1.63307	0.00974107	0.00039134
prfC	7	0.541736	0.741538	0.283889	0.0933933
mutH	5	-0.0320471	-0.0438666	0.725166	0.793109
cysM	15	-0.140264	-0.191996	0.420639	0.280899
yjiC	8	-0.226524	-0.31007	0.505521	0.445846
uidC	5	-0.160353	-0.219494	0.540825	0.512727
envZ	8	-0.255306	-0.349467	0.429688	0.293581
eutL	11	-0.0433565	-0.0593472	0.608308	0.63249
aaeR	13	-0.162903	-0.222984	0.420639	0.280782
yhbY	9	-0.114813	-0.157158	0.536777	0.504128
ycbJ	7	0.129369	0.177083	0.562444	0.550284
dmlR	5	0.373963	0.511887	0.422221	0.282548
nlpC	8	-0.135105	-0.184934	0.548208	0.525049
metC	13	-0.438496	-0.600221	0.359741	0.18441
ompL	10	0.197926	0.270925	0.440765	0.313656
ytfJ	5	0.530821	0.726598	0.335063	0.153416
agaC	5	0.495975	0.6789	0.235149	0.0535106
arsC	10	0.21656	0.296431	0.492699	0.421137
insQ	14	0.225479	0.30864	0.400957	0.251839
dppC	9	0.35914	0.491598	0.430695	0.29702
hyaA	5	0.2321	0.317702	0.494227	0.423693
zapB	5	0.275501	0.37711	0.443185	0.317121
dsdA	9	-0.166996	-0.228588	0.488134	0.412184
sfmD	14	-0.367525	-0.503074	0.268723	0.0765253
hycF	7	0.219988	0.301124	0.39121	0.226516
hisM	6	-0.188163	-0.257561	0.479657	0.397273
yjjU	12	-0.570491	-0.780898	0.130698	0.0165069
ydjA	6	-0.217636	-0.297904	0.513144	0.463286
yfjY	13	0.0941883	0.128927	0.541221	0.513624
kbaY	14	-0.233322	-0.319375	0.399543	0.248964
nuoG	12	0.609508	0.834305	0.0210788	0.00106001
yfdE	5	-0.223368	-0.305751	0.506913	0.450447
ushA	11	0.193374	0.264693	0.395707	0.239236
dcuB	13	-0.582427	-0.797237	0.0690287	0.00577906
coaA	7	-0.612083	-0.83783	0.165008	0.0256561
hisC	9	-0.0279159	-0.0382117	0.666962	0.717084
lhgO	5	0.107613	0.147303	0.557576	0.539482
ybeX	12	0.541454	0.741152	0.171858	0.0277618
gldA	5	-1.28921	-1.76469	0.0296391	0.00159874
mlaD	13	-0.17953	-0.245744	0.462972	0.353034
rsmE	6	0.428945	0.587148	0.329094	0.146691
ydeN	11	0.247023	0.33813	0.359258	0.182177
ilvI	13	-0.315898	-0.432407	0.29792	0.109385
idi	6	0.184936	0.253144	0.515336	0.466908
atpC	4	-1.70022	-2.32729	0.00294104	9.93053e-05
glcB	7	-0.148313	-0.203013	0.493182	0.422173
yebG	10	-0.0163864	-0.02243	0.755568	0.830181
pncB	14	0.320278	0.438403	0.172014	0.0278481
agaV	11	-0.320403	-0.438573	0.362364	0.189718
yieP	10	-0.116427	-0.159368	0.57153	0.569071
frvR	6	-0.138771	-0.189952	0.522448	0.478635
caiD	12	-0.345673	-0.473163	0.281877	0.0918219
yciH	5	-1.28274	-1.75584	0.116095	0.0134389
ynjE	6	0.194829	0.266685	0.477011	0.388869
fiu	15	-0.206477	-0.28263	0.392876	0.233473
ybhH	9	0.0987653	0.135192	0.61389	0.64088
ycaD	10	-0.12691	-0.173717	0.526797	0.490141
eamB	8	0.720467	0.986189	0.117169	0.0136479
yajQ	6	0.495968	0.67889	0.238811	0.0562443
tauA	14	-0.388126	-0.531274	0.205248	0.0379993
fixB	10	-0.0778485	-0.10656	0.710491	0.775063
intE	13	0.257002	0.351789	0.387031	0.221369
scpC	10	-0.361865	-0.495327	0.248472	0.0623145
ahr	6	-0.209367	-0.286585	0.462694	0.352145
udp	5	-0.676335	-0.92578	0.250769	0.0638283
ygbT	12	0.554498	0.759008	0.0732945	0.00638328
rrrQ	12	-0.151144	-0.206889	0.446735	0.325435
ykfM	8	0.169991	0.232686	0.588756	0.602667
codB	12	-0.416624	-0.570282	0.151742	0.0226366
cysK	5	-0.208352	-0.285196	0.438162	0.308357
helD	7	0.434041	0.594123	0.294284	0.103593
caiB	10	0.0889354	0.121736	0.546447	0.521965
yphG	12	-0.338403	-0.463213	0.184534	0.031313
sfmF	7	-0.283653	-0.38827	0.473132	0.380058
psiF	9	0.375669	0.514223	0.319863	0.131714
yahG	13	-0.05207	-0.0712743	0.660761	0.708748
hsdM	13	0.412201	0.564229	0.114012	0.0129403
yidB	8	-0.168138	-0.23015	0.56627	0.55935
ymfL	7	-0.728195	-0.996766	0.207856	0.0386574
bioD	14	-0.913594	-1.25054	0.00771964	0.000294949
yliI	9	-0.3616	-0.494965	0.376873	0.207762
gudD	5	-0.789213	-1.08029	0.254264	0.0657178
yciN	6	0.203328	0.278319	0.476686	0.387925
yddB	6	-0.335723	-0.459544	0.429721	0.293888
folC	6	-0.542773	-0.742957	0.223797	0.0469662
ydiP	11	0.291337	0.398787	0.392876	0.234684
lexA	8	-0.629014	-0.861006	0.148491	0.021818
glpT	14	-0.717134	-0.981627	0.0536665	0.00388986
sapB	5	-0.323609	-0.442961	0.376873	0.207529
yebK	7	0.833916	1.14148	0.115151	0.013122
nupX	13	0.264177	0.361611	0.473132	0.380154
hypD	8	-0.694315	-0.950391	0.209339	0.039874
glyA	6	-1.93958	-2.65493	0.00294104	9.83033e-05
nanR	14	0.15623	0.21385	0.452934	0.337382
thiH	11	-0.336298	-0.46033	0.331804	0.15129
hemY	12	0.299073	0.409376	0.392876	0.233047
purK	15	-5.20685	-7.12722	0.00294104	7.40298e-05
yfaE	10	-0.509771	-0.697784	0.265691	0.0740455
wzb	13	0.168974	0.231294	0.5229	0.479882
uhpA	8	0.276062	0.377879	0.500717	0.434813
ydhC	13	0.229687	0.3144	0.452776	0.336817
xylE	6	-0.435215	-0.595731	0.325034	0.140526
pcnB	9	0.109867	0.150389	0.580501	0.585964
fdnG	12	0.0771422	0.105594	0.562871	0.551723
dsbB	6	0.445097	0.609257	0.392876	0.233022
rlmM	8	-0.965686	-1.32185	0.130987	0.0167437
ydeO	5	0.572257	0.783316	0.325034	0.140825
yghQ	5	0.347525	0.475698	0.415791	0.275165
yccA	11	0.0442977	0.0606355	0.6105	0.636028
argB	15	-1.17696	-1.61104	0.00294104	9.70056e-05
yeaW	12	0.289352	0.39607	0.275816	0.0838826
speA	6	-0.585335	-0.801217	0.208779	0.0396501
corA	13	-0.0937475	-0.128323	0.498565	0.431123
yfiH	13	-0.257714	-0.352764	0.273194	0.0802043
dsbC	11	-0.108692	-0.148779	0.558603	0.543773
fbaA	5	-1.17193	-1.60416	0.0122409	0.000512404
citG	7	-0.370366	-0.506963	0.397871	0.246121
glgB	5	-0.324642	-0.444375	0.359613	0.182924
mdfA	10	-0.479225	-0.655971	0.1442	0.0200873
citT	15	0.215238	0.294621	0.377445	0.208425
djlB	11	0.185649	0.254119	0.495595	0.42591
ygeY	8	0.305014	0.417508	0.381129	0.212863
yeeR	8	0.0789568	0.108077	0.588756	0.602913
rprA	4	-0.170333	-0.233155	0.494375	0.424028
moaC	9	-0.384957	-0.526936	0.329094	0.146905
sgcX	11	0.363642	0.49776	0.319123	0.130063
manY	12	0.239637	0.32802	0.392876	0.231779
rng	13	0.322665	0.44167	0.247864	0.0619747
dcuS	7	-0.154599	-0.211618	0.653716	0.699588
patD	5	-0.460508	-0.630352	0.236252	0.0542191
lpxM	6	0.116497	0.159463	0.592418	0.609477
yagI	10	0.184863	0.253044	0.548208	0.525183
ymfE	8	0.167363	0.22909	0.518	0.471053
glpG	9	-0.325812	-0.445977	0.317135	0.12822
mhpD	15	-0.422278	-0.578022	0.287381	0.0962941
potE	15	0.29764	0.407415	0.339836	0.160776
atpA	10	-1.63976	-2.24454	0.00294104	9.63648e-05
glnH	5	0.389597	0.533288	0.392876	0.233893
cdd	13	-0.0341317	-0.0467201	0.76259	0.839242
csgE	12	-0.381953	-0.522824	0.376265	0.206193
trkA	6	0.159844	0.218798	0.524318	0.483736
ybhF	9	-0.469497	-0.642656	0.260405	0.0689002
alsA	6	-0.0815531	-0.111631	0.57153	0.569202
lpxC	1	0.583601	0.798843	0.463746	0.354827
yfcH	5	0.342312	0.468562	0.392876	0.232855
yeiW	6	-0.138093	-0.189024	0.537096	0.505183
yafW	5	-0.436724	-0.597796	0.540268	0.511657
abgR	8	-0.319915	-0.437906	0.329866	0.148646
ybcM	11	-0.183099	-0.250629	0.522627	0.479387
epmB	7	-0.288266	-0.394583	0.468279	0.369833
sseA	5	0.521189	0.713413	0.258712	0.0678852
alpA	5	-0.334796	-0.458274	0.395374	0.238813
proQ	7	-0.510716	-0.699077	0.26795	0.0757529
yjcZ	5	0.373325	0.511014	0.452039	0.333997
ycbL	8	-0.273132	-0.373869	0.385979	0.219573
hybB	5	0.318719	0.436269	0.486927	0.409087
hyfH	11	0.167188	0.22885	0.471254	0.377454
topA	11	1.18142	1.61715	0.00294104	9.88233e-05
rutF	9	0.126111	0.172623	0.525284	0.487579
narI	13	-0.0921071	-0.126078	0.502208	0.438442
hyfG	11	0.289147	0.39579	0.329094	0.147706
fliT	5	-0.507698	-0.694946	0.305963	0.117413
citB	6	-0.285932	-0.391389	0.428211	0.292013
pfkB	15	-0.403615	-0.552476	0.299676	0.111441
treA	14	0.303898	0.415981	0.375713	0.205236
kdpD	6	-0.136853	-0.187326	0.557687	0.542724
yadK	13	0.331686	0.454018	0.296026	0.10547
aceB	12	-0.221238	-0.302835	0.360938	0.186167
rfbA	5	-0.820568	-1.12321	0.130698	0.0166147
dgoA	13	0.407722	0.558097	0.272669	0.0797736
yhaC	8	0.242704	0.332218	0.396767	0.240657
araC	6	-0.710334	-0.972318	0.26791	0.075139
rihC	10	0.0661509	0.0905485	0.547101	0.523047
qseB	5	-0.486589	-0.666051	0.352622	0.174679
rluB	9	-0.400216	-0.547822	0.281359	0.0901846
dosP	11	-0.763983	-1.04575	0.0205801	0.00102337
mdtP	15	-0.144064	-0.197198	0.473723	0.382757
pflA	9	0.095511	0.130737	0.54845	0.525569
gspC	8	0.33251	0.455145	0.331018	0.149816
ydeQ	11	-0.223877	-0.306447	0.461188	0.348107
rpoE	1	-2.60423	-3.56472	0.088077	0.00845525
puuB	9	0.275765	0.377472	0.388039	0.223372
bdcR	12	-0.251613	-0.344412	0.362364	0.189759
glsB	13	-0.140589	-0.192441	0.588756	0.602928
yfdF	5	-0.0691871	-0.0947046	0.632195	0.668963
ybdR	10	-0.476597	-0.652375	0.324154	0.138665
uvrC	5	-0.407896	-0.558335	0.493974	0.42299
dcrB	12	-0.473388	-0.647983	0.184534	0.0313093
yjdF	9	-0.205048	-0.280673	0.465195	0.36002
ycaM	11	0.261509	0.357958	0.413559	0.271988
garK	7	-0.415708	-0.569029	0.379585	0.210835
adiA	14	-0.333011	-0.455832	0.243992	0.0607268
preT	14	0.101234	0.138571	0.570663	0.567459
yeiE	7	-0.0601516	-0.0823366	0.630009	0.664965
pqqL	5	-0.916544	-1.25458	0.114012	0.0129322
ybjC	5	-0.973216	-1.33216	0.0982551	0.0102409
narH	14	0.307954	0.421534	0.38049	0.212132
phnM	11	0.25842	0.353731	0.393724	0.23681
bepA	8	-0.224978	-0.307954	0.392876	0.230607
chbF	15	-0.329907	-0.451582	0.281359	0.0909531
pepE	11	0.251157	0.343789	0.502268	0.439153
pmbA	13	-0.717299	-0.981852	0.0326586	0.00186254
fhuD	6	-0.144632	-0.197975	0.580954	0.587701
glxR	12	-0.490209	-0.671007	0.192668	0.0337217
motA	8	0.427547	0.585235	0.307239	0.118312
ttcA	12	-0.447631	-0.612726	0.216579	0.0436406
deoB	8	0.349876	0.478917	0.351265	0.172906
ybgK	13	-0.279741	-0.382915	0.234366	0.0525548
yedI	9	-0.711612	-0.974067	0.0558255	0.00412477
gstB	6	-0.435523	-0.596152	0.263784	0.0722592
yafQ	5	-0.202852	-0.277668	0.524334	0.484324
stfR	5	0.447557	0.612625	0.296026	0.105579
secF	1	-0.974147	-1.33343	0.350029	0.172089
nuoK	9	0.682268	0.933901	0.0195616	0.000939747
proP	8	-0.412451	-0.564571	0.324154	0.138258
mdtG	13	-0.136477	-0.186813	0.502208	0.438506
yahF	9	-0.481192	-0.658665	0.172755	0.0282466
thiL	9	0.564138	0.772202	0.102893	0.0108978
yafV	10	-0.154525	-0.211516	0.461188	0.347506
ygcS	5	-0.8092	-1.10765	0.135475	0.0176819
ompX	10	-0.177183	-0.242531	0.485712	0.4065
atpB	14	-1.69825	-2.3246	0.00294104	9.39561e-05
ygdH	13	0.46448	0.635788	0.187142	0.0322287
ydhP	5	-0.422421	-0.578217	0.462694	0.352363
yehB	7	-0.809025	-1.10741	0.0289434	0.00154495
yjjA	8	-0.400667	-0.54844	0.335336	0.154138
yhcH	6	-0.11726	-0.160508	0.579708	0.584512
glpB	11	-0.156303	-0.21395	0.451077	0.332393
yqjC	13	0.231414	0.316764	0.387904	0.222281
ydcR	5	0.473707	0.648419	0.279379	0.087593
ygjQ	12	0.210413	0.288017	0.344577	0.166638
rffG	5	-0.314388	-0.43034	0.478009	0.392431
ssuC	6	-0.539138	-0.737981	0.268723	0.076627
yfjL	14	0.161895	0.221605	0.472958	0.379483
btuF	8	0.092977	0.127269	0.530919	0.49639
cbrA	7	0.275249	0.376765	0.397904	0.247085
yhfA	6	0.361939	0.495429	0.539241	0.508867
ykfF	5	-0.854101	-1.16911	0.260405	0.0687022
fepB	6	0.235117	0.321832	0.577501	0.58038
pyrE	15	-4.19534	-5.74265	0.00294104	7.95407e-05
nrfE	13	-0.647438	-0.886225	0.135475	0.0178313
mepS	11	-0.190351	-0.260556	0.487647	0.410722
yhaV	5	-0.550922	-0.754112	0.333187	0.152108
prmB	5	-0.573759	-0.785371	0.211131	0.0409312
yceD	1	-0.93039	-1.27353	0.359663	0.183724
ygaP	6	0.168307	0.230382	0.52539	0.488128
ygjP	12	-0.345171	-0.472476	0.377511	0.208933
mntH	10	0.559798	0.766261	0.0753802	0.00671317
setC	9	0.213821	0.292683	0.440242	0.312863
yfaL	5	-0.705643	-0.965897	0.410823	0.268227
ycbZ	10	0.204919	0.280496	0.392876	0.234243
emrD	9	-0.857706	-1.17404	0.0202718	0.000996648
ypfN	5	0.617643	0.845441	0.290959	0.0998443
sulA	5	0.208163	0.284938	0.466849	0.366065
yhfT	11	-0.686529	-0.939734	0.0785903	0.00718616
sbmC	9	0.161545	0.221126	0.58374	0.594463
ssuB	10	-0.401252	-0.549242	0.356123	0.179087
adhP	8	-0.304199	-0.416393	0.39317	0.23591
yjjN	11	-0.110288	-0.150965	0.497687	0.429625
ydeI	7	-0.741856	-1.01547	0.0918945	0.00909237
baeR	7	0.216979	0.297005	0.440713	0.313495
narX	14	0.235534	0.322403	0.313911	0.125935
miaA	11	0.142633	0.195238	0.505521	0.445944
pbpG	10	-0.191059	-0.261525	0.472761	0.379192
araA	10	0.452915	0.619958	0.205403	0.0380858
atoB	13	0.0706779	0.0967452	0.683952	0.740348
chbC	6	-0.591205	-0.809252	0.120716	0.0142438
dam	11	0.395312	0.541111	0.329708	0.148297
yfeZ	9	0.257269	0.352154	0.317135	0.128163
asmA	5	-0.39943	-0.546747	0.29792	0.109161
eutN	5	0.280312	0.383697	0.465195	0.359766
ugpE	8	-0.305626	-0.418346	0.439837	0.310524
yieH	5	-0.270943	-0.370871	0.529075	0.493889
waaU	15	0.289849	0.39675	0.288648	0.0973919
yhaM	9	-0.195199	-0.267192	0.406235	0.260867
yehM	12	-0.267043	-0.365533	0.477011	0.388745
eutG	12	0.176561	0.24168	0.432382	0.30028
xylF	8	-0.247198	-0.338369	0.469132	0.37282
yjiM	10	0.179525	0.245737	0.506753	0.448169
yeeA	9	0.293474	0.401713	0.325034	0.140778
sgbU	5	0.385714	0.527973	0.398959	0.248376
gspF	13	-0.425004	-0.581753	0.224033	0.047402
yegX	8	0.288723	0.395209	0.415791	0.275208
wcaK	13	0.0855113	0.117049	0.570663	0.567463
thiG	5	-1.01566	-1.39025	0.095059	0.00961405
uraA	11	-0.320389	-0.438554	0.400957	0.251063
recR	12	-0.180847	-0.247547	0.379585	0.210934
srlA	10	0.251494	0.344249	0.462972	0.352876
yjeN	9	-0.238297	-0.326186	0.376265	0.206382
cbrC	13	0.173977	0.238143	0.504252	0.442699
phr	15	-0.308847	-0.422755	0.324154	0.138371
yeeS	6	0.659024	0.902085	0.200918	0.0360687
yciK	6	0.445674	0.610046	0.309075	0.119766
ybgD	7	-0.272328	-0.372767	0.354985	0.177398
yhhN	13	-0.202191	-0.276763	0.476402	0.386797
yfeH	12	0.0801291	0.109682	0.490309	0.417235
rlpA	9	-0.493976	-0.676163	0.159482	0.0244198
yhfZ	9	-0.326759	-0.447274	0.29792	0.10911
mrdB	5	-0.666589	-0.912439	0.29054	0.0992031
tusE	5	0.217798	0.298126	0.469964	0.375428
pinR	13	-0.197813	-0.270771	0.476686	0.38786
rcsF	5	-1.10558	-1.51334	0.261378	0.0696968
puuR	7	0.618076	0.846034	0.0731742	0.00632207
yheT	11	-0.239494	-0.327824	0.466201	0.363983
rlmL	6	0.783374	1.0723	0.130698	0.0166333
ptrA	10	0.505805	0.692355	0.147317	0.0214799
mdtL	13	-0.315157	-0.431393	0.263784	0.0716278
paaY	5	0.203825	0.279	0.462694	0.3522
yjbD	5	-0.288102	-0.39436	0.361264	0.188066
rhsD	12	-0.690248	-0.944825	0.0243013	0.00124254
rsuA	5	0.180226	0.246697	0.468654	0.370939
ygiD	10	0.0669509	0.0916436	0.602519	0.624161
clsB	15	0.0857736	0.117408	0.463746	0.355752
osmC	11	-0.356052	-0.487371	0.297191	0.107187
yncE	9	-0.635837	-0.870345	0.224033	0.0473756
ybhN	12	0.222182	0.304127	0.385317	0.217908
fadD	8	-0.130594	-0.17876	0.500377	0.433887
pgpB	6	-0.203992	-0.279228	0.463746	0.356529
malQ	8	0.687668	0.941292	0.0830037	0.0077652
sapD	11	-0.281231	-0.384954	0.349425	0.171497
argI	6	-0.386055	-0.528439	0.28467	0.0938754
mutL	14	-0.219044	-0.299831	0.466758	0.365352
rnhB	4	-0.789823	-1.08112	0.281503	0.0911851
dcuD	8	-0.387465	-0.53037	0.277906	0.085477
mtlA	7	0.184408	0.252421	0.513144	0.463259
flhC	14	0.243919	0.33388	0.38049	0.212111
hyfR	10	-0.379593	-0.519594	0.243992	0.0604467
tpx	10	-0.226527	-0.310074	0.401787	0.253522
dacD	8	0.192057	0.262891	0.518872	0.472403
ygdD	5	0.236213	0.323333	0.406235	0.260956
tnaB	11	0.31781	0.435024	0.263784	0.0719347
ydeE	15	0.144123	0.197278	0.414128	0.272906
rna	9	-0.346871	-0.474803	0.277906	0.0853023
feoC	7	0.381393	0.522058	0.360938	0.186274
marR	7	-0.558844	-0.764956	0.223016	0.0466641
fieF	15	-0.386664	-0.529273	0.176117	0.0289446
yigM	5	0.169329	0.231781	0.468279	0.369775
sxy	13	-0.306012	-0.418875	0.25569	0.0666611
tolA	0	0	0	1	1
sdhA	12	0.199232	0.272712	0.485344	0.405391
rpsS	1	1.12128	1.53483	0.279605	0.0884337
ecpD	5	0.279279	0.382283	0.500717	0.434695
nagZ	14	-0.0785984	-0.107587	0.60477	0.627282
ybhS	9	0.465072	0.636599	0.211321	0.0412016
acpT	8	-0.288454	-0.394841	0.425957	0.288159
exoX	8	-0.605171	-0.828369	0.269325	0.0770255
artQ	11	-0.497203	-0.68058	0.277906	0.0859599
ccmA	10	-0.239428	-0.327733	0.501817	0.43666
deoC	14	-0.180907	-0.247629	0.427307	0.290059
ybdD	5	0.0406352	0.0556222	0.665503	0.714746
ybhQ	5	-0.285075	-0.390216	0.433382	0.301309
cadC	12	-0.183739	-0.251505	0.440873	0.313907
fruB	6	-0.363025	-0.496916	0.424743	0.286384
metI	8	-0.226499	-0.310036	0.402013	0.254117
xdhB	9	0.337573	0.462076	0.396767	0.2405
ompC	6	0.226908	0.310596	0.396787	0.242306
dusB	10	1.94253	2.65897	0.00294104	9.86268e-05
yiaN	8	-0.629476	-0.861639	0.123557	0.0148566
nagC	7	-0.539973	-0.739126	0.359182	0.181836
ybhJ	8	-0.298971	-0.409238	0.407597	0.262937
yfbM	9	0.0977176	0.133758	0.644398	0.686851
ygiC	14	0.125251	0.171445	0.485344	0.405646
rsxB	5	-0.629399	-0.861533	0.401996	0.253876
ygiS	6	0.667379	0.91352	0.171126	0.0273425
entC	11	0.151867	0.207878	0.478009	0.393438
yggU	7	0.291871	0.399518	0.469964	0.375496
yqhD	5	-0.423292	-0.579409	0.299242	0.110953
ybaP	14	-0.544917	-0.745892	0.0685498	0.00567664
yfjT	5	-0.6517	-0.892059	0.238811	0.0556441
gfcD	12	-0.137015	-0.187549	0.557576	0.54105
ybiP	5	0.225844	0.30914	0.466517	0.364616
uxuR	5	-0.418325	-0.57261	0.473723	0.382008
bamE	7	-1.10504	-1.51259	0.0147542	0.000625896
ydiM	13	-0.0571038	-0.0781647	0.618463	0.64774
ydiJ	14	-0.194904	-0.266789	0.397273	0.244089
argR	9	-0.319548	-0.437403	0.293187	0.102968
yahM	8	0.203719	0.278855	0.416991	0.276416
gshB	5	0.366213	0.501279	0.327066	0.143984
livJ	7	-0.475731	-0.651189	0.38137	0.213319
rtn	14	0.271575	0.371737	0.404717	0.257987
wzxC	7	0.602227	0.824339	0.265704	0.0741986
cysA	14	-0.310462	-0.424965	0.345293	0.167917
wcaE	15	0.234125	0.320475	0.400025	0.249376
aldB	14	-0.340338	-0.465861	0.27953	0.0880103
yadM	7	-0.240321	-0.328955	0.362364	0.18921
yafY	7	-0.21847	-0.299046	0.50641	0.447155
dusA	6	0.307274	0.420602	0.392876	0.230273
cyoA	13	-0.386567	-0.52914	0.341145	0.16261
yhcC	9	0.393251	0.53829	0.263784	0.0726608
fdoG	10	0.194175	0.265791	0.448406	0.327912
mqo	13	-0.128582	-0.176005	0.465195	0.359882
casA	10	-0.210681	-0.288384	0.518	0.471006
mnmG	6	0.323248	0.442468	0.314553	0.126546
recN	5	0.651729	0.892098	0.262413	0.0703306
ycbK	13	0.298359	0.408399	0.36817	0.197159
rstB	5	0.679965	0.930749	0.321784	0.135575
yegI	7	0.586627	0.802985	0.344577	0.166402
gatD	13	0.0929761	0.127267	0.69152	0.750094
bssR	8	0.594135	0.813263	0.251238	0.0640796
erpA	9	-0.240478	-0.329171	0.501817	0.436968
yciM	9	-2.08133	-2.84896	0.00294104	9.60197e-05
opgB	5	-0.432879	-0.592533	0.323383	0.137075
ydjE	12	-0.212056	-0.290266	0.352826	0.175261
malM	6	0.0784652	0.107405	0.582908	0.593226
gadW	6	-0.351632	-0.48132	0.385066	0.217243
trpD	15	-3.44309	-4.71297	0.00294104	8.3441e-05
ccmB	6	0.822984	1.12652	0.145378	0.0209146
ybjO	9	-0.633085	-0.866578	0.253831	0.0654871
ytfB	6	0.358884	0.491247	0.429991	0.295621
yjaZ	13	-0.0893572	-0.122314	0.590146	0.605316
yjaA	11	0.264334	0.361826	0.392124	0.228698
ybaY	5	0.456548	0.624931	0.397871	0.246622
ydbC	14	-0.323274	-0.442504	0.238811	0.0576724
ldhA	8	-0.590044	-0.807663	0.202778	0.0369154
mprA	15	0.172532	0.236164	0.406649	0.261731
iscU	4	-0.425547	-0.582496	0.315535	0.127188
tonB	8	0.247344	0.338568	0.463746	0.355398
eutJ	5	0.431651	0.590851	0.293187	0.102303
rlmJ	5	-0.204812	-0.280351	0.49777	0.429876
cyaA	8	0.424656	0.581277	0.239674	0.0584415
ybhA	5	0.613625	0.839941	0.24229	0.0596936
potG	5	-0.675123	-0.92412	0.271661	0.0790517
bcsE	11	-0.0257529	-0.035251	0.69684	0.757414
qseC	6	-0.203123	-0.278038	0.52417	0.483305
rihA	6	0.374656	0.512836	0.359258	0.18217
fecR	11	0.143875	0.196939	0.488134	0.412504
yfcG	12	0.493014	0.674846	0.187912	0.0325197
uxuA	5	0.212351	0.29067	0.567747	0.562051
fucP	10	-0.339185	-0.464283	0.344179	0.164862
ycaQ	12	-0.556617	-0.761907	0.0682908	0.00562135
wzc	10	0.346395	0.474151	0.339414	0.159462
ybgO	9	-0.486721	-0.666232	0.166566	0.0261584
ydeJ	8	-0.120388	-0.16479	0.555879	0.535967
aroM	11	-0.143126	-0.195914	0.504964	0.44442
agaI	5	0.632073	0.865193	0.23311	0.0519696
yiiX	6	0.262762	0.359674	0.349706	0.171734
lysS	0	0	0	1	1
putA	10	-0.117171	-0.160385	0.548208	0.524947
atoE	7	-0.659298	-0.902459	0.146991	0.0212671
ypdC	6	-0.255117	-0.349209	0.427307	0.290393
sspA	12	0.27254	0.373058	0.271214	0.0785748
yffP	5	-0.91116	-1.24721	0.282185	0.0921195
yedE	5	-0.644879	-0.882722	0.164727	0.0255455
tdcB	7	0.886985	1.21412	0.230812	0.0507785
yidP	14	-0.277877	-0.380364	0.319863	0.133625
ccmF	5	-1.29257	-1.76929	0.043243	0.00288477
ttdT	6	-0.245645	-0.336244	0.488779	0.414871
pflB	5	-1.0583	-1.44862	0.123633	0.0150301
yjaG	10	0.322155	0.440971	0.360547	0.185566
wcaD	8	-0.552136	-0.755774	0.260405	0.0689878
cbdA	7	0.0769744	0.105364	0.576606	0.578631
gspH	7	-0.163921	-0.224378	0.465195	0.360054
rluF	12	-0.357429	-0.489256	0.135475	0.0175812
yegQ	6	-0.4823	-0.660181	0.310698	0.122115
lpxA	3	-1.21678	-1.66555	0.0386583	0.00240019
acnA	6	0.290771	0.398013	0.463746	0.356376
hisD	8	-0.835089	-1.14309	0.0343987	0.00204875
wcaG	11	0.316654	0.433442	0.288834	0.0975358
yghA	5	0.565007	0.773392	0.248524	0.0624887
ygjH	5	0.43893	0.600816	0.355309	0.178478
deoD	12	-0.356976	-0.488636	0.261378	0.0695739
zupT	6	0.610834	0.83612	0.231922	0.0513428
ybcK	6	0.465577	0.63729	0.200918	0.0359855
dapA	6	-0.473951	-0.648753	0.272669	0.0799694
pitA	5	0.393378	0.538463	0.361264	0.186901
glxK	15	-0.152875	-0.209258	0.331804	0.151128
npr	7	0.587155	0.803708	0.215509	0.0428222
yjbM	6	-0.605632	-0.829	0.235149	0.0531709
fimE	5	0.366128	0.501163	0.476686	0.387964
yaaW	14	-0.251553	-0.34433	0.488695	0.413928
dinJ	5	0.321637	0.440262	0.405723	0.259354
gcvA	12	0.324916	0.444751	0.281359	0.0897237
ruvB	12	-0.920798	-1.26041	0.00294104	9.87376e-05
chiP	7	-0.620647	-0.849553	0.238811	0.056216
nuoM	6	0.24879	0.340548	0.461188	0.348069
tar	10	0.29915	0.409483	0.348776	0.171081
phnJ	9	-0.103996	-0.142352	0.557576	0.540527
gsiB	13	-0.0745458	-0.10204	0.487822	0.411055
potA	5	-0.758895	-1.03879	0.288648	0.0972148
yqjH	7	0.246056	0.336806	0.471231	0.377303
aroE	11	-1.2635	-1.7295	0.00294104	9.87895e-05
dld	7	0.0912781	0.124943	0.555658	0.535599
waaP	5	-0.297773	-0.407597	0.386677	0.220524
ygeX	7	-0.480989	-0.658386	0.359663	0.183797
yciV	12	0.140801	0.192731	0.515255	0.466571
adiC	10	-0.172308	-0.235858	0.452776	0.335748
thiF	5	0.368789	0.504805	0.325068	0.141096
yceH	13	-0.306869	-0.420048	0.297651	0.108023
patA	11	-0.161431	-0.220969	0.546447	0.521763
ybbA	7	-0.43841	-0.600104	0.289387	0.0980985
paaG	7	0.506675	0.693547	0.304073	0.115279
plsY	13	-0.127361	-0.174333	0.50829	0.452988
hofB	11	0.225579	0.308777	0.356554	0.179404
ybiO	13	0.105026	0.143762	0.517179	0.46974
cusR	6	-0.278117	-0.380692	0.448515	0.328117
yigZ	8	-0.271914	-0.372201	0.385066	0.217333
sfsB	7	-0.237674	-0.325333	0.449685	0.329352
flhB	5	-0.389374	-0.532983	0.337979	0.156737
hspQ	6	-0.30755	-0.42098	0.355253	0.177728
setB	13	-0.337657	-0.462191	0.275816	0.0839186
yiaV	11	-0.415356	-0.568546	0.23311	0.0521296
rpoD	5	0.136082	0.186272	0.76259	0.839396
yicC	5	0.518112	0.709201	0.487048	0.409397
yiiG	10	0.0997826	0.136584	0.565024	0.556734
emrA	11	-0.336885	-0.461134	0.261378	0.0698796
btuD	9	-0.144845	-0.198266	0.570663	0.566964
yaaA	8	0.271154	0.371161	0.459638	0.345194
ybgI	13	-0.183637	-0.251365	0.466849	0.366545
yjbH	11	-0.247247	-0.338436	0.324598	0.139587
ygcP	9	0.641272	0.877785	0.036009	0.00216489
yiaT	8	-0.3035	-0.415436	0.493069	0.421938
sibC	5	0.0835406	0.114352	0.818839	0.905702
eptC	7	-0.0722524	-0.0989004	0.546447	0.522014
rydC	2	0.352272	0.482196	0.466167	0.363557
elaA	9	-0.700041	-0.958229	0.135475	0.0176826
yfbV	6	0.262271	0.359001	0.454441	0.338963
yceG	5	0.269031	0.368254	0.477265	0.390156
uhpC	11	-0.491689	-0.673033	0.165008	0.0257282
ytfL	6	0.338827	0.463793	0.366379	0.194941
aroC	12	-1.5706	-2.14987	0.00294104	9.57599e-05
atoC	15	-0.255362	-0.349544	0.335263	0.153636
chbG	11	-0.178145	-0.243849	0.359741	0.184545
polA	3	-0.804202	-1.10081	0.202842	0.0370651
araE	12	-0.708	-0.969123	0.0211389	0.00106897
rplE	1	0.184919	0.25312	0.723441	0.790613
thiE	13	-0.459243	-0.62862	0.215509	0.0429189
rsgA	2	1.07168	1.46693	0.135474	0.0175075
cpdB	7	0.414544	0.567435	0.425839	0.287889
iraM	5	-0.285377	-0.390629	0.562444	0.550367
tesB	9	-0.430205	-0.588873	0.367391	0.196367
yfiF	9	-0.678543	-0.928802	0.0918945	0.00910966
ybaA	12	-0.187248	-0.256309	0.428211	0.291946
yjcO	8	-0.509436	-0.697325	0.26795	0.0757479
nlpA	10	0.218259	0.298757	0.388039	0.223121
ynjI	11	-0.510378	-0.698615	0.224381	0.0482865
sdhE	5	-0.434024	-0.594099	0.410694	0.268027
ybjQ	10	-0.115993	-0.158774	0.474335	0.384052
ecpB	7	-0.446034	-0.61054	0.331481	0.150398
ygbN	13	-0.356153	-0.487508	0.389047	0.224241
ydcI	14	0.568591	0.778297	0.0676476	0.0055304
chrR	7	0.403808	0.55274	0.296588	0.106737
yfcF	13	-0.0926671	-0.126844	0.50829	0.453106
btuB	10	0.154066	0.210888	0.475048	0.385297
gcl	10	-1.02263	-1.3998	0.0192531	0.00090381
ppiA	11	0.160759	0.22005	0.489853	0.416459
yphB	10	-0.237582	-0.325206	0.392876	0.234732
cusC	6	-0.731423	-1.00118	0.253125	0.0651296
rsmA	9	-0.0602245	-0.0824364	0.615952	0.644072
casD	12	-0.286083	-0.391596	0.328659	0.145644
metE	12	-0.68484	-0.937421	0.00294104	9.99645e-05
ggt	5	0.769172	1.05286	0.263784	0.0726964
uspF	10	-0.171037	-0.234118	0.504702	0.44346
speC	5	0.187277	0.256348	0.488779	0.41468
yhfS	5	-0.911499	-1.24768	0.138974	0.0185455
maa	13	-0.232373	-0.318077	0.468279	0.370023
ylbF	7	-0.862234	-1.18024	0.238811	0.0572181
oppC	10	-0.228518	-0.312799	0.486879	0.408401
slt	14	0.144176	0.197351	0.473723	0.382891
ansA	8	-0.196131	-0.268467	0.461154	0.347163
flhA	5	0.574195	0.785969	0.238811	0.0564409
glgP	7	0.320385	0.438549	0.319248	0.131062
tnaA	9	-0.217209	-0.29732	0.465381	0.361636
agp	5	-0.235048	-0.321738	0.396787	0.242686
prmA	15	0.24751	0.338796	0.440218	0.312212
yeaG	8	-0.1693	-0.23174	0.572308	0.570298
ygaV	10	0.389149	0.532675	0.211131	0.0407226
ybjE	10	-0.254879	-0.348883	0.525284	0.487156
sra	1	0.800007	1.09506	0.365904	0.193565
flgH	13	0.262759	0.359669	0.390676	0.225561
tynA	6	0.15374	0.210442	0.557013	0.538417
yrfG	11	-0.332504	-0.455137	0.431749	0.298866
nudF	6	-0.347424	-0.475561	0.316663	0.127839
tatC	11	-0.128714	-0.176186	0.465236	0.360452
yhbO	6	-0.375414	-0.513874	0.397144	0.243847
ogrK	9	-0.231222	-0.316501	0.419666	0.279188
exuR	7	0.525943	0.719921	0.27321	0.0802859
nirD	6	0.321631	0.440254	0.39317	0.236027
yibQ	10	0.0567705	0.0777085	0.610272	0.63556
yihU	9	-0.630424	-0.862936	0.222827	0.0464465
mukB	4	-0.701032	-0.959585	0.253831	0.0655347
fimC	14	0.210381	0.287973	0.392876	0.233477
torD	9	-0.410608	-0.562048	0.294313	0.103768
paoC	15	-0.354335	-0.48502	0.277906	0.085741
xerC	6	0.014301	0.0195754	0.800614	0.884173
ynfL	5	-0.435054	-0.59551	0.478009	0.393115
yhhZ	11	-0.213648	-0.292445	0.400957	0.250696
rimI	12	-0.103337	-0.141449	0.467962	0.368374
hyaB	9	0.542611	0.742736	0.148463	0.0217244
yhbV	13	0.170747	0.233721	0.392876	0.230261
dmlA	13	0.160915	0.220263	0.478009	0.39376
racC	8	-0.108188	-0.148089	0.580808	0.586927
idnT	14	-0.359424	-0.491985	0.141776	0.0194371
yhiJ	11	0.0744997	0.101976	0.534938	0.501801
glgX	12	0.200744	0.274782	0.403656	0.255998
wbbH	8	-0.615176	-0.842064	0.268723	0.0766241
yaaX	6	0.334747	0.458208	0.392876	0.233484
yghW	8	-0.425242	-0.582079	0.264444	0.0736238
pnp	1	1.62838	2.22896	0.143633	0.0198935
yiaM	7	-1.03322	-1.41429	0.0673059	0.00544574
yshB	1	-0.607224	-0.831179	0.477265	0.390561
uidA	11	0.355128	0.486105	0.390797	0.225838
yffQ	5	0.539791	0.738876	0.35301	0.175719
wcaB	11	0.351818	0.481574	0.397871	0.245384
prpR	13	-0.40602	-0.555767	0.276587	0.0843863
loiP	11	0.186036	0.254649	0.456128	0.340863
ynfM	6	0.348741	0.477363	0.445217	0.32113
fepC	9	-0.319193	-0.436918	0.354985	0.177418
eutT	7	0.316655	0.433443	0.430695	0.297075
rlmI	7	0.32566	0.445769	0.557576	0.54152
aas	5	-0.334253	-0.457531	0.465381	0.361629
yeiG	14	-0.411776	-0.563647	0.294362	0.103951
wcaM	12	0.11325	0.155019	0.570032	0.565948
fliL	9	0.257773	0.352844	0.299676	0.111468
nrdD	12	0.0839401	0.114899	0.604897	0.627753
frlD	9	-0.0491979	-0.067343	0.686598	0.743822
ygeA	12	0.0323031	0.0442171	0.69684	0.75743
smg	12	0.243787	0.3337	0.366239	0.194258
basR	15	0.234616	0.321147	0.305171	0.116341
yafT	7	-0.145012	-0.198495	0.571601	0.569434
mreD	1	-1.13042	-1.54733	0.319863	0.132077
nrfC	5	-0.304079	-0.416229	0.418879	0.278313
nrfD	6	-1.06945	-1.46389	0.0563276	0.00424099
sfsA	12	-0.157811	-0.216014	0.524592	0.485239
nlpI	1	-0.756277	-1.03521	0.438138	0.308175
gadY	5	-0.0550354	-0.0753335	0.653343	0.698955
yobD	9	-0.0922679	-0.126298	0.573375	0.572811
sstT	11	-0.223168	-0.305476	0.463746	0.355139
gspG	9	-0.361392	-0.49468	0.407897	0.264253
frvA	6	0.121589	0.166433	0.601287	0.621502
azoR	5	0.645772	0.883944	0.211131	0.0409368
yqjA	10	0.0884374	0.121055	0.567199	0.560904
fepD	7	-0.276998	-0.37916	0.425839	0.287651
folM	15	-0.257253	-0.352132	0.385892	0.21845
yadS	9	-0.247274	-0.338473	0.424388	0.28531
ygcU	9	0.180214	0.24668	0.443034	0.316764
purM	14	-4.82181	-6.60018	0.00294104	7.77585e-05
gabP	7	-0.321252	-0.439735	0.320676	0.134257
ydgK	13	-0.245918	-0.336617	0.341804	0.163148
nlpE	5	-0.762457	-1.04367	0.0785903	0.00721098
yeeY	13	-0.723181	-0.989903	0.0522545	0.0037288
yecE	14	-0.0640535	-0.0876776	0.581471	0.590211
xisE	5	0.242068	0.331347	0.479657	0.397291
ydhK	6	-0.255186	-0.349303	0.461188	0.34801
allR	10	0.228434	0.312685	0.50641	0.447023
rhaR	12	0.234171	0.320537	0.368893	0.198332
fucU	10	-0.461884	-0.632235	0.238811	0.0577546
ytfK	5	0.216054	0.295739	0.585482	0.597407
yagU	5	0.179911	0.246266	0.497687	0.428857
sapF	12	-0.512822	-0.70196	0.0447252	0.00301279
zwf	11	-0.526942	-0.721288	0.133602	0.0171906
bglB	15	-0.198109	-0.271175	0.489166	0.415437
dadA	9	-0.162637	-0.22262	0.553701	0.532001
cstA	5	-0.85047	-1.16414	0.166763	0.0262361
ybaQ	6	-0.0154407	-0.0211356	0.817327	0.903549
yqjE	5	0.0854618	0.116982	0.842321	0.932836
wcaN	5	0.249919	0.342094	0.538239	0.506711
entF	5	-0.226208	-0.309637	0.435626	0.304492
rsmG	14	0.29457	0.403213	0.325034	0.140855
mcrA	14	-0.155257	-0.212518	0.473723	0.382669
ycaL	12	-0.356968	-0.488624	0.290331	0.0987754
mhpA	11	-0.518649	-0.709936	0.172092	0.0280413
glmS	9	-0.295622	-0.404653	0.427307	0.290249
cmoB	9	0.384448	0.52624	0.309075	0.119875
ytfT	5	-1.27192	-1.74103	0.0490277	0.00338834
ydhT	7	0.480213	0.657324	0.359051	0.181568
sspB	10	0.395835	0.541827	0.196472	0.0347739
ymfM	8	-0.150932	-0.206598	0.525284	0.487263
rsmC	11	-0.024324	-0.0332951	0.625593	0.658723
nth	6	0.148305	0.203002	0.580954	0.588782
rbn	8	0.0722514	0.098899	0.613455	0.640082
mdtE	5	0.436918	0.598062	0.36169	0.18839
purF	12	-4.54257	-6.21795	0.00294104	8.18464e-05
elfD	6	-0.286668	-0.392396	0.455538	0.340038
yhhM	5	-0.376181	-0.514923	0.324351	0.139326
ybjS	7	0.664232	0.909213	0.263784	0.0727002
fabR	10	-0.726084	-0.993876	0.0373586	0.002309
grxA	6	-0.29903	-0.409318	0.477265	0.390332
djlA	6	0.446355	0.610979	0.3055	0.116553
ycbX	12	-0.215219	-0.294595	0.431749	0.299329
ynbB	7	0.336501	0.460608	0.445217	0.321649
lsrA	12	0.0612284	0.0838105	0.708272	0.772244
phoB	11	0.171399	0.234614	0.49893	0.431999
ygaU	5	0.359541	0.492146	0.494227	0.42367
yjhF	10	0.289958	0.3969	0.425375	0.287049
yjhI	5	0.324648	0.444384	0.406235	0.260982
ynfG	8	0.362379	0.496031	0.302478	0.11377
cydC	5	0.0791603	0.108356	0.681475	0.7369
rnr	11	0.274972	0.376387	0.403656	0.256312
potB	11	0.381795	0.522608	0.181058	0.0303982
ydbH	9	-0.383476	-0.524909	0.31287	0.125341
dgcZ	14	-0.231056	-0.316274	0.359663	0.183645
panB	13	-0.179323	-0.24546	0.499513	0.432645
endA	9	-0.290655	-0.397854	0.400957	0.250561
yidA	6	0.30867	0.422514	0.392876	0.23328
rcsD	6	-0.906287	-1.24054	0.297624	0.107862
psd	7	-0.883787	-1.20974	0.022397	0.00113888
frwC	13	-0.471011	-0.644728	0.12799	0.0159077
mppA	6	0.227901	0.311955	0.5088	0.454701
purL	13	-4.47452	-6.12481	0.00294104	8.18966e-05
ttdR	11	0.245943	0.336651	0.361264	0.187235
leuD	9	0.457917	0.626805	0.243992	0.060648
yfcD	7	0.459854	0.629457	0.286357	0.0956927
tehB	5	-0.870756	-1.19191	0.245755	0.0612403
ldtB	6	0.391772	0.536265	0.296399	0.106336
minD	7	0.232727	0.318561	0.446637	0.324636
ydjL	13	-0.369008	-0.505105	0.239674	0.0582391
dedA	15	0.445645	0.610007	0.17673	0.029095
ybgQ	10	0.154036	0.210847	0.511555	0.459468
ygbI	5	0.379575	0.519569	0.415266	0.274416
ybhG	6	0.249882	0.342043	0.513144	0.463336
yiiQ	7	0.416918	0.570685	0.406154	0.260386
garL	6	0.543086	0.743386	0.268667	0.0761205
setA	5	-0.659504	-0.902741	0.30921	0.120249
ydgI	5	0.378123	0.517582	0.408574	0.265036
eutR	6	0.893522	1.22307	0.11011	0.0123117
frmB	13	0.0667761	0.0914043	0.506856	0.449011
coaD	5	0.0460882	0.0630864	0.705034	0.767723
yicL	14	-0.329658	-0.451241	0.319863	0.132163
focA	5	-0.114941	-0.157333	0.603659	0.625791
sufE	6	-0.438521	-0.600255	0.285142	0.0947622
epmA	13	-0.579128	-0.792721	0.0753802	0.00666228
yfdR	12	0.0901031	0.123335	0.580954	0.588866
menA	6	-0.157899	-0.216136	0.424388	0.2853
citE	10	-0.33845	-0.463276	0.274661	0.0830894
phnP	14	-0.227366	-0.311222	0.404678	0.257484
codA	6	-0.798483	-1.09298	0.138185	0.0183595
sdiA	12	-0.420451	-0.575522	0.346961	0.16918
yiaK	6	-0.364086	-0.498368	0.488523	0.413518
ygiF	10	-0.304907	-0.417363	0.352622	0.17485
xapB	13	-0.132965	-0.182004	0.552989	0.531006
hyfJ	11	-0.524251	-0.717605	0.0839532	0.00792478
yjfM	13	0.310807	0.425438	0.344577	0.166716
csgF	11	0.270128	0.369756	0.357595	0.180131
cutC	15	-0.376213	-0.514968	0.319123	0.130098
nfrA	13	0.212984	0.291536	0.449798	0.329687
ecpR	5	-0.213587	-0.292362	0.507884	0.452166
rtcB	6	-0.205769	-0.28166	0.518872	0.472444
yfcS	13	0.588226	0.805174	0.0664965	0.00528108
cusA	5	0.531548	0.727593	0.331714	0.15069
rseA	14	-0.950112	-1.30053	0.00294104	9.98613e-05
ryeA	7	-0.118068	-0.161614	0.523786	0.482579
frvX	6	-0.555103	-0.759835	0.352622	0.174327
hdfR	14	-0.132627	-0.181542	0.469943	0.374751
gloA	7	0.658938	0.901966	0.140531	0.0189507
lsrD	11	0.285685	0.391051	0.319863	0.133119
yphC	13	-0.609365	-0.83411	0.120967	0.0143753
xylH	5	0.231592	0.317007	0.51144	0.459211
yadN	7	-0.473594	-0.648264	0.26795	0.0756141
lldD	5	-0.976356	-1.33645	0.212246	0.0416635
upp	14	1.12177	1.5355	0.00294104	9.75259e-05
xthA	10	0.195925	0.268185	0.463746	0.356059
flgK	14	-0.26775	-0.366501	0.324351	0.139292
rof	6	-0.395116	-0.540841	0.413286	0.271142
mngB	11	-0.133183	-0.182304	0.636268	0.675325
thiI	7	-0.679947	-0.930724	0.239766	0.0586577
tgt	7	-1.17723	-1.61142	0.14079	0.0190739
yiiS	8	-0.188783	-0.258409	0.445217	0.32045
clcB	11	-0.223676	-0.306172	0.339414	0.159168
speG	7	-0.364811	-0.49936	0.328659	0.145531
yccE	11	0.07416	0.101512	0.587592	0.60051
frlR	10	0.322683	0.441694	0.365904	0.193772
yhgA	5	-0.880664	-1.20547	0.178796	0.0295859
yggS	12	-0.521922	-0.714416	0.077866	0.0070658
yeaD	5	-1.2961	-1.77413	0.0056455	0.000201427
ycjP	15	0.153378	0.209947	0.448292	0.326947
ydhU	5	-0.251009	-0.343585	0.567277	0.561141
hsdS	9	-0.236715	-0.32402	0.393724	0.236933
yohC	7	-0.789124	-1.08017	0.0311972	0.00170031
abgT	7	0.45612	0.624345	0.421925	0.282113
gfcE	9	0.395125	0.540855	0.295566	0.104542
aroK	9	-1.17318	-1.60588	0.00294104	9.88425e-05
uup	8	-0.253051	-0.346381	0.383134	0.215222
oppB	9	0.391749	0.536233	0.366379	0.19492
fucO	5	0.628295	0.860021	0.329094	0.147389
ryjA	10	-0.314032	-0.429853	0.385979	0.219062
ynjA	7	-1.12767	-1.54358	0.00545251	0.000191478
kdsD	5	-0.0956941	-0.130988	0.719855	0.786289
yicO	6	-0.22816	-0.31231	0.466616	0.364956
ruvC	13	-0.562875	-0.770473	0.0767424	0.00686524
yffS	14	-0.547016	-0.748765	0.154597	0.0232592
yacH	5	-0.547359	-0.749235	0.423848	0.28447
dsdC	12	0.23925	0.32749	0.346961	0.169481
rspB	11	-0.228787	-0.313168	0.486644	0.40769
satP	13	0.369505	0.505785	0.216441	0.0434767
guaB	7	-3.61786	-4.95219	0.00294104	9.30645e-05
kdsB	3	0.646175	0.884495	0.272669	0.079932
yjeH	7	0.477258	0.653279	0.431749	0.299159
hybO	10	-0.0673621	-0.0922065	0.553701	0.531911
yaiL	6	-0.189602	-0.259531	0.562136	0.549739
ydjJ	7	-0.2824	-0.386554	0.43992	0.311325
frdC	10	0.122281	0.16738	0.563782	0.553566
cysB	12	-1.44021	-1.97138	0.00294104	9.77776e-05
hcp	6	0.22247	0.304521	0.501817	0.437021
menB	7	-0.65649	-0.898615	0.224033	0.0472724
bolA	9	0.110089	0.150692	0.615988	0.644456
ynaI	6	-0.32194	-0.440677	0.400957	0.251261
ydiU	7	-0.281477	-0.38529	0.324154	0.138189
fetB	14	-0.142688	-0.195315	0.468279	0.370109
evgS	5	-0.2922	-0.399968	0.39317	0.236106
betA	5	-0.136324	-0.186602	0.508951	0.455342
uidR	9	-0.690763	-0.945529	0.060912	0.00462038
fetA	12	0.139832	0.191405	0.673385	0.725126
nadC	14	-0.794415	-1.08741	0.00696464	0.000264146
yncG	9	0.26687	0.365297	0.396787	0.242516
yfbN	5	0.258618	0.354001	0.381073	0.212617
yfjP	7	-0.73539	-1.00662	0.152281	0.0228026
phnG	10	0.326044	0.446294	0.321273	0.134936
rnlA	14	-0.225648	-0.308871	0.307239	0.118511
yihP	7	-0.703963	-0.963597	0.281359	0.0909769
phoA	14	-0.424557	-0.581141	0.319863	0.133598
rseB	13	-0.0762451	-0.104366	0.523075	0.48127
ycjY	6	-0.357853	-0.489836	0.426666	0.289119
rpoS	6	-0.16579	-0.226936	0.459638	0.345027
yccS	11	0.500623	0.685262	0.236252	0.0541904
flgF	6	0.380963	0.521469	0.392512	0.229034
flgA	13	-0.646379	-0.884775	0.12069	0.0142068
csiR	7	-0.0983899	-0.134678	0.536874	0.504519
bluF	6	-0.700971	-0.959501	0.0839532	0.00792313
cirA	12	0.210897	0.288679	0.54612	0.520268
nagE	5	-0.269915	-0.369465	0.344577	0.165742
gatA	10	-0.499611	-0.683877	0.255192	0.0663162
proX	12	-0.337387	-0.461821	0.340705	0.161727
aspC	11	-1.85801	-2.54328	0.00294104	9.69486e-05
msrA	5	0.126635	0.17334	0.557013	0.538357
glnA	13	-2.20615	-3.01982	0.00294104	9.53759e-05
wcaL	11	-0.187127	-0.256143	0.450005	0.330283
ygbL	6	-0.313832	-0.429579	0.464046	0.357043
hycG	14	-0.385777	-0.528059	0.309075	0.119914
intA	13	0.462054	0.632468	0.0945218	0.00949336
modF	11	0.229925	0.314726	0.468696	0.371191
ybcL	13	-0.332172	-0.454683	0.279057	0.0870188
ypfJ	11	-0.43196	-0.591275	0.238811	0.0569608
sbcC	14	0.0607811	0.0831983	0.698092	0.758988
yhaO	9	-0.535652	-0.733211	0.333679	0.152426
ycjS	5	-0.203588	-0.278674	0.5088	0.454983
ytfR	11	0.0792554	0.108486	0.515835	0.467761
yfdQ	9	-0.848564	-1.16153	0.0785903	0.00721984
bcp	7	0.243803	0.333722	0.441395	0.314848
rnb	11	0.374081	0.512049	0.312809	0.125229
yeaX	8	0.414999	0.568059	0.238811	0.057597
yceB	5	-0.748112	-1.02403	0.279056	0.0866292
moeB	13	-0.161122	-0.220547	0.5088	0.454607
gltL	5	-0.141434	-0.193598	0.554517	0.533286
pepQ	13	-0.0874372	-0.119686	0.574122	0.574108
hha	5	-0.204047	-0.279303	0.477265	0.390324
yohF	10	0.163929	0.224389	0.539275	0.509353
yjfK	6	-0.479052	-0.655734	0.314041	0.126252
flhD	10	0.0944043	0.129222	0.546337	0.520628
mliC	8	-0.165315	-0.226286	0.476661	0.38714
yecC	14	0.104326	0.142803	0.498867	0.431665
ydhV	10	-0.189497	-0.259388	0.550026	0.527234
ynfD	5	-0.276015	-0.377814	0.463746	0.355778
yggC	9	-0.500661	-0.685314	0.15145	0.0224671
ybaZ	14	0.229068	0.313552	0.285142	0.0946348
ydbD	5	-0.331315	-0.453511	0.433382	0.301602
ryfA	6	-0.824554	-1.12866	0.1442	0.0200859
rclA	8	-0.524194	-0.717526	0.387927	0.222781
frdB	13	-0.339768	-0.46508	0.311198	0.122641
panF	10	0.129505	0.177269	0.587544	0.600171
dmsC	12	-0.429583	-0.588021	0.254788	0.0660102
gspE	9	-0.464532	-0.63586	0.263784	0.0723939
lpxP	5	0.180864	0.247569	0.471341	0.377656
mutY	6	0.520277	0.712164	0.263181	0.071054
serA	13	-2.19581	-3.00567	0.00294104	9.18069e-05
ybhC	14	0.332978	0.455786	0.273566	0.0820212
yicG	5	-0.992054	-1.35794	0.268723	0.0764281
ygaZ	14	0.234415	0.320872	0.307239	0.118116
yhhL	5	0.283583	0.388173	0.452776	0.336911
mdtH	11	-0.435793	-0.596521	0.359613	0.183065
pepD	14	0.140614	0.192475	0.52539	0.488099
yfbP	14	-0.368289	-0.50412	0.359741	0.184075
livK	7	0.368934	0.505004	0.446611	0.324394
fsaB	14	-0.129024	-0.176611	0.464484	0.358085
eutP	11	0.359297	0.491812	0.392876	0.234868
yhcA	5	0.291783	0.399398	0.461842	0.349079
talA	9	-0.283258	-0.387728	0.363564	0.190694
aroD	12	-1.28851	-1.76373	0.00294104	9.6908e-05
xylA	15	0.093126	0.127473	0.526917	0.490862
fliM	5	1.15296	1.57819	0.00587616	0.000214609
yoaE	7	0.197803	0.270756	0.461117	0.346923
arfB	7	0.420909	0.576148	0.469487	0.373268
ybdL	6	-0.335509	-0.45925	0.487822	0.411216
yjjB	12	-0.424244	-0.580713	0.23367	0.0523206
flgN	6	-0.621666	-0.850948	0.285142	0.0947557
yagM	6	-0.120669	-0.165174	0.577326	0.580002
wcaI	13	0.308279	0.421978	0.359741	0.184471
eptA	9	0.772104	1.05687	0.115973	0.0133381
alx	5	0.414874	0.567887	0.339535	0.160087
mutS	5	0.16863	0.230823	0.473723	0.382049
yjhH	13	0.206197	0.282247	0.319863	0.133306
menC	9	0.0837816	0.114682	0.580954	0.587908
ydaV	12	0.20778	0.284413	0.386677	0.220338
rutA	13	0.312505	0.427762	0.280529	0.0890778
sdhB	5	-0.448407	-0.613788	0.344577	0.166572
ybiH	10	0.357169	0.488899	0.293187	0.102977
lamB	5	0.146256	0.200197	0.443185	0.317075
yjdK	6	0.469263	0.642336	0.351836	0.173602
arcB	7	0.558725	0.764793	0.222827	0.0464141
mglB	10	-0.0446046	-0.0610556	0.686598	0.74406
ssuD	5	-0.112616	-0.154151	0.514032	0.464715
fliP	11	0.134055	0.183497	0.665247	0.714119
yhbE	5	0.466505	0.638561	0.29792	0.10973
araB	12	0.543806	0.744371	0.0483148	0.00331626
sieB	5	0.0640577	0.0876834	0.632887	0.670137
mrr	15	0.226275	0.309729	0.363322	0.190465
zapD	10	-0.377311	-0.516471	0.392876	0.233231
elfG	8	-0.400124	-0.547698	0.339836	0.160765
ycaP	14	0.105444	0.144334	0.581334	0.589579
aroL	5	0.790003	1.08137	0.15145	0.022508
rpiA	7	-1.04953	-1.43661	0.0157068	0.00068396
lpxH	7	-0.664137	-0.909083	0.139624	0.0187135
ydjK	5	-1.01409	-1.3881	0.0342065	0.00202419
rcnB	5	-0.405519	-0.555081	0.31933	0.131249
pyrL	4	-1.46969	-2.01174	0.00889399	0.000347314
yajO	13	-0.0315098	-0.0431312	0.630097	0.665338
nadB	5	-0.979174	-1.34031	0.0247494	0.00127241
mhpF	7	0.487485	0.667278	0.338816	0.15867
yfiB	8	-0.423431	-0.5796	0.312809	0.12479
ligT	12	-0.281619	-0.385485	0.351191	0.172759
hisA	11	-0.689528	-0.943838	0.0494813	0.0034475
ybgA	12	0.276383	0.378318	0.519361	0.473473
ebgC	9	0.16865	0.230851	0.464653	0.358461
pspD	5	-0.243422	-0.3332	0.604897	0.627726
trmI	5	0.407417	0.55768	0.329094	0.147388
gspO	10	-0.322688	-0.441701	0.392876	0.229792
truC	5	-0.475169	-0.65042	0.519096	0.472939
yihW	13	0.358737	0.491045	0.29054	0.0993362
sfmC	13	0.105691	0.144672	0.509981	0.456898
hscC	13	0.38157	0.522299	0.302442	0.113527
cspE	3	-0.435018	-0.595461	0.418879	0.27836
rarD	11	0.19909	0.272518	0.457436	0.342226
tsaA	15	0.216197	0.295934	0.452496	0.334589
opgH	11	-0.781704	-1.07001	0.0267074	0.00141809
syd	10	-0.307711	-0.4212	0.3796	0.211176
ulaG	10	-0.141743	-0.194021	0.492557	0.420666
hycI	9	0.459923	0.629552	0.339414	0.159591
opgC	6	0.418686	0.573105	0.430085	0.296269
xdhC	8	-0.35293	-0.483097	0.297651	0.108374
hchA	5	-0.128352	-0.17569	0.609492	0.634328
purR	10	-0.380627	-0.521009	0.270597	0.0779721
dgoR	15	0.0916929	0.125511	0.636709	0.676128
dacB	5	-0.485693	-0.664825	0.344577	0.165995
flgG	7	0.417645	0.571681	0.309485	0.120719
yidG	13	0.385029	0.527034	0.149705	0.0221225
yohK	10	0.293221	0.401366	0.359182	0.181799
ydiQ	9	0.0580499	0.0794597	0.579872	0.584841
yedK	6	0.459038	0.62834	0.282288	0.0922322
rihB	12	0.42853	0.58658	0.208779	0.0393922
betB	9	-0.412608	-0.564785	0.366565	0.195254
hofO	11	-0.36446	-0.498879	0.29792	0.109828
fimH	11	0.20455	0.279992	0.468875	0.371464
edd	5	0.390697	0.534793	0.293187	0.102282
feaR	12	-0.172784	-0.23651	0.429991	0.29485
uvrY	5	-0.136332	-0.186614	0.557576	0.540445
htpG	5	0.85818	1.17469	0.252455	0.0645875
mak	7	0.425494	0.582424	0.352622	0.174752
yeaE	10	-0.414351	-0.567172	0.263784	0.0728502
lpoA	8	0.22654	0.310092	0.552181	0.52992
entS	6	0.467481	0.639896	0.311816	0.123684
ppdD	9	0.164462	0.225118	0.464446	0.357908
mdtO	15	0.0890412	0.121881	0.601287	0.621642
mhpC	12	0.191912	0.262692	0.372341	0.201583
proW	12	-0.0237692	-0.0325357	0.692512	0.751559
flgE	14	0.408391	0.559013	0.364786	0.192585
abrB	6	-0.344803	-0.471973	0.402227	0.254591
manZ	11	-0.547275	-0.749121	0.210516	0.0402062
yphE	9	0.472492	0.646755	0.293187	0.102072
yhjH	15	0.15761	0.215739	0.396787	0.242256
ebgA	12	-0.18243	-0.249714	0.392876	0.231175
yhhQ	5	-0.494762	-0.67724	0.359741	0.184464
dhaL	9	0.158188	0.21653	0.534722	0.501297
alsC	12	-0.145119	-0.198641	0.494786	0.42452
rssB	12	-0.701608	-0.960374	0.0039566	0.00013561
artP	5	0.297349	0.407017	0.39169	0.228163
ycjD	6	-0.144936	-0.19839	0.606905	0.63052
hycB	5	-0.371399	-0.508378	0.4416	0.315119
lldP	5	-1.34286	-1.83814	0.0320858	0.00181184
ydjX	7	0.297353	0.407023	0.431749	0.298561
yfeY	10	-0.122141	-0.167188	0.634731	0.672268
fic	11	-0.217108	-0.297181	0.451077	0.332408
modA	13	-0.362668	-0.496426	0.273566	0.0819894
tyrP	14	-0.386386	-0.528893	0.156829	0.0237039
rsd	5	-0.217969	-0.29836	0.54442	0.51819
scpA	6	0.539066	0.737883	0.16169	0.0248929
creB	13	-0.252536	-0.345675	0.325034	0.14099
paaZ	9	-0.273719	-0.374672	0.462068	0.349975
rhaM	7	0.0881016	0.120595	0.664842	0.713498
recE	9	-0.504143	-0.690081	0.277815	0.0851513
yahK	12	-0.294905	-0.403671	0.364045	0.191559
ycjX	6	0.341203	0.467045	0.387417	0.221816
hycE	7	-0.73214	-1.00217	0.278108	0.0861005
nanT	8	0.277909	0.380407	0.413286	0.271135
ybdM	12	-0.239632	-0.328012	0.392876	0.232602
ybjL	12	0.314359	0.430301	0.287381	0.0963991
narK	6	-0.317312	-0.434342	0.335263	0.15378
yciC	8	-0.509942	-0.698018	0.180209	0.0300829
yfcE	8	0.211953	0.290125	0.441235	0.314362
prkB	14	-0.280693	-0.384217	0.255295	0.0664148
citA	12	0.147897	0.202445	0.515891	0.468281
sucB	10	0.370184	0.506715	0.230406	0.0506006
wecB	13	0.0448583	0.0614029	0.629064	0.663437
hemX	7	-0.628058	-0.859698	0.261378	0.0699065
yfbU	7	-0.474137	-0.649007	0.359946	0.184852
gsk	14	-0.334484	-0.457848	0.309485	0.12066
rpoH	11	-1.81774	-2.48815	0.00294104	9.53823e-05
cobS	5	-0.575822	-0.788196	0.323383	0.137099
yajD	5	-0.198562	-0.271795	0.5088	0.454969
fdnH	13	-0.0852313	-0.116666	0.513144	0.462604
ynfF	5	-0.60063	-0.822153	0.344577	0.16745
ybaK	12	0.206952	0.283279	0.444461	0.319304
entA	11	-0.310915	-0.425586	0.270597	0.0779845
bglA	12	0.367598	0.503175	0.159482	0.0244262
gfcB	5	1.1853	1.62246	0.0066549	0.000250529
folD	6	-2.78404	-3.81085	0.00294104	9.6024e-05
dppF	8	0.497016	0.680325	0.229563	0.049962
rcsC	9	0.150826	0.206454	0.424634	0.286072
fkpB	2	-0.533208	-0.729864	0.402583	0.254929
moaE	15	-0.615639	-0.842698	0.0314171	0.00172995
yhjG	13	-0.298253	-0.408254	0.405723	0.259425
yahJ	5	-0.775039	-1.06089	0.324882	0.139828
fimI	14	0.246707	0.337697	0.329708	0.148279
yjdN	7	-0.433563	-0.593469	0.340161	0.161026
radA	14	-0.223315	-0.305678	0.397118	0.243102
prpD	5	0.159549	0.218393	0.502268	0.438776
ilvE	15	-0.372099	-0.509336	0.312809	0.124736
aaeA	14	0.357343	0.489138	0.296082	0.105856
sgcC	5	-0.231355	-0.316684	0.488695	0.414076
yaeF	7	0.130846	0.179104	0.54773	0.523956
ynjB	6	0.181113	0.247911	0.546433	0.521026
pgsA	6	-1.82707	-2.50093	0.00974817	0.000397102
phnL	12	0.140811	0.192745	0.413051	0.270564
emrK	7	-0.0962794	-0.131789	0.594922	0.612889
iraD	8	0.421847	0.577431	0.309116	0.120103
rspR	10	-0.493304	-0.675243	0.285142	0.0948526
tam	8	0.366822	0.502112	0.324598	0.139615
yhcD	5	0.229718	0.314442	0.402227	0.254445
ptsG	15	-0.75805	-1.03763	0.00294104	9.92877e-05
cysP	9	-0.356062	-0.487384	0.282313	0.0926815
flk	10	0.0998306	0.13665	0.573063	0.572177
ascB	12	-0.195761	-0.267961	0.392876	0.23248
cynR	8	0.224072	0.306714	0.486879	0.408454
yacL	5	-0.268413	-0.367408	0.396787	0.242754
yrdA	5	0.469504	0.642665	0.232855	0.0516802
solA	12	0.158023	0.216305	0.469943	0.374449
hybG	7	0.348084	0.476464	0.311816	0.123569
yraN	5	0.746399	1.02168	0.130698	0.0165277
yfhR	13	0.452355	0.619192	0.11539	0.0131939
iscX	6	-0.208396	-0.285256	0.495664	0.426135
phnI	12	-0.50966	-0.697632	0.1442	0.0200951
leuZ	0	0	0	1	1
livG	8	0.219812	0.300882	0.465195	0.359975
mcrC	8	0.404279	0.553385	0.223016	0.0466771
msyB	9	-0.169963	-0.232648	0.527769	0.492406
pepB	5	0.174396	0.238717	0.452776	0.335559
yafP	7	-0.986575	-1.35044	0.0447252	0.00301561
ratA	6	0.274572	0.37584	0.359655	0.183295
emrE	6	0.290939	0.398243	0.477771	0.391935
hypT	9	-0.310108	-0.424482	0.429991	0.295058
dmsB	10	-0.11741	-0.160713	0.515255	0.466437
ubiF	7	-0.298053	-0.40798	0.303556	0.114532
uxaC	5	0.266535	0.364837	0.465236	0.360867
hofM	8	0.357486	0.489334	0.361264	0.187306
yqcA	11	0.193873	0.265377	0.450005	0.330345
yadL	8	-0.471759	-0.645753	0.21605	0.0433374
yhgF	6	-1.01799	-1.39344	0.015962	0.000711276
yegR	3	0.0301775	0.0413076	0.726042	0.794475
mazE	6	0.434154	0.594278	0.29792	0.10974
yihX	8	-0.737814	-1.00993	0.115151	0.0131343
gudX	8	0.264475	0.362018	0.396787	0.242752
degP	11	-0.439862	-0.602091	0.225554	0.0486656
nepI	14	0.261956	0.35857	0.325175	0.141507
ycgG	14	-0.686691	-0.939955	0.0202039	0.000986653
ribB	10	0.32717	0.447836	0.325034	0.140797
zinT	5	0.591591	0.809781	0.273566	0.0820568
ybiU	8	0.392467	0.537216	0.30921	0.120314
yegK	11	0.261599	0.358081	0.410049	0.267019
purD	10	-3.94065	-5.39403	0.00294104	8.87918e-05
gcd	14	-0.134552	-0.184177	0.469943	0.375083
bglF	6	-0.305465	-0.418126	0.343874	0.164619
pspA	11	-0.472991	-0.647439	0.220687	0.0453836
osmE	9	-0.434659	-0.59497	0.359613	0.18278
fucK	7	-0.156311	-0.213962	0.562874	0.551884
envC	9	0.265027	0.362774	0.352622	0.174376
yhdZ	6	-0.392995	-0.537939	0.359946	0.184779
ynaJ	1	-1.66155	-2.27436	0.148463	0.0217482
ydgH	7	-0.829729	-1.13575	0.0909973	0.0089061
rhmA	9	0.199285	0.272785	0.43992	0.311139
slyD	8	0.566288	0.775145	0.135475	0.017705
thiK	5	0.724986	0.992374	0.312809	0.124795
cobT	5	0.665728	0.91126	0.392876	0.233717
pldB	13	-0.282833	-0.387146	0.325095	0.141199
zntR	8	0.228606	0.31292	0.557687	0.542193
yccF	7	0.203191	0.278132	0.465236	0.361072
scpB	8	0.347277	0.47536	0.430773	0.297348
sad	9	-0.23565	-0.322562	0.38049	0.212185
ycjN	5	-0.358415	-0.490605	0.396787	0.241319
aroG	11	0.100492	0.137556	0.55634	0.536725
rhaB	5	-0.840316	-1.15024	0.222746	0.046245
ldtA	14	-0.277344	-0.379633	0.311198	0.122551
fliC	8	0.121447	0.166239	0.536874	0.504823
fliQ	8	0.418456	0.57279	0.285286	0.0951355
umuC	11	-0.276326	-0.37824	0.311947	0.123832
flc	6	-0.440895	-0.603505	0.271661	0.0789566
garD	9	-0.371116	-0.507991	0.280397	0.0888575
potH	15	-0.188389	-0.25787	0.384087	0.216563
ycfJ	12	-0.113824	-0.155805	0.4915	0.418814
hyfA	8	-0.444328	-0.608204	0.374808	0.204278
waaQ	6	-0.185793	-0.254316	0.429991	0.294412
argW	5	-0.279999	-0.383268	0.462694	0.35128
yegS	7	0.777207	1.06385	0.117558	0.0137605
fliF	5	-0.128494	-0.175885	0.525284	0.486892
ugpC	8	-0.354644	-0.485444	0.319248	0.131125
torS	5	0.354032	0.484606	0.433483	0.302141
gdhA	6	0.712457	0.975224	0.231532	0.0511263
narY	11	-0.0981379	-0.134333	0.519607	0.474082
ugd	7	-0.291863	-0.399508	0.467144	0.367206
ebgR	8	0.355909	0.487175	0.27003	0.077303
frdA	6	-0.541551	-0.741285	0.271214	0.0786875
ansB	11	0.392194	0.536842	0.144836	0.0203523
tas	10	0.0835577	0.114375	0.557687	0.542585
yneE	5	0.323574	0.442914	0.392876	0.231652
mcrB	5	-0.433832	-0.593838	0.413051	0.27061
ybcH	8	-0.322768	-0.441811	0.33172	0.150786
yadV	13	-0.161038	-0.220432	0.396787	0.242219
fadL	14	-0.248753	-0.340498	0.321784	0.135579
suhB	4	0.78064	1.06855	0.133602	0.0171624
yfaQ	5	0.523054	0.715965	0.366239	0.194187
mhpE	14	-0.133833	-0.183193	0.467546	0.367653
ppdB	8	-0.0774554	-0.106022	0.591635	0.608089
ymfQ	12	0.349861	0.478897	0.217735	0.0440659
mdlA	8	-0.243069	-0.332718	0.479657	0.39739
polB	5	-0.207568	-0.284122	0.465431	0.361936
artM	14	0.137387	0.188058	0.485344	0.405628
holC	5	0.475962	0.651505	0.302442	0.113602
frwA	13	-0.136305	-0.186576	0.591635	0.607885
fryA	10	0.0371323	0.0508274	0.676555	0.73044
ligA	10	-0.656199	-0.898218	0.0267074	0.00140931
ybiX	8	0.563997	0.77201	0.279057	0.0868457
hrpB	12	0.211378	0.289338	0.446611	0.323483
ygcG	6	0.455983	0.624157	0.252455	0.0646601
tqsA	8	0.114276	0.156423	0.515255	0.46669
yfjI	13	-0.0325801	-0.0445962	0.574724	0.575774
ykfA	11	-0.774019	-1.05949	0.0320858	0.00181028
torR	12	-0.342884	-0.469346	0.224575	0.0483914
hda	7	1.12684	1.54244	0.00294104	9.99101e-05
flxA	3	0.496266	0.679298	0.412353	0.269684
glnP	6	0.352506	0.482517	0.277815	0.085125
carA	11	-3.2452	-4.44208	0.00294104	8.8706e-05
ompA	5	-0.378944	-0.518706	0.451077	0.332526
garR	6	-0.460815	-0.630772	0.385979	0.219279
gadE	7	0.351811	0.481565	0.478983	0.395272
yhiI	13	0.180373	0.246898	0.449798	0.329568
wza	15	-0.186015	-0.25462	0.394769	0.238186
bdcA	14	-0.128546	-0.175956	0.478983	0.395485
nudG	14	0.0642087	0.0878901	0.579264	0.583739
epd	5	-0.267678	-0.366403	0.506856	0.449306
bcsA	9	-0.743538	-1.01777	0.270597	0.0780688
argE	10	-0.5045	-0.690569	0.263784	0.0714396
yjeM	13	-0.364106	-0.498395	0.23311	0.0520663
wbbK	10	0.0250328	0.0342653	0.683086	0.739027
ycgX	5	0.332385	0.454975	0.391586	0.226933
paaE	7	-0.127693	-0.174788	0.523161	0.48164
cobB	10	-0.264298	-0.361776	0.364045	0.191375
rfbB	5	-0.449419	-0.615173	0.446611	0.324359
menI	10	-0.256074	-0.350519	0.324154	0.138161
intZ	14	-0.449283	-0.614987	0.121229	0.0145427
fdoH	13	-0.0817371	-0.111883	0.519326	0.473295
tus	13	-0.0303923	-0.0416015	0.756179	0.831276
yaiC	13	-0.0892264	-0.122135	0.574135	0.574377
lysC	14	-0.143207	-0.196024	0.450868	0.331865
rcdA	7	0.194207	0.265834	0.559902	0.545667
lysP	7	-0.149775	-0.205014	0.4915	0.418939
argF	14	0.161121	0.220545	0.502268	0.439482
yhhH	1	-0.42097	-0.576231	0.557687	0.542432
recB	12	-0.516127	-0.706484	0.159482	0.0244105
recX	11	0.297166	0.406767	0.335336	0.154276
paaB	13	-0.229367	-0.313962	0.403334	0.255632
ysgA	10	0.0963007	0.131818	0.613321	0.63977
yihI	8	0.273126	0.37386	0.392876	0.232353
qorB	7	0.238941	0.327067	0.375713	0.20522
yfiR	14	0.304916	0.417375	0.238811	0.0576463
lsrK	8	-0.255084	-0.349163	0.406235	0.260833
artJ	14	-0.291234	-0.398646	0.321046	0.13475
yhjK	5	0.478615	0.655137	0.39107	0.226215
bioC	12	-0.568707	-0.778456	0.0694327	0.00583239
greA	8	0.557793	0.763518	0.0866124	0.00825977
cysQ	14	-2.00522	-2.74479	0.00294104	9.29432e-05
nrfA	10	-0.718237	-0.983135	0.05228	0.0037453
kch	5	0.265932	0.364013	0.43992	0.311295
yfcC	12	-0.159848	-0.218803	0.396767	0.240526
dhaK	10	0.307659	0.42113	0.321046	0.134707
gsiA	6	-0.604528	-0.827489	0.181058	0.0304434
lpxD	5	0.264252	0.361713	0.448406	0.327821
yifE	5	0.230916	0.316083	0.625593	0.658601
gcvH	6	-0.485379	-0.664396	0.235152	0.0535773
ydcK	14	-0.270118	-0.369743	0.371798	0.200862
malI	11	-0.30757	-0.421007	0.45653	0.341291
yoeI	1	0.276861	0.378973	0.625593	0.65855
yjgN	13	-0.211274	-0.289196	0.339414	0.159666
yqiI	7	-0.223153	-0.305455	0.386677	0.220436
ycbF	6	-0.691177	-0.946095	0.127158	0.0157183
dcuC	13	-0.136788	-0.187238	0.406649	0.261666
ulaD	15	-0.453011	-0.62009	0.079744	0.00734823
hisI	14	0.226636	0.310224	0.365904	0.193716
mdtM	5	0.78479	1.07423	0.282124	0.0920201
metR	14	-0.58096	-0.795228	0.0462011	0.0031281
pdxJ	2	-1.23935	-1.69645	0.175925	0.0288143
lysR	12	0.384384	0.526152	0.238811	0.0558859
elbB	13	-0.144172	-0.197345	0.509199	0.455769
yjgH	5	0.310893	0.425556	0.43132	0.298044
smrB	8	-0.484764	-0.663554	0.219283	0.0445782
basS	14	-0.138589	-0.189704	0.476686	0.387353
yaiZ	5	-0.16446	-0.225116	0.541134	0.513389
allB	9	-0.134787	-0.184498	0.513144	0.4632
clsA	7	-0.316647	-0.433432	0.343708	0.164358
yfaA	5	0.129815	0.177692	0.665563	0.715207
ydbJ	5	0.433025	0.592732	0.39317	0.235592
mtn	7	0.983131	1.34573	0.103796	0.0111366
yhhY	10	0.412562	0.564723	0.263784	0.0719365
hipA	8	-0.581966	-0.796605	0.190356	0.0331566
fadR	5	-0.608697	-0.833196	0.293187	0.102961
ygfQ	12	-0.429474	-0.587872	0.296026	0.105227
mmuM	10	-0.12563	-0.171965	0.468279	0.369346
yhjX	8	0.344892	0.472094	0.465195	0.359946
mepH	7	0.487567	0.667391	0.235149	0.0529841
uvrA	11	-0.654293	-0.895609	0.209039	0.0397583
pyrF	15	-3.16361	-4.3304	0.00294104	8.6226e-05
yggW	6	-0.407088	-0.55723	0.361264	0.187887
chbA	5	0.162113	0.221903	0.675683	0.72855
dppA	7	-0.184426	-0.252445	0.573673	0.57327
kdpB	10	-0.572958	-0.784275	0.231922	0.051279
yebY	8	0.225373	0.308495	0.483588	0.402642
yddA	6	-0.347888	-0.476195	0.293187	0.102682
yacG	5	0.0868577	0.118892	0.5942	0.611644
hcaT	14	-0.223466	-0.305884	0.331349	0.15007
yghB	6	-0.135042	-0.184848	0.488779	0.414615
yraI	5	0.391574	0.535993	0.383134	0.215287
idnO	12	-0.083326	-0.114058	0.474335	0.383732
gshA	14	-0.169813	-0.232444	0.469919	0.373744
yecM	13	0.0375611	0.0514143	0.699741	0.760977
fruA	8	-0.463546	-0.63451	0.373469	0.202741
yhhT	11	-0.21222	-0.29049	0.444336	0.318777
ulaC	6	-0.6253	-0.855923	0.279057	0.0871783
yfeW	12	0.099449	0.136128	0.615009	0.64274
yhhW	8	0.233481	0.319593	0.429991	0.295667
gltD	6	0.328281	0.449357	0.367682	0.196676
xdhD	12	0.272923	0.373583	0.374412	0.203957
ung	7	0.193769	0.265235	0.443754	0.318027
ygjI	11	0.390078	0.533946	0.238811	0.0566742
glnG	5	-0.389991	-0.533827	0.346961	0.169535
aroB	15	-1.57964	-2.16224	0.00294104	9.49099e-05
yqfB	5	0.682073	0.933633	0.26795	0.0755632
nrfG	13	0.307869	0.421416	0.235045	0.0528265
hisP	9	-0.174391	-0.23871	0.466019	0.362883
tfaE	6	-0.461937	-0.632308	0.248949	0.0626655
yahB	5	-0.752194	-1.02962	0.145378	0.0208647
tldD	11	-0.210177	-0.287694	0.423259	0.283608
epmC	12	0.186828	0.255733	0.44458	0.319618
ycaO	7	0.383589	0.525064	0.319863	0.133554
yafX	9	-0.238929	-0.32705	0.424388	0.285091
yohO	1	-0.776237	-1.06253	0.42767	0.291004
ycdY	12	0.130851	0.179111	0.474079	0.383312
waaG	5	-1.08459	-1.4846	0.0711945	0.00600038
kdgT	5	-0.605336	-0.828595	0.270597	0.0777499
ygcO	7	0.26515	0.362942	0.457792	0.342749
cmtB	5	0.460976	0.630993	0.286578	0.0958882
srlM	5	0.381871	0.522711	0.304073	0.11541
fxsA	10	0.131106	0.179461	0.567747	0.561842
ydcO	15	-0.769053	-1.05269	0.015962	0.000713011
yihV	5	0.219576	0.300559	0.446611	0.323924
abgA	14	-0.471081	-0.644825	0.224381	0.0478686
yjcE	8	-0.94583	-1.29467	0.0361458	0.00219342
ompT	11	0.133512	0.182754	0.55491	0.53441
ygdI	5	0.243229	0.332936	0.414128	0.272979
exuT	13	0.177843	0.243434	0.461842	0.349214
ydiK	13	-0.331754	-0.454111	0.31054	0.121965
yhfK	5	0.670661	0.918013	0.382402	0.214433
yacC	5	-0.0483703	-0.0662102	0.676555	0.730297
rhmT	12	0.152225	0.208368	0.41065	0.267768
uspG	11	-0.577332	-0.790263	0.180209	0.0300545
tsr	6	-0.814399	-1.11476	0.0646326	0.00506838
pcm	14	-0.365198	-0.49989	0.293194	0.103127
aegA	7	0.189834	0.259848	0.41065	0.267749
nfo	11	0.0677177	0.0926932	0.574167	0.574732
nikD	10	0.364671	0.499168	0.254788	0.0659286
ynbA	5	-0.507762	-0.695033	0.281359	0.0900028
yfjK	5	-1.09014	-1.49221	0.0267074	0.00141515
tolQ	0	0	0	1	1
kdpA	14	-0.357781	-0.489737	0.337796	0.156281
mtlR	14	-0.46158	-0.631819	0.21605	0.0433056
ynjF	5	0.452787	0.619783	0.319863	0.132819
hldE	10	-0.385256	-0.527346	0.26791	0.075191
nhaA	13	-0.630898	-0.863585	0.0610199	0.00464571
astA	11	-0.475361	-0.650683	0.279494	0.0877073
ompN	8	0.346385	0.474138	0.374395	0.203842
yphD	14	-0.0664934	-0.0910174	0.540627	0.512149
garP	12	0.405406	0.554928	0.290832	0.0996386
fliK	12	-0.396507	-0.542746	0.392876	0.233016
truA	9	-1.10423	-1.51149	0.00294104	9.95288e-05
smrA	7	-0.625689	-0.856455	0.135475	0.0178502
purH	15	-4.49491	-6.15272	0.00294104	7.87429e-05
arnD	15	-0.399012	-0.546174	0.187142	0.0319023
yhbP	7	0.0708115	0.0969281	0.598356	0.617435
mdtI	6	-1.04257	-1.42708	0.0771467	0.00693551
vsr	9	0.26888	0.368048	0.360615	0.185702
hybA	8	-0.348948	-0.477646	0.282313	0.0924832
queG	12	-0.102412	-0.140183	0.504964	0.444898
ribD	3	0.694337	0.950421	0.203481	0.0373707
ampC	6	0.385933	0.528272	0.329094	0.147408
leuB	7	-0.0514818	-0.0704692	0.580808	0.586819
feoB	7	-0.341616	-0.467611	0.338651	0.158124
yfjM	7	0.360097	0.492907	0.221338	0.0455983
dksA	3	-0.443267	-0.606752	0.404699	0.257842
ftsE	6	-0.330834	-0.452851	0.438826	0.309071
amtB	9	-0.504968	-0.691209	0.335263	0.15396
acpH	5	0.661915	0.906041	0.294362	0.103941
fklB	13	-0.13701	-0.187541	0.452776	0.336958
allE	11	0.0385559	0.052776	0.756179	0.831197
nudC	5	0.210496	0.28813	0.478009	0.393681
ftsX	6	-0.524824	-0.718388	0.27953	0.0881116
eutH	12	0.441379	0.604168	0.200319	0.0357641
rsfS	2	-0.223446	-0.305857	0.577501	0.580503
yqhA	9	-0.336507	-0.460617	0.339836	0.160704
gntK	13	-0.276479	-0.378449	0.453861	0.338394
sapC	14	-0.108156	-0.148045	0.436669	0.30608
creA	7	0.436483	0.597466	0.330996	0.149532
tolR	0	0	0	1	1
crfC	13	-0.0933111	-0.127726	0.56533	0.557627
ybiW	13	0.193092	0.264307	0.461188	0.347478
efp	14	-0.786298	-1.0763	0.00294104	9.98778e-05
treR	6	0.540754	0.740194	0.219983	0.0451152
menE	5	0.501171	0.686013	0.296026	0.104939
glpF	15	-0.202765	-0.277548	0.467962	0.368375
yciG	5	0.0854397	0.116951	0.621285	0.651918
ybjT	10	-0.465904	-0.637737	0.197457	0.0350592
hofC	7	0.362585	0.496313	0.324154	0.138742
hycD	7	0.643639	0.881024	0.148962	0.0219708
betI	7	-0.354795	-0.485649	0.404699	0.257861
ybcI	12	0.235274	0.322048	0.369339	0.198709
yijF	6	0.230898	0.316057	0.463746	0.355791
lnt	2	-0.644628	-0.882378	0.344577	0.16701
yehS	7	-0.145689	-0.199421	0.546447	0.52161
hyaE	6	-0.262662	-0.359537	0.376873	0.207839
yfiN	10	0.271371	0.371458	0.371863	0.20101
mngA	6	0.103098	0.141122	0.589261	0.603912
glgS	5	0.192326	0.26326	0.48734	0.410053
ulaR	9	0.708903	0.970359	0.043243	0.00288515
mhpR	13	-0.336512	-0.460624	0.319123	0.130499
yecS	7	-0.0794708	-0.108781	0.678461	0.733412
tusB	4	-0.458477	-0.627571	0.426186	0.288662
bacA	13	-0.752578	-1.03014	0.0685498	0.00570044
atoA	7	-0.409235	-0.560168	0.308665	0.119321
aidB	6	-0.514288	-0.703966	0.377485	0.208812
nusB	3	-0.644418	-0.88209	0.392876	0.231197
ymdF	1	-0.403604	-0.55246	0.561652	0.548518
paaI	5	0.30297	0.414711	0.392817	0.229323
sdaC	9	0.454424	0.622024	0.28467	0.0941304
appA	8	-0.414078	-0.566798	0.378743	0.209934
narW	10	-0.635177	-0.869442	0.169214	0.0268593
gsiC	5	0.35816	0.490257	0.433897	0.302918
yibH	11	0.089086	0.121943	0.59877	0.618031
galP	5	-0.727259	-0.995486	0.0909973	0.00892205
hslJ	11	-0.208819	-0.285835	0.409711	0.26658
yqeJ	1	-0.199148	-0.272597	0.69684	0.757278
nagK	13	0.135173	0.185027	0.526917	0.490682
rimK	11	-0.610382	-0.835502	0.130698	0.0166281
ygeW	9	-0.1276	-0.174661	0.474335	0.383822
era	1	0.469248	0.642315	0.501817	0.437178
ydcJ	12	-0.361571	-0.494925	0.290331	0.0986976
guaA	13	-1.7736	-2.42773	0.00294104	9.54006e-05
ybeQ	9	-0.618402	-0.84648	0.157997	0.0240579
ycfZ	7	-0.308019	-0.421622	0.414128	0.272687
leuO	8	0.144108	0.197257	0.538906	0.507944
djlC	11	0.111627	0.152797	0.52539	0.488161
isrC	7	-0.428773	-0.586912	0.343708	0.164443
napH	11	-0.495804	-0.678665	0.238811	0.0560303
otsB	14	-0.120678	-0.165186	0.397871	0.245813
rlmG	6	0.371959	0.509144	0.304073	0.114906
rnpA	4	-0.289873	-0.396784	0.515891	0.468258
nudJ	6	0.152603	0.208886	0.506856	0.449486
eutD	5	-1.60609	-2.19844	0.00489709	0.000170597
yhaJ	7	-0.204673	-0.280161	0.451077	0.332446
thiP	8	0.811923	1.11137	0.095059	0.0095947
guaC	15	0.149565	0.204728	0.418879	0.278429
ydiN	6	0.29748	0.407196	0.414128	0.27306
ydhB	14	0.250448	0.342818	0.351265	0.173149
yddH	8	0.0836803	0.114543	0.58023	0.585365
yahO	7	-0.141591	-0.193812	0.571104	0.568136
fecI	5	-0.116801	-0.159879	0.568319	0.563289
sdaB	6	0.247206	0.338381	0.413286	0.271197
chaC	6	0.385975	0.52833	0.366904	0.195542
apt	10	-0.170431	-0.233289	0.462694	0.351544
tdcF	14	0.293267	0.40143	0.337979	0.157141
htrE	11	0.352691	0.48277	0.296082	0.105944
rluE	5	0.527637	0.722239	0.305652	0.116868
yjeJ	10	0.188519	0.258048	0.417203	0.276729
ninE	5	0.556409	0.761623	0.236497	0.054441
yaiS	8	0.865401	1.18458	0.0716183	0.00607634
rnk	5	-0.535991	-0.733674	0.319248	0.131002
cdaR	9	0.252954	0.346248	0.326892	0.143639
yhiN	11	0.345088	0.472363	0.397871	0.244633
tolB	2	-0.331482	-0.453739	0.494227	0.423515
dppB	5	0.573305	0.78475	0.433572	0.302325
yedY	5	-0.45791	-0.626796	0.309485	0.120879
iadA	9	-0.6874	-0.940925	0.104808	0.0113221
hypB	15	-0.14997	-0.205281	0.570032	0.565924
oppD	8	-0.310251	-0.424678	0.401996	0.25393
relE	7	-0.328022	-0.449002	0.291853	0.100933
gmhA	6	-0.400024	-0.54756	0.382636	0.214672
ydfI	5	-0.401083	-0.549009	0.413421	0.271781
mltA	9	0.818015	1.11971	0.104808	0.0113361
ybgL	9	-0.0264707	-0.0362336	0.711985	0.776893
ybaE	14	0.250632	0.343069	0.423259	0.283718
narP	14	0.357179	0.488913	0.296026	0.105465
yddW	13	0.326154	0.446445	0.28585	0.0954038
yoaG	5	-0.0622239	-0.0851732	0.630097	0.665412
mepA	14	0.165092	0.225981	0.422777	0.283039
yqaB	10	0.325171	0.4451	0.326892	0.143392
yfhG	11	-0.0617249	-0.0844901	0.602383	0.623453
yfiE	8	-0.0273443	-0.0374294	0.743417	0.81495
eutB	5	-0.880192	-1.20482	0.24229	0.0597642
ygjK	13	-0.219832	-0.300909	0.397871	0.246692
def	3	0.289479	0.396245	0.506856	0.448858
ydjM	14	-0.363269	-0.49725	0.1108	0.0124261
tyrA	13	0.0816391	0.111749	0.581334	0.589828
astD	13	-0.221032	-0.302552	0.277906	0.0858886
mnmC	5	-0.0924246	-0.126512	0.601859	0.622572
aat	7	-1.00699	-1.37838	0.0392732	0.00252026
nrfB	9	-0.0582417	-0.0797223	0.506856	0.449573
yicI	6	-0.179203	-0.245297	0.441312	0.314665
fepA	8	-0.574665	-0.786612	0.239766	0.0585628
yajR	8	0.430678	0.589519	0.250423	0.0634921
yeeD	6	0.322884	0.441969	0.396787	0.241418
ychF	5	0.390742	0.534855	0.288648	0.0972541
minC	12	-0.515316	-0.705374	0.0390452	0.00247906
gatY	7	0.201207	0.275416	0.534455	0.500896
yaeR	7	-0.37254	-0.509939	0.310296	0.121771
nanS	13	-0.424279	-0.580761	0.373469	0.202964
hisF	5	-0.565137	-0.77357	0.279056	0.0866066
allD	14	-0.171265	-0.234431	0.429991	0.295852
ycgB	5	-0.401387	-0.549425	0.385215	0.217578
fimA	9	-0.333097	-0.455949	0.466849	0.366391
psrO	5	1.09943	1.50492	0.0265598	0.00138787
narV	12	-0.238876	-0.326978	0.396364	0.239856
rcnA	6	0.274043	0.375115	0.501938	0.437424
ybbP	10	0.601349	0.823138	0.180209	0.0300797
ybhI	6	0.422887	0.578856	0.26788	0.0750321
sthA	13	0.310466	0.424971	0.357392	0.179926
ddpX	5	0.191083	0.261558	0.537149	0.505383
hscB	8	-0.342393	-0.468674	0.282313	0.0925525
folK	13	-0.88876	-1.21655	0.00294104	9.95004e-05
yffR	6	0.225226	0.308294	0.465431	0.361824
mgsA	8	-0.057994	-0.0793832	0.591635	0.608129
pgpC	11	-0.2525	-0.345626	0.296026	0.105389
lsrR	15	-0.430064	-0.588679	0.211131	0.0406746
serU	4	-1.07944	-1.47755	0.0664965	0.00530487
dtpC	10	0.606813	0.830617	0.0920697	0.00915653
mcbR	12	-0.1176	-0.160973	0.441312	0.314611
asr	5	0.0701387	0.0960072	0.609492	0.634406
lldR	5	-0.251515	-0.344278	0.424424	0.285681
yoaB	5	-0.266395	-0.364646	0.486879	0.408122
leuE	9	-0.628433	-0.86021	0.187473	0.0323384
phnO	13	0.0968684	0.132595	0.477771	0.39187
cusS	9	0.114632	0.15691	0.461842	0.349285
fhuA	10	-0.0573897	-0.078556	0.552945	0.530808
araD	10	0.0974841	0.133438	0.524659	0.485819
ybgC	1	0.280106	0.383415	0.622239	0.654259
ryjB	5	0.0884362	0.121053	0.695864	0.755392
hupA	5	0.251702	0.344534	0.436311	0.305589
yagK	8	-0.101461	-0.138882	0.569156	0.564439
yahA	6	-0.648223	-0.8873	0.359258	0.182023
truD	14	-0.617388	-0.845092	0.0673059	0.00542815
yfdP	11	-0.210818	-0.288571	0.480949	0.399456
mlc	5	0.255715	0.350028	0.512677	0.461474
dtpA	6	0.434678	0.594995	0.243992	0.0607325
otsA	5	-0.694185	-0.950214	0.288648	0.0970086
iap	7	0.467211	0.639527	0.211131	0.0409866
bcsZ	12	0.331193	0.453343	0.39317	0.236156
cnu	8	0.434403	0.594618	0.221338	0.0457663
yoaD	10	-0.258955	-0.354463	0.435015	0.303942
znuC	9	0.360926	0.494042	0.359741	0.184489
ddlA	5	0.492092	0.673584	0.351836	0.173669
flgC	6	0.583731	0.799022	0.138185	0.0183704
hemF	9	0.233369	0.31944	0.397871	0.245451
chaA	7	-0.337491	-0.461964	0.339535	0.16024
gltK	6	-0.713458	-0.976594	0.221338	0.0456719
ndk	6	-0.356226	-0.487608	0.392876	0.232453
wrbA	6	-0.553471	-0.757601	0.219957	0.0450482
ampD	13	-0.321163	-0.439614	0.448406	0.327698
priA	2	-0.841677	-1.1521	0.270597	0.0778162
glmY	9	-0.130497	-0.178627	0.474904	0.384913
ycjW	5	0.396723	0.543042	0.439649	0.310195
nirB	11	-0.426159	-0.583334	0.361134	0.186505
pdxY	5	-0.404763	-0.554047	0.285142	0.094808
yidF	14	-0.417293	-0.571199	0.319863	0.133585
ttdB	8	0.453715	0.621054	0.271773	0.0792132
yeaK	13	-0.378257	-0.517765	0.276587	0.0843549
tauD	11	-0.0307955	-0.0421534	0.593036	0.61028
ychN	6	0.165231	0.226171	0.621527	0.652882
lrp	15	-1.88264	-2.57699	0.00294104	9.39772e-05
yegD	5	-0.501382	-0.686301	0.302442	0.113545
hisB	15	-0.480924	-0.658297	0.119211	0.0139992
ybdJ	6	0.0682582	0.093433	0.792551	0.873933
tyrR	8	0.171502	0.234755	0.488134	0.41249
ychO	9	-0.0803999	-0.110053	0.584019	0.59515
yehR	7	-0.3537	-0.484152	0.488134	0.412175
ycaI	7	0.288868	0.395408	0.467103	0.367042
lsrB	12	-0.265571	-0.363518	0.397871	0.246388
higB	5	-0.0999651	-0.136834	0.771003	0.849306
nanK	12	-0.0587747	-0.0804519	0.636709	0.676497
yieK	13	-0.392667	-0.537489	0.211131	0.0407722
srlD	7	-0.728195	-0.996766	0.134063	0.0172875
lsrC	12	-0.165425	-0.226437	0.452776	0.336575
moaA	6	-0.390228	-0.534151	0.379132	0.210382
yihR	8	-0.628253	-0.859964	0.0728425	0.00624849
rbbA	7	-0.056161	-0.0768742	0.613731	0.640543
nanA	12	0.143842	0.196894	0.413421	0.271441
cho	5	0.494408	0.676755	0.323006	0.136571
atpD	8	-1.75308	-2.39965	0.00294104	9.68954e-05
ycgV	13	0.377281	0.516429	0.202662	0.0368373
dgkA	5	-1.54747	-2.1182	0.00294104	9.96269e-05
cpxR	7	-0.211199	-0.289093	0.381129	0.212792
fecB	5	-0.613781	-0.840154	0.293187	0.102948
amiC	13	-0.113192	-0.154939	0.565024	0.556902
yeaC	1	-1.28169	-1.7544	0.273566	0.0815661
yidD	5	-0.659187	-0.902308	0.260405	0.0687254
dusC	13	0.0788398	0.107917	0.506856	0.450117
dcm	13	-0.0800973	-0.109639	0.52258	0.478903
yqhH	6	0.1404	0.192182	0.634791	0.672509
mdlB	6	-0.104873	-0.143552	0.600775	0.620776
yqeB	5	-0.374181	-0.512186	0.414448	0.273388
glcE	11	0.468025	0.640641	0.0953599	0.00970547
fadI	14	-0.176984	-0.242259	0.344577	0.166472
exbD	9	0.289213	0.39588	0.477011	0.388515
ydfV	7	0.641444	0.87802	0.229124	0.0497578
kup	5	-0.0490479	-0.0671377	0.653716	0.699721
ydhF	11	0.265016	0.362758	0.324154	0.138387
afuC	12	-0.240362	-0.329012	0.324154	0.138969
rlmC	12	-0.301065	-0.412103	0.321912	0.135747
selA	11	-0.430789	-0.589672	0.224033	0.0473445
yhhS	8	0.408595	0.559293	0.211321	0.0411544
yjfI	7	0.419371	0.574042	0.344577	0.166243
arnA	9	-0.767631	-1.05075	0.208779	0.0396279
yafS	14	-0.189092	-0.258832	0.462363	0.350588
thiM	7	-0.37794	-0.517331	0.371201	0.200331
proY	11	-0.292353	-0.400179	0.406154	0.260344
leuA	14	-0.292521	-0.400408	0.406154	0.260021
sbcD	5	0.413283	0.565709	0.341145	0.16244
lit	14	0.0306585	0.0419659	0.620101	0.650327
cdh	10	-0.322102	-0.440899	0.238811	0.0574589
ypdF	5	-0.409474	-0.560495	0.385979	0.219569
csgC	9	-0.425098	-0.581882	0.212246	0.0416147
flgB	14	0.265349	0.363215	0.383134	0.215587
waaS	7	-0.435078	-0.595543	0.356123	0.179055
intF	13	0.0277629	0.0380023	0.677647	0.731809
yjiN	5	0.48619	0.665506	0.338188	0.157622
yihD	2	0.638754	0.874338	0.30504	0.116206
yecJ	5	0.651114	0.891257	0.189479	0.0329505
ygeV	5	0.695423	0.951908	0.101963	0.0107245
ykfB	8	0.0980727	0.134244	0.708141	0.771903
yhdJ	13	-0.293132	-0.401244	0.37092	0.200048
ydjY	9	-0.0765061	-0.104723	0.636212	0.674551
pstS	5	-0.42577	-0.582802	0.461842	0.349094
ftsK	5	-0.760939	-1.04159	0.304073	0.115219
narZ	15	0.463578	0.634554	0.103069	0.0109454
yjhC	11	-0.0422284	-0.057803	0.580828	0.587274
ydhY	5	-0.854019	-1.169	0.0646326	0.00505403
sppA	14	-0.174157	-0.23839	0.465195	0.359532
stfP	7	-1.35016	-1.84812	0.00442317	0.000152844
yjgL	13	-0.373317	-0.511003	0.328659	0.145647
cueR	5	0.418589	0.572973	0.442973	0.316471
ycjO	13	0.243025	0.332658	0.395707	0.23922
glpK	9	-0.0860194	-0.117745	0.561652	0.549102
yigB	8	-0.116478	-0.159437	0.538906	0.507852
flgL	12	-0.44748	-0.612519	0.16805	0.0265722
aslB	12	-0.335227	-0.458865	0.308843	0.119477
yeaP	10	-0.370726	-0.507457	0.263784	0.0723007
ybgJ	9	-0.326724	-0.447226	0.332732	0.151807
ydjO	12	-0.282847	-0.387167	0.312809	0.124699
glnL	13	0.25186	0.344751	0.360938	0.186274
yjdM	5	-0.11715	-0.160357	0.602383	0.623298
ghrB	6	0.336551	0.460678	0.434989	0.303802
udk	13	0.226798	0.310445	0.37092	0.200075
hicB	7	-0.635954	-0.870506	0.225712	0.0487633
pdxH	11	-2.42295	-3.31657	0.00294104	9.22543e-05
ppx	5	-0.163801	-0.224213	0.446611	0.324299
ihfA	6	0.566651	0.775642	0.208779	0.039541
eutK	10	0.144961	0.198426	0.473723	0.382748
rclR	7	-0.489545	-0.670099	0.216579	0.043687
rcsA	12	-0.451147	-0.617538	0.477265	0.390535
uhpT	11	0.213072	0.291657	0.523075	0.481161
chbB	1	0.737471	1.00946	0.396787	0.24205
yajL	5	0.331859	0.454254	0.427307	0.290141
birA	5	-1.38261	-1.89254	0.00604517	0.00022248
bcsG	12	-0.164329	-0.224937	0.443539	0.317624
rutC	7	0.289131	0.395768	0.57153	0.569178
yedQ	12	0.622328	0.851854	0.0685498	0.00569342
atoD	14	0.0703318	0.0962714	0.535059	0.502064
gtrS	6	-0.250187	-0.342461	0.469943	0.374282
cpsB	13	0.379262	0.51914	0.0982551	0.010235
priC	8	-0.105464	-0.144361	0.599708	0.619289
glpQ	11	0.0597308	0.0817606	0.615698	0.643633
ybdH	8	0.236156	0.323254	0.473723	0.381117
yhjA	5	0.520778	0.71285	0.295566	0.104527
yqiJ	10	0.233369	0.31944	0.373469	0.202988
pntA	11	-0.32354	-0.442868	0.273566	0.0807628
gadB	5	0.324323	0.443939	0.473723	0.381606
cheZ	6	-0.450478	-0.616622	0.429991	0.294547
yahN	10	0.356935	0.48858	0.301562	0.112745
lyxK	7	-0.316999	-0.433915	0.40517	0.258616
ygdQ	8	-0.245959	-0.336673	0.39317	0.236121
ygfK	5	0.589364	0.806732	0.293086	0.101771
ybjM	8	0.210276	0.28783	0.564699	0.555101
map	5	-0.241542	-0.330627	0.550939	0.528573
yhcM	10	-0.217248	-0.297374	0.495595	0.425641
xanP	15	-0.0847344	-0.115986	0.586425	0.598864
tilS	9	-0.665183	-0.910514	0.0807431	0.00748566
puuE	7	-0.372564	-0.509972	0.297651	0.108289
yicH	5	-1.39365	-1.90765	0.212246	0.0416801
cheB	5	0.397709	0.544392	0.274794	0.0834534
yedA	10	-0.386789	-0.529443	0.446611	0.323339
yhdX	7	-0.123879	-0.169567	0.595695	0.613852
yedV	5	-0.197329	-0.270108	0.488779	0.414823
ynfO	2	-0.463571	-0.634545	0.524437	0.484877
yqjD	5	-0.168523	-0.230677	0.459638	0.345207
efeB	9	0.252637	0.345814	0.39169	0.228247
pdxK	10	0.22637	0.30986	0.427307	0.290066
yjfP	6	0.127136	0.174026	0.56302	0.552185
recA	6	0.333195	0.456083	0.39169	0.228239
yajI	10	0.223556	0.306007	0.479568	0.396519
wecC	14	0.112013	0.153326	0.560948	0.547159
torY	13	-0.40826	-0.558834	0.248472	0.0624029
ydiY	12	0.196341	0.268755	0.491267	0.418463
opgG	15	-0.188988	-0.25869	0.357595	0.18043
yfeX	13	0.339992	0.465387	0.239674	0.0583871
kbl	7	-0.531516	-0.727548	0.309116	0.120065
ybbW	15	-0.0772076	-0.105683	0.554883	0.534228
chiA	5	0.37453	0.512663	0.344577	0.16701
pqiB	5	-0.938126	-1.28412	0.0483148	0.00331062
yedW	14	-0.382337	-0.52335	0.154597	0.0232797
prpB	14	0.379757	0.519818	0.160156	0.0246117
yebS	9	-0.26949	-0.368883	0.425839	0.287676
ves	11	0.0714841	0.0978488	0.557687	0.542188
torT	11	-0.340332	-0.465853	0.263022	0.0706735
pepA	6	0.534281	0.731333	0.277815	0.085056
hypE	15	-0.107899	-0.147694	0.512098	0.460522
rcsB	13	0.170757	0.233736	0.478009	0.392475
dkgA	13	0.11415	0.156251	0.501503	0.436059
cbpA	13	0.341362	0.467263	0.319863	0.13265
yaaJ	8	0.119068	0.162982	0.580828	0.587243
smf	10	0.203917	0.279126	0.457919	0.342973
cbdB	14	-0.178282	-0.244036	0.521986	0.477919
ariR	2	-0.0230892	-0.0316049	0.851361	0.943804
rutB	10	-0.226403	-0.309904	0.359663	0.183624
metQ	5	0.735742	1.0071	0.305652	0.11684
ydiT	6	0.257336	0.352247	0.436182	0.305125
ybeZ	8	0.856094	1.17184	0.0342065	0.00202769
yjcD	5	0.455178	0.623056	0.29792	0.109733
typA	9	-0.0711172	-0.0973465	0.622054	0.653773
yehY	12	0.345865	0.473427	0.29792	0.109938
ada	9	-0.299433	-0.409869	0.444461	0.319408
pqiC	7	-0.217621	-0.297883	0.406617	0.261368
yeaV	11	-0.666946	-0.912928	0.187142	0.0320084
yqiH	7	-0.465252	-0.636845	0.355309	0.178385
ykgE	10	-0.17732	-0.242719	0.423648	0.284098
yehI	6	0.29248	0.400352	0.461188	0.347919
trxB	13	-0.490152	-0.670929	0.144836	0.0203102
hypF	11	-0.742736	-1.01667	0.260405	0.0688848
ldcC	8	-0.280375	-0.383783	0.346044	0.168574
lptD	1	-0.670472	-0.917755	0.466758	0.36546
hycA	11	-0.168484	-0.230624	0.502312	0.439726
marA	7	-0.292432	-0.400286	0.51144	0.459109
gstA	7	-0.136039	-0.186213	0.529987	0.495221
fliI	9	0.174712	0.239149	0.477265	0.390679
yhhX	11	0.0493394	0.0675366	0.614764	0.642311
fbp	10	-0.992465	-1.3585	0.0417307	0.00273163
csiE	9	0.439915	0.602164	0.165304	0.0258208
nrdE	8	0.371336	0.508291	0.402227	0.254582
baeS	5	0.336587	0.460726	0.50829	0.453282
aes	6	0.148475	0.203235	0.631861	0.667725
cmoA	13	0.300255	0.410994	0.288922	0.0976465
fre	12	-0.705947	-0.966313	0.0113002	0.000463502
btuE	11	-0.459716	-0.629268	0.274794	0.0834258
pflC	5	-0.760672	-1.04122	0.116095	0.0134077
ybgP	13	-0.0993403	-0.135979	0.488779	0.414309
ypjD	5	-0.291577	-0.399116	0.344577	0.167412
citC	5	-0.223434	-0.305841	0.605603	0.628657
yhfY	6	0.155992	0.213525	0.546433	0.52095
rstA	11	-0.14559	-0.199286	0.556018	0.536258
dtpD	5	-1.05181	-1.43974	0.0192805	0.000915412
ymfI	7	0.0059645	0.00816431	0.796179	0.878157
yjiJ	9	0.145212	0.198769	0.488779	0.414971
panD	6	-0.757222	-1.0365	0.176117	0.0289157
yqjG	6	-0.378864	-0.518596	0.359613	0.18298
sgrR	5	-1.32807	-1.81788	0.00778756	0.000299732
metF	14	-0.476819	-0.652678	0.0681812	0.00559318
yagH	5	-0.356246	-0.487636	0.42746	0.290738
matP	7	-0.347508	-0.475676	0.27953	0.088027
yecA	8	0.257194	0.352052	0.523786	0.482804
araH	8	-0.417019	-0.570823	0.264255	0.0733012
pka	8	-0.306965	-0.42018	0.404678	0.257558
rhsB	5	-1.22126	-1.67168	0.00951072	0.000377209
ybbY	5	0.135647	0.185676	0.524334	0.48434
mgrR	3	-1.485	-2.0327	0.171126	0.0274032
napG	11	0.203208	0.278155	0.397871	0.246356
yfaP	14	0.119373	0.1634	0.473723	0.38253
hydN	9	0.301038	0.412066	0.525284	0.48744
galU	5	-0.653624	-0.894692	0.274097	0.0824962
ugpB	10	-0.106594	-0.145908	0.515835	0.46794
crr	11	-0.993258	-1.35959	0.00294104	9.88748e-05
fliJ	5	-0.3634	-0.497429	0.462407	0.350752
hyfD	9	-0.709371	-0.971	0.208767	0.0390613
deoR	15	0.343211	0.469793	0.229563	0.049982
paaF	9	-0.102279	-0.140002	0.565024	0.556874
grpE	8	-1.97536	-2.70391	0.00294104	9.69193e-05
ydeP	10	0.34043	0.465987	0.329094	0.147723
argC	13	-1.39777	-1.9133	0.00294104	9.63313e-05
ypeA	7	0.388171	0.531336	0.361264	0.187959
yebV	6	0.381769	0.522572	0.381482	0.213595
torC	5	0.274811	0.376167	0.496766	0.427514
tauB	14	0.172187	0.235693	0.429991	0.295361
clpP	13	-1.02116	-1.39778	0.00294104	9.84916e-05
hybD	5	-0.450742	-0.616984	0.372341	0.201678
yjjG	7	-0.554216	-0.758622	0.273566	0.081528
trpE	15	-3.0414	-4.16312	0.00294104	8.57823e-05
ydfO	5	0.0902568	0.123545	0.715306	0.780717
hyfF	15	-0.140592	-0.192446	0.4367	0.306324
mngR	10	0.145262	0.198838	0.488344	0.412818
ppsR	12	-0.144273	-0.197483	0.565521	0.557974
ybhM	14	0.295957	0.405111	0.344577	0.165817
kduI	14	-0.152047	-0.208124	0.579453	0.584093
pitB	10	0.0754234	0.103241	0.577841	0.581243
aceA	11	-0.326034	-0.446282	0.325556	0.141787
ybjX	14	-0.197055	-0.269732	0.364336	0.192187
aer	7	-0.137594	-0.188341	0.505521	0.445717
rcnR	3	-0.295024	-0.403834	0.523075	0.480843
puuP	15	-0.700929	-0.959444	0.0320858	0.00179097
dgoD	10	-0.126375	-0.172984	0.569419	0.56486
ygfT	5	-0.773632	-1.05896	0.200319	0.0357924
cadB	8	-0.312249	-0.427412	0.381349	0.2132
kptA	14	-0.0522455	-0.0715146	0.577841	0.581332
degQ	5	0.363628	0.497741	0.297651	0.108372
yggE	10	0.209471	0.286728	0.526797	0.490168
yneG	10	-0.326188	-0.446492	0.386885	0.22086
arnE	5	0.308076	0.4217	0.462363	0.350495
preA	14	-0.348084	-0.476464	0.268667	0.0762338
ybgF	8	-0.555338	-0.760157	0.208779	0.0394362
yfbO	15	-0.0616505	-0.0843884	0.516736	0.469192
cmk	6	0.282312	0.386434	0.368471	0.1977
yegT	11	-0.192843	-0.263967	0.429991	0.296022
murP	13	-0.395021	-0.540712	0.250423	0.0634573
pncC	11	-0.14275	-0.195399	0.574167	0.574642
panC	8	-0.205109	-0.280757	0.512674	0.461183
dnaQ	5	-0.310135	-0.424518	0.407012	0.262194
nadR	15	-0.286124	-0.391652	0.301248	0.112476
hpf	8	-1.28349	-1.75687	0.00294104	9.87676e-05
cheW	11	0.198089	0.271148	0.441787	0.3155
yfeC	10	-0.479223	-0.655969	0.214378	0.04246
yehA	5	-0.298997	-0.409273	0.445217	0.321559
ydfC	5	-0.214264	-0.293288	0.50829	0.452963
thiQ	6	0.110493	0.151245	0.520025	0.474954
hdeB	11	0.250968	0.34353	0.50829	0.452691
ydaF	5	0.445309	0.609547	0.331481	0.150306
idnR	6	0.373018	0.510594	0.319863	0.13233
citX	6	0.435025	0.59547	0.28467	0.0940245
ybiV	13	-0.461524	-0.631742	0.298963	0.110531
wecD	6	-0.254202	-0.347956	0.427307	0.290338
dhaM	11	-0.319639	-0.437527	0.446637	0.324735
iaaA	14	-0.552263	-0.755948	0.0501731	0.00353798
rrrD	9	-0.511782	-0.700537	0.400194	0.249594
rmuC	9	0.177288	0.242676	0.504964	0.444704
nfsB	5	-0.455364	-0.623311	0.319123	0.129985
dapB	6	-0.224529	-0.30734	0.443754	0.317965
nudI	6	-0.554053	-0.758398	0.302478	0.113785
eutS	5	0.289254	0.395936	0.506742	0.448017
copA	12	-0.237312	-0.324837	0.428211	0.291955
nuoF	14	0.341461	0.467398	0.188431	0.0326625
srlE	10	-0.604656	-0.827664	0.235149	0.0533684
yhjJ	11	-0.125289	-0.171497	0.508681	0.454019
cysN	10	-0.773063	-1.05818	0.0196016	0.000947178
eamA	7	-0.363719	-0.497865	0.383134	0.215254
ynbD	8	0.694784	0.951033	0.135475	0.0176333
yfdC	5	0.50328	0.688899	0.273566	0.0812074
metB	15	-0.737957	-1.01013	0.00651904	0.000243583
ydfU	12	0.17309	0.236928	0.415266	0.27442
yjjM	6	-0.364408	-0.498808	0.344577	0.167365
nikB	13	0.276607	0.378624	0.394769	0.238225
yidJ	14	-0.452422	-0.619284	0.298436	0.110252
ydjN	5	0.266284	0.364494	0.459834	0.34557
uvrB	5	0.54006	0.739244	0.261378	0.0698586
tamA	15	-0.271151	-0.371156	0.263181	0.0710126
paaK	12	0.179378	0.245535	0.391623	0.227504
xylR	7	0.16019	0.21927	0.524334	0.483908
fpr	9	-0.295052	-0.403872	0.391623	0.227196
yidK	8	-0.228891	-0.31331	0.440242	0.312867
degS	5	-1.18828	-1.62653	0.00587616	0.000213506
nudK	8	-0.493655	-0.675723	0.385979	0.219747
rluA	12	0.212156	0.290402	0.376873	0.20711
hsrA	6	0.492117	0.673619	0.319248	0.131037
ldtC	5	-0.843823	-1.15504	0.145378	0.0206309
hisG	5	-0.418732	-0.573169	0.339535	0.160319
gatZ	9	0.0563486	0.077131	0.582908	0.593214
ssuA	10	-0.205326	-0.281054	0.4467	0.325097
ccmH	5	-0.736426	-1.00803	0.24229	0.0597315
ypdA	8	-0.0957366	-0.131046	0.512677	0.461387
can	6	-0.666208	-0.911917	0.0740002	0.00646553
yehL	5	-0.72854	-0.997238	0.376265	0.206375
pfkA	2	-2.12187	-2.90445	0.015962	0.000708209
rpoB	0	0	0	1	1
cof	8	0.181553	0.248513	0.471771	0.378265
yggR	10	0.126367	0.172974	0.485639	0.406166
sodB	15	-0.202439	-0.277102	0.465236	0.361103
rlmN	11	-0.14599	-0.199834	0.419159	0.278733
etk	13	0.171014	0.234087	0.473556	0.380627
yfaY	14	-0.255659	-0.34995	0.299242	0.111053
uspD	7	0.0754498	0.103277	0.567747	0.562244
uspA	6	-0.335019	-0.45858	0.396767	0.240645
yfhH	10	-0.458817	-0.628038	0.272669	0.0799736
yqjI	8	0.0771789	0.105644	0.574829	0.576355
deoA	10	-0.147206	-0.201498	0.501995	0.437756
yeeT	5	1.09879	1.50405	0.0519226	0.00369052
ylaC	15	0.380321	0.52059	0.187142	0.0321059
phnC	6	0.46082	0.630778	0.238811	0.0557672
mocA	12	0.424595	0.581193	0.223413	0.0468228
yneF	6	-0.26876	-0.367883	0.415105	0.273939
mlaA	5	-0.222557	-0.30464	0.580954	0.588134
gabT	6	0.435436	0.596032	0.314041	0.126107
trkG	6	-0.288845	-0.395376	0.492347	0.419937
quuQ	10	0.165917	0.227111	0.400957	0.251255
hofP	7	-0.302873	-0.414578	0.339414	0.159909
ydfD	6	0.453569	0.620853	0.285142	0.0949471
yegW	13	0.259196	0.354793	0.387904	0.222531
symE	14	-0.340449	-0.466012	0.382384	0.214316
rdgB	10	0.231446	0.316807	0.488523	0.413367
amiB	14	-0.182154	-0.249336	0.394769	0.238225
ybcN	13	-0.470727	-0.64434	0.123835	0.0151685
torA	12	-0.211335	-0.289279	0.504964	0.445026
insK	10	0.283829	0.38851	0.445217	0.321766
hemL	5	-0.757141	-1.03639	0.121155	0.0144998
galT	11	0.246568	0.337507	0.305963	0.117313
yehU	11	0.26197	0.358589	0.397904	0.247024
casC	11	0.3904	0.534386	0.0953599	0.00972487
ugpA	14	-0.234972	-0.321634	0.325556	0.141859
wzxB	6	0.223442	0.305852	0.540825	0.512792
gcvR	11	-0.47185	-0.645877	0.163468	0.0252585
ycgR	13	-0.141998	-0.19437	0.523075	0.481225
diaA	14	-0.138369	-0.189402	0.484782	0.404359
wcaC	14	-0.089168	-0.122055	0.655539	0.701857
uxuB	6	0.342992	0.469494	0.397144	0.243899
speD	11	-0.197359	-0.270148	0.36614	0.193999
[truncated: 2,005 more rows]

## Sheet: furfural tolerance
gene	sgRNA number used to calculate the metrics	gene fitness	Z score	FDRvalue	FPRvalue
gspK	12	1.25619	0.680034	0.0432141	0.00534647
intR	12	-0.709185	-0.383915	0.293043	0.14904
yhbJ	11	-0.695978	-0.376766	0.287968	0.142561
ycdT	10	-0.889172	-0.481351	0.298129	0.155617
dsdX	12	0.42746	0.231405	0.338963	0.21018
ydbL	4	-2.07469	-1.12313	0.105692	0.0203177
norV	6	-0.632392	-0.342344	0.405263	0.321637
lacZ	5	0.971342	0.525834	0.454506	0.408899
cyaY	7	-1.96943	-1.06615	0.207185	0.074857
ycjR	5	0.753194	0.40774	0.352125	0.229435
purP	10	0.284786	0.154168	0.489688	0.469767
ybaT	12	-0.485136	-0.262627	0.518544	0.514717
dinB	8	-1.30124	-0.704423	0.14751	0.0376185
mdtA	14	0.370377	0.200503	0.383049	0.279559
ppiD	6	-1.42593	-0.771924	0.259426	0.118065
alaC	6	0.843495	0.456624	0.301273	0.159698
iclR	13	-0.461491	-0.249827	0.371195	0.261534
yegE	10	1.83478	0.993252	0.079572	0.012763
ptsP	13	-0.320776	-0.173651	0.493073	0.474109
yejE	13	-0.678851	-0.367494	0.278256	0.134897
fhuC	14	0.785863	0.425425	0.276388	0.132916
cspB	2	-1.80866	-0.979112	0.234403	0.0965552
ybaB	5	1.74827	0.946422	0.130308	0.0299409
phoQ	11	-0.626797	-0.339315	0.301674	0.160837
kdpC	13	0.578523	0.313182	0.366892	0.2558
fumB	5	-1.50327	-0.813789	0.213301	0.079231
nikR	5	0.648683	0.351163	0.450266	0.402586
yddG	14	-0.418964	-0.226805	0.454307	0.408594
xylB	5	0.703982	0.381099	0.338963	0.211472
bfr	6	0.64115	0.347085	0.450761	0.403528
yfgH	12	-0.817322	-0.442455	0.154286	0.0415301
yggX	5	0.293353	0.158806	0.548313	0.561054
allC	7	0.377331	0.204267	0.483658	0.458748
yjjK	5	3.54102	1.91692	0.116598	0.0242993
cbl	7	0.676508	0.366226	0.401942	0.317008
pyrB	14	-1.93441	-1.04719	0.00174891	9.75611e-05
ansP	5	1.37658	0.745208	0.298129	0.15555
relA	13	-1.40036	-0.758083	0.0145388	0.00129911
selD	9	0.694568	0.376003	0.415195	0.339227
yjjJ	13	0.628281	0.340118	0.229015	0.0927746
nsrR	5	-1.057	-0.572205	0.254223	0.11224
fepE	6	0.255823	0.138489	0.559424	0.579357
yliE	11	0.804077	0.435285	0.325204	0.189964
yihY	12	0.755825	0.409164	0.301674	0.161008
yfeO	12	0.484418	0.262238	0.372426	0.264159
clcA	6	1.15953	0.627708	0.363338	0.249529
hcaE	12	-0.0697902	-0.0377808	0.692918	0.75568
yceA	14	-0.440911	-0.238686	0.355956	0.237857
agaD	5	-1.18796	-0.6431	0.267177	0.125448
yejK	6	1.32769	0.718744	0.214838	0.0808216
nanC	6	0.670722	0.363093	0.387662	0.287908
gfcC	5	0.295616	0.160031	0.611172	0.651944
dsbA	9	-1.30303	-0.705389	0.0712554	0.0106974
glmM	9	-0.319404	-0.172908	0.502223	0.491408
ydaM	6	0.629227	0.340631	0.51441	0.508355
amiA	7	0.710269	0.384502	0.372059	0.262769
gpsA	14	-0.672649	-0.364137	0.386653	0.286588
melR	13	0.683936	0.370247	0.302115	0.161657
yhjC	15	1.02513	0.554951	0.0615889	0.00857964
ppdA	11	-1.12207	-0.607431	0.386472	0.286025
ycbV	9	0.901156	0.487838	0.20969	0.0768373
ypjJ	2	-1.12009	-0.606356	0.493132	0.474302
yajG	14	-1.05405	-0.570605	0.0605112	0.00834511
ampG	10	-0.945656	-0.511929	0.193143	0.0651742
ydhX	13	0.608026	0.329153	0.237171	0.0991173
perR	5	1.89009	1.0232	0.147905	0.0382116
fhuB	10	1.38449	0.74949	0.0658033	0.00960499
purU	13	-1.64266	-0.889247	0.00759501	0.00058381
arnC	13	0.361728	0.195821	0.38475	0.283469
gor	9	-0.628938	-0.340474	0.313895	0.174735
galE	6	-0.501703	-0.271596	0.44107	0.387224
ygcE	5	0.507013	0.27447	0.534596	0.540886
pal	8	-2.7561	-1.49201	0.00174891	9.70689e-05
sodA	8	-0.676128	-0.36602	0.353801	0.234566
malS	11	0.192732	0.104335	0.538983	0.54712
yneJ	7	0.677132	0.366564	0.419888	0.35056
potC	15	-1.61366	-0.873551	0.00550722	0.000395818
ycgN	10	-0.338519	-0.183256	0.497833	0.483483
mdh	7	0.487237	0.263764	0.394971	0.302299
kduD	15	-0.771883	-0.417857	0.397388	0.307117
dcd	8	3.13325	1.69618	0.00174891	9.82717e-05
yaiA	9	1.72309	0.93279	0.184499	0.0586975
ycfT	14	-0.667788	-0.361505	0.266743	0.124356
pabA	7	1.11118	0.601532	0.371195	0.261453
atpH	9	-1.60567	-0.869228	0.0120173	0.00102045
sixA	5	-0.967192	-0.523587	0.362624	0.248452
gntT	14	0.647485	0.350514	0.357227	0.240788
sgcA	11	1.42701	0.772509	0.154548	0.041751
mrcA	13	-0.819238	-0.443493	0.229015	0.0927854
hcaD	14	0.783327	0.424052	0.151136	0.0400949
katG	12	-0.645052	-0.349197	0.436747	0.378795
frsA	7	1.06732	0.577792	0.164928	0.0469949
hcaF	7	3.01813	1.63386	0.0044526	0.000302722
yjfC	5	-1.18966	-0.64402	0.449747	0.401622
yeaJ	7	1.03255	0.558968	0.187731	0.0615581
ydjF	14	-0.439818	-0.238094	0.442462	0.38995
argA	14	-2.38112	-1.28901	0.00174891	9.62886e-05
xerD	15	-1.14931	-0.622177	0.0140355	0.00123467
fnr	13	-0.581838	-0.314977	0.298821	0.156393
smpB	8	-2.60465	-1.41002	0.00174891	9.77038e-05
ypdE	10	-1.14241	-0.618441	0.100452	0.0185581
yqiC	12	-1.34798	-0.729725	0.0207445	0.00207813
ibpA	9	0.0853121	0.0461835	0.574212	0.599618
gnd	14	-2.42711	-1.31391	0.00174891	9.37228e-05
ugpQ	7	1.55738	0.843082	0.106309	0.020739
efeO	10	0.619952	0.33561	0.401942	0.317105
narU	6	1.67365	0.906026	0.096839	0.01745
rutE	8	0.572233	0.309777	0.39049	0.2942
bamC	7	-0.935821	-0.506604	0.382494	0.277137
cynT	13	1.06445	0.576236	0.084536	0.0140283
yjtD	6	0.345219	0.186884	0.446295	0.394948
acnB	6	-2.73352	-1.47978	0.00174891	9.92824e-05
adhE	8	1.02413	0.554408	0.14526	0.036527
yhdE	8	1.23854	0.67048	0.190641	0.0633247
nagB	12	0.36944	0.199995	0.423894	0.358451
yibB	14	-0.970101	-0.525162	0.179525	0.0556969
trmL	14	0.671361	0.363439	0.259194	0.117743
yadE	13	-0.557769	-0.301947	0.432846	0.373253
ybhD	13	1.2304	0.666075	0.102577	0.0191285
tap	10	0.464013	0.251192	0.374049	0.266309
rtcA	12	-0.589197	-0.31896	0.39328	0.299736
ycaN	13	0.733074	0.396848	0.304244	0.164123
dctR	7	-0.811824	-0.439479	0.393842	0.300727
treC	8	0.568538	0.307776	0.449463	0.400288
gmr	13	-0.58948	-0.319114	0.267869	0.126293
gcvT	14	3.85213	2.08534	0.00174891	9.01977e-05
rsxC	5	-0.875819	-0.474122	0.352385	0.230293
yicN	7	0.788878	0.427057	0.414549	0.337771
msbA	1	0.571139	0.309184	0.635524	0.683211
fadK	12	-0.616175	-0.333565	0.335801	0.204706
yfeR	14	0.242984	0.131539	0.412833	0.334519
paaH	10	-0.538789	-0.291672	0.387781	0.288635
pgaD	6	0.0906906	0.0490951	0.690387	0.752154
adiY	10	0.874807	0.473574	0.302296	0.162138
dsbE	13	0.879261	0.475986	0.138014	0.0330903
yafK	6	-0.704995	-0.381647	0.356742	0.239823
anmK	6	0.867875	0.469822	0.331232	0.197989
fliH	11	0.573755	0.310601	0.382769	0.278611
bamD	14	-1.64602	-0.891069	0.0302633	0.00335083
dacA	5	1.54703	0.837481	0.171088	0.0510589
yggI	9	1.09405	0.592263	0.220507	0.0858085
ykgH	11	-0.434411	-0.235167	0.37589	0.2686
slp	6	1.10656	0.599033	0.222525	0.0877477
yrdD	14	0.516187	0.279436	0.27626	0.132626
yhjY	11	0.919499	0.497768	0.442248	0.389526
prc	14	-3.71973	-2.01366	0.00174891	8.77444e-05
chbR	15	-0.176862	-0.0957435	0.591036	0.624888
yeiI	7	0.855282	0.463005	0.319248	0.181523
casB	12	-0.631954	-0.342107	0.351	0.227533
rhlB	13	2.39685	1.29753	0.00174891	9.92945e-05
prfC	14	-1.4621	-0.791505	0.00174891	9.96075e-05
mutH	10	0.320418	0.173457	0.451713	0.404838
cysM	12	-0.817367	-0.44248	0.311478	0.173018
yjiC	5	-0.436742	-0.236429	0.454679	0.409559
uidC	5	1.85794	1.00579	0.09301	0.0162605
envZ	9	0.820702	0.444285	0.357802	0.242069
eutL	5	-1.03128	-0.558278	0.336735	0.207259
aaeR	7	-1.42553	-0.771704	0.217374	0.0826839
yhbY	5	-1.05473	-0.570973	0.3004	0.158241
ycbJ	12	-1.06535	-0.576725	0.124756	0.026994
dmlR	14	0.359766	0.194758	0.446718	0.395819
nlpC	8	-0.386548	-0.209257	0.535803	0.542553
metC	14	-1.9799	-1.07182	0.00174891	9.77523e-05
ompL	13	-0.921413	-0.498804	0.143864	0.0358392
ytfJ	14	0.187583	0.101548	0.546102	0.55768
agaC	11	0.363167	0.196599	0.386787	0.286795
arsC	12	0.136168	0.0737144	0.711301	0.779478
insQ	14	-0.388689	-0.210416	0.366892	0.255127
dppC	5	-1.115	-0.603602	0.322542	0.185635
hyaA	14	0.467752	0.253216	0.288395	0.143155
zapB	5	-0.788531	-0.426869	0.432846	0.373426
dsdA	14	0.773303	0.418626	0.220507	0.0859117
sfmD	5	1.12679	0.609984	0.170022	0.049688
hycF	11	0.523576	0.283437	0.345805	0.220862
hisM	5	1.19138	0.644953	0.383061	0.279723
yjjU	12	0.452361	0.244884	0.529644	0.532495
ydjA	12	0.672963	0.364307	0.384865	0.284088
yfjY	13	-1.26947	-0.687222	0.0915721	0.0158312
kbaY	7	1.85072	1.00188	0.0556032	0.00736007
nuoG	6	1.06073	0.574224	0.149885	0.039478
yfdE	7	-0.381555	-0.206554	0.428152	0.365467
ushA	7	-0.897441	-0.485827	0.297161	0.154738
dcuB	6	1.75159	0.948219	0.119433	0.0252547
coaA	8	-1.82083	-0.985703	0.0256038	0.00271413
hisC	14	-2.40151	-1.30005	0.00174891	9.6785e-05
lhgO	11	-0.628495	-0.340234	0.416655	0.343425
ybeX	14	0.927809	0.502267	0.13589	0.0321285
gldA	13	-1.02095	-0.552688	0.345805	0.220998
mlaD	6	0.497143	0.269127	0.508496	0.499804
rsmE	12	-1.06536	-0.576731	0.172047	0.0518968
ydeN	13	0.388404	0.210262	0.48103	0.454386
ilvI	13	-1.72157	-0.931966	0.00174891	9.87645e-05
idi	6	-1.04227	-0.564229	0.229315	0.093185
atpC	9	-0.643929	-0.348589	0.259194	0.117505
glcB	9	0.748164	0.405016	0.351345	0.228536
yebG	5	0.714943	0.387032	0.364819	0.251069
pncB	13	0.821085	0.444492	0.262779	0.121461
agaV	14	1.09217	0.591245	0.096839	0.0174281
yieP	13	0.314345	0.17017	0.345805	0.2208
frvR	11	0.546665	0.295936	0.338963	0.210786
caiD	9	-0.625299	-0.338504	0.436922	0.380205
yciH	10	-0.352189	-0.190656	0.466672	0.429648
ynjE	5	0.283646	0.153551	0.57636	0.602814
fiu	6	-0.106718	-0.0577715	0.732475	0.804715
ybhH	7	-0.644948	-0.349141	0.494358	0.476579
ycaD	5	1.00156	0.542189	0.238929	0.101379
eamB	6	0.407085	0.220374	0.547061	0.559267
yajQ	5	-1.19944	-0.649316	0.267177	0.12536
tauA	5	-1.05829	-0.572903	0.335035	0.203517
fixB	7	-0.317177	-0.171703	0.557149	0.575609
intE	10	-0.431264	-0.233464	0.401346	0.315522
scpC	9	0.987588	0.534628	0.217374	0.082995
ahr	9	0.924241	0.500335	0.154548	0.041815
udp	12	0.900441	0.487452	0.259194	0.117644
ygbT	7	-1.45965	-0.790178	0.214383	0.0801095
rrrQ	13	-0.968982	-0.524556	0.139592	0.0338453
ykfM	7	1.44762	0.783666	0.0723169	0.0110102
codB	11	0.142447	0.0771131	0.570858	0.593892
cysK	14	-3.0399	-1.64564	0.00174891	8.90108e-05
helD	5	0.658837	0.35666	0.382944	0.279293
caiB	5	0.765642	0.414478	0.439809	0.385303
yphG	5	1.11207	0.602015	0.351179	0.228135
sfmF	15	1.24618	0.674619	0.0209356	0.00211706
psiF	9	-0.21834	-0.118198	0.543704	0.554929
yahG	6	0.742681	0.402049	0.372426	0.264084
hsdM	7	-0.4884	-0.264394	0.474254	0.444433
yidB	5	0.119394	0.0646336	0.616687	0.658511
ymfL	5	0.757289	0.409957	0.423894	0.359337
bioD	12	-0.934813	-0.506058	0.152067	0.0404396
yliI	12	-0.212233	-0.114892	0.644254	0.694206
gudD	6	0.582432	0.315298	0.491222	0.471783
yciN	6	0.484546	0.262308	0.407371	0.32591
yddB	5	1.47405	0.797976	0.315355	0.176772
folC	8	-2.55025	-1.38057	0.00174891	9.89181e-05
ydiP	9	-0.538888	-0.291726	0.401346	0.31543
lexA	9	1.19568	0.647278	0.293043	0.149058
glpT	10	0.614949	0.332901	0.471648	0.439634
sapB	13	0.551649	0.298634	0.486786	0.464686
yebK	14	1.24354	0.673189	0.0295976	0.00326069
nupX	13	0.731059	0.395757	0.302547	0.162792
hypD	10	1.06969	0.579076	0.135629	0.0319916
glyA	6	-2.02338	-1.09535	0.00449854	0.000307093
nanR	8	-0.486339	-0.263278	0.511108	0.503536
thiH	5	1.40399	0.760044	0.154548	0.0417758
hemY	13	1.46704	0.794176	0.0124425	0.00107037
purK	14	-2.39332	-1.29562	0.00174891	9.34442e-05
yfaE	10	1.97506	1.06919	0.0432141	0.00534839
wzb	6	1.31846	0.713744	0.103552	0.0195978
uhpA	8	-1.4926	-0.808014	0.0723169	0.011024
ydhC	5	0.547162	0.296205	0.398866	0.309822
xylE	5	-2.09973	-1.13668	0.0788833	0.0124993
pcnB	14	2.43744	1.3195	0.00174891	9.4189e-05
fdnG	9	-0.602698	-0.326269	0.389939	0.292735
dsbB	5	1.0795	0.584385	0.260303	0.118952
rlmM	14	-0.498409	-0.269812	0.292404	0.148023
ydeO	5	-1.41429	-0.765621	0.222285	0.087028
yghQ	12	0.748476	0.405186	0.223045	0.0882867
yccA	6	-0.499932	-0.270637	0.460544	0.419304
argB	14	-1.64934	-0.892863	0.00174891	9.9089e-05
yeaW	7	0.347228	0.187971	0.512416	0.505505
speA	8	0.493784	0.267309	0.347344	0.223045
corA	13	-0.264449	-0.143159	0.526292	0.527665
yfiH	6	-1.3164	-0.712628	0.223318	0.0886183
dsbC	8	-1.41516	-0.766094	0.0669209	0.00980526
fbaA	6	-3.04818	-1.65012	0.00174891	9.90381e-05
citG	8	1.53142	0.82903	0.059457	0.0081298
glgB	9	1.43326	0.775893	0.121923	0.0261872
mdfA	5	-0.458017	-0.247946	0.500907	0.489008
citT	10	0.798552	0.432294	0.296436	0.153993
djlB	11	-0.0644997	-0.0349167	0.628669	0.674159
ygeY	5	-0.893414	-0.483647	0.411988	0.333034
yeeR	5	0.926542	0.501581	0.327794	0.192751
rprA	3	1.33037	0.720193	0.264549	0.122892
moaC	6	-1.43808	-0.778503	0.0822811	0.0133348
sgcX	15	-1.05983	-0.573738	0.237397	0.0992778
manY	12	0.328701	0.177941	0.457224	0.413247
rng	5	-0.866123	-0.468873	0.301273	0.159854
dcuS	6	0.579528	0.313726	0.366892	0.254535
patD	7	0.48873	0.264573	0.500941	0.489459
lpxM	14	1.92144	1.04017	0.00174891	9.80405e-05
yagI	5	-1.31669	-0.712784	0.251552	0.110014
ymfE	6	1.13677	0.615389	0.318618	0.180016
glpG	8	0.898776	0.48655	0.162476	0.0459438
mhpD	14	0.504824	0.273285	0.370241	0.259669
potE	9	0.1607	0.0869946	0.582136	0.611439
atpA	12	-0.782377	-0.423537	0.217374	0.0828365
glnH	12	0.38799	0.210037	0.457953	0.415667
cdd	5	1.69815	0.919286	0.136083	0.0322909
csgE	10	-0.56556	-0.306164	0.498586	0.485309
trkA	7	1.18062	0.639125	0.110453	0.0222217
ybhF	7	0.369296	0.199917	0.447706	0.397812
alsA	5	1.1828	0.640304	0.271006	0.128524
lpxC	6	-1.67229	-0.905288	0.080663	0.0130051
yfcH	15	1.6325	0.88375	0.0237098	0.00248705
yeiW	13	-0.305136	-0.165185	0.534596	0.540751
yafW	5	1.84584	0.999242	0.12892	0.0292999
abgR	10	0.744965	0.403285	0.437752	0.381435
ybcM	11	-0.574002	-0.310735	0.404579	0.320758
epmB	5	-2.35865	-1.27685	0.036119	0.00427983
sseA	6	1.56656	0.848051	0.162423	0.0457484
alpA	12	-0.977167	-0.528987	0.10909	0.0216752
proQ	14	-3.03241	-1.64159	0.00174891	8.98073e-05
yjcZ	8	0.306598	0.165976	0.439465	0.384758
ycbL	15	0.38739	0.209713	0.306898	0.166968
hybB	10	0.774011	0.419009	0.323948	0.187171
hyfH	11	1.77389	0.960289	0.00805945	0.000628456
topA	7	-0.903049	-0.488863	0.30783	0.169223
rutF	13	0.220877	0.119571	0.468322	0.433415
narI	12	-0.7732	-0.41857	0.230303	0.0939463
hyfG	7	1.06928	0.578851	0.241641	0.103735
fliT	5	0.580974	0.314509	0.39328	0.299072
citB	9	0.496494	0.268776	0.468322	0.433381
pfkB	12	-0.281768	-0.152534	0.533153	0.53765
treA	14	0.502078	0.271799	0.34366	0.216862
kdpD	13	-0.479351	-0.259495	0.41295	0.334903
yadK	11	-0.087057	-0.0471281	0.674522	0.732249
aceB	7	0.409812	0.22185	0.365923	0.253351
rfbA	8	0.210598	0.114007	0.583777	0.614922
dgoA	7	1.16951	0.633109	0.276771	0.133485
yhaC	6	-0.624021	-0.337812	0.381642	0.276114
araC	6	0.787344	0.426227	0.293786	0.150884
rihC	9	-0.358409	-0.194024	0.436922	0.380221
qseB	5	-0.7653	-0.414293	0.406543	0.323217
rluB	8	-0.205485	-0.111239	0.591017	0.624705
dosP	12	0.675323	0.365584	0.197588	0.0674418
mdtP	12	0.943425	0.51072	0.300036	0.157511
pflA	12	1.6631	0.900316	0.00328806	0.000209861
gspC	6	-0.724984	-0.392468	0.351316	0.22842
ydeQ	14	-0.906776	-0.490881	0.245646	0.106
rpoE	13	-4.41527	-2.39019	0.00174891	8.34345e-05
puuB	11	0.265785	0.143882	0.573543	0.598117
bdcR	15	1.02807	0.556543	0.0652896	0.00946747
glsB	6	-1.25318	-0.678408	0.166901	0.0481213
yfdF	6	-0.299694	-0.162239	0.528727	0.53115
ybdR	9	-0.990223	-0.536055	0.212321	0.0785392
uvrC	10	0.977679	0.529264	0.3286	0.19368
dcrB	12	1.22119	0.661088	0.0833201	0.0136878
yjdF	5	3.37393	1.82647	0.00598728	0.000441952
ycaM	13	0.570054	0.308597	0.343247	0.216038
garK	8	-0.659481	-0.357008	0.344418	0.218774
adiA	9	0.543319	0.294124	0.344282	0.218591
preT	15	0.558127	0.30214	0.301298	0.160365
yeiE	13	1.43377	0.776168	0.0270057	0.0029152
pqqL	10	-1.05152	-0.569236	0.218182	0.0839161
ybjC	5	2.10119	1.13747	0.351179	0.228223
narH	14	0.246516	0.133451	0.521193	0.519226
phnM	12	0.59984	0.324722	0.407123	0.324995
bepA	13	0.704478	0.381367	0.304244	0.164154
chbF	14	-0.935628	-0.5065	0.315157	0.176322
pepE	6	1.48835	0.805714	0.11287	0.023178
pmbA	5	1.93148	1.0456	0.0910271	0.0156612
fhuD	6	-0.66911	-0.362221	0.399642	0.310744
glxR	5	0.875804	0.474114	0.290788	0.146122
motA	12	0.930549	0.50375	0.262221	0.120566
ttcA	13	1.43417	0.776383	0.0157513	0.00146375
deoB	6	1.06047	0.574082	0.2233	0.0885298
ybgK	7	1.33131	0.720699	0.112428	0.0228687
yedI	13	1.7825	0.96495	0.0879912	0.014968
gstB	10	1.00219	0.542535	0.169632	0.0492853
yafQ	7	-0.448522	-0.242806	0.478412	0.450718
stfR	12	0.598326	0.323902	0.270257	0.128019
secF	5	-1.91005	-1.034	0.0618384	0.00868305
nuoK	8	0.632936	0.342638	0.3004	0.158318
proP	9	-0.480077	-0.259888	0.511108	0.503852
mdtG	5	-1.18544	-0.641733	0.171088	0.0510248
yahF	7	-0.603713	-0.326818	0.344477	0.218906
thiL	12	-0.208747	-0.113005	0.491328	0.472022
yafV	8	1.03468	0.560122	0.187685	0.0613533
ygcS	14	0.41925	0.22696	0.431008	0.369121
ompX	5	-1.31899	-0.71403	0.170022	0.0499535
atpB	14	-1.36979	-0.741533	0.00174891	9.96654e-05
ygdH	7	0.788506	0.426856	0.319901	0.182124
ydhP	7	0.877909	0.475254	0.301273	0.159952
yehB	6	1.56871	0.849217	0.263532	0.121981
yjjA	8	0.450825	0.244053	0.367331	0.256734
yhcH	12	0.557877	0.302005	0.376749	0.269629
glpB	12	-0.409877	-0.221886	0.4317	0.370292
yqjC	12	0.814703	0.441037	0.258342	0.116568
ydcR	12	0.560758	0.303565	0.403948	0.31963
ygjQ	14	-1.07755	-0.583328	0.149885	0.0393409
rffG	13	1.98427	1.07418	0.0079994	0.000621554
ssuC	5	0.545729	0.295429	0.563295	0.58441
yfjL	15	0.436506	0.236301	0.383322	0.281712
btuF	5	0.71431	0.38669	0.39328	0.298903
cbrA	6	0.757675	0.410165	0.362624	0.248652
yhfA	11	0.562166	0.304327	0.293813	0.151244
ykfF	5	-1.06128	-0.574522	0.347344	0.222798
fepB	5	-0.445481	-0.24116	0.431867	0.370729
pyrE	14	-2.42222	-1.31126	0.00174891	9.36486e-05
nrfE	12	0.382112	0.206855	0.379058	0.272754
mepS	14	2.12876	1.1524	0.00174891	9.79172e-05
yhaV	12	-1.02038	-0.552378	0.104899	0.020017
prmB	11	-2.34584	-1.26991	0.00174891	9.72861e-05
yceD	5	-0.365732	-0.197988	0.526034	0.52726
ygaP	13	1.18021	0.638903	0.0169811	0.00159274
ygjP	15	0.968264	0.524167	0.0962093	0.0171669
mntH	6	0.916319	0.496047	0.436922	0.380005
setC	6	-1.2077	-0.653785	0.129493	0.029538
yfaL	7	-0.741769	-0.401555	0.366892	0.255607
ycbZ	14	-1.49127	-0.807292	0.00174891	9.94203e-05
emrD	14	-0.670964	-0.363224	0.208663	0.07572
ypfN	5	0.743841	0.402676	0.39328	0.299466
sulA	10	0.294824	0.159602	0.579049	0.606751
yhfT	10	-0.830335	-0.4495	0.330913	0.197486
sbmC	9	-1.09991	-0.595436	0.220507	0.085861
ssuB	6	1.4013	0.758588	0.0948063	0.0167701
adhP	10	-0.279033	-0.151054	0.434253	0.375013
yjjN	8	-0.131809	-0.0713542	0.677157	0.735297
ydeI	8	0.813856	0.440579	0.270724	0.128315
baeR	14	0.542943	0.293921	0.382759	0.278423
narX	11	1.15179	0.623516	0.171088	0.051035
miaA	15	-1.02071	-0.552559	0.104899	0.0200274
pbpG	8	0.573255	0.31033	0.252979	0.111178
araA	12	-0.665356	-0.360189	0.206075	0.0740559
atoB	8	-0.795535	-0.430661	0.353472	0.233448
chbC	7	-1.37172	-0.742576	0.217032	0.0822914
dam	10	2.18613	1.18345	0.00184455	0.000106467
yfeZ	5	1.14422	0.619419	0.298742	0.156102
asmA	11	-1.05595	-0.571636	0.286666	0.141758
eutN	5	-1.0971	-0.593914	0.374049	0.266451
ugpE	6	0.715956	0.387581	0.36094	0.246191
yieH	14	0.130641	0.0707219	0.556556	0.574534
waaU	15	-0.163852	-0.088701	0.559084	0.578558
yhaM	9	0.185071	0.100188	0.593248	0.627391
yehM	9	0.790709	0.428048	0.328905	0.19415
eutG	6	2.13862	1.15774	0.124756	0.0274411
xylF	12	-0.909239	-0.492214	0.184499	0.0586034
yjiM	13	0.341237	0.184727	0.438884	0.383758
yeeA	6	-1.31891	-0.713987	0.251463	0.109836
sgbU	14	1.06537	0.576734	0.238929	0.10156
gspF	7	-1.97302	-1.06809	0.0209356	0.00212052
yegX	8	0.836164	0.452655	0.363338	0.24956
wcaK	8	0.942809	0.510387	0.293786	0.150918
thiG	14	-0.835024	-0.452038	0.18517	0.0594938
uraA	11	-1.3298	-0.719881	0.079572	0.0127496
recR	13	0.541752	0.293276	0.383322	0.281193
srlA	15	0.111944	0.0606008	0.517902	0.513791
yjeN	12	0.503093	0.272348	0.384865	0.283707
cbrC	15	0.485909	0.263045	0.352616	0.230831
phr	14	-0.236382	-0.127965	0.466672	0.429271
yeeS	12	-0.245979	-0.13316	0.539352	0.548241
yciK	5	-0.477787	-0.258649	0.414549	0.336806
ybgD	11	-1.03975	-0.562866	0.194273	0.0656944
yhhN	10	0.726891	0.3935	0.357384	0.241291
yfeH	9	-1.17799	-0.6377	0.330551	0.197032
rlpA	8	-0.862364	-0.466838	0.316753	0.17782
yhfZ	7	-0.240202	-0.130032	0.590187	0.623336
mrdB	6	-1.48099	-0.801731	0.307683	0.168368
tusE	9	-2.15821	-1.16834	0.0116556	0.000980037
pinR	8	0.456777	0.247275	0.435028	0.375802
rcsF	9	1.1375	0.615783	0.0969059	0.0176622
puuR	5	1.14191	0.61817	0.203758	0.0724296
yheT	6	1.13228	0.612958	0.232559	0.0952538
rlmL	5	1.271	0.688052	0.366892	0.255185
ptrA	13	-0.540123	-0.292394	0.419888	0.350608
mdtL	7	1.27795	0.691816	0.117688	0.0245918
paaY	5	-0.453037	-0.245251	0.500941	0.489355
yjbD	10	-0.679768	-0.36799	0.527175	0.528843
rhsD	11	0.536648	0.290513	0.350599	0.227175
rsuA	14	0.287566	0.155673	0.51518	0.509661
ygiD	7	0.415389	0.22487	0.46989	0.436822
clsB	5	-0.595609	-0.322431	0.426716	0.362819
osmC	11	0.272743	0.147649	0.413803	0.335764
yncE	8	0.876692	0.474595	0.353472	0.233531
ybhN	8	0.913464	0.494502	0.302886	0.163227
fadD	8	-0.896228	-0.485171	0.282385	0.13823
pgpB	11	0.253241	0.137091	0.441577	0.388567
malQ	12	-0.66609	-0.360586	0.217374	0.0827783
sapD	15	0.548408	0.296879	0.331981	0.198713
argI	11	0.584996	0.316686	0.346865	0.221772
mutL	5	-1.7792	-0.963167	0.294087	0.151548
rnhB	5	0.21893	0.118517	0.690135	0.751688
dcuD	9	0.382478	0.207053	0.443604	0.391572
mtlA	5	-0.159053	-0.0861027	0.622029	0.665942
flhC	6	2.3859	1.2916	0.0728903	0.0111856
hyfR	8	0.596391	0.322855	0.486123	0.462975
tpx	10	0.849058	0.459635	0.259426	0.118012
dacD	12	-0.413958	-0.224095	0.387781	0.288716
ygdD	6	0.68393	0.370244	0.49729	0.481992
tnaB	9	2.01311	1.08979	0.00174891	9.99264e-05
ydeE	15	0.668179	0.361717	0.170022	0.0500127
rna	12	1.07989	0.584595	0.0538653	0.00708518
feoC	10	0.375666	0.203366	0.498586	0.484949
marR	15	0.822912	0.445481	0.198092	0.0682184
fieF	14	0.169898	0.0919739	0.48929	0.468977
yigM	11	1.46359	0.792313	0.019903	0.0019607
sxy	8	-0.777829	-0.421076	0.31831	0.179373
tolA	9	-2.76257	-1.49551	0.00174891	9.59018e-05
sdhA	7	1.32522	0.717406	0.138014	0.0330181
rpsS	1	-2.15524	-1.16673	0.336499	0.20702
ecpD	7	-0.311605	-0.168686	0.476648	0.447733
nagZ	6	0.632529	0.342418	0.419888	0.350956
ybhS	9	-0.977556	-0.529197	0.203174	0.0719984
acpT	12	0.695562	0.376541	0.311149	0.172688
exoX	13	0.842544	0.456109	0.163311	0.0463158
artQ	5	0.872367	0.472254	0.400785	0.313835
ccmA	13	0.615196	0.333035	0.30103	0.159223
deoC	5	0.499969	0.270657	0.41703	0.344567
ybdD	5	-0.27904	-0.151058	0.528941	0.531642
ybhQ	6	0.762445	0.412748	0.383322	0.28112
cadC	8	0.382196	0.206901	0.436922	0.37936
fruB	14	0.841965	0.455795	0.140461	0.0343785
metI	6	0.921658	0.498937	0.410582	0.330954
xdhB	7	-1.13438	-0.614093	0.203758	0.0723526
ompC	9	-2.00136	-1.08343	0.0500396	0.00644311
dusB	6	-1.05292	-0.569997	0.258923	0.116942
yiaN	7	0.123501	0.0668569	0.547061	0.559264
nagC	5	1.1922	0.645392	0.155085	0.0421754
ybhJ	9	-0.763994	-0.413586	0.366892	0.255668
yfbM	6	4.17245	2.25874	0.00174891	9.67846e-05
ygiC	11	0.440337	0.238375	0.360405	0.245482
rsxB	12	0.798592	0.432316	0.217032	0.0822509
ygiS	11	-0.207325	-0.112235	0.466672	0.429316
entC	7	-0.520949	-0.282014	0.485518	0.461926
yggU	5	-1.52786	-0.827102	0.31831	0.179389
yqhD	12	1.15793	0.626843	0.0623046	0.00878803
ybaP	7	1.53008	0.828306	0.10958	0.021955
yfjT	6	0.881989	0.477462	0.347344	0.222955
gfcD	14	1.59065	0.861095	0.016072	0.00149856
ybiP	10	0.242118	0.13107	0.57165	0.595033
uxuR	8	0.21108	0.114267	0.563295	0.58446
bamE	5	-1.3068	-0.707433	0.328905	0.194316
ydiM	14	-1.25905	-0.681584	0.0921293	0.0159531
ydiJ	8	0.698254	0.377998	0.285312	0.140534
argR	13	-0.746593	-0.404166	0.270257	0.127972
yahM	5	1.16984	0.633291	0.314849	0.175712
gshB	10	-1.14806	-0.6215	0.149095	0.0386846
livJ	15	-1.32002	-0.714589	0.00545714	0.000386161
rtn	12	-0.775433	-0.419779	0.335876	0.204978
wzxC	9	-0.457028	-0.247411	0.344282	0.218353
cysA	14	-2.27186	-1.22987	0.00174891	9.50668e-05
wcaE	14	-1.10188	-0.596501	0.170022	0.0499319
aldB	12	0.065201	0.0352964	0.753494	0.830316
yadM	8	0.599028	0.324282	0.393884	0.300911
yafY	8	-0.716797	-0.388036	0.423894	0.358045
dusA	5	0.455041	0.246335	0.414549	0.33821
cyoA	7	-0.593982	-0.321551	0.374049	0.266306
yhcC	14	0.550762	0.298154	0.400785	0.314858
fdoG	14	1.20165	0.650508	0.0113939	0.000948539
mqo	13	0.245464	0.132881	0.459689	0.417772
casA	11	-0.865735	-0.468664	0.390465	0.294027
mnmG	13	-1.39355	-0.754392	0.0750935	0.0116251
recN	5	1.06877	0.578577	0.380049	0.273843
ycbK	5	3.20622	1.73568	0.0623092	0.00888648
rstB	8	-1.90585	-1.03173	0.00618339	0.000458143
yegI	14	-0.452694	-0.245065	0.441155	0.388073
gatD	14	1.08082	0.585101	0.059457	0.00813417
bssR	8	0.305445	0.165352	0.449747	0.401179
erpA	11	-3.13346	-1.69629	0.00174891	9.73405e-05
yciM	11	-1.82516	-0.988048	0.00174891	9.99652e-05
opgB	7	1.33105	0.72056	0.131832	0.0305836
ydjE	7	-1.00005	-0.541377	0.20969	0.0772749
malM	7	0.82151	0.444722	0.319901	0.182
gadW	14	0.4049	0.219191	0.468322	0.43331
trpD	15	-2.94772	-1.59574	0.00174891	8.95034e-05
ccmB	15	1.21107	0.655611	0.0711447	0.010661
ybjO	5	1.52086	0.823315	0.131072	0.0302619
ytfB	5	1.48754	0.805276	0.155415	0.0426101
yjaZ	12	1.01811	0.551154	0.0872953	0.0148218
yjaA	5	-0.432128	-0.233931	0.4206	0.353254
ybaY	6	-0.556322	-0.301164	0.419888	0.350557
ydbC	13	0.970904	0.525597	0.132225	0.0308584
ldhA	9	-0.5235	-0.283395	0.457362	0.414641
mprA	5	-1.60172	-0.867085	0.156455	0.0430689
iscU	4	-1.97992	-1.07183	0.0623703	0.00891351
tonB	9	-1.05722	-0.572322	0.311478	0.173043
eutJ	13	-0.297287	-0.160936	0.500764	0.48873
rlmJ	5	-0.561087	-0.303743	0.388075	0.28915
cyaA	10	3.50112	1.89532	0.00174891	9.3455e-05
ybhA	7	-0.513431	-0.277944	0.394888	0.302007
potG	10	-0.171684	-0.0929406	0.574212	0.599911
bcsE	8	-0.829352	-0.448968	0.302296	0.161941
qseC	8	-2.48382	-1.34461	0.0113477	0.000939525
rihA	10	1.10663	0.599069	0.101949	0.0188983
fecR	6	0.803783	0.435126	0.337023	0.208032
yfcG	13	-0.795956	-0.430889	0.176815	0.0540219
uxuA	9	0.564649	0.305671	0.423894	0.359451
fucP	8	-0.520869	-0.281971	0.457224	0.413204
ycaQ	9	-0.977213	-0.529012	0.191403	0.0637039
wzc	6	-1.07824	-0.583702	0.176879	0.0541395
ybgO	10	0.410182	0.222051	0.383322	0.280907
ydeJ	9	0.615325	0.333104	0.36282	0.248988
aroM	14	-0.371394	-0.201053	0.454914	0.410093
agaI	8	0.324799	0.175829	0.49412	0.475892
yiiX	10	-1.07464	-0.581755	0.234166	0.0961722
lysS	6	-1.64224	-0.889021	0.0460187	0.00579767
putA	13	-1.21645	-0.658523	0.0785958	0.0124155
atoE	14	0.37201	0.201387	0.403671	0.319142
ypdC	11	1.03516	0.560379	0.096839	0.0173274
sspA	13	-1.06802	-0.578168	0.0789276	0.0125603
yffP	10	-1.05401	-0.570584	0.135474	0.0318438
yedE	5	2.24618	1.21596	0.0623092	0.00888749
tdcB	7	-1.19314	-0.645901	0.125948	0.0279256
yidP	14	0.964883	0.522337	0.190414	0.0628268
ccmF	8	1.37625	0.74503	0.159616	0.0444949
ttdT	15	0.560901	0.303642	0.318256	0.179105
pflB	14	1.12628	0.60971	0.103413	0.0195427
yjaG	8	1.16782	0.632194	0.0652896	0.00946861
wcaD	6	0.743727	0.402615	0.481857	0.455836
cbdA	14	-1.05072	-0.568802	0.153101	0.0409136
gspH	12	0.770244	0.416969	0.278234	0.134809
rluF	5	1.06915	0.578782	0.255161	0.113264
yegQ	5	-1.62034	-0.877168	0.126486	0.0283344
lpxA	3	0.71791	0.388638	0.400441	0.312013
acnA	13	-1.02262	-0.55359	0.262779	0.121481
hisD	14	-2.43118	-1.31611	0.00174891	9.56161e-05
wcaG	11	0.620668	0.335997	0.407157	0.325627
yghA	12	-0.744783	-0.403186	0.217721	0.0833918
ygjH	6	-0.303859	-0.164493	0.585717	0.617477
deoD	5	-2.34862	-1.27142	0.0713077	0.0107646
zupT	11	0.75773	0.410195	0.350346	0.226428
ybcK	8	-0.674865	-0.365336	0.38406	0.282748
dapA	7	-0.747166	-0.404476	0.314849	0.175959
pitA	14	-0.364703	-0.197431	0.43276	0.372609
glxK	8	-0.431517	-0.233601	0.547505	0.559872
npr	6	-0.396816	-0.214815	0.522092	0.520529
yjbM	5	-0.810494	-0.438759	0.486338	0.463584
fimE	11	0.720703	0.39015	0.285937	0.141239
yaaW	11	0.562293	0.304396	0.329812	0.195895
dinJ	6	-1.00089	-0.541829	0.352385	0.230484
gcvA	15	6.84318	3.70454	0.00174891	7.30166e-05
ruvB	13	-1.75654	-0.950897	0.00174891	9.95214e-05
chiP	5	-0.806086	-0.436373	0.396913	0.305785
nuoM	12	1.39192	0.753513	0.128669	0.0291002
tar	13	-1.05187	-0.569425	0.30783	0.169009
phnJ	13	0.809721	0.43834	0.170022	0.0495954
gsiB	11	0.83798	0.453638	0.255913	0.113957
potA	8	-0.707385	-0.382941	0.322369	0.184896
yqjH	6	1.54715	0.837547	0.124863	0.0275463
aroE	14	-2.09751	-1.13548	0.00174891	9.65389e-05
dld	9	0.817486	0.442544	0.132025	0.0307157
waaP	13	0.556074	0.301029	0.397388	0.307037
ygeX	11	0.692938	0.37512	0.238489	0.10033
yciV	9	-0.178324	-0.0965354	0.635782	0.683665
adiC	5	-1.7093	-0.925325	0.130469	0.0300504
thiF	6	-1.56628	-0.8479	0.10895	0.0214673
yceH	12	1.07052	0.579521	0.106303	0.0206494
patA	5	-1.63707	-0.886223	0.190192	0.0627006
ybbA	15	1.04417	0.565258	0.0948321	0.0168159
paaG	6	-0.8492	-0.459712	0.32847	0.193333
plsY	12	0.802634	0.434504	0.321545	0.183525
hofB	5	-0.581244	-0.314655	0.486786	0.464626
ybiO	5	-1.80988	-0.979773	0.285937	0.141167
cusR	5	-2.28851	-1.23888	0.0854524	0.0143686
yigZ	10	1.12046	0.606556	0.135633	0.0320302
sfsB	8	0.382577	0.207107	0.468747	0.434536
flhB	12	-0.954402	-0.516663	0.16515	0.0472348
hspQ	14	-0.510172	-0.27618	0.414549	0.338092
setB	14	-0.20063	-0.10861	0.546624	0.558516
yiaV	5	-1.61735	-0.875548	0.229819	0.0935579
rpoD	8	-2.51186	-1.35979	0.00174891	9.89223e-05
yicC	14	-2.45002	-1.32631	0.00174891	9.56122e-05
yiiG	11	-0.0751286	-0.0406707	0.628669	0.674446
emrA	5	2.32296	1.25753	0.108072	0.021203
btuD	15	-0.674368	-0.365068	0.240986	0.10332
yaaA	9	0.524267	0.283811	0.49729	0.481752
ybgI	14	0.121883	0.0659808	0.620803	0.664285
yjbH	9	1.13479	0.614317	0.170959	0.0506672
ygcP	15	-1.66071	-0.899023	0.0191305	0.00185275
yiaT	8	2.72325	1.47422	0.00561905	0.000405415
sibC	5	0.357871	0.193732	0.420299	0.351415
eptC	8	0.140918	0.0762857	0.610015	0.650371
rydC	1	-0.128508	-0.0695674	0.845689	0.937542
elaA	9	-1.13106	-0.612295	0.150745	0.0398956
yfbV	11	0.972383	0.526397	0.158689	0.0439923
yceG	9	1.83406	0.992866	0.00174891	9.99734e-05
uhpC	13	-0.255526	-0.138329	0.525007	0.525406
ytfL	11	-1.04702	-0.5668	0.383322	0.280529
aroC	11	-2.82149	-1.52741	0.00174891	9.38509e-05
atoC	15	0.610682	0.330591	0.222285	0.0871391
chbG	15	0.578185	0.312999	0.364271	0.250589
polA	9	2.70679	1.46531	0.00174891	9.76015e-05
araE	12	-0.529526	-0.286658	0.398866	0.309998
rplE	2	-1.78736	-0.967581	0.230437	0.0941188
thiE	5	-0.738942	-0.400024	0.412647	0.33391
rsgA	2	0.453356	0.245423	0.591017	0.624556
cpdB	9	-1.14814	-0.621543	0.163714	0.0464757
iraM	5	-1.06766	-0.577975	0.267177	0.125479
tesB	13	0.0538079	0.0291288	0.657927	0.711859
yfiF	11	0.19577	0.105979	0.5933	0.627611
ybaA	12	0.440611	0.238523	0.436747	0.378402
yjcO	12	-0.993	-0.537558	0.184499	0.0588813
nlpA	9	0.475951	0.257655	0.49484	0.477318
ynjI	13	0.709675	0.384181	0.358609	0.243131
sdhE	5	1.89111	1.02375	0.0854524	0.0143019
ybjQ	7	1.31877	0.71391	0.400785	0.312585
ecpB	12	0.512049	0.277196	0.454679	0.409533
ygbN	12	0.64377	0.348503	0.338963	0.211379
ydcI	11	0.673164	0.364415	0.387781	0.288379
chrR	5	-0.606967	-0.32858	0.464993	0.425651
yfcF	8	-0.522716	-0.282971	0.450754	0.403397
btuB	11	-0.755769	-0.409134	0.376962	0.270459
gcl	14	-0.50297	-0.272281	0.337023	0.208184
ppiA	7	0.646641	0.350057	0.376962	0.270793
yphB	12	0.621073	0.336216	0.44019	0.386125
cusC	6	1.29635	0.701775	0.182242	0.0571515
rsmA	5	-1.80458	-0.976903	0.0640028	0.00918233
casD	7	-0.735977	-0.398419	0.414549	0.337847
metE	14	-2.6914	-1.45698	0.00174891	9.12813e-05
ggt	13	-0.692121	-0.374678	0.4206	0.353386
uspF	8	1.14684	0.620837	0.197588	0.067303
speC	12	-0.704905	-0.381598	0.335517	0.203995
yhfS	7	0.63456	0.343517	0.468322	0.433058
maa	13	1.00932	0.546395	0.196901	0.066934
ylbF	8	1.09188	0.591086	0.292099	0.147561
oppC	5	1.13742	0.615741	0.240584	0.102613
slt	14	0.760168	0.411515	0.258923	0.117168
ansA	5	0.678572	0.367343	0.399716	0.310912
flhA	10	-1.00619	-0.544701	0.293019	0.148884
glgP	5	1.14361	0.619089	0.229015	0.0926667
tnaA	13	2.84531	1.5403	0.00174891	9.36822e-05
agp	12	0.65379	0.353928	0.364895	0.251456
prmA	15	-0.57845	-0.313143	0.39655	0.305038
yeaG	14	0.33847	0.18323	0.477482	0.449458
ygaV	5	-0.70731	-0.3829	0.420755	0.353782
ybjE	11	-0.675545	-0.365704	0.449098	0.399796
sra	2	-0.231942	-0.125561	0.725558	0.796712
flgH	8	1.10623	0.598855	0.0969059	0.0176677
tynA	6	-0.611529	-0.33105	0.393677	0.300363
yrfG	8	0.527821	0.285735	0.333742	0.20199
nudF	15	1.20998	0.655019	0.0328553	0.00376546
tatC	6	-1.85669	-1.00511	0.0248764	0.00261631
yhbO	10	0.919739	0.497899	0.171106	0.0512806
ogrK	8	0.602793	0.32632	0.449463	0.400435
exuR	13	-1.44101	-0.780088	0.00428822	0.000289165
nirD	5	-0.238446	-0.129082	0.607601	0.646741
yibQ	5	0.903521	0.489119	0.340515	0.212999
yihU	7	0.426671	0.230977	0.583777	0.614947
mukB	6	-1.14052	-0.617416	0.30231	0.162581
fimC	5	-1.69808	-0.91925	0.18517	0.0595399
torD	10	-1.17164	-0.634266	0.10909	0.0216218
paoC	7	-0.183596	-0.0993893	0.600625	0.636694
xerC	8	-0.64919	-0.351437	0.360615	0.245774
ynfL	12	1.09797	0.594385	0.170022	0.0498597
yhhZ	7	1.19988	0.649552	0.256294	0.114506
rimI	6	2.92011	1.5808	0.00277509	0.000167109
hyaB	5	-0.981062	-0.531096	0.436547	0.377962
yhbV	6	-1.87611	-1.01563	0.0623092	0.00888184
dmlA	14	0.559398	0.302829	0.267097	0.124743
racC	5	0.895209	0.484619	0.354087	0.235228
idnT	5	-0.9034	-0.489053	0.389471	0.291165
yhiJ	12	-0.263336	-0.142556	0.464312	0.424521
glgX	11	1.02656	0.555726	0.390465	0.294073
wbbH	8	-2.04001	-1.10436	0.0654555	0.00951789
yaaX	6	-0.830669	-0.449681	0.29582	0.153262
yghW	8	-0.387746	-0.209905	0.470654	0.438185
pnp	6	-2.92721	-1.58464	0.00174891	9.95821e-05
yiaM	11	0.794688	0.430202	0.191403	0.0637374
yshB	4	-0.901185	-0.487854	0.366892	0.25453
uidA	12	-0.422823	-0.228894	0.406924	0.323928
yffQ	5	-1.5733	-0.8517	0.109956	0.0220912
wcaB	8	1.14597	0.620367	0.162426	0.0458612
prpR	10	-0.99588	-0.539117	0.164604	0.0468195
loiP	8	0.222421	0.120407	0.506772	0.497125
ynfM	11	0.85955	0.465315	0.217026	0.0819342
fepC	6	-1.37701	-0.745439	0.120571	0.0255681
eutT	10	0.197178	0.106742	0.614478	0.655811
rlmI	5	-0.469305	-0.254057	0.423894	0.35948
aas	8	-0.748307	-0.405094	0.368062	0.257488
yeiG	6	1.00525	0.54419	0.353329	0.232393
wcaM	6	-1.09072	-0.590457	0.353801	0.234586
fliL	13	-0.952845	-0.51582	0.252035	0.110505
nrdD	6	0.757644	0.410149	0.285482	0.140804
frlD	10	0.469313	0.254061	0.415618	0.341516
ygeA	13	0.481299	0.26055	0.401373	0.315679
smg	6	0.184453	0.0998533	0.665596	0.72145
basR	14	0.641344	0.34719	0.273504	0.13062
yafT	5	0.0833568	0.045125	0.723149	0.793677
mreD	5	-0.988878	-0.535326	0.497026	0.481092
nrfC	5	0.96573	0.522796	0.302296	0.162333
nrfD	6	-0.658078	-0.356249	0.4206	0.352998
sfsA	12	-0.329151	-0.178185	0.522546	0.521299
nlpI	6	-2.58257	-1.39807	0.00174891	9.89369e-05
gadY	5	1.13483	0.61434	0.404528	0.320381
yobD	13	-0.912287	-0.493864	0.343372	0.216299
sstT	11	-1.06216	-0.574995	0.365923	0.253216
gspG	15	0.534798	0.289512	0.374311	0.266741
frvA	7	0.998821	0.540709	0.240589	0.102868
azoR	12	-0.183165	-0.0991556	0.649322	0.700747
yqjA	11	0.529257	0.286512	0.387123	0.287259
fepD	5	1.73569	0.93961	0.197693	0.06783
folM	12	-0.787069	-0.426078	0.343993	0.217167
yadS	12	0.808224	0.43753	0.203472	0.0721603
ygcU	11	1.03276	0.559084	0.205563	0.0737575
purM	13	-2.58112	-1.39728	0.00174891	9.29377e-05
gabP	15	0.940559	0.509169	0.13851	0.0334015
ydgK	14	0.124228	0.0672507	0.693337	0.756522
nlpE	6	-0.590518	-0.319676	0.400785	0.313865
yeeY	14	-0.865166	-0.468355	0.124756	0.0274315
yecE	6	1.33029	0.720147	0.229315	0.0932251
xisE	6	0.711687	0.38527	0.365923	0.253154
ydhK	13	-0.0912605	-0.0494036	0.66719	0.723723
allR	9	1.43	0.774127	0.121017	0.0258778
rhaR	11	1.23693	0.669606	0.0385211	0.00461846
fucU	8	-0.361644	-0.195775	0.400785	0.314114
ytfK	7	-0.659996	-0.357287	0.438317	0.382354
yagU	6	0.964545	0.522154	0.333571	0.201523
sapF	5	0.835874	0.452498	0.380743	0.27534
zwf	14	-2.27303	-1.2305	0.00174891	9.55643e-05
bglB	7	-0.94921	-0.513852	0.278083	0.134439
dadA	13	0.740509	0.400873	0.301797	0.161246
cstA	14	0.634958	0.343733	0.424593	0.3605
ybaQ	7	-0.932688	-0.504908	0.422552	0.355879
yqjE	5	0.32486	0.175862	0.582136	0.611373
wcaN	11	0.42276	0.22886	0.353472	0.233643
entF	12	1.00397	0.543497	0.10909	0.0216313
rsmG	5	-0.311207	-0.168471	0.581242	0.610017
mcrA	9	0.470154	0.254516	0.454521	0.409039
ycaL	12	0.433021	0.234415	0.450182	0.402385
mhpA	9	-0.209004	-0.113144	0.520144	0.517314
glmS	8	-0.837611	-0.453438	0.324203	0.18773
cmoB	7	0.476789	0.258109	0.351179	0.228234
ytfT	14	0.921747	0.498986	0.149885	0.0393949
ydhT	8	1.2221	0.661579	0.0948063	0.016785
sspB	7	0.672739	0.364186	0.35194	0.229119
ymfM	7	1.30471	0.706302	0.260869	0.119454
rsmC	10	0.985236	0.533355	0.203758	0.0724922
nth	6	-1.60161	-0.867027	0.225737	0.0901512
rbn	12	0.233513	0.126412	0.485802	0.462398
mdtE	6	-0.76646	-0.414921	0.443604	0.391582
purF	14	-2.57495	-1.39394	0.00174891	9.2321e-05
elfD	13	-0.828795	-0.448666	0.162426	0.0458359
yhhM	9	0.56945	0.30827	0.389471	0.291054
ybjS	13	0.376494	0.203814	0.305848	0.165248
fabR	6	2.20659	1.19453	0.0726093	0.0111044
grxA	5	0.706826	0.382638	0.409808	0.329793
djlA	14	-0.941199	-0.509516	0.147905	0.0379125
ycbX	14	0.558164	0.30216	0.364933	0.251991
ynbB	6	0.815603	0.441524	0.353472	0.233843
lsrA	6	2.97757	1.6119	0.00254557	0.000151169
phoB	9	0.906374	0.490663	0.225737	0.0903159
ygaU	7	0.394041	0.213313	0.419501	0.348797
yjhF	5	1.27975	0.692788	0.193143	0.0651496
yjhI	13	-0.107246	-0.0580574	0.649031	0.700254
ynfG	14	0.950202	0.514389	0.149178	0.0388717
cydC	5	0.101823	0.0551215	0.690394	0.752449
rnr	6	-0.960949	-0.520207	0.268729	0.126922
potB	12	-1.15617	-0.625889	0.0824771	0.0134349
ydbH	7	0.495501	0.268238	0.366892	0.254834
dgcZ	11	0.635674	0.344121	0.430526	0.368568
panB	9	-1.08274	-0.586138	0.126075	0.0280237
endA	5	0.250472	0.135592	0.552249	0.567329
yidA	10	-1.04555	-0.566006	0.315355	0.176685
rcsD	5	-0.857049	-0.463961	0.465307	0.42688
psd	9	-0.525363	-0.284404	0.376123	0.269077
frwC	11	-0.332175	-0.179822	0.468747	0.435109
mppA	9	0.224515	0.12154	0.569477	0.592139
purL	14	-2.47608	-1.34042	0.00174891	9.53072e-05
ttdR	11	-1.27027	-0.687656	0.0513238	0.00665119
leuD	15	-1.19831	-0.648701	0.0140481	0.00123967
yfcD	7	0.510721	0.276478	0.483658	0.458674
tehB	5	-2.02081	-1.09396	0.0521316	0.00680724
ldtB	7	-0.732111	-0.396326	0.39328	0.298214
minD	13	-0.873286	-0.472751	0.096839	0.0173872
ydjL	10	-0.813449	-0.440359	0.295741	0.153139
dedA	7	-0.186253	-0.100828	0.633897	0.68111
ybgQ	5	-0.972795	-0.52662	0.411269	0.331768
ygbI	14	1.01756	0.550853	0.35194	0.22906
ybhG	5	-0.947512	-0.512933	0.372426	0.263815
yiiQ	5	-1.75974	-0.952628	0.262221	0.120719
garL	5	-0.601157	-0.325435	0.46203	0.421507
setA	10	0.616794	0.3339	0.333571	0.201098
ydgI	15	0.600074	0.324849	0.255027	0.112761
eutR	10	-0.224279	-0.121413	0.57392	0.599147
frmB	13	-0.464687	-0.251557	0.373037	0.264799
coaD	5	-0.726348	-0.393207	0.780303	0.862673
yicL	14	0.676756	0.36636	0.341754	0.214627
focA	8	1.51335	0.819249	0.0472949	0.00598471
sufE	5	0.59521	0.322215	0.415618	0.341207
epmA	5	-0.581164	-0.314611	0.350599	0.22712
yfdR	14	1.15772	0.626727	0.197801	0.0679537
menA	11	-1.17798	-0.637695	0.322369	0.185161
citE	11	-1.04702	-0.5668	0.353472	0.233473
phnP	7	0.484161	0.262099	0.517779	0.513526
codA	5	0.386598	0.209284	0.521101	0.518925
sdiA	11	-0.627399	-0.339641	0.34366	0.216708
yiaK	6	1.82299	0.986869	0.137489	0.0328118
ygiF	6	-0.920471	-0.498294	0.3152	0.176511
xapB	5	0.948253	0.513334	0.25954	0.118189
hyfJ	5	0.980443	0.53076	0.213301	0.0794343
yjfM	5	-1.11695	-0.60466	0.216616	0.0816308
csgF	5	-1.72416	-0.933371	0.191517	0.0643068
cutC	13	0.179515	0.0971799	0.493996	0.475489
nfrA	15	0.426029	0.23063	0.351149	0.227824
ecpR	5	1.54026	0.833815	0.267177	0.125142
rtcB	13	-0.908286	-0.491698	0.324226	0.187954
yfcS	14	-0.475162	-0.257228	0.431867	0.371247
cusA	5	1.63269	0.883851	0.338963	0.210714
rseA	14	-1.69289	-0.916441	0.00646014	0.000484027
ryeA	8	-0.508614	-0.275337	0.457362	0.414089
frvX	14	-1.43713	-0.777989	0.0700354	0.0104754
hdfR	11	-1.09865	-0.594753	0.0734782	0.0113054
gloA	10	-0.746872	-0.404317	0.291923	0.147193
lsrD	11	-0.99975	-0.541212	0.235105	0.0971451
yphC	13	0.57779	0.312785	0.275504	0.13211
xylH	6	-2.05965	-1.11499	0.059457	0.00812672
yadN	8	1.7361	0.939831	0.139651	0.0339568
lldD	13	-1.07825	-0.583705	0.292404	0.148253
upp	9	1.82037	0.985451	0.065698	0.00957138
xthA	13	-0.731724	-0.396117	0.315073	0.176177
flgK	6	0.547962	0.296638	0.428132	0.365331
rof	8	0.535409	0.289842	0.616996	0.659184
mngB	6	0.626467	0.339136	0.410565	0.330638
thiI	7	-1.92482	-1.042	0.0713814	0.0108037
tgt	7	-0.94772	-0.513046	0.336349	0.206315
yiiS	7	0.930387	0.503663	0.2281	0.0919719
clcB	7	0.906526	0.490745	0.508496	0.499778
speG	15	1.01869	0.551464	0.0206248	0.00204897
yccE	11	0.269645	0.145972	0.558878	0.578171
frlR	11	0.170477	0.0922874	0.657927	0.711825
yhgA	5	-1.33388	-0.722093	0.21297	0.0788384
yggS	7	3.10513	1.68096	0.00847301	0.000679515
yeaD	9	-1.67848	-0.908639	0.105692	0.0203547
ycjP	5	0.590819	0.319838	0.396814	0.305462
ydhU	8	-0.261676	-0.141658	0.579741	0.608017
hsdS	10	0.386448	0.209202	0.530305	0.533454
yohC	15	-1.11863	-0.605566	0.0937796	0.0164541
abgT	12	0.584479	0.316406	0.329149	0.194552
gfcE	12	-0.972053	-0.526218	0.290356	0.145538
aroK	10	-2.79254	-1.51174	0.00174891	9.55525e-05
uup	8	-1.63292	-0.883978	0.0521014	0.00676641
oppB	15	-1.05294	-0.570006	0.139592	0.0338682
fucO	5	-1.6056	-0.869189	0.191493	0.0638782
ryjA	8	-1.71982	-0.931019	0.0734782	0.0113166
ynjA	5	2.0202	1.09363	0.0685352	0.0101179
kdsD	5	0.592123	0.320544	0.603177	0.640403
yicO	5	0.660818	0.357732	0.498586	0.485244
ruvC	11	-0.595838	-0.322556	0.324854	0.188814
yffS	14	-0.843539	-0.456648	0.244491	0.105162
yacH	7	0.283782	0.153625	0.478482	0.450917
dsdC	6	-0.358075	-0.193843	0.457362	0.4137
rspB	14	-0.495419	-0.268194	0.365923	0.25335
satP	5	1.90617	1.0319	0.116323	0.0241228
guaB	5	-2.15155	-1.16474	0.0723169	0.0110374
kdsB	3	2.69277	1.45773	0.0422888	0.0051752
yjeH	7	1.56279	0.846011	0.121017	0.0258919
hybO	11	0.23059	0.124829	0.497833	0.483045
yaiL	9	0.596318	0.322815	0.364271	0.250589
ydjJ	13	0.697835	0.377771	0.250156	0.108779
frdC	7	-0.645863	-0.349636	0.389939	0.293338
cysB	15	-2.7286	-1.47712	0.00174891	9.22464e-05
hcp	5	-0.971181	-0.525746	0.585555	0.617143
menB	13	0.439087	0.237699	0.464226	0.424214
bolA	11	-0.612125	-0.331372	0.391949	0.295981
ynaI	13	1.04564	0.566054	0.131393	0.0303726
ydiU	10	-0.762485	-0.412769	0.344282	0.218182
fetB	13	0.149132	0.0807322	0.551465	0.565975
evgS	11	0.514615	0.278586	0.431867	0.371006
betA	10	0.915695	0.495709	0.290356	0.145266
uidR	8	-1.12147	-0.607103	0.267835	0.126203
fetA	5	-0.308626	-0.167074	0.553723	0.569457
nadC	14	-0.663396	-0.359127	0.122961	0.0264443
yncG	15	-0.508485	-0.275267	0.457362	0.413975
yfbN	7	-0.460552	-0.249319	0.438317	0.382599
yfjP	13	0.63971	0.346306	0.22105	0.0861847
phnG	11	1.20313	0.65131	0.0349003	0.00411606
rnlA	10	0.710089	0.384405	0.281832	0.137689
yihP	14	-0.77546	-0.419793	0.214838	0.0807826
phoA	13	-0.721523	-0.390594	0.23869	0.100746
rseB	5	-2.60519	-1.41031	0.0147563	0.00133084
ycjY	5	-2.16071	-1.1697	0.131433	0.0304183
rpoS	15	-1.44736	-0.783526	0.00508489	0.000355586
yccS	6	-0.291121	-0.157598	0.66719	0.723733
flgF	10	0.815723	0.441589	0.318618	0.179935
flgA	13	-1.99729	-1.08123	0.0928158	0.0161995
csiR	7	-1.02881	-0.556942	0.307031	0.167421
bluF	5	-1.03806	-0.561949	0.340415	0.212831
cirA	13	-0.244279	-0.13224	0.458778	0.416689
nagE	10	0.391166	0.211757	0.382701	0.277712
gatA	5	2.01398	1.09026	0.0998965	0.0183792
proX	12	-0.87413	-0.473208	0.216798	0.0817593
aspC	9	-2.20152	-1.19179	0.00396615	0.000260844
msrA	6	1.5996	0.865938	0.0693493	0.010282
glnA	13	-2.51682	-1.36247	0.00174891	9.58588e-05
wcaL	7	-0.116238	-0.062925	0.69975	0.765073
ygbL	11	0.902313	0.488465	0.234464	0.0968149
hycG	8	2.8263	1.53001	0.0063852	0.00047664
intA	12	-0.5658	-0.306295	0.357384	0.241036
modF	5	-0.93627	-0.506848	0.336349	0.206178
ybcL	5	-1.05083	-0.568864	0.291923	0.147182
ypfJ	7	-0.881973	-0.477454	0.293331	0.149406
sbcC	14	1.00454	0.543805	0.129294	0.0294569
yhaO	9	0.828386	0.448445	0.333571	0.200759
ycjS	13	0.440214	0.238308	0.333571	0.201212
ytfR	6	2.03006	1.09897	0.184499	0.0588302
yfdQ	7	1.08744	0.588682	0.214789	0.0805845
bcp	12	1.47621	0.799143	0.0192674	0.00188204
rnb	11	-0.666619	-0.360872	0.398448	0.308573
yeaX	7	-0.413861	-0.224042	0.460241	0.418657
yceB	5	-0.953259	-0.516044	0.39328	0.298564
moeB	11	1.10721	0.599383	0.170022	0.0500501
gltL	14	-0.548001	-0.296659	0.469358	0.435937
pepQ	12	-0.638265	-0.345523	0.318767	0.18082
hha	9	-1.54454	-0.83613	0.0210772	0.00214071
yohF	10	0.2262	0.122453	0.57269	0.596698
yjfK	5	2.72072	1.47285	0.0192674	0.00187494
flhD	10	1.27558	0.690534	0.0713814	0.0108154
mliC	6	-0.137207	-0.0742765	0.672411	0.729584
yecC	14	0.704374	0.381311	0.255913	0.113987
ydhV	5	-0.487521	-0.263918	0.470264	0.437561
ynfD	9	0.3719	0.201327	0.550318	0.564573
yggC	13	-0.479384	-0.259513	0.353892	0.234907
ybaZ	12	0.614354	0.332579	0.255913	0.114106
ydbD	5	0.399463	0.216248	0.60641	0.644749
ryfA	13	-0.910827	-0.493074	0.374049	0.266371
rclA	12	0.377496	0.204357	0.408939	0.328413
frdB	12	0.793648	0.429639	0.155314	0.0423669
panF	8	2.96328	1.60416	0.00174891	9.95611e-05
dmsC	11	0.903927	0.489339	0.275505	0.132187
gspE	15	-1.07924	-0.584242	0.194273	0.0657458
lpxP	9	0.584163	0.316235	0.436922	0.380206
mutY	15	0.704309	0.381276	0.109472	0.0218725
serA	14	-2.94768	-1.59572	0.00174891	8.94711e-05
ybhC	14	0.178762	0.0967721	0.48515	0.461105
yicG	14	0.400825	0.216986	0.367331	0.256875
ygaZ	13	1.50438	0.814393	0.0124425	0.00106782
yhhL	5	0.387273	0.209649	0.477352	0.44866
mdtH	6	0.485238	0.262682	0.404579	0.320667
pepD	14	-0.360023	-0.194897	0.457362	0.414251
yfbP	13	0.448603	0.24285	0.276649	0.133214
livK	14	-2.03257	-1.10033	0.00174891	9.87824e-05
fsaB	8	-0.367464	-0.198925	0.531273	0.534883
eutP	13	-0.608446	-0.329381	0.389939	0.292706
yhcA	12	-0.534454	-0.289325	0.460544	0.419605
talA	15	0.560079	0.303197	0.273321	0.130305
aroD	13	-1.95034	-1.05581	0.00208493	0.000121499
xylA	9	-0.43039	-0.232991	0.400438	0.311696
fliM	10	-0.255965	-0.138566	0.473577	0.44304
yoaE	11	1.056	0.571665	0.190641	0.06326
arfB	5	-0.509899	-0.276032	0.419888	0.350044
ybdL	9	0.770041	0.416859	0.279041	0.135587
yjjB	15	0.973883	0.527209	0.213918	0.0798423
flgN	8	-0.691431	-0.374304	0.364833	0.251179
yagM	13	-0.351352	-0.190203	0.415533	0.340281
wcaI	13	-0.697742	-0.377721	0.511108	0.503584
eptA	12	0.670533	0.362991	0.220507	0.0854242
alx	10	0.36978	0.200179	0.431867	0.371394
mutS	12	0.846188	0.458082	0.293633	0.150015
yjhH	15	0.612332	0.331484	0.206222	0.0742231
menC	13	-0.371719	-0.201229	0.418584	0.347078
ydaV	12	0.36445	0.197294	0.37589	0.268806
rutA	12	1.03714	0.561452	0.103194	0.0194728
sdhB	6	1.24735	0.675251	0.248823	0.107854
ybiH	6	0.665075	0.360036	0.407123	0.325335
lamB	13	0.407735	0.220726	0.389939	0.29318
yjdK	5	0.417319	0.225915	0.49729	0.481826
arcB	11	0.693882	0.375631	0.411988	0.332999
mglB	5	-1.39016	-0.752561	0.351179	0.228103
ssuD	6	0.40355	0.218461	0.419888	0.349845
fliP	14	0.67755	0.36679	0.352976	0.231262
yhbE	9	1.09807	0.594438	0.158893	0.044181
araB	10	0.731959	0.396244	0.314849	0.175745
sieB	14	-0.911171	-0.49326	0.253641	0.111702
mrr	12	1.23596	0.669084	0.0560232	0.00746738
zapD	5	0.535064	0.289655	0.435112	0.375996
elfG	9	-0.735337	-0.398073	0.332382	0.199407
ycaP	5	1.15677	0.626213	0.284275	0.139945
aroL	13	2.21981	1.20169	0.00174891	9.83533e-05
rpiA	7	-1.73507	-0.939277	0.0230903	0.00239643
lpxH	5	2.5392	1.37459	0.238489	0.100222
ydjK	9	1.08065	0.585005	0.200812	0.0700416
rcnB	13	0.178626	0.0966989	0.537764	0.545286
pyrL	4	-1.60078	-0.866577	0.302798	0.163011
yajO	10	0.357999	0.193802	0.449747	0.401556
nadB	5	-1.47388	-0.797882	0.185388	0.0599075
mhpF	9	0.663886	0.359393	0.292404	0.148409
yfiB	8	0.820734	0.444302	0.30783	0.169185
ligT	6	1.22302	0.662077	0.291923	0.147079
hisA	15	-2.96971	-1.60764	0.00174891	8.99902e-05
ybgA	15	0.765935	0.414637	0.182134	0.0568601
ebgC	8	0.414443	0.224358	0.464993	0.425689
pspD	5	0.327834	0.177472	0.585874	0.617805
trmI	9	1.27497	0.6902	0.0342108	0.0040152
gspO	8	-1.24076	-0.671685	0.152067	0.0404684
truC	6	2.84596	1.54065	0.0179017	0.0017089
yihW	14	0.250887	0.135817	0.524937	0.525141
sfmC	15	0.124966	0.0676498	0.572608	0.596189
hscC	5	-0.294065	-0.159191	0.626516	0.671267
cspE	1	-1.49376	-0.808645	0.415618	0.341923
rarD	14	0.573795	0.310622	0.244534	0.105248
tsaA	6	1.18224	0.640004	0.260215	0.118641
opgH	15	1.49482	0.809215	0.00508489	0.000355179
syd	6	-1.14673	-0.62078	0.227862	0.0916996
ulaG	13	0.568717	0.307874	0.400785	0.314127
hycI	6	-0.912694	-0.494085	0.444689	0.392787
opgC	10	-0.904573	-0.489688	0.262221	0.120699
xdhC	12	0.551112	0.298343	0.41748	0.345119
hchA	8	-1.04382	-0.565068	0.235209	0.0974138
purR	13	-1.15159	-0.623412	0.0785958	0.0124244
dgoR	7	0.843629	0.456696	0.39655	0.304713
dacB	8	-0.317304	-0.171772	0.518806	0.51512
flgG	7	0.523108	0.283183	0.41295	0.334954
yidG	5	1.07041	0.579464	0.318767	0.180529
yohK	7	-1.29825	-0.702804	0.301273	0.159758
ydiQ	5	0.543919	0.294449	0.537549	0.544918
yedK	7	-1.10868	-0.600183	0.251133	0.109511
rihB	10	-1.34638	-0.72886	0.153108	0.0410578
betB	7	-1.32205	-0.715686	0.357526	0.241515
hofO	10	-0.456277	-0.247004	0.496147	0.478855
fimH	14	0.464547	0.251481	0.37589	0.268174
edd	15	0.973037	0.526751	0.096839	0.0174884
feaR	10	-0.322267	-0.174459	0.567537	0.589806
uvrY	10	0.403164	0.218252	0.405197	0.321473
htpG	10	-0.541262	-0.293011	0.41703	0.344632
mak	14	0.943825	0.510937	0.10958	0.0219389
yeaE	14	0.667198	0.361186	0.218182	0.0838802
lpoA	9	-1.83054	-0.990957	0.0178158	0.00169576
entS	6	-0.0710229	-0.0384481	0.765632	0.844966
ppdD	7	-1.78982	-0.968915	0.171728	0.0517257
mdtO	5	-1.04595	-0.566221	0.435153	0.376393
mhpC	11	-1.30874	-0.708486	0.133261	0.0311742
proW	7	-0.133476	-0.0722571	0.684335	0.743851
flgE	6	-1.32953	-0.719738	0.299886	0.157283
abrB	10	1.53168	0.829169	0.0207733	0.00209255
manZ	13	0.418188	0.226385	0.338963	0.211546
yphE	7	0.795412	0.430594	0.309889	0.170785
yhjH	5	0.804497	0.435512	0.32669	0.191485
ebgA	8	2.08924	1.131	0.00649009	0.000488072
yhhQ	9	1.39751	0.75654	0.0534756	0.00701908
dhaL	12	-0.760172	-0.411517	0.176879	0.054095
alsC	11	0.561633	0.304038	0.371195	0.261212
rssB	12	1.49828	0.811089	0.0119918	0.00101468
artP	6	-1.80497	-0.977118	0.129572	0.029628
ycjD	5	-0.609304	-0.329845	0.414549	0.337595
hycB	14	1.05226	0.569636	0.285482	0.140856
lldP	14	0.656793	0.355553	0.171088	0.0512277
ydjX	6	1.39052	0.752755	0.124756	0.0273921
yfeY	5	-0.878194	-0.475408	0.4206	0.352484
fic	8	0.454425	0.246002	0.48509	0.460779
modA	12	0.419501	0.227096	0.359567	0.24466
tyrP	12	0.331589	0.179505	0.451713	0.404916
rsd	7	0.515739	0.279194	0.391949	0.296005
scpA	13	0.463096	0.250696	0.338963	0.210803
creB	14	-0.431438	-0.233558	0.412066	0.333211
paaZ	5	-2.6642	-1.44226	0.096839	0.0173856
rhaM	5	0.926829	0.501736	0.214383	0.0801347
recE	7	1.00438	0.543718	0.372426	0.264078
yahK	13	0.492697	0.26672	0.380557	0.274361
ycjX	9	1.04957	0.568181	0.156827	0.0432311
hycE	12	0.44072	0.238583	0.43276	0.372882
nanT	8	1.24809	0.675648	0.121017	0.0258638
ybdM	14	0.416099	0.225254	0.409669	0.329371
ybjL	14	0.446627	0.24178	0.400785	0.314697
narK	7	1.28787	0.697183	0.171088	0.0509008
yciC	11	-0.709982	-0.384347	0.358156	0.242508
yfcE	14	-0.669252	-0.362298	0.305612	0.165035
prkB	6	-1.98861	-1.07653	0.10273	0.0192404
citA	6	-1.47648	-0.799289	0.105692	0.0203128
sucB	11	-2.51384	-1.36086	0.00174891	9.63998e-05
wecB	5	1.68076	0.909874	0.108072	0.0211549
hemX	5	1.81117	0.980472	0.170022	0.0501374
yfbU	6	0.899429	0.486904	0.383322	0.281074
gsk	14	0.327048	0.177046	0.347344	0.223428
rpoH	5	-0.804332	-0.435423	0.310743	0.171611
cobS	5	0.761554	0.412265	0.383322	0.28016
yajD	7	-1.20703	-0.653425	0.185388	0.059985
fdnH	11	1.10013	0.595551	0.0378679	0.00452909
ynfF	13	-0.836286	-0.452721	0.304244	0.164212
ybaK	7	-0.997488	-0.539988	0.243584	0.104704
entA	11	-0.450695	-0.243983	0.345805	0.220839
bglA	5	-0.568102	-0.307541	0.418982	0.347873
gfcB	10	-0.365791	-0.19802	0.538391	0.546227
folD	9	-2.81918	-1.52615	0.00174891	9.62407e-05
dppF	5	1.5651	0.847265	0.204138	0.0729902
rcsC	6	0.668297	0.361781	0.318767	0.180614
fkpB	1	-3.17811	-1.72046	0.185388	0.0598625
moaE	15	0.712712	0.385825	0.197327	0.0671335
yhjG	9	0.932139	0.504611	0.10909	0.021632
yahJ	13	1.80137	0.975166	0.00174891	9.96013e-05
fimI	9	-1.04024	-0.563129	0.274716	0.131503
yjdN	10	0.639953	0.346437	0.376962	0.270383
radA	14	0.9875	0.53458	0.0969059	0.0175621
prpD	6	0.843538	0.456647	0.383322	0.280637
ilvE	14	-2.66676	-1.44364	0.00174891	9.18398e-05
aaeA	14	-0.573138	-0.310267	0.32847	0.193512
sgcC	13	0.345252	0.186901	0.44107	0.387876
yaeF	12	0.749532	0.405757	0.293786	0.150986
ynjB	10	-0.819359	-0.443558	0.255595	0.113626
pgsA	6	-2.22191	-1.20282	0.00250488	0.000148057
phnL	10	1.15623	0.625922	0.128669	0.0290687
emrK	8	-0.828017	-0.448245	0.324854	0.18865
iraD	7	1.62032	0.877156	0.12892	0.0292808
rspR	7	-0.738681	-0.399883	0.335876	0.20508
tam	7	1.46375	0.792397	0.15536	0.0425087
yhcD	7	0.640164	0.346551	0.380665	0.274544
ptsG	14	-1.69222	-0.916077	0.00174891	9.82393e-05
cysP	14	-2.25396	-1.22017	0.00174891	9.61205e-05
flk	10	-1.71736	-0.92969	0.0189006	0.00182523
ascB	5	0.648781	0.351216	0.457953	0.415686
cynR	10	0.539234	0.291913	0.414587	0.338356
yacL	5	-0.348625	-0.188727	0.709071	0.776051
yrdA	7	0.731784	0.396149	0.376962	0.270828
solA	13	1.21896	0.659881	0.103128	0.0194256
hybG	5	0.641946	0.347516	0.419643	0.349353
yraN	5	-1.40432	-0.760223	0.14526	0.0366818
yfhR	11	0.573109	0.310251	0.350599	0.227053
iscX	5	-1.2466	-0.674841	0.181761	0.0566932
phnI	11	0.892873	0.483354	0.358609	0.243394
leuZ	1	-2.28077	-1.23469	0.329812	0.196259
livG	14	-1.32774	-0.718769	0.00174891	9.98493e-05
mcrC	5	1.16963	0.633177	0.356483	0.238737
msyB	7	-1.12078	-0.606734	0.366892	0.255664
pepB	6	-1.11869	-0.605601	0.184499	0.0588131
yafP	13	0.439074	0.237691	0.358805	0.243644
ratA	8	0.449344	0.243251	0.465307	0.426561
emrE	7	-0.530393	-0.287127	0.32155	0.183636
hypT	11	-1.22345	-0.662312	0.0677219	0.00996021
dmsB	6	1.51786	0.821691	0.149885	0.039555
ubiF	5	-0.383429	-0.207568	0.574212	0.599931
uxaC	11	-0.460838	-0.249474	0.471848	0.440344
hofM	5	1.30574	0.70686	0.297161	0.154679
yqcA	5	0.99427	0.538245	0.292605	0.148592
yadL	5	1.05919	0.573387	0.259194	0.117698
yhgF	15	0.849686	0.459975	0.20705	0.0746703
yegR	3	-0.143368	-0.0776118	0.768726	0.848807
mazE	7	0.635669	0.344118	0.307683	0.16857
yihX	5	1.20223	0.650822	0.38662	0.286288
gudX	5	-0.846105	-0.458037	0.423894	0.358344
degP	9	-1.95069	-1.056	0.00174891	9.91471e-05
nepI	11	-0.390219	-0.211244	0.488183	0.467104
ycgG	13	1.31096	0.709684	0.0785958	0.0124319
ribB	11	-1.68531	-0.912336	0.00939803	0.000761523
zinT	13	-0.204155	-0.110519	0.498586	0.485285
ybiU	12	1.19981	0.649511	0.0872953	0.0148254
yegK	5	1.54726	0.837603	0.184499	0.0584905
purD	10	-2.31861	-1.25517	0.00275207	0.000164959
gcd	15	-0.236435	-0.127994	0.489679	0.469487
bglF	5	-0.866715	-0.469194	0.40807	0.327149
pspA	11	-0.988404	-0.53507	0.294087	0.1515
osmE	5	-0.366483	-0.198395	0.479814	0.452439
fucK	12	1.04024	0.563129	0.136798	0.0325709
envC	15	-2.70986	-1.46697	0.00174891	9.47384e-05
yhdZ	5	-0.597617	-0.323519	0.428988	0.366894
ynaJ	4	0.944083	0.511077	0.352385	0.230148
ydgH	9	-1.62502	-0.8797	0.10273	0.0192403
rhmA	6	-0.364593	-0.197372	0.437963	0.381862
slyD	15	-0.424461	-0.229781	0.39328	0.298922
thiK	12	0.642122	0.347611	0.30783	0.168803
cobT	15	-0.605777	-0.327936	0.372426	0.26396
pldB	6	-0.556072	-0.301028	0.511108	0.503932
zntR	7	0.600023	0.324821	0.400785	0.312644
yccF	5	0.668355	0.361812	0.389939	0.292991
scpB	6	0.398097	0.215509	0.552249	0.567289
sad	12	0.552791	0.299252	0.395685	0.303275
ycjN	12	0.201291	0.108968	0.51418	0.507958
aroG	14	1.82392	0.987374	0.00174891	9.90039e-05
rhaB	14	-0.338557	-0.183277	0.422713	0.35636
ldtA	8	0.624222	0.337921	0.389471	0.291269
fliC	8	1.24647	0.674774	0.0937796	0.0164614
fliQ	9	-0.989279	-0.535543	0.224857	0.0896034
umuC	8	-0.781266	-0.422936	0.406233	0.322745
flc	6	2.3717	1.28391	0.123948	0.0267254
garD	14	-0.485582	-0.262869	0.329812	0.196045
potH	7	-1.0225	-0.553529	0.302115	0.161721
ycfJ	9	1.0513	0.569116	0.167012	0.0482012
hyfA	10	0.357691	0.193635	0.436922	0.379703
waaQ	12	-0.300199	-0.162512	0.538391	0.546369
argW	5	-2.68792	-1.4551	0.00496542	0.000341721
yegS	7	0.587158	0.317856	0.307683	0.168555
fliF	12	1.41038	0.763507	0.0229974	0.0023804
ugpC	5	-1.62174	-0.877925	0.237478	0.0993777
torS	6	-1.2731	-0.689187	0.118779	0.0248857
gdhA	6	-0.78295	-0.423848	0.293633	0.149749
narY	9	-0.38223	-0.206919	0.483755	0.459108
ugd	11	0.861676	0.466466	0.306898	0.166321
ebgR	5	-0.648699	-0.351171	0.308474	0.169919
frdA	12	1.20364	0.651587	0.0854524	0.014357
ansB	12	-0.235368	-0.127416	0.522092	0.520556
tas	10	0.932712	0.504921	0.203963	0.0727874
yneE	9	-0.360291	-0.195043	0.636925	0.685424
mcrB	8	0.159228	0.0861976	0.663759	0.719275
ybcH	13	0.56194	0.304205	0.260869	0.1194
yadV	12	-1.0723	-0.580485	0.14905	0.0386316
fadL	12	-0.777013	-0.420634	0.214789	0.0805416
suhB	7	-1.16071	-0.628349	0.176122	0.0535795
yfaQ	5	1.55419	0.841356	0.264197	0.122578
mhpE	15	0.717229	0.38827	0.290317	0.145094
ppdB	13	-1.23873	-0.670581	0.222624	0.0879104
ymfQ	6	-2.21374	-1.1984	0.0328553	0.00375747
mdlA	7	1.09621	0.593428	0.233114	0.0955458
polB	14	0.832544	0.450695	0.15255	0.0406593
artM	13	-0.389273	-0.210732	0.466672	0.430084
holC	10	1.35366	0.732799	0.0357426	0.00422532
frwA	13	0.911751	0.493574	0.295603	0.152822
fryA	10	0.177427	0.0960498	0.60641	0.644845
ligA	11	-1.85598	-1.00473	0.0070189	0.000531137
ybiX	6	0.803261	0.434843	0.365923	0.253189
hrpB	6	-0.946542	-0.512408	0.344282	0.218333
ygcG	10	-1.89731	-1.02711	0.00288028	0.000178414
tqsA	14	-0.714973	-0.387048	0.318767	0.180622
yfjI	5	-2.07525	-1.12343	0.209678	0.0766888
ykfA	6	-1.15623	-0.625923	0.213301	0.0793773
torR	7	1.59043	0.860977	0.126486	0.0284661
hda	9	2.06196	1.11624	0.00174891	9.95853e-05
flxA	4	1.03328	0.559363	0.352976	0.231168
glnP	12	-0.294707	-0.159539	0.397545	0.307349
carA	10	-2.68721	-1.45471	0.00174891	9.61318e-05
ompA	8	-1.22751	-0.664511	0.0609337	0.00845269
garR	5	0.351289	0.190169	0.534312	0.540154
gadE	11	-0.584802	-0.316581	0.255161	0.113157
yhiI	5	-1.82038	-0.985458	0.10273	0.0192426
wza	5	1.69341	0.916725	0.201451	0.0706052
bdcA	12	0.7728	0.418353	0.260303	0.118817
nudG	5	-2.1642	-1.17158	0.0204089	0.0020162
epd	9	0.485667	0.262915	0.406924	0.324407
bcsA	13	1.38878	0.751815	0.176122	0.0536636
argE	11	-1.62302	-0.878617	0.0309669	0.00348889
yjeM	14	-0.426444	-0.230854	0.378592	0.272314
wbbK	5	0.267073	0.144579	0.548283	0.56082
ycgX	5	-1.31622	-0.71253	0.30103	0.159303
paaE	6	-0.641403	-0.347222	0.496622	0.479451
cobB	6	-0.613544	-0.332141	0.406187	0.322484
rfbB	14	0.483302	0.261634	0.485204	0.461291
menI	12	0.106284	0.0575366	0.658661	0.712836
intZ	9	-0.812911	-0.440067	0.198548	0.0687613
fdoH	7	0.941245	0.509541	0.238929	0.101494
tus	7	1.37939	0.746727	0.240589	0.102816
yaiC	13	-0.245976	-0.133159	0.52489	0.524948
lysC	11	0.590536	0.319685	0.347344	0.222391
rcdA	12	-0.686095	-0.371416	0.251399	0.109738
lysP	13	1.49356	0.808534	0.0234186	0.00245
argF	5	1.78906	0.968504	0.147905	0.0380149
yhhH	4	-0.435805	-0.235922	0.524247	0.524014
recB	14	-1.6763	-0.907458	0.00174891	9.9554e-05
recX	6	-0.834926	-0.451985	0.383322	0.280734
paaB	5	-0.581182	-0.314621	0.401378	0.316065
ysgA	8	0.667021	0.36109	0.347344	0.223339
yihI	7	2.32905	1.26082	0.0154386	0.00140522
qorB	6	0.644523	0.348911	0.300996	0.158951
yfiR	10	-1.17228	-0.634609	0.322369	0.185198
lsrK	10	-0.613436	-0.332082	0.423894	0.359211
artJ	15	-0.611801	-0.331197	0.272891	0.129873
yhjK	7	-1.01033	-0.546938	0.256498	0.114946
bioC	10	0.147393	0.079791	0.633897	0.68095
greA	5	0.229364	0.124166	0.600781	0.6373
cysQ	14	-2.30496	-1.24778	0.00174891	9.61387e-05
nrfA	9	0.932719	0.504925	0.288395	0.143224
kch	5	0.331183	0.179285	0.523395	0.522632
yfcC	13	-0.748688	-0.4053	0.226907	0.0911128
dhaK	15	-1.53675	-0.831916	0.00578463	0.000418966
gsiA	10	-0.939178	-0.508421	0.236277	0.0983503
lpxD	6	-1.10854	-0.600107	0.30103	0.159158
yifE	5	-0.356185	-0.19282	0.581866	0.610834
gcvH	8	2.4842	1.34481	0.00174891	9.92304e-05
ydcK	7	0.69399	0.37569	0.368703	0.258039
malI	10	0.116049	0.062823	0.590445	0.623772
yoeI	1	-0.583126	-0.315674	0.647525	0.69809
yjgN	14	1.08398	0.586808	0.149178	0.0388118
yqiI	11	0.691124	0.374138	0.353383	0.232804
ycbF	13	-0.840864	-0.455199	0.256498	0.114916
dcuC	15	1.15694	0.626306	0.0809034	0.0130888
ulaD	11	-0.723818	-0.391837	0.312933	0.173939
hisI	14	-1.47723	-0.799694	0.0143396	0.00127734
mdtM	5	1.31399	0.711327	0.253106	0.111374
metR	14	-2.76237	-1.4954	0.00174891	9.16474e-05
pdxJ	5	-1.39518	-0.755277	0.238644	0.10066
lysR	5	-1.00861	-0.546008	0.396913	0.306179
elbB	6	0.677259	0.366632	0.443604	0.391458
yjgH	14	-0.791384	-0.428414	0.306898	0.167019
smrB	14	-0.838362	-0.453845	0.176782	0.0539628
basS	10	0.870807	0.471409	0.269041	0.127144
yaiZ	5	0.457258	0.247536	0.543704	0.554856
allB	9	0.859284	0.465171	0.209236	0.076295
clsA	11	-1.30772	-0.70793	0.150796	0.0399629
yfaA	7	-1.92149	-1.04019	0.218164	0.0837277
ydbJ	6	0.735297	0.398051	0.387662	0.287982
mtn	12	0.297735	0.161178	0.546389	0.558125
yhhY	5	0.234104	0.126731	0.504429	0.494127
hipA	8	-0.848774	-0.459481	0.235209	0.0974374
fadR	6	-1.00182	-0.542332	0.214838	0.0809009
ygfQ	7	-0.650665	-0.352236	0.316727	0.177717
mmuM	11	0.208935	0.113107	0.45127	0.404109
yhjX	12	0.546693	0.295951	0.280896	0.137034
mepH	7	-0.814424	-0.440886	0.370935	0.260569
uvrA	11	-1.33011	-0.720051	0.15856	0.0438684
pyrF	14	-1.83831	-0.995164	0.00174891	9.99569e-05
yggW	6	2.46047	1.33197	0.0220616	0.00225905
chbA	5	-0.966513	-0.523219	0.520648	0.518105
dppA	9	-1.73433	-0.938875	0.0572162	0.00770388
kdpB	15	-0.335359	-0.181546	0.416934	0.343946
yebY	10	-0.184147	-0.0996875	0.582598	0.612555
yddA	15	0.357767	0.193676	0.409669	0.329568
yacG	5	0.566798	0.306835	0.506777	0.49727
hcaT	5	-0.342916	-0.185637	0.465307	0.426848
yghB	5	-2.21191	-1.19741	0.22241	0.0873991
yraI	10	-0.156727	-0.0848437	0.587901	0.620432
idnO	8	1.16252	0.629326	0.168837	0.0488404
gshA	14	0.706628	0.382531	0.198414	0.0685101
yecM	7	-1.26264	-0.683529	0.354915	0.236543
fruA	7	1.87746	1.01636	0.0854524	0.0143347
yhhT	14	-1.28217	-0.694099	0.0697637	0.0104154
ulaC	5	-0.711606	-0.385226	0.465307	0.4268
yfeW	10	1.12015	0.606388	0.0572162	0.00771646
yhhW	13	0.120302	0.0651254	0.536738	0.543798
gltD	14	-1.96196	-1.0621	0.00174891	9.79669e-05
xdhD	8	0.89537	0.484706	0.18517	0.0595372
ung	13	0.658617	0.356541	0.198775	0.0688949
ygjI	7	0.844206	0.457009	0.401373	0.315876
glnG	5	-1.41417	-0.765557	0.278083	0.134558
aroB	14	-1.84994	-1.00146	0.00174891	9.85574e-05
yqfB	6	-0.705599	-0.381974	0.394971	0.302509
nrfG	6	1.18063	0.63913	0.124756	0.0272522
hisP	11	-0.29362	-0.15895	0.468005	0.432472
tfaE	10	0.733893	0.397291	0.345805	0.220985
yahB	7	1.29144	0.699116	0.203174	0.0719248
tldD	6	-1.01049	-0.547024	0.375502	0.267694
epmC	10	0.911821	0.493612	0.171088	0.0511132
ycaO	9	1.08108	0.585238	0.258214	0.116439
yafX	7	0.849859	0.460069	0.353892	0.234834
yohO	2	-1.29918	-0.70331	0.344572	0.219254
ycdY	6	0.425886	0.230552	0.521101	0.51899
waaG	8	-0.649157	-0.351419	0.384865	0.284057
kdgT	6	-1.08157	-0.585507	0.253685	0.111791
ygcO	5	0.758138	0.410416	0.415618	0.341242
cmtB	5	1.19303	0.645845	0.333571	0.201321
srlM	8	0.86671	0.469191	0.284268	0.139862
fxsA	13	0.973348	0.526919	0.220507	0.0856613
ydcO	6	-1.97115	-1.06708	0.0617996	0.00865269
yihV	5	0.834744	0.451887	0.345805	0.220624
abgA	10	0.845169	0.45753	0.238929	0.101632
yjcE	7	1.52625	0.826233	0.144208	0.0360961
ompT	5	1.26835	0.686619	0.273304	0.130221
ygdI	5	0.889816	0.481699	0.306898	0.167208
exuT	10	1.60353	0.868065	0.0254159	0.00268717
ydiK	11	-0.568641	-0.307832	0.398448	0.308821
yhfK	5	1.36411	0.738456	0.347344	0.223414
yacC	6	-1.17559	-0.636404	0.323948	0.187157
rhmT	10	0.252148	0.1365	0.466672	0.430171
uspG	8	0.933341	0.505261	0.200812	0.0702583
tsr	5	2.3503	1.27233	0.0153335	0.0013914
pcm	14	-0.517356	-0.280069	0.321545	0.183544
aegA	8	0.387168	0.209593	0.438884	0.383761
nfo	9	0.892298	0.483043	0.335876	0.205146
nikD	7	0.579233	0.313566	0.437769	0.381572
ynbA	7	0.749574	0.40578	0.400785	0.313111
yfjK	15	0.479522	0.259588	0.398482	0.308957
tolQ	13	-3.73146	-2.02002	0.00174891	8.7248e-05
kdpA	14	0.666794	0.360967	0.238929	0.101581
mtlR	9	1.09043	0.5903	0.213301	0.0792004
ynjF	7	0.450982	0.244138	0.466672	0.428773
hldE	14	-1.66058	-0.89895	0.00174891	9.93273e-05
nhaA	12	0.883102	0.478065	0.160987	0.0449866
astA	11	-0.29893	-0.161825	0.550318	0.564581
ompN	12	0.798517	0.432275	0.341754	0.214797
yphD	13	0.520115	0.281563	0.370935	0.26063
garP	14	-0.605034	-0.327533	0.289374	0.144141
fliK	10	-0.67706	-0.366525	0.458164	0.416004
truA	9	-0.898124	-0.486197	0.191493	0.0641232
smrA	6	2.93685	1.58986	0.0915545	0.0158028
purH	8	-3.1955	-1.72988	0.00174891	9.54601e-05
arnD	9	0.594848	0.322019	0.360076	0.245107
yhbP	5	-1.43465	-0.776647	0.369069	0.258602
mdtI	7	-0.920682	-0.498409	0.158893	0.0441547
vsr	9	0.0719809	0.0389667	0.682886	0.742086
hybA	10	-0.647895	-0.350736	0.469887	0.436689
queG	12	0.332964	0.180249	0.497833	0.483521
ribD	5	-0.942245	-0.510082	0.356483	0.238974
ampC	5	-0.898318	-0.486302	0.338963	0.211496
leuB	12	-1.67322	-0.905796	0.00284577	0.000172283
feoB	7	1.13483	0.614338	0.18431	0.0583576
yfjM	6	-0.716949	-0.388118	0.416655	0.343513
dksA	11	-2.92463	-1.58324	0.00174891	9.37517e-05
ftsE	7	-2.94673	-1.5952	0.00174891	9.8328e-05
amtB	13	0.555793	0.300877	0.314849	0.175964
acpH	14	0.926061	0.50132	0.236748	0.0988525
fklB	5	-0.537934	-0.291209	0.51441	0.508757
allE	5	1.62892	0.881809	0.255547	0.113534
nudC	9	1.76625	0.956157	0.0265695	0.00284945
ftsX	8	-2.9728	-1.60932	0.00174891	9.5794e-05
eutH	10	-0.763317	-0.41322	0.352125	0.229366
rsfS	3	-2.93052	-1.58643	0.0589367	0.00800501
yqhA	12	-1.56395	-0.846639	0.0153335	0.0013873
gntK	5	-1.32277	-0.716078	0.380743	0.274932
sapC	14	0.344061	0.186257	0.468451	0.433664
creA	11	0.316911	0.171559	0.496814	0.480377
tolR	5	-3.05208	-1.65223	0.00263768	0.000157371
crfC	14	0.830531	0.449606	0.220507	0.0854654
ybiW	5	0.700048	0.378969	0.39655	0.304968
efp	9	-0.717971	-0.388672	0.353801	0.23448
treR	7	-1.2402	-0.67138	0.301273	0.160261
menE	5	-0.688196	-0.372553	0.403562	0.318607
glpF	15	1.05136	0.569153	0.147905	0.0379542
yciG	5	-1.00504	-0.544077	0.347338	0.222267
ybjT	7	-1.23672	-0.669497	0.250229	0.108949
hofC	9	1.15098	0.623079	0.0928158	0.0161775
hycD	13	0.452096	0.244741	0.37589	0.268674
betI	13	0.72559	0.392796	0.20705	0.0747509
ybcI	9	1.31787	0.713424	0.128806	0.029167
yijF	14	0.819261	0.443505	0.178562	0.0552149
lnt	5	-2.80234	-1.51704	0.0998965	0.0183372
yehS	11	-1.08043	-0.58489	0.224653	0.0893974
hyaE	9	0.752549	0.40739	0.200812	0.0702696
yfiN	10	-0.608855	-0.329602	0.44019	0.386075
mngA	12	1.01161	0.547631	0.190641	0.0633156
glgS	5	0.446425	0.241671	0.525952	0.526672
ulaR	14	-0.488627	-0.264517	0.273747	0.130887
mhpR	8	-0.623183	-0.337358	0.423894	0.358693
yecS	7	-0.653938	-0.354007	0.419298	0.348368
tusB	6	-1.85184	-1.00249	0.0566399	0.00760731
bacA	8	-1.13281	-0.613244	0.267177	0.125058
atoA	10	0.181535	0.0982733	0.515302	0.509925
aidB	11	0.942857	0.510413	0.18517	0.0595548
nusB	8	-1.65079	-0.893651	0.0194781	0.00190803
ymdF	2	0.817475	0.442538	0.473577	0.44314
paaI	7	-0.81398	-0.440646	0.446275	0.394435
sdaC	5	2.7118	1.46803	0.0270057	0.00291354
appA	12	0.454257	0.245911	0.344282	0.217543
narW	5	0.863877	0.467658	0.322287	0.184449
gsiC	6	-1.31711	-0.713016	0.217032	0.0820935
yibH	12	0.913042	0.494273	0.0839376	0.0138825
galP	13	0.216017	0.11694	0.533283	0.538078
hslJ	11	-0.622782	-0.337142	0.349406	0.225499
yqeJ	2	-0.47333	-0.256236	0.61482	0.656347
nagK	6	-0.775799	-0.419977	0.503262	0.492704
rimK	6	0.977685	0.529267	0.339923	0.212239
ygeW	6	-0.18161	-0.0983139	0.68686	0.74732
era	4	-1.19045	-0.644448	0.238644	0.100611
ydcJ	7	0.473717	0.256445	0.485518	0.461994
guaA	14	-1.71785	-0.929955	0.0119918	0.00101495
ybeQ	6	0.444184	0.240458	0.4206	0.35282
ycfZ	13	-0.875	-0.473679	0.155339	0.0424374
leuO	13	0.795334	0.430552	0.149335	0.0389578
djlC	13	0.788494	0.426849	0.197693	0.0678618
isrC	6	-1.2216	-0.661311	0.181761	0.0566823
napH	6	0.294974	0.159683	0.556787	0.575081
otsB	11	-1.00275	-0.542836	0.236748	0.0988751
rlmG	5	-0.534393	-0.289292	0.55437	0.571046
rnpA	6	-0.639581	-0.346236	0.428791	0.366428
nudJ	6	-0.992433	-0.537251	0.293633	0.14991
eutD	7	0.340615	0.184391	0.450164	0.402245
yhaJ	11	0.976096	0.528407	0.220056	0.0850644
thiP	10	-0.417026	-0.225756	0.376889	0.269834
guaC	15	0.194046	0.105046	0.513804	0.507017
ydiN	12	-0.499642	-0.27048	0.333571	0.201326
ydhB	9	1.17287	0.634928	0.186935	0.0610044
yddH	5	-0.4293	-0.2324	0.489034	0.468262
yahO	5	0.716255	0.387743	0.419298	0.348279
fecI	5	0.357477	0.193519	0.46203	0.421566
sdaB	13	-1.3044	-0.706132	0.18658	0.0607798
chaC	6	-1.42716	-0.772591	0.182242	0.0571974
apt	14	0.445609	0.241229	0.322369	0.185008
tdcF	5	0.883405	0.478229	0.28898	0.143785
htrE	13	-0.197215	-0.106762	0.494767	0.477111
rluE	11	0.236682	0.128127	0.49904	0.486494
yjeJ	8	0.585239	0.316818	0.410565	0.330546
ninE	5	-0.107072	-0.057963	0.68686	0.747185
yaiS	7	-1.54259	-0.835076	0.0635425	0.00909866
rnk	10	-1.02951	-0.557324	0.183972	0.0580974
cdaR	7	1.14105	0.617704	0.26265	0.121148
yhiN	15	0.296089	0.160287	0.448254	0.398621
tolB	14	-2.96134	-1.60311	0.00174891	8.99583e-05
dppB	6	0.6466	0.350035	0.411722	0.332357
yedY	5	3.31334	1.79367	0.0143203	0.00127164
iadA	5	1.97075	1.06686	0.105253	0.0201242
hypB	11	0.377208	0.204201	0.468499	0.433969
oppD	6	-1.23397	-0.668006	0.151538	0.0402437
relE	7	-1.20613	-0.652936	0.209028	0.0761038
gmhA	12	-1.97413	-1.06869	0.00310622	0.00019653
ydfI	13	0.719615	0.389561	0.329812	0.196306
mltA	6	-0.666912	-0.361031	0.522168	0.520777
ybgL	12	0.328846	0.17802	0.480572	0.453687
ybaE	6	-0.958399	-0.518827	0.222525	0.0877339
narP	10	0.74143	0.401371	0.258923	0.117062
yddW	15	0.617233	0.334138	0.183781	0.0579863
yoaG	6	-1.28427	-0.695237	0.191493	0.0641189
mepA	6	0.794573	0.43014	0.43651	0.377809
yqaB	5	-1.44249	-0.780885	0.213301	0.07929
yfhG	7	-0.327652	-0.177373	0.466672	0.430178
yfiE	5	-1.17549	-0.63635	0.340025	0.212492
eutB	5	-0.456681	-0.247223	0.521101	0.518879
ygjK	8	-1.35922	-0.73581	0.0750935	0.0116559
def	2	1.09333	0.591872	0.37589	0.268435
ydjM	14	-0.296703	-0.160619	0.48633	0.463441
tyrA	10	-1.1742	-0.635648	0.0693493	0.0102958
astD	13	0.398089	0.215505	0.366892	0.255452
mnmC	12	0.684618	0.370616	0.302296	0.162464
aat	10	-0.895496	-0.484774	0.217538	0.0831252
nrfB	11	0.696908	0.377269	0.317761	0.178562
yicI	7	-0.977642	-0.529244	0.314458	0.175222
fepA	10	-0.633846	-0.343131	0.361284	0.247056
yajR	11	-1.07375	-0.58127	0.0872953	0.0148144
yeeD	6	0.388549	0.21034	0.497833	0.48293
ychF	9	-1.04376	-0.565036	0.271771	0.129188
minC	5	-1.20826	-0.654086	0.457601	0.415112
gatY	7	1.87047	1.01257	0.02493	0.00262887
yaeR	5	1.66968	0.903879	0.300336	0.157926
nanS	13	-0.998615	-0.540597	0.219601	0.0847668
hisF	14	-2.75968	-1.49394	0.00174891	9.42748e-05
allD	12	0.972088	0.526238	0.149178	0.0387528
ycgB	14	-0.917797	-0.496847	0.276917	0.133633
fimA	10	0.903198	0.488944	0.32669	0.191648
psrO	6	-2.2978	-1.24391	0.00310622	0.000195869
narV	11	-1.0381	-0.561973	0.0789276	0.012572
rcnA	12	0.933701	0.505457	0.21823	0.0839952
ybbP	11	-0.670232	-0.362828	0.415618	0.341198
ybhI	7	0.21673	0.117326	0.502223	0.491175
sthA	6	0.725481	0.392737	0.401378	0.316104
ddpX	7	0.738833	0.399965	0.315157	0.176399
hscB	14	-1.94871	-1.05493	0.00174891	9.83712e-05
folK	14	-1.47458	-0.798259	0.0289613	0.00316964
yffR	13	0.472679	0.255884	0.3004	0.158315
mgsA	5	-1.08655	-0.588199	0.385409	0.28481
pgpC	5	0.736239	0.398561	0.336294	0.205868
lsrR	8	0.539849	0.292246	0.467032	0.431185
serU	4	0.963153	0.521401	0.359186	0.244301
dtpC	13	0.404318	0.218876	0.435847	0.377115
mcbR	5	0.975804	0.528249	0.325204	0.190002
asr	6	2.04204	1.10545	0.175725	0.0533474
lldR	14	0.784121	0.424482	0.178562	0.0553212
yoaB	5	-0.163422	-0.0884679	0.685614	0.745432
leuE	5	1.07099	0.579777	0.291974	0.1473
phnO	15	-0.46321	-0.250758	0.37103	0.260903
cusS	7	-0.690958	-0.374048	0.447223	0.396886
fhuA	7	1.28806	0.697288	0.229315	0.0931862
araD	5	2.39576	1.29694	0.0939448	0.0165282
ybgC	9	-3.75805	-2.03441	0.00174891	9.16659e-05
ryjB	5	1.0343	0.559918	0.241641	0.103707
hupA	7	3.84085	2.07923	0.00174891	9.86896e-05
yagK	6	-0.481578	-0.260701	0.485998	0.462721
yahA	9	0.538558	0.291547	0.403618	0.318819
truD	8	-0.613989	-0.332381	0.338963	0.211381
yfdP	8	1.00966	0.546575	0.181761	0.0565705
mlc	14	-1.74678	-0.945615	0.00174891	9.99128e-05
dtpA	12	1.73267	0.937979	0.0094113	0.000767822
otsA	6	-0.970993	-0.525645	0.257016	0.115399
iap	10	0.395151	0.213914	0.374049	0.266198
bcsZ	6	-1.99649	-1.08079	0.0307196	0.0034525
cnu	7	0.330777	0.179065	0.574835	0.60074
yoaD	13	0.395722	0.214223	0.392979	0.297493
znuC	7	0.862427	0.466873	0.334316	0.20243
ddlA	6	1.26266	0.683535	0.139592	0.0337844
flgC	6	0.453597	0.245554	0.51418	0.507664
hemF	10	0.63663	0.344638	0.336349	0.206344
chaA	7	-1.37201	-0.742736	0.16181	0.0454289
gltK	6	-0.830579	-0.449632	0.271771	0.129029
ndk	7	-1.34547	-0.728367	0.219753	0.0848864
wrbA	6	0.602131	0.325962	0.542074	0.552062
ampD	6	-0.440637	-0.238538	0.451963	0.405357
priA	10	1.82332	0.98705	0.00396615	0.000259995
glmY	5	-0.635341	-0.34394	0.347344	0.223357
ycjW	6	-0.912258	-0.493849	0.498586	0.484965
nirB	12	1.61058	0.871882	0.0227759	0.00234483
pdxY	12	-1.12879	-0.611066	0.126486	0.0284469
yidF	15	-0.840496	-0.455	0.0642475	0.0092531
ttdB	12	0.37588	0.203482	0.417505	0.345256
yeaK	6	0.617516	0.334291	0.323948	0.18674
tauD	14	-0.182135	-0.0985982	0.48136	0.454831
ychN	9	0.242499	0.131276	0.593878	0.628471
lrp	14	-2.21758	-1.20048	0.00174891	9.51299e-05
yegD	9	-1.02108	-0.552761	0.211107	0.0780315
hisB	14	-3.2051	-1.73507	0.00174891	8.98603e-05
ybdJ	5	0.744802	0.403197	0.333606	0.201815
tyrR	12	1.14795	0.621439	0.045228	0.0056855
ychO	14	0.865007	0.468269	0.282674	0.138686
yehR	5	0.474572	0.256908	0.449747	0.401594
ycaI	7	0.550274	0.297889	0.371195	0.261439
lsrB	6	0.50167	0.271578	0.500993	0.489648
higB	5	0.175132	0.094807	0.770136	0.850791
nanK	13	-0.617246	-0.334145	0.427594	0.364634
yieK	12	-0.891315	-0.482511	0.201385	0.0705261
srlD	5	-1.52465	-0.825365	0.414549	0.337468
lsrC	13	1.05516	0.571206	0.0832176	0.0136303
moaA	11	0.346395	0.18752	0.356143	0.23818
yihR	7	-1.02833	-0.556686	0.266622	0.124151
rbbA	9	0.854898	0.462797	0.224186	0.0890248
nanA	14	-0.436499	-0.236298	0.366	0.253506
cho	10	1.08183	0.585645	0.170022	0.0496235
atpD	8	-1.29354	-0.700253	0.0793898	0.0126677
ycgV	9	0.779694	0.422086	0.300336	0.157936
dgkA	5	-1.85283	-1.00302	0.0778295	0.0122243
cpxR	12	-0.710036	-0.384376	0.293633	0.150418
fecB	14	0.871422	0.471742	0.119363	0.0251074
amiC	9	-0.928755	-0.502779	0.338963	0.210165
yeaC	2	1.87831	1.01682	0.24096	0.103242
yidD	8	-0.190085	-0.102902	0.721229	0.791159
dusC	14	0.569218	0.308144	0.438317	0.382901
dcm	10	1.67681	0.907738	0.0499344	0.0064157
yqhH	5	-1.50942	-0.817123	0.204827	0.0733798
mdlB	11	1.74347	0.943822	0.106293	0.020559
yqeB	6	1.7307	0.936909	0.041759	0.00508719
glcE	5	-0.711605	-0.385226	0.367331	0.256749
fadI	13	1.02843	0.556739	0.117778	0.0246432
exbD	11	-0.937758	-0.507653	0.357384	0.241224
ydfV	8	-0.191382	-0.103604	0.69842	0.763037
kup	14	-0.719569	-0.389537	0.202551	0.0711855
ydhF	5	0.603826	0.32688	0.408494	0.327942
afuC	6	-0.602936	-0.326398	0.439418	0.38447
rlmC	8	1.30021	0.703864	0.142894	0.0353706
selA	10	-0.738615	-0.399847	0.301523	0.160568
yhhS	15	0.810097	0.438544	0.262779	0.121545
yjfI	7	-0.557569	-0.301839	0.466672	0.430097
arnA	7	-1.41958	-0.768486	0.147905	0.0381308
yafS	13	0.537945	0.291215	0.400785	0.31326
thiM	9	-0.610084	-0.330267	0.361995	0.24792
proY	5	-0.682497	-0.369468	0.39658	0.305172
leuA	14	-1.90823	-1.03302	0.00174891	9.89852e-05
sbcD	8	-0.512489	-0.277435	0.499439	0.487159
lit	9	1.7619	0.953798	0.0225835	0.00231876
cdh	10	0.746406	0.404065	0.318767	0.181073
ypdF	14	0.203565	0.110199	0.617348	0.659731
csgC	10	0.342027	0.185155	0.466243	0.427997
flgB	5	0.702876	0.3805	0.430526	0.368556
waaS	5	-0.743057	-0.402252	0.32847	0.193422
intF	15	0.62998	0.341038	0.256294	0.114445
yjiN	13	-0.56038	-0.30336	0.518544	0.514609
yihD	2	1.28553	0.695916	0.327664	0.192583
yecJ	6	0.292642	0.158421	0.448254	0.39862
ygeV	12	0.79344	0.429527	0.2457	0.106159
ykfB	9	-0.982915	-0.532098	0.292404	0.148194
yhdJ	5	2.08953	1.13116	0.0341485	0.00398949
ydjY	5	-0.807268	-0.437013	0.465074	0.425892
pstS	6	-1.5025	-0.813375	0.0750935	0.0116695
ftsK	8	-2.83787	-1.53627	0.00174891	9.84382e-05
narZ	15	0.282537	0.152951	0.489688	0.469739
yjhC	7	-0.368275	-0.199365	0.419888	0.349826
ydhY	5	-0.934874	-0.506092	0.39328	0.299201
sppA	14	0.765316	0.414302	0.200812	0.0701623
stfP	5	-2.04607	-1.10763	0.217032	0.0822774
yjgL	5	-0.236225	-0.12788	0.539352	0.54803
cueR	10	0.900568	0.48752	0.23047	0.0942066
ycjO	14	0.989533	0.535681	0.149885	0.0393932
glpK	10	1.45057	0.785261	0.0318182	0.00361129
yigB	5	0.941099	0.509462	0.39328	0.298612
flgL	13	0.204356	0.110628	0.525952	0.526778
aslB	6	-0.435116	-0.235549	0.562381	0.583043
yeaP	7	-0.717643	-0.388494	0.289374	0.144128
ybgJ	6	0.723863	0.391861	0.532838	0.537185
ydjO	12	-0.534198	-0.289187	0.353472	0.233757
glnL	9	-1.4028	-0.759404	0.0260183	0.00277974
yjdM	9	-0.835583	-0.452341	0.194273	0.0658197
ghrB	9	-0.672294	-0.363945	0.4206	0.352532
udk	14	0.96636	0.523136	0.144431	0.036192
hicB	5	-0.743595	-0.402543	0.370919	0.260413
pdxH	9	-0.612727	-0.331698	0.307424	0.167891
ppx	8	-1.43231	-0.775377	0.1476	0.0376823
ihfA	9	-3.05441	-1.6535	0.00174891	9.45325e-05
eutK	6	1.66012	0.898703	0.143571	0.0356178
rclR	13	0.662589	0.358691	0.355046	0.236757
rcsA	12	-0.795763	-0.430784	0.283288	0.139217
uhpT	14	-0.677066	-0.366528	0.252979	0.111035
chbB	4	1.21876	0.659773	0.353223	0.23162
yajL	11	0.618689	0.334926	0.335039	0.203612
birA	11	-1.46896	-0.795216	0.0559983	0.00744344
bcsG	5	-0.534999	-0.28962	0.538259	0.545937
rutC	8	-0.971188	-0.52575	0.414549	0.338137
yedQ	14	-0.315029	-0.17054	0.382759	0.278498
atoD	14	0.236394	0.127971	0.422713	0.356201
gtrS	9	-0.435849	-0.235946	0.510803	0.50278
cpsB	13	0.736974	0.398959	0.217032	0.082046
priC	11	-0.466336	-0.25245	0.416103	0.342596
glpQ	6	-1.5336	-0.830212	0.100452	0.018565
ybdH	6	1.08108	0.585238	0.301273	0.160116
yhjA	9	1.93802	1.04914	0.0521316	0.00679075
yqiJ	7	0.549962	0.29772	0.382944	0.279351
pntA	12	-0.848177	-0.459158	0.201758	0.0707687
gadB	12	1.25918	0.681651	0.0464021	0.00585885
cheZ	6	-0.283218	-0.153319	0.625605	0.669944
yahN	9	1.43086	0.774593	0.150745	0.0398632
lyxK	8	0.774546	0.419299	0.234464	0.0967891
ygdQ	15	-0.182463	-0.0987758	0.548764	0.562061
ygfK	12	0.701071	0.379523	0.22778	0.09159
ybjM	8	-0.447681	-0.242351	0.549336	0.563116
map	6	-0.595025	-0.322115	0.497026	0.481004
yhcM	14	0.89775	0.485995	0.276388	0.132917
xanP	9	0.351454	0.190259	0.483755	0.459066
tilS	7	-1.7057	-0.923377	0.109953	0.0220602
puuE	14	-0.453057	-0.245261	0.585984	0.618083
yicH	10	-1.67879	-0.90881	0.00427293	0.000286949
cheB	5	-1.25378	-0.67873	0.306898	0.166712
yedA	9	-0.449551	-0.243363	0.526034	0.527227
yhdX	9	0.574229	0.310858	0.418982	0.347767
yedV	6	-0.925805	-0.501182	0.377244	0.271135
ynfO	2	2.39591	1.29702	0.220507	0.0857635
yqjD	8	-0.572242	-0.309782	0.458931	0.416955
efeB	10	0.310883	0.168296	0.440181	0.385751
pdxK	6	1.65569	0.896306	0.0437332	0.00542478
yjfP	7	-1.25664	-0.680277	0.120571	0.0255958
recA	5	-1.51049	-0.817697	0.110465	0.0223921
yajI	10	-0.437371	-0.23677	0.41487	0.338702
wecC	14	0.608476	0.329397	0.3004	0.158469
torY	5	-1.45965	-0.790178	0.17798	0.0547765
ydiY	12	-0.546633	-0.295918	0.411725	0.33248
opgG	15	1.93917	1.04977	0.00548226	0.000390982
yfeX	11	1.19168	0.645112	0.0924941	0.0160676
kbl	15	1.09865	0.59475	0.102577	0.0191006
ybbW	9	0.679223	0.367696	0.273504	0.130498
chiA	6	0.831793	0.450289	0.369069	0.258518
pqiB	13	0.842162	0.455902	0.329812	0.196317
yedW	7	0.506141	0.273998	0.517466	0.512785
prpB	6	-0.894788	-0.484391	0.374049	0.266221
yebS	5	1.59233	0.862004	0.127382	0.0287384
ves	8	1.04464	0.565516	0.324854	0.188951
torT	5	1.76894	0.957609	0.301273	0.160056
pepA	8	3.11989	1.68895	0.00174891	9.66907e-05
hypE	5	1.58372	0.85734	0.182242	0.0571203
rcsB	6	0.344118	0.186287	0.527909	0.529872
dkgA	14	-0.462472	-0.250358	0.353801	0.234258
cbpA	15	-0.961872	-0.520707	0.138014	0.0330528
yaaJ	6	-0.606027	-0.328071	0.416058	0.342443
smf	6	-1.3082	-0.708189	0.185793	0.0602194
cbdB	6	0.988547	0.535147	0.190576	0.062986
ariR	1	0.671631	0.363586	0.607601	0.646786
rutB	13	1.08848	0.589245	0.207393	0.0750473
metQ	7	-2.12457	-1.15013	0.0157513	0.00144997
ydiT	5	-0.351334	-0.190194	0.48164	0.455497
ybeZ	14	-1.30297	-0.705358	0.0286771	0.0031195
yjcD	12	0.897285	0.485743	0.147905	0.0379707
typA	10	2.06439	1.11755	0.00808055	0.000632344
yehY	5	-2.11189	-1.14327	0.0854524	0.0143938
ada	13	0.945967	0.512097	0.26265	0.121192
pqiC	9	0.397091	0.214964	0.511108	0.503739
yeaV	6	-1.05509	-0.571171	0.300036	0.157528
yqiH	5	-1.4577	-0.789122	0.173614	0.0525268
ykgE	5	0.478517	0.259044	0.4795	0.452009
yehI	14	-0.124035	-0.0671459	0.57392	0.598837
trxB	14	-1.15623	-0.625924	0.0293453	0.00322476
hypF	13	0.692379	0.374818	0.283678	0.139493
ldcC	9	0.554928	0.300409	0.366892	0.254258
lptD	2	-1.45028	-0.785103	0.328905	0.19415
hycA	11	-0.439008	-0.237656	0.527618	0.529434
marA	10	-1.29652	-0.701865	0.193143	0.0650553
gstA	11	-0.670939	-0.363211	0.220507	0.0858033
fliI	13	0.653984	0.354033	0.30103	0.159263
yhhX	5	-0.48121	-0.260502	0.447179	0.396723
fbp	10	0.74563	0.403645	0.209629	0.0765545
csiE	8	-1.14215	-0.618299	0.294188	0.151729
nrdE	5	0.350677	0.189838	0.467042	0.431323
baeS	5	-0.743881	-0.402698	0.446603	0.395565
aes	11	-0.453707	-0.245613	0.39328	0.29922
cmoA	9	1.33423	0.722283	0.189786	0.0625141
fre	15	-0.776841	-0.420541	0.116323	0.0241864
btuE	15	-0.988446	-0.535093	0.147905	0.0381283
pflC	5	1.69383	0.916949	0.246198	0.106511
ybgP	7	-0.574616	-0.311067	0.450697	0.403169
ypjD	12	0.567254	0.307081	0.437437	0.380918
citC	10	-0.311755	-0.168768	0.498586	0.485892
yhfY	6	-0.646781	-0.350133	0.356742	0.239795
rstA	9	-0.725811	-0.392916	0.251814	0.110268
dtpD	13	-0.779147	-0.421789	0.355946	0.237752
ymfI	9	0.272467	0.147499	0.463594	0.423507
yjiJ	9	-1.12784	-0.610553	0.306898	0.167163
panD	6	0.864097	0.467776	0.306898	0.166972
yqjG	5	0.961827	0.520682	0.341754	0.214806
sgrR	8	-0.995591	-0.53896	0.234403	0.0966595
metF	14	-2.79882	-1.51514	0.00174891	9.11856e-05
yagH	11	-1.00153	-0.542174	0.186199	0.0605574
matP	8	-1.06765	-0.577968	0.176558	0.0538453
yecA	15	0.623647	0.33761	0.300336	0.157915
araH	6	1.22647	0.663946	0.283288	0.139223
pka	9	-1.11714	-0.604763	0.14526	0.036676
rhsB	15	-0.72833	-0.39428	0.149885	0.0395367
ybbY	13	0.965525	0.522685	0.107775	0.021055
mgrR	3	3.57739	1.93661	0.189786	0.0625045
napG	8	0.265928	0.14396	0.610015	0.650341
yfaP	5	0.710269	0.384502	0.400785	0.313239
hydN	5	-1.63465	-0.884914	0.200549	0.0698438
galU	14	2.028	1.09785	0.00174891	9.79417e-05
ugpB	8	0.70135	0.379674	0.330913	0.197523
crr	13	-1.53514	-0.831046	0.00188102	0.000109095
fliJ	6	0.73562	0.398226	0.428791	0.366488
hyfD	5	-0.774885	-0.419482	0.496701	0.479696
deoR	13	-0.443656	-0.240172	0.37124	0.261669
paaF	14	0.355537	0.192469	0.419575	0.34918
grpE	6	-2.62698	-1.42211	0.00345678	0.000223507
ydeP	10	0.523301	0.283288	0.448812	0.399292
argC	13	-1.50811	-0.81641	0.00771141	0.000597037
ypeA	6	0.352404	0.190773	0.60641	0.644435
yebV	12	-0.730889	-0.395665	0.293688	0.150609
torC	5	0.587506	0.318045	0.423894	0.358833
tauB	8	-0.33538	-0.181557	0.610015	0.650295
clpP	13	-1.21711	-0.658878	0.044354	0.0055141
hybD	7	0.490639	0.265606	0.542771	0.553526
yjjG	5	1.09786	0.594323	0.314849	0.175772
trpE	15	-2.77591	-1.50273	0.00174891	9.29223e-05
ydfO	5	0.762362	0.412703	0.389876	0.292331
hyfF	8	-0.674967	-0.365392	0.334317	0.2026
mngR	15	0.371704	0.201221	0.293331	0.149449
ppsR	5	2.14287	1.16004	0.0712684	0.0107193
ybhM	8	-0.503865	-0.272766	0.367331	0.256775
kduI	5	1.16322	0.629708	0.356483	0.239177
pitB	13	1.75274	0.948842	0.00174891	9.97373e-05
aceA	8	1.25547	0.679645	0.10909	0.0216495
ybjX	12	-1.23017	-0.665949	0.124756	0.0272283
aer	14	1.06015	0.573911	0.0497326	0.00636525
rcnR	2	-1.21737	-0.659018	0.360405	0.245531
puuP	10	-0.412126	-0.223103	0.510792	0.502628
dgoD	14	-1.14114	-0.617751	0.0958332	0.0170732
ygfT	5	1.28829	0.697413	0.35554	0.237283
cadB	10	0.355666	0.192539	0.483091	0.457539
kptA	6	1.18173	0.639729	0.197588	0.0673525
degQ	14	-0.220966	-0.119619	0.535342	0.541789
yggE	12	-0.529719	-0.286762	0.472619	0.441719
yneG	9	0.0516026	0.0279349	0.717985	0.787003
arnE	6	0.298468	0.161575	0.579206	0.607077
preA	7	-0.834847	-0.451942	0.406924	0.324027
ybgF	15	-1.2308	-0.666292	0.0605112	0.00833763
yfbO	5	1.96354	1.06296	0.124095	0.0267914
cmk	6	2.70498	1.46434	0.00285748	0.000174912
yegT	9	-0.535998	-0.290161	0.353472	0.233645
murP	10	-0.223561	-0.121024	0.561375	0.581777
pncC	7	-1.88269	-1.01919	0.0444077	0.00553309
panC	13	-0.600933	-0.325313	0.338963	0.210712
dnaQ	13	-0.989716	-0.53578	0.162694	0.0460957
nadR	15	0.673728	0.364721	0.235822	0.09803
hpf	6	-2.67505	-1.44813	0.00174891	9.87397e-05
cheW	11	0.54109	0.292918	0.306898	0.166292
yfeC	5	0.294077	0.159198	0.483658	0.458714
yehA	11	0.385455	0.208665	0.423894	0.359007
ydfC	5	0.158782	0.0859563	0.662959	0.718224
thiQ	13	0.40276	0.218033	0.457601	0.414987
hdeB	7	0.850742	0.460547	0.373978	0.265778
ydaF	5	1.63315	0.884101	0.147914	0.0382961
idnR	14	-0.637226	-0.344961	0.301797	0.1613
citX	5	0.850747	0.46055	0.344282	0.217712
ybiV	8	-0.577388	-0.312567	0.464993	0.425518
wecD	9	1.45281	0.786475	0.034242	0.00402891
dhaM	15	-0.915072	-0.495372	0.141149	0.0348214
iaaA	14	-0.513182	-0.27781	0.359186	0.244099
rrrD	9	-0.841968	-0.455797	0.140461	0.0343713
rmuC	13	-1.00257	-0.542738	0.204138	0.0730196
nfsB	14	0.691418	0.374297	0.244712	0.105529
dapB	8	-2.55688	-1.38416	0.00174891	9.92406e-05
nudI	10	0.910579	0.49294	0.310616	0.171272
eutS	5	0.657574	0.355976	0.468747	0.434474
copA	13	-0.551054	-0.298312	0.329386	0.194915
nuoF	13	2.16664	1.1729	0.0121268	0.00103311
srlE	5	-1.27166	-0.68841	0.319901	0.18225
yhjJ	7	0.795554	0.430671	0.297161	0.154698
cysN	14	-2.36447	-1.28	0.00174891	9.43742e-05
eamA	5	2.26138	1.22419	0.15834	0.0437637
ynbD	12	0.731289	0.395882	0.223043	0.0881995
yfdC	5	-1.07216	-0.580412	0.359186	0.244145
metB	14	-2.41538	-1.30756	0.00174891	9.38009e-05
ydfU	13	0.527829	0.285739	0.286666	0.141715
yjjM	7	-0.850091	-0.460195	0.384898	0.28422
nikB	15	-0.944069	-0.511069	0.076732	0.0120306
yidJ	14	-0.926279	-0.501438	0.126486	0.028241
ydjN	12	1.23775	0.670053	0.0302702	0.00335999
uvrB	10	0.702804	0.380461	0.256946	0.115296
tamA	13	0.305274	0.165259	0.532082	0.53598
paaK	5	-0.592914	-0.320973	0.353801	0.234169
xylR	8	-0.893637	-0.483768	0.333571	0.200994
fpr	6	-0.958903	-0.519099	0.276771	0.133431
yidK	8	0.896627	0.485386	0.203174	0.0718189
degS	10	-3.21663	-1.74131	0.00174891	9.51534e-05
nudK	11	-0.329639	-0.178449	0.443022	0.390577
rluA	14	1.45005	0.784982	0.0164961	0.00154268
hsrA	8	0.368673	0.19958	0.353329	0.232281
ldtC	10	0.626532	0.339172	0.376962	0.270012
hisG	14	-2.68941	-1.4559	0.00174891	9.51266e-05
gatZ	5	1.06834	0.578341	0.407123	0.325478
ssuA	6	0.262641	0.14218	0.548528	0.561527
ccmH	9	1.01673	0.550402	0.325204	0.189849
ypdA	13	1.3176	0.713281	0.0838067	0.0138375
can	9	-1.74619	-0.945294	0.0176404	0.00166438
yehL	14	-0.915863	-0.4958	0.209028	0.0759977
pfkA	5	-2.80234	-1.51704	0.00299047	0.000186718
rpoB	1	-2.57092	-1.39176	0.255027	0.112878
cof	6	1.47357	0.797715	0.0589367	0.00798211
yggR	7	0.922747	0.499527	0.306898	0.166306
sodB	14	0.671677	0.363611	0.177327	0.0543752
rlmN	11	-0.821179	-0.444543	0.396913	0.30599
etk	6	-1.20361	-0.651569	0.238929	0.100925
yfaY	11	0.554156	0.299991	0.353006	0.23138
uspD	5	0.821465	0.444698	0.371467	0.262009
uspA	12	-0.651522	-0.352699	0.382944	0.27907
yfhH	7	0.61617	0.333562	0.389792	0.291836
yqjI	8	1.02716	0.556051	0.160413	0.0447817
deoA	6	-1.42208	-0.769842	0.144481	0.0362445
yeeT	5	-0.984642	-0.533033	0.413845	0.335913
ylaC	10	0.489396	0.264933	0.365923	0.253022
phnC	14	0.631012	0.341596	0.322369	0.185267
mocA	10	-0.581915	-0.315018	0.400785	0.313559
yneF	10	0.793619	0.429624	0.252979	0.1112
mlaA	13	-0.162972	-0.0882242	0.56724	0.589183
gabT	11	0.545653	0.295388	0.311144	0.172434
trkG	10	0.600848	0.325268	0.322287	0.184539
quuQ	15	-0.32869	-0.177935	0.515522	0.510286
hofP	6	0.773378	0.418666	0.267177	0.125591
ydfD	5	-1.31421	-0.711446	0.395975	0.303937
yegW	9	0.928383	0.502577	0.310743	0.171571
symE	5	0.949942	0.514249	0.238929	0.101096
rdgB	14	0.945771	0.511991	0.139704	0.0340382
amiB	14	-0.623167	-0.33735	0.324203	0.187599
ybcN	8	-1.01658	-0.550323	0.146256	0.0370551
torA	7	1.17744	0.637404	0.171088	0.0510559
insK	9	-1.19995	-0.649588	0.184499	0.0587043
hemL	8	-0.965622	-0.522737	0.214838	0.0808908
galT	13	-0.636017	-0.344306	0.388795	0.29001
yehU	5	0.869084	0.470476	0.4206	0.352118
casC	9	-0.83838	-0.453855	0.391949	0.295931
ugpA	14	-1.04622	-0.566367	0.124756	0.0274368
wzxB	5	0.965259	0.52254	0.382759	0.277981
gcvR	14	-0.998407	-0.540485	0.0281065	0.00304957
ycgR	8	-0.718694	-0.389063	0.396066	0.304226
diaA	14	-1.21787	-0.659291	0.0138259	0.00120856
wcaC	11	0.258964	0.140189	0.43008	0.367948
uxuB	14	0.124748	0.0675321	0.562702	0.583532
speD	12	0.767594	0.415535	0.170022	0.0495346
[truncated: 2,005 more rows]

## Sheet: isobutanol tolerance
gene	sgRNA number used to calculate the metrics	gene fitness	Z score	FDRvalue	FPRvalue
gspK	12	0.505129	0.315233	0.104656	0.0196614
intR	15	-0.353982	-0.220908	0.137567	0.0333599
yhbJ	8	0.829706	0.51779	0.0481065	0.00437941
ycdT	13	-0.116486	-0.0726949	0.391794	0.302576
dsdX	12	0.146976	0.0917224	0.431947	0.375538
ydbL	4	-0.352874	-0.220216	0.385853	0.295418
norV	6	-0.372161	-0.232253	0.395008	0.309927
lacZ	7	0.241055	0.150434	0.39067	0.300962
cyaY	7	-0.580268	-0.362125	0.33493	0.215524
ycjR	10	-0.29924	-0.186745	0.343539	0.227558
purP	10	0.307655	0.191996	0.338642	0.221948
ybaT	5	-0.286883	-0.179033	0.285925	0.156229
dinB	5	0.632416	0.394669	0.269807	0.138063
mdtA	8	-0.407269	-0.254162	0.274601	0.144662
ppiD	9	-0.573347	-0.357806	0.177283	0.0547552
alaC	6	0.595258	0.37148	0.158536	0.0443017
iclR	5	0.168046	0.104872	0.524979	0.526943
yegE	10	0.484551	0.302392	0.142575	0.036244
ptsP	13	1.17147	0.731076	0.00820322	0.000266338
yejE	10	-0.184897	-0.115388	0.363934	0.255509
fhuC	14	0.33696	0.210285	0.157498	0.0437872
cspB	2	-0.764196	-0.476908	0.244727	0.109745
ybaB	6	1.42798	0.891155	0.0388908	0.00302182
phoQ	11	-0.534666	-0.333666	0.0640998	0.00716844
kdpC	5	0.412322	0.257316	0.447717	0.40409
fumB	5	-0.941245	-0.587398	0.075678	0.00975454
nikR	12	0.307423	0.191852	0.452576	0.413693
yddG	14	-0.186105	-0.116142	0.375091	0.275833
xylB	5	0.570404	0.355969	0.262191	0.129873
bfr	8	-0.203094	-0.126744	0.601353	0.638633
yfgH	10	-0.454713	-0.283771	0.0773716	0.0101859
yggX	7	-0.320424	-0.199965	0.318788	0.193762
allC	12	-0.0239538	-0.0149488	0.703013	0.76786
yjjK	15	1.10954	0.692428	0.0119186	0.000532377
cbl	14	0.0798335	0.0498213	0.537751	0.545421
pyrB	14	-0.582228	-0.363348	0.0146174	0.00074231
ansP	5	1.15798	0.722654	0.151928	0.0405381
relA	13	-0.322371	-0.20118	0.172708	0.0518118
selD	5	-0.433643	-0.270621	0.369405	0.264886
yjjJ	13	0.298829	0.186489	0.218281	0.0856986
nsrR	12	-0.272007	-0.16975	0.141429	0.0353612
fepE	12	-0.250039	-0.15604	0.348679	0.235078
yliE	11	0.503966	0.314508	0.247151	0.112479
yihY	7	0.573	0.357589	0.395913	0.311689
yfeO	12	0.232201	0.144909	0.311066	0.185428
clcA	12	-0.347575	-0.216909	0.215195	0.0825846
hcaE	5	0.129945	0.081094	0.444055	0.397155
yceA	14	-0.324751	-0.202666	0.167163	0.0477794
agaD	8	-0.4202	-0.262232	0.141136	0.035053
yejK	6	0.741665	0.462847	0.0843302	0.0124029
nanC	7	0.478688	0.298732	0.218791	0.0862235
gfcC	12	0.242043	0.15105	0.354689	0.243704
dsbA	5	-0.823343	-0.513819	0.169867	0.0491651
glmM	11	0.533671	0.333045	0.335898	0.21682
ydaM	10	-0.265656	-0.165787	0.248403	0.114707
amiA	15	-0.317979	-0.19844	0.241388	0.105875
gpsA	14	-0.127037	-0.0792792	0.399198	0.317489
melR	14	0.431808	0.269476	0.214205	0.0813434
yhjC	11	0.680338	0.424575	0.172081	0.0504746
ppdA	13	0.0724738	0.0452283	0.574574	0.600142
ycbV	9	0.300282	0.187395	0.297691	0.171894
ypjJ	1	0.954344	0.595573	0.349075	0.235778
yajG	15	-0.543746	-0.339333	0.0148315	0.000765527
ampG	5	0.340598	0.212555	0.520589	0.520936
ydhX	12	0.345501	0.215615	0.262565	0.130415
perR	5	1.20669	0.753055	0.0676736	0.00781737
fhuB	10	1.43297	0.894269	0.00534691	0.000132055
purU	8	-0.436623	-0.272481	0.176036	0.0540283
arnC	5	-0.479532	-0.299259	0.274035	0.142888
gor	9	-0.135169	-0.0843545	0.372233	0.271666
galE	6	-0.325432	-0.203091	0.427423	0.366742
ygcE	15	-0.195455	-0.121977	0.354533	0.242726
pal	8	-1.49865	-0.935256	0.00522194	0.00012752
sodA	8	-0.145936	-0.0910733	0.522383	0.523166
malS	5	-0.156726	-0.097807	0.538762	0.546746
yneJ	9	-0.251268	-0.156807	0.37804	0.27926
potC	15	-0.35562	-0.22193	0.0773716	0.01035
ycgN	14	0.107368	0.0670046	0.545009	0.557169
mdh	7	0.84621	0.52809	0.0737762	0.00920801
kduD	5	0.750712	0.468493	0.311752	0.186259
dcd	8	3.56799	2.22666	0.00433999	9.5781e-05
yaiA	5	1.6159	1.00843	0.0745511	0.00940124
ycfT	6	-0.300108	-0.187287	0.290824	0.162692
pabA	14	0.189157	0.118046	0.423192	0.35818
atpH	10	0.318957	0.19905	0.322454	0.197306
sixA	8	0.293104	0.182916	0.400327	0.320179
gntT	14	0.318427	0.198719	0.39067	0.300923
sgcA	12	0.336784	0.210175	0.296468	0.169979
mrcA	13	-0.460844	-0.287597	0.036769	0.00277344
hcaD	13	0.644228	0.40204	0.0576241	0.00586825
katG	9	-0.184543	-0.115167	0.444055	0.397045
frsA	7	0.302749	0.188935	0.394038	0.308021
hcaF	7	1.72348	1.07557	0.0279975	0.00188794
yjfC	11	-0.17002	-0.106104	0.483708	0.462017
yeaJ	11	-0.337308	-0.210502	0.33493	0.215535
ydjF	7	0.220441	0.137569	0.515632	0.512684
argA	10	-0.407897	-0.254554	0.154454	0.0423467
xerD	15	-0.415358	-0.25921	0.0469191	0.00397112
fnr	6	0.124679	0.077808	0.572973	0.597046
smpB	8	-0.809861	-0.505406	0.0185336	0.00103623
ypdE	10	-0.432551	-0.26994	0.175566	0.0535401
yqiC	11	-0.152377	-0.095093	0.408284	0.335385
ibpA	10	0.30746	0.191875	0.261124	0.127896
gnd	6	-0.208978	-0.130416	0.398072	0.315709
ugpQ	8	1.35985	0.848634	0.0138181	0.000667207
efeO	5	-0.392865	-0.245174	0.371138	0.269215
narU	6	0.316974	0.197813	0.370595	0.268001
rutE	8	0.371474	0.231824	0.262565	0.130495
bamC	5	0.21037	0.131285	0.43097	0.373254
cynT	13	0.431645	0.269374	0.0940659	0.0151921
yjtD	13	0.249649	0.155797	0.295038	0.167988
acnB	7	-0.410804	-0.256368	0.284301	0.154803
adhE	8	0.254537	0.158847	0.400442	0.321061
yhdE	8	1.14445	0.714209	0.0549553	0.00547479
nagB	6	-0.469258	-0.292847	0.252875	0.118803
yibB	8	0.358005	0.223418	0.355198	0.244323
trmL	14	0.415727	0.25944	0.248195	0.11378
yadE	13	-0.289286	-0.180533	0.392406	0.30479
ybhD	10	0.745826	0.465443	0.177408	0.0551386
tap	10	0.210743	0.131517	0.335469	0.216264
rtcA	7	-0.390756	-0.243857	0.268951	0.13729
ycaN	13	0.377819	0.235783	0.378936	0.282017
dctR	5	-0.241986	-0.151015	0.42174	0.355546
treC	8	0.559471	0.349146	0.256451	0.122613
gmr	13	-0.333134	-0.207897	0.207557	0.0758672
gcvT	14	6.2543	3.90309	0.00433999	8.06411e-05
rsxC	9	0.186792	0.116571	0.475264	0.448016
yicN	10	-0.106656	-0.06656	0.533177	0.539679
msbA	1	-0.953884	-0.595286	0.289194	0.159984
fadK	12	-0.549522	-0.342937	0.105383	0.0198274
yfeR	14	0.304567	0.19007	0.235828	0.101501
paaH	7	0.271561	0.169472	0.379402	0.28353
pgaD	9	-0.31063	-0.193853	0.286609	0.156762
adiY	13	-0.260546	-0.162597	0.290694	0.162142
dsbE	13	1.06544	0.664903	0.0109606	0.000450152
yafK	7	-0.713702	-0.445396	0.0731437	0.00901204
anmK	14	0.340793	0.212677	0.247109	0.112391
fliH	11	0.154513	0.096426	0.426995	0.365071
bamD	12	-0.781548	-0.487736	0.0137457	0.000654568
dacA	5	0.606393	0.378429	0.261964	0.129356
yggI	12	0.516268	0.322185	0.139857	0.0342306
ykgH	5	-0.539669	-0.336789	0.192566	0.0632788
slp	8	0.417846	0.260763	0.370135	0.266279
yrdD	7	0.48335	0.301642	0.174398	0.0527993
yhjY	8	0.660534	0.412216	0.258809	0.125551
prc	14	-1.71087	-1.0677	0.00433999	9.70221e-05
chbR	15	-0.164285	-0.102524	0.38548	0.293315
yeiI	10	0.605713	0.378004	0.121116	0.0262493
casB	13	-0.323714	-0.202018	0.199685	0.0680734
rhlB	12	1.41932	0.885748	0.0110369	0.000459413
prfC	15	-0.479829	-0.299444	0.0126799	0.000594654
mutH	5	0.485051	0.302703	0.214205	0.0811964
cysM	7	-0.442302	-0.276025	0.246589	0.110991
yjiC	8	-0.332334	-0.207398	0.290824	0.16358
uidC	5	0.463093	0.289	0.224113	0.0906128
envZ	12	-0.518643	-0.323667	0.0853111	0.0126418
eutL	10	-0.113422	-0.0707827	0.4404	0.390811
aaeR	7	-0.29342	-0.183113	0.318268	0.192016
yhbY	9	-0.236613	-0.147662	0.373994	0.274507
ycbJ	14	-0.324983	-0.20281	0.184654	0.0584665
dmlR	5	-0.402116	-0.250946	0.252875	0.118682
nlpC	12	0.592624	0.369836	0.182324	0.0573241
metC	11	-0.518331	-0.323472	0.0450794	0.0037584
ompL	9	-0.418756	-0.261331	0.125184	0.0275825
ytfJ	7	-0.339409	-0.211813	0.268951	0.137108
agaC	14	0.196748	0.122784	0.30803	0.182496
arsC	7	-0.518208	-0.323395	0.283693	0.153338
insQ	14	-0.241105	-0.150465	0.285551	0.155945
dppC	15	0.171447	0.106994	0.484924	0.464524
hyaA	14	0.565287	0.352776	0.0920087	0.014475
zapB	5	-0.441657	-0.275623	0.221612	0.0886179
dsdA	14	0.560909	0.350044	0.0896362	0.0137802
sfmD	5	0.551409	0.344115	0.263747	0.13187
hycF	11	0.415234	0.259133	0.21264	0.0793571
hisM	5	0.834098	0.520531	0.19217	0.0629262
yjjU	10	-0.107665	-0.0671897	0.520123	0.519892
ydjA	7	0.200473	0.125108	0.50898	0.501268
yfjY	5	0.250339	0.156228	0.430422	0.3715
kbaY	7	1.30499	0.814396	0.0415749	0.0033342
nuoG	13	0.415741	0.259449	0.203466	0.072392
yfdE	7	-0.192612	-0.120203	0.390519	0.300105
ushA	6	-0.489325	-0.305371	0.200899	0.0695196
dcuB	14	0.43397	0.270825	0.19217	0.0627669
coaA	6	-0.244936	-0.152856	0.447717	0.403935
hisC	8	-0.511472	-0.319192	0.0884135	0.013455
lhgO	6	0.279329	0.174319	0.448741	0.40727
ybeX	10	-0.735683	-0.459114	0.0359977	0.0026372
gldA	13	-0.210424	-0.131318	0.352378	0.24016
mlaD	12	-0.333976	-0.208423	0.130252	0.0297113
rsmE	6	0.700106	0.436911	0.151277	0.0403003
ydeN	5	-0.608341	-0.379644	0.26626	0.134966
ilvI	12	0.294799	0.183974	0.325655	0.202188
idi	6	-0.129704	-0.0809434	0.541648	0.551478
atpC	9	0.462086	0.288372	0.170573	0.0497482
glcB	8	0.250423	0.15628	0.45172	0.41241
yebG	10	-0.175183	-0.109325	0.334831	0.2151
pncB	14	0.151005	0.0942368	0.517785	0.516549
agaV	14	0.436982	0.272705	0.130712	0.0301659
yieP	9	0.544469	0.339784	0.155188	0.0428063
frvR	5	0.920585	0.574505	0.19908	0.067233
caiD	5	0.283811	0.177117	0.427423	0.366641
yciH	6	0.405147	0.252838	0.381411	0.28609
ynjE	15	-0.107497	-0.0670852	0.48156	0.459547
fiu	12	0.106282	0.0663271	0.607598	0.647963
ybhH	7	-0.320667	-0.200117	0.404358	0.327652
ycaD	5	0.628114	0.391984	0.200056	0.0686174
eamB	14	0.215355	0.134395	0.400442	0.321263
yajQ	9	0.208724	0.130257	0.401792	0.323991
tauA	5	-0.361492	-0.225594	0.276432	0.146363
fixB	8	-0.206027	-0.128574	0.382288	0.287568
intE	10	-0.141568	-0.0883479	0.397929	0.314819
scpC	8	0.226023	0.141053	0.423574	0.359053
ahr	9	0.282855	0.17652	0.414971	0.345119
udp	6	0.470296	0.293495	0.424831	0.361335
ygbT	15	0.372858	0.232688	0.338166	0.21987
rrrQ	12	-0.300925	-0.187797	0.240495	0.104805
ykfM	5	0.687721	0.429182	0.235828	0.101438
codB	7	-0.232915	-0.145354	0.343893	0.228079
cysK	15	-0.7989	-0.498565	0.00433999	9.89352e-05
helD	11	-0.408806	-0.255122	0.249491	0.11591
caiB	12	0.261466	0.163171	0.379369	0.283189
yphG	5	1.09286	0.682015	0.260679	0.127312
sfmF	15	0.762066	0.475579	0.0676736	0.00783103
psiF	12	0.188987	0.11794	0.371138	0.268808
yahG	6	0.140007	0.0873733	0.534007	0.54093
hsdM	13	-0.542321	-0.338444	0.0884135	0.0134941
yidB	7	0.0723641	0.0451599	0.686878	0.748521
ymfL	5	0.664686	0.414807	0.228618	0.0942108
bioD	9	-0.139155	-0.0868416	0.466845	0.43451
yliI	7	0.727968	0.454299	0.203388	0.0719048
gudD	8	-0.169358	-0.10569	0.430145	0.371107
yciN	6	0.300188	0.187337	0.381256	0.285868
yddB	15	-0.167227	-0.104361	0.379594	0.283884
folC	6	0.101419	0.0632922	0.716237	0.784092
ydiP	9	-0.142487	-0.0889212	0.429544	0.370112
lexA	6	-0.398495	-0.248686	0.270954	0.140093
glpT	10	0.349736	0.218258	0.24281	0.107808
sapB	5	-0.448631	-0.279975	0.381849	0.286787
yebK	14	0.610137	0.380765	0.0493053	0.00457579
nupX	13	0.220011	0.137301	0.348679	0.235031
hypD	10	0.371187	0.231645	0.12548	0.0277455
glyA	5	0.0883197	0.0551172	0.548823	0.562743
nanR	7	0.608477	0.379729	0.234999	0.100166
thiH	5	0.430583	0.268712	0.225633	0.0915985
hemY	12	1.17707	0.73457	0.00433999	9.96484e-05
purK	15	-0.594288	-0.370874	0.00433999	9.99297e-05
yfaE	6	1.63581	1.02085	0.0393977	0.00310494
wzb	5	0.938515	0.585694	0.0746403	0.0094657
uhpA	8	-0.62875	-0.392381	0.0603363	0.00632898
ydhC	5	0.463063	0.288981	0.225578	0.0913303
xylE	7	-0.694987	-0.433717	0.0868509	0.0130652
pcnB	14	3.8945	2.43042	0.00433999	8.59711e-05
fdnG	7	-0.250351	-0.156235	0.37822	0.279883
dsbB	5	0.614687	0.383605	0.142242	0.0357979
rlmM	9	-0.214324	-0.133752	0.397349	0.313813
ydeO	13	-0.426482	-0.266152	0.0911318	0.014075
yghQ	12	0.553263	0.345272	0.15259	0.0412394
yccA	6	-0.383551	-0.239361	0.273716	0.14257
argB	10	-0.389569	-0.243117	0.0987602	0.0169014
yeaW	14	-0.0721936	-0.0450535	0.599209	0.635358
speA	11	0.677411	0.422748	0.05814	0.00593726
corA	13	-0.214855	-0.134083	0.371138	0.268968
yfiH	6	-0.540338	-0.337206	0.233646	0.0991027
dsbC	14	-0.437086	-0.27277	0.0803997	0.011208
fbaA	5	-1.19781	-0.747511	0.0329793	0.00230624
citG	5	1.13694	0.709525	0.0746403	0.00945583
glgB	12	-0.363972	-0.227142	0.241034	0.105347
mdfA	6	0.287861	0.179644	0.405838	0.331122
citT	15	0.317522	0.198155	0.34889	0.235556
djlB	10	0.168533	0.105175	0.328796	0.20783
ygeY	10	-0.209225	-0.13057	0.338267	0.220185
yeeR	14	-0.242156	-0.151121	0.349211	0.235967
rprA	2	0.382448	0.238672	0.477381	0.452451
moaC	8	0.269382	0.168112	0.448762	0.407841
sgcX	8	0.425021	0.265241	0.344001	0.228262
manY	12	0.368374	0.229889	0.290824	0.163647
rng	13	0.844854	0.527243	0.0523735	0.00507225
dcuS	6	0.318132	0.198535	0.360831	0.250427
patD	8	-0.119873	-0.0748084	0.560478	0.579826
lpxM	14	1.0303	0.642973	0.00629202	0.00016762
yagI	11	-0.341117	-0.212879	0.199508	0.067446
ymfE	6	0.382657	0.238803	0.381123	0.285345
glpG	8	0.459356	0.286668	0.17129	0.0500521
mhpD	14	0.374016	0.23341	0.236787	0.102243
potE	14	0.284429	0.177502	0.355206	0.244453
atpA	12	0.797279	0.497554	0.0319183	0.00221434
glnH	11	0.161957	0.101072	0.487466	0.468988
cdd	5	0.996363	0.621795	0.0884135	0.013489
csgE	6	0.143032	0.0892614	0.446306	0.40115
trkA	7	0.616868	0.384966	0.100781	0.0180548
ybhF	10	0.181102	0.113019	0.422493	0.356767
alsA	5	1.15215	0.719017	0.133051	0.0313095
lpxC	5	-0.448093	-0.279639	0.236157	0.101774
yfcH	12	0.583365	0.364057	0.101368	0.0187283
yeiW	12	0.324023	0.202211	0.346908	0.2321
yafW	5	1.53803	0.959834	0.0496414	0.00464679
abgR	5	-0.614208	-0.383305	0.265703	0.133598
ybcM	14	-0.276166	-0.172346	0.255041	0.121236
epmB	5	-0.29167	-0.182021	0.272642	0.141699
sseA	10	1.42701	0.890547	0.0227485	0.00138249
alpA	12	-0.258107	-0.161076	0.206278	0.0740143
proQ	15	-1.43478	-0.895393	0.00433999	9.51744e-05
yjcZ	8	0.29614	0.184811	0.313774	0.187843
ycbL	11	-0.240109	-0.149844	0.288044	0.158486
hybB	10	1.00091	0.624633	0.0475964	0.00431856
hyfH	11	0.886624	0.553311	0.0121021	0.000550766
topA	13	0.690505	0.43092	0.0256965	0.00164721
rutF	13	0.323465	0.201863	0.229743	0.0961406
narI	5	0.393778	0.245743	0.544317	0.556159
hyfG	5	0.75679	0.472286	0.169749	0.049056
fliT	5	0.609244	0.380208	0.17235	0.0512498
citB	15	-0.289492	-0.180662	0.261082	0.127803
pfkB	9	0.472115	0.29463	0.333924	0.214105
treA	5	-0.852348	-0.53192	0.237687	0.102961
kdpD	13	-0.166819	-0.104106	0.343783	0.227815
yadK	14	0.275739	0.172079	0.384099	0.290451
aceB	7	0.24548	0.153195	0.548441	0.561941
rfbA	5	-0.537748	-0.33559	0.326218	0.203493
dgoA	7	0.382106	0.238459	0.367137	0.260596
yhaC	5	-0.21306	-0.132963	0.478924	0.454841
araC	5	1.26887	0.791858	0.0920087	0.0144151
rihC	9	-0.0923617	-0.0576397	0.570041	0.593041
qseB	5	-0.420202	-0.262234	0.284301	0.15461
rluB	12	0.414815	0.258872	0.338642	0.221604
dosP	7	0.25552	0.159461	0.297071	0.170889
mdtP	5	-0.629345	-0.392752	0.206535	0.074794
pflA	12	1.24118	0.774578	0.00433999	9.96155e-05
gspC	14	0.220748	0.137761	0.423192	0.358132
ydeQ	6	-0.639647	-0.399181	0.256451	0.12258
rpoE	12	-2.54501	-1.58825	0.00433999	9.12433e-05
puuB	6	-0.529458	-0.330416	0.166133	0.0473929
bdcR	15	0.376079	0.234697	0.148268	0.0385524
glsB	6	-0.255873	-0.159681	0.290824	0.162723
yfdF	9	-0.336711	-0.21013	0.2973	0.171354
ybdR	8	-0.228624	-0.142676	0.318788	0.192867
uvrC	7	-0.680882	-0.424914	0.289814	0.16133
dcrB	12	0.439542	0.274303	0.169749	0.0490838
yjdF	5	0.681857	0.425523	0.100781	0.0180353
ycaM	13	0.329424	0.205582	0.30929	0.184101
garK	8	-0.283109	-0.176678	0.269317	0.137738
adiA	13	-0.226847	-0.141567	0.439848	0.388265
preT	15	0.29332	0.183051	0.23051	0.0965256
yeiE	12	1.26552	0.789768	0.0124205	0.000579044
pqqL	10	-0.432413	-0.269854	0.229366	0.0956543
ybjC	6	0.519561	0.32424	0.406381	0.332335
narH	5	0.557077	0.347652	0.417783	0.349126
phnM	10	0.473974	0.295791	0.265695	0.133452
bepA	7	-0.217184	-0.135537	0.439848	0.388999
chbF	9	-0.295293	-0.184282	0.394105	0.308298
pepE	8	0.674619	0.421006	0.0974301	0.0162762
pmbA	7	0.238357	0.14875	0.322951	0.197959
fhuD	6	-0.421376	-0.262966	0.286627	0.157006
glxR	5	0.304011	0.189723	0.330772	0.210666
motA	10	0.33815	0.211028	0.30803	0.182411
ttcA	12	0.422443	0.263632	0.205938	0.0736638
deoB	7	0.546116	0.340811	0.196616	0.0659097
ybgK	5	0.817776	0.510345	0.12008	0.0249854
yedI	13	0.884916	0.552245	0.0361668	0.00268973
gstB	10	0.653426	0.40778	0.150947	0.039671
yafQ	6	0.104364	0.0651302	0.675697	0.734837
stfR	12	0.294745	0.18394	0.256451	0.122438
secF	5	-0.538847	-0.336275	0.120562	0.0255991
nuoK	5	-0.0726906	-0.0453637	0.645914	0.698325
proP	5	0.335831	0.20958	0.347531	0.233608
mdtG	5	-0.256617	-0.160145	0.405838	0.330359
yahF	5	-0.416689	-0.260041	0.172412	0.0515284
thiL	11	0.357529	0.223121	0.291195	0.164442
yafV	8	0.369289	0.230461	0.21264	0.0793408
ygcS	8	-0.313575	-0.195691	0.286868	0.157381
ompX	9	-0.31384	-0.195857	0.258535	0.125256
atpB	13	0.32717	0.204175	0.214205	0.0813761
ygdH	5	0.382686	0.238821	0.408514	0.33578
ydhP	14	0.484192	0.302167	0.184843	0.0587912
yehB	6	0.892505	0.556981	0.212311	0.0788052
yjjA	8	0.579396	0.36158	0.223842	0.090317
yhcH	8	-0.213126	-0.133004	0.359404	0.248574
glpB	12	-0.180149	-0.112425	0.429365	0.369788
yqjC	5	-0.453373	-0.282934	0.289464	0.161022
ydcR	12	0.228943	0.142875	0.418351	0.350292
ygjQ	6	-0.557105	-0.34767	0.249767	0.116322
rffG	13	0.571963	0.356942	0.0613981	0.00656534
ssuC	14	-0.190762	-0.119048	0.395008	0.309424
yfjL	15	0.252664	0.157679	0.318788	0.192972
btuF	5	0.677576	0.422851	0.253088	0.119605
cbrA	7	0.255544	0.159476	0.494936	0.481394
yhfA	11	0.596305	0.372133	0.115831	0.0234323
ykfF	8	0.843981	0.526699	0.203388	0.0718101
fepB	10	0.414491	0.258669	0.348677	0.234781
pyrE	15	-0.781214	-0.487528	0.00433999	9.9199e-05
nrfE	15	-0.126274	-0.0788034	0.55255	0.567594
mepS	10	1.3259	0.827448	0.00666177	0.000196568
yhaV	11	-0.409439	-0.255517	0.0907071	0.01397
prmB	11	-0.41798	-0.260846	0.0924889	0.0146038
yceD	7	0.285082	0.17791	0.484022	0.462719
ygaP	11	1.01134	0.631145	0.015044	0.000789023
ygjP	15	0.695627	0.434117	0.0332594	0.00234429
mntH	13	0.258063	0.161048	0.379594	0.283879
setC	6	-0.581663	-0.362995	0.0990889	0.0170758
yfaL	15	0.0850603	0.0530831	0.460895	0.425518
ycbZ	9	-0.410407	-0.25612	0.176662	0.0543183
emrD	12	-0.295245	-0.184252	0.208051	0.0762671
ypfN	5	0.856062	0.534238	0.101368	0.018711
sulA	9	0.144296	0.09005	0.459933	0.423864
yhfT	5	-0.441591	-0.275582	0.350767	0.237699
sbmC	10	-0.251723	-0.157091	0.275278	0.145293
ssuB	6	0.591899	0.369383	0.15998	0.0450161
adhP	11	-0.445971	-0.278315	0.121519	0.0263702
yjjN	8	-0.35444	-0.221193	0.220392	0.0878279
ydeI	8	0.820319	0.511932	0.188158	0.0604637
baeR	12	0.0461425	0.0287959	0.661155	0.717003
narX	14	0.278444	0.173767	0.368043	0.261969
miaA	15	-0.483774	-0.301906	0.0627907	0.00690836
pbpG	7	0.69855	0.43594	0.0830016	0.0120002
araA	14	0.118724	0.0740917	0.480459	0.457313
atoB	8	-0.238751	-0.148996	0.399198	0.317403
chbC	5	-0.49336	-0.307889	0.248805	0.115096
dam	12	1.37827	0.860133	0.00433999	9.91904e-05
yfeZ	5	0.57435	0.358432	0.419099	0.352157
asmA	15	-0.19077	-0.119053	0.382937	0.28851
eutN	5	-0.0719903	-0.0449266	0.553607	0.569128
ugpE	5	0.541214	0.337752	0.435991	0.381958
yieH	14	0.18771	0.117143	0.415351	0.346346
waaU	15	-0.210473	-0.131349	0.337834	0.219466
yhaM	12	0.115308	0.0719596	0.444109	0.397327
yehM	9	0.720264	0.449492	0.192252	0.0630597
eutG	13	0.792636	0.494656	0.0505361	0.00479613
xylF	9	-0.481139	-0.300262	0.13398	0.0317497
yjiM	5	-0.06719	-0.0419309	0.618537	0.662669
yeeA	14	-0.172688	-0.107768	0.354689	0.243661
sgbU	14	0.699667	0.436637	0.0475964	0.0042584
gspF	7	-0.80537	-0.502603	0.0754386	0.00969254
yegX	6	-0.201765	-0.125915	0.443032	0.394203
wcaK	8	0.791014	0.493644	0.155552	0.042993
thiG	12	0.209146	0.130521	0.540903	0.55027
uraA	10	-0.187136	-0.116785	0.374218	0.274845
recR	6	0.285808	0.178363	0.405838	0.331441
srlA	6	0.852256	0.531863	0.144034	0.036692
yjeN	8	-0.0617342	-0.0385261	0.510018	0.503706
cbrC	7	-0.68355	-0.42658	0.193583	0.0638723
phr	11	-0.177659	-0.110871	0.462171	0.427851
yeeS	6	0.370834	0.231424	0.338361	0.221124
yciK	5	0.0472583	0.0294922	0.653565	0.707684
ybgD	11	-0.163836	-0.102244	0.456593	0.419957
yhhN	15	0.242274	0.151195	0.311066	0.185504
yfeH	6	0.303289	0.189272	0.52524	0.527485
rlpA	5	1.01867	0.635716	0.290272	0.161746
yhfZ	5	-0.400131	-0.249708	0.38548	0.294539
mrdB	9	-1.95855	-1.22226	0.00637995	0.000175273
tusE	9	-1.19888	-0.748178	0.00997931	0.00038416
pinR	6	0.544828	0.340008	0.244368	0.109381
rcsF	7	0.95483	0.595876	0.0773716	0.0103681
puuR	5	0.552043	0.344511	0.292364	0.165264
yheT	15	-0.236394	-0.147525	0.335898	0.217064
rlmL	8	-0.171592	-0.107085	0.434553	0.379228
ptrA	5	0.471838	0.294457	0.324159	0.199601
mdtL	5	0.783817	0.489153	0.17235	0.0511347
paaY	5	-0.144409	-0.0901203	0.618537	0.662718
yjbD	5	0.26062	0.162644	0.353961	0.241828
rhsD	15	0.585204	0.365205	0.0961512	0.0159558
rsuA	9	0.211806	0.132181	0.468648	0.437492
ygiD	7	0.322681	0.201374	0.427142	0.365797
clsB	12	0.159102	0.09929	0.367626	0.261366
osmC	11	0.0239199	0.0149275	0.576417	0.603157
yncE	15	0.24571	0.153339	0.423574	0.359115
ybhN	6	0.579397	0.361581	0.204391	0.0728267
fadD	5	0.304413	0.189973	0.396443	0.312411
pgpB	11	0.755696	0.471603	0.0809551	0.0113604
malQ	12	-0.368277	-0.229829	0.093704	0.0150817
sapD	9	0.553109	0.345176	0.18047	0.0563907
argI	11	0.174544	0.108927	0.532873	0.538995
mutL	12	-0.342701	-0.213868	0.235163	0.100758
rnhB	5	-0.292557	-0.182575	0.440156	0.390248
dcuD	9	0.311629	0.194476	0.296468	0.169922
mtlA	11	0.279368	0.174344	0.347531	0.233545
flhC	13	1.03417	0.645392	0.0145996	0.000737355
hyfR	7	0.29083	0.181497	0.465458	0.43292
tpx	9	0.250241	0.156167	0.37036	0.267626
dacD	7	-0.269775	-0.168357	0.387063	0.296667
ygdD	8	-0.61784	-0.385572	0.0496414	0.00464226
tnaB	8	0.8712	0.543685	0.0954418	0.0157586
ydeE	15	0.328585	0.205058	0.119849	0.0248437
rna	12	0.392067	0.244675	0.112597	0.0221845
feoC	10	0.396221	0.247267	0.130712	0.0301856
marR	6	0.608946	0.380022	0.219165	0.0866055
fieF	5	0.766015	0.478043	0.258535	0.125264
yigM	9	0.569218	0.355229	0.0748038	0.00954871
sxy	14	-0.18373	-0.11466	0.334705	0.214833
tolA	9	-1.44241	-0.900156	0.00433999	9.88382e-05
sdhA	14	0.860034	0.536717	0.0250424	0.00155664
rpsS	1	-0.635942	-0.396869	0.381209	0.285621
ecpD	11	0.579713	0.361779	0.0844209	0.0124396
nagZ	9	0.0934731	0.0583333	0.554162	0.570063
ybhS	5	0.400724	0.250078	0.362027	0.252976
acpT	12	0.336934	0.210269	0.308067	0.182797
exoX	13	0.714028	0.4456	0.0341391	0.00242524
artQ	5	0.122363	0.0763621	0.492833	0.478391
ccmA	13	0.226864	0.141578	0.417814	0.349453
deoC	5	0.362712	0.226356	0.38548	0.29464
ybdD	5	0.26152	0.163206	0.601253	0.638193
ybhQ	6	0.288595	0.180102	0.359404	0.248639
cadC	14	-0.173339	-0.108174	0.359511	0.248912
fruB	7	0.27586	0.172154	0.38548	0.294704
metI	15	-0.0716832	-0.044735	0.451259	0.411738
xdhB	13	-0.366921	-0.228982	0.223842	0.0901444
ompC	10	-0.518007	-0.32327	0.0934586	0.0149682
dusB	13	1.65059	1.03008	0.00433999	9.91713e-05
yiaN	7	-0.596695	-0.372377	0.148284	0.0387211
nagC	13	0.588845	0.367478	0.0422614	0.00340099
ybhJ	13	0.560455	0.34976	0.220392	0.0878852
yfbM	6	4.02056	2.50909	0.00433999	9.96643e-05
ygiC	14	0.149999	0.0936091	0.430796	0.372584
rsxB	12	1.09682	0.684488	0.0433195	0.00357029
ygiS	13	0.242393	0.151269	0.318788	0.193679
entC	13	0.120547	0.0752293	0.563817	0.584637
yggU	8	0.212772	0.132784	0.439848	0.388732
yqhD	5	-0.296633	-0.185118	0.290824	0.163737
ybaP	8	0.369763	0.230756	0.209753	0.07724
yfjT	6	0.290935	0.181562	0.328796	0.207847
gfcD	14	0.499723	0.31186	0.0638269	0.00709721
ybiP	5	-0.168363	-0.10507	0.495779	0.482626
uxuR	12	0.249424	0.155657	0.261562	0.128691
bamE	13	0.0775634	0.0484046	0.57369	0.598429
ydiM	14	-0.328769	-0.205173	0.0868509	0.0130161
ydiJ	8	0.486102	0.303359	0.146889	0.0379022
argR	8	-0.45496	-0.283924	0.136025	0.0327267
yahM	5	1.10677	0.690697	0.194072	0.0641557
gshB	6	0.844188	0.526828	0.202785	0.0711852
livJ	8	-0.219387	-0.136912	0.377311	0.278513
rtn	12	-0.197357	-0.123163	0.354533	0.242855
wzxC	15	0.0885085	0.055235	0.556368	0.573259
cysA	15	-0.545207	-0.340245	0.00827326	0.000270908
wcaE	9	-0.390456	-0.24367	0.235159	0.10056
aldB	8	-0.334695	-0.208872	0.260679	0.127295
yadM	11	-0.413121	-0.257814	0.177312	0.0549746
yafY	5	0.642124	0.400727	0.241749	0.106535
dusA	11	-0.144703	-0.090304	0.403397	0.325977
cyoA	5	0.120642	0.0752882	0.514541	0.510315
yhcC	14	0.14304	0.0892664	0.439848	0.388272
fdoG	10	0.410157	0.255965	0.200617	0.0691649
mqo	9	-0.1365	-0.0851851	0.474083	0.44633
casA	15	-0.1948	-0.121568	0.349608	0.236526
mnmG	10	0.247854	0.154677	0.400327	0.32038
recN	11	-0.217148	-0.135515	0.474993	0.447498
ycbK	10	0.466746	0.29128	0.226805	0.0927293
rstB	8	-0.38298	-0.239004	0.197812	0.0666097
yegI	14	-0.0793616	-0.0495268	0.443032	0.394441
gatD	14	0.646786	0.403636	0.0159644	0.000846154
bssR	8	0.252389	0.157507	0.378794	0.280959
erpA	11	-0.933112	-0.582322	0.036769	0.00276153
yciM	11	-0.877247	-0.547459	0.0172356	0.000937444
opgB	7	0.415968	0.259591	0.284301	0.154868
ydjE	6	-0.475437	-0.296704	0.231382	0.0974043
malM	7	0.335893	0.209619	0.261847	0.129067
gadW	5	-0.705957	-0.440563	0.114587	0.0229676
trpD	15	-0.804214	-0.501882	0.00433999	9.88983e-05
ccmB	15	0.966302	0.603035	0.00800266	0.000256606
ybjO	5	1.67161	1.04319	0.075678	0.00976531
ytfB	5	0.85472	0.533401	0.0836863	0.0121688
yjaZ	6	0.470555	0.293657	0.423574	0.359887
yjaA	5	-0.334805	-0.20894	0.323727	0.198761
ybaY	10	-0.28902	-0.180367	0.308067	0.182946
ydbC	11	0.120905	0.0754525	0.427142	0.365749
ldhA	5	0.130779	0.0816144	0.656371	0.711087
mprA	12	0.349224	0.217939	0.31465	0.188951
iscU	4	-0.96825	-0.604251	0.194072	0.0641953
tonB	13	0.150775	0.0940932	0.562871	0.58277
eutJ	7	0.681539	0.425325	0.127479	0.0285015
rlmJ	5	-0.117129	-0.0730958	0.504053	0.494318
cyaA	10	3.70648	2.31308	0.00433999	9.07716e-05
ybhA	7	-0.355288	-0.221723	0.228853	0.0947246
potG	13	0.282853	0.176519	0.373164	0.273484
bcsE	10	0.401962	0.25085	0.209722	0.0771703
qseC	5	-0.70506	-0.440003	0.132829	0.0311098
rihA	12	0.470479	0.293609	0.121783	0.0264873
fecR	6	0.736106	0.459378	0.192252	0.0630123
yfcG	15	-0.303071	-0.189136	0.175566	0.0535113
uxuA	13	-0.211237	-0.131826	0.378936	0.281945
fucP	8	-0.275377	-0.171853	0.338642	0.221775
ycaQ	7	-0.0428323	-0.0267301	0.588928	0.620893
wzc	5	-0.500835	-0.312553	0.225633	0.0914879
ybgO	8	0.387077	0.241561	0.351859	0.239161
ydeJ	5	0.282582	0.176349	0.378936	0.282229
aroM	14	-0.135168	-0.0843537	0.407333	0.334189
agaI	10	-0.18787	-0.117243	0.431947	0.375424
yiiX	6	0.250502	0.156329	0.477216	0.452108
lysS	6	-0.859905	-0.536637	0.0471496	0.00414764
putA	12	-0.258786	-0.161499	0.300314	0.174342
atoE	13	-0.0562061	-0.0350762	0.598862	0.634658
ypdC	11	1.16841	0.729164	0.0114347	0.000498396
sspA	14	1.81015	1.12965	0.00433999	9.75042e-05
yffP	14	-0.139171	-0.0868516	0.316735	0.190642
yedE	5	1.49571	0.933423	0.069978	0.00829188
tdcB	7	-0.724738	-0.452283	0.0403175	0.0031998
yidP	5	0.673496	0.420305	0.120659	0.0258221
ccmF	10	0.54975	0.343079	0.282903	0.152171
ttdT	6	-0.437932	-0.273298	0.207557	0.0759481
pflB	13	0.165349	0.103189	0.421123	0.354669
yjaG	8	0.399387	0.249243	0.241251	0.105571
wcaD	15	-0.18394	-0.114791	0.417783	0.349196
cbdA	14	0.178794	0.111579	0.419099	0.352105
gspH	8	-0.228219	-0.142423	0.443375	0.396055
rluF	7	0.390307	0.243577	0.252923	0.118896
yegQ	5	-0.724468	-0.452115	0.101368	0.0186768
lpxA	3	0.0794699	0.0495944	0.600667	0.637238
acnA	9	-0.389177	-0.242871	0.274601	0.144431
hisD	11	-0.653517	-0.407837	0.0717271	0.00871585
wcaG	11	0.494653	0.308696	0.298767	0.172863
yghA	12	-0.635045	-0.396309	0.0982573	0.0166871
ygjH	5	0.528604	0.329883	0.426945	0.364837
deoD	9	-0.300469	-0.187512	0.172982	0.0522746
zupT	11	0.401652	0.250657	0.265703	0.134265
ybcK	12	-0.222474	-0.138838	0.362506	0.253929
dapA	5	0.264161	0.164853	0.384186	0.290623
pitA	8	0.653691	0.407946	0.15322	0.0415002
glxK	11	-0.345825	-0.215817	0.205528	0.0734598
npr	5	0.148351	0.0925805	0.784518	0.867551
yjbM	14	-0.151939	-0.0948198	0.488584	0.47264
fimE	12	0.0561563	0.0350452	0.618715	0.663081
yaaW	11	0.0993628	0.0620088	0.573611	0.598104
dinJ	8	-0.338637	-0.211332	0.294005	0.166321
gcvA	13	7.86479	4.90814	0.00433999	7.20255e-05
ruvB	15	-0.79131	-0.493829	0.00433999	9.87785e-05
chiP	12	0.266487	0.166305	0.351859	0.239299
nuoM	7	-0.254446	-0.158791	0.351859	0.239318
tar	5	-0.376025	-0.234664	0.347531	0.233647
phnJ	6	-0.207281	-0.129357	0.502779	0.491534
gsiB	6	-0.479919	-0.2995	0.318788	0.193405
potA	5	0.454028	0.283343	0.407333	0.334244
yqjH	6	0.637805	0.398032	0.100328	0.0177069
aroE	10	-0.612844	-0.382454	0.0481065	0.00439786
dld	8	0.726774	0.453554	0.0824025	0.011845
waaP	10	0.447128	0.279037	0.270541	0.139441
ygeX	13	0.442833	0.276357	0.246592	0.111615
yciV	5	-0.744446	-0.464583	0.249513	0.116115
adiC	5	-0.219089	-0.136726	0.47615	0.450373
thiF	12	0.266851	0.166532	0.283717	0.153526
yceH	12	0.405615	0.25313	0.232126	0.0978895
patA	5	-0.66031	-0.412076	0.120659	0.0259492
ybbA	15	0.515964	0.321995	0.0812833	0.0115036
paaG	13	0.197329	0.123146	0.290824	0.162539
plsY	11	-0.210095	-0.131113	0.448741	0.407519
hofB	5	-0.200879	-0.125361	0.487635	0.469801
ybiO	5	-0.951038	-0.593509	0.114587	0.0229789
cusR	7	-0.329327	-0.205522	0.297935	0.172299
yigZ	10	0.461096	0.287754	0.203162	0.0714254
sfsB	5	-0.728705	-0.454759	0.295386	0.168694
flhB	11	-0.215852	-0.134706	0.325655	0.202425
hspQ	6	-0.36392	-0.227109	0.2749	0.144941
setB	13	-0.122876	-0.0766828	0.463961	0.430795
yiaV	7	-0.66085	-0.412413	0.134216	0.0321666
rpoD	5	-0.372559	-0.232501	0.220092	0.0872374
yicC	15	-0.602555	-0.376034	0.00666177	0.000197805
yiiG	5	-0.277575	-0.173225	0.318788	0.193555
emrA	12	0.391946	0.2446	0.199508	0.06753
btuD	13	-0.234495	-0.14634	0.290824	0.163043
yaaA	5	0.233896	0.145966	0.475741	0.44938
ybgI	11	0.242503	0.151338	0.421123	0.354793
yjbH	7	-0.206708	-0.128999	0.520309	0.520511
ygcP	15	-0.331123	-0.206643	0.155531	0.0429442
yiaT	9	1.64071	1.02391	0.0142159	0.000702013
sibC	5	0.498563	0.311136	0.241388	0.105919
eptC	10	0.107676	0.0671965	0.488589	0.47278
rydC	2	0.295444	0.184376	0.534929	0.542113
elaA	9	-0.287406	-0.17936	0.318788	0.193871
yfbV	12	0.304937	0.1903	0.214205	0.0810813
yceG	9	1.35787	0.847399	0.00433999	9.94655e-05
uhpC	10	0.03878	0.0242013	0.684446	0.745491
ytfL	11	-0.110625	-0.0690369	0.423574	0.359233
aroC	12	-0.659192	-0.411379	0.00940977	0.000334235
atoC	15	0.1964	0.122567	0.472464	0.442799
chbG	15	0.33282	0.207701	0.347248	0.23252
polA	10	1.85298	1.15638	0.00433999	9.77864e-05
araE	9	0.42566	0.265639	0.343539	0.227521
rplE	2	-0.0515807	-0.0321897	0.800402	0.886226
thiE	11	-0.118323	-0.073841	0.503874	0.494002
rsgA	1	-0.405329	-0.252951	0.503298	0.49273
cpdB	9	-0.349225	-0.217939	0.325655	0.2025
iraM	6	-0.383387	-0.239258	0.186627	0.0598164
tesB	6	-0.355586	-0.221909	0.354533	0.243006
yfiF	8	0.421737	0.263191	0.200899	0.0695072
ybaA	8	-0.362985	-0.226526	0.280673	0.14974
yjcO	12	-0.208361	-0.130031	0.340481	0.224587
nlpA	5	-0.395983	-0.247119	0.369134	0.264179
ynjI	13	0.173647	0.108367	0.411987	0.34035
sdhE	5	0.823599	0.513979	0.132787	0.0310264
ybjQ	10	0.411176	0.2566	0.272642	0.141685
ecpB	5	-0.250351	-0.156235	0.363816	0.255303
ygbN	8	-0.19495	-0.121662	0.355198	0.244349
ydcI	11	0.186197	0.116199	0.474008	0.446043
chrR	14	-0.11727	-0.0731838	0.367554	0.261212
yfcF	10	0.195596	0.122064	0.38548	0.293066
btuB	7	0.288311	0.179925	0.476109	0.450134
gcl	14	-0.227032	-0.141683	0.294155	0.16693
ppiA	7	0.428232	0.267245	0.346759	0.231475
yphB	13	0.0846424	0.0528223	0.60708	0.647162
cusC	6	0.241337	0.15061	0.412276	0.341215
rsmA	14	-0.711314	-0.443906	0.0224084	0.00133694
casD	9	-0.235828	-0.147172	0.423574	0.359862
metE	15	-0.974172	-0.607946	0.00433999	9.75709e-05
ggt	13	-0.0900273	-0.0561829	0.525463	0.528146
uspF	8	0.879573	0.548911	0.120562	0.0256608
speC	5	1.39268	0.869123	0.0549799	0.00549249
yhfS	8	0.363952	0.22713	0.296468	0.17028
maa	13	0.405239	0.252896	0.19518	0.0651575
ylbF	13	0.657312	0.410205	0.138534	0.0337916
oppC	9	-0.0610052	-0.0380712	0.631065	0.679119
slt	8	1.41502	0.883067	0.0593972	0.00616455
ansA	9	-0.301537	-0.188179	0.279564	0.148874
flhA	5	1.34703	0.840633	0.184843	0.0589285
glgP	6	0.272438	0.170019	0.438547	0.386631
tnaA	12	0.677501	0.422804	0.0185336	0.00102673
agp	7	0.0388869	0.0242679	0.645766	0.697985
prmA	7	0.209978	0.13104	0.479354	0.45573
yeaG	9	-0.177925	-0.111037	0.34611	0.230317
ygaV	11	0.470057	0.293346	0.252875	0.11878
ybjE	11	-0.366199	-0.228532	0.235828	0.101475
sra	2	-0.299614	-0.186979	0.478924	0.454922
flgH	8	0.529525	0.330458	0.114587	0.0231023
tynA	6	-0.211982	-0.13229	0.425844	0.362842
yrfG	13	-0.19781	-0.123446	0.503221	0.492258
nudF	15	0.246717	0.153967	0.353506	0.241223
tatC	13	-0.323805	-0.202075	0.167631	0.0480528
yhbO	14	0.292533	0.18256	0.289194	0.160262
ogrK	7	0.304616	0.1901	0.435333	0.380899
exuR	14	-0.294951	-0.184069	0.201873	0.0706192
nirD	6	0.709221	0.4426	0.129614	0.0293858
yibQ	9	0.537012	0.33513	0.207557	0.0757295
yihU	6	0.181323	0.113157	0.572977	0.597208
mukB	6	-0.858098	-0.535509	0.0803997	0.0111345
fimC	5	-0.648253	-0.404552	0.141057	0.0349313
torD	7	-0.359118	-0.224113	0.26189	0.129215
paoC	12	0.220527	0.137623	0.475741	0.449083
xerC	15	-0.223879	-0.139715	0.220392	0.0875708
ynfL	8	0.391242	0.24416	0.21264	0.0793869
yhhZ	7	0.758063	0.47308	0.194249	0.0644232
rimI	6	1.05836	0.660487	0.079304	0.0109154
hyaB	11	0.188038	0.117348	0.554867	0.570942
yhbV	6	-0.67135	-0.418966	0.119923	0.0248924
dmlA	10	0.752845	0.469824	0.0987602	0.0169138
racC	6	-0.604655	-0.377344	0.150947	0.040066
idnT	5	-0.328418	-0.204954	0.260582	0.126764
yhiJ	15	-0.178183	-0.111198	0.413249	0.342883
glgX	12	0.3202	0.199825	0.244014	0.109019
wbbH	8	-0.423395	-0.264226	0.153301	0.041903
yaaX	6	-0.246046	-0.153549	0.337138	0.218769
yghW	5	-0.151381	-0.0944718	0.516084	0.51385
pnp	7	-1.37409	-0.857523	0.0111267	0.000470108
yiaM	13	0.412727	0.257568	0.205043	0.0731728
yshB	4	-0.456514	-0.284894	0.229366	0.0957286
uidA	12	0.123541	0.0770973	0.461823	0.427015
yffQ	5	-0.401597	-0.250623	0.229366	0.0952993
wcaB	8	0.596727	0.372397	0.19846	0.0669684
prpR	14	-0.285178	-0.17797	0.207557	0.0759705
loiP	8	0.897949	0.560378	0.100781	0.0179902
ynfM	11	0.258626	0.1614	0.304868	0.178931
fepC	6	-0.342902	-0.213993	0.240065	0.104457
eutT	8	0.0743137	0.0463766	0.5847	0.615441
rlmI	7	0.360845	0.225191	0.407333	0.334207
aas	8	-0.446857	-0.278868	0.203466	0.0723279
yeiG	15	0.0864066	0.0539233	0.492914	0.478606
wcaM	5	-0.538847	-0.336275	0.21845	0.0858377
fliL	6	0.201102	0.125501	0.475741	0.449182
nrdD	11	0.442101	0.2759	0.212311	0.07883
frlD	8	0.48478	0.302534	0.219165	0.0865713
ygeA	9	0.276279	0.172416	0.506619	0.497818
smg	8	-0.298501	-0.186284	0.277738	0.147362
basR	9	0.353021	0.220308	0.294086	0.166482
yafT	9	-0.159422	-0.0994897	0.559958	0.578822
mreD	5	-1.16836	-0.729134	0.0787568	0.0107907
nrfC	7	0.197058	0.122977	0.431947	0.375428
nrfD	7	-0.456415	-0.284833	0.195246	0.065288
sfsA	13	-0.172697	-0.107774	0.418351	0.350479
nlpI	6	-1.9571	-1.22136	0.00633975	0.00017241
gadY	5	0.794776	0.495992	0.269809	0.138289
yobD	6	0.104387	0.065144	0.532196	0.537039
sstT	12	-0.207742	-0.129645	0.580161	0.608239
gspG	15	0.560397	0.349724	0.111311	0.0218385
frvA	7	0.338884	0.211485	0.289464	0.160929
azoR	8	0.389322	0.242962	0.278426	0.147882
yqjA	11	0.0777706	0.0485339	0.616309	0.659647
fepD	11	0.364108	0.227227	0.290824	0.163504
folM	5	0.199701	0.124626	0.427084	0.365266
yadS	5	0.318942	0.19904	0.443032	0.394888
ygcU	11	0.278343	0.173704	0.37036	0.267227
purM	10	-0.839276	-0.523763	0.00535076	0.000133635
gabP	15	0.209794	0.130925	0.246592	0.111951
ydgK	11	0.306982	0.191577	0.448741	0.407536
nlpE	5	-0.618595	-0.386044	0.102446	0.0189904
yeeY	14	-0.417428	-0.260502	0.0653322	0.00741504
yecE	11	0.359958	0.224637	0.313774	0.188076
xisE	9	-0.199175	-0.124298	0.38431	0.291036
ydhK	15	0.0973275	0.0607387	0.430816	0.373
allR	8	0.602441	0.375962	0.117814	0.0242259
rhaR	8	0.729544	0.455283	0.0698558	0.00821295
fucU	8	-0.161395	-0.100721	0.418842	0.351476
ytfK	7	-0.256743	-0.160224	0.401792	0.323842
yagU	6	0.711347	0.443927	0.354533	0.242949
sapF	13	0.296442	0.184999	0.361739	0.252663
zwf	14	-0.311026	-0.1941	0.282903	0.15257
bglB	9	-0.182197	-0.113703	0.478557	0.454308
dadA	5	-0.46584	-0.290715	0.226805	0.0926572
cstA	14	0.0284964	0.0177836	0.663382	0.719602
ybaQ	8	-0.368568	-0.23001	0.294005	0.166355
yqjE	6	-0.358326	-0.223618	0.401605	0.322921
wcaN	14	0.602083	0.375739	0.0651328	0.00737435
entF	8	0.893842	0.557815	0.114587	0.0231171
rsmG	10	-0.137363	-0.0857236	0.446642	0.4017
mcrA	15	-0.130126	-0.0812072	0.427423	0.366504
ycaL	9	0.104997	0.0655249	0.5847	0.615521
mhpA	5	0.21789	0.135977	0.553607	0.569185
glmS	15	0.300961	0.187819	0.244727	0.109712
cmoB	6	0.836818	0.522229	0.0911318	0.0141243
ytfT	13	0.515896	0.321953	0.21264	0.0792466
ydhT	10	0.853973	0.532935	0.0216624	0.00128029
sspB	7	1.25214	0.781419	0.0450794	0.00376537
ymfM	7	0.340174	0.21229	0.38548	0.294018
rsmC	5	0.955904	0.596546	0.220392	0.0878656
nth	15	0.205522	0.128259	0.304868	0.178908
rbn	11	0.295792	0.184593	0.322951	0.197806
mdtE	11	-0.215907	-0.13474	0.397929	0.315486
purF	14	-0.750281	-0.468224	0.0065643	0.0001894
elfD	12	-0.661973	-0.413114	0.015044	0.000788236
yhhM	7	-0.340427	-0.212449	0.37036	0.267337
ybjS	13	0.12107	0.0755555	0.373164	0.27343
fabR	7	1.5662	0.977412	0.0349964	0.00249586
grxA	5	0.634974	0.396265	0.405838	0.331369
djlA	10	-0.635755	-0.396752	0.0625221	0.00685321
ycbX	5	-0.212027	-0.132319	0.390519	0.300183
ynbB	6	0.84914	0.529918	0.141579	0.0354774
lsrA	6	3.65785	2.28274	0.00596152	0.000152198
phoB	5	0.865147	0.539908	0.0856272	0.01276
ygaU	9	-0.267182	-0.166739	0.302137	0.175903
yjhF	12	0.375999	0.234648	0.220292	0.0874176
yjhI	13	-0.154812	-0.0966129	0.371138	0.269309
ynfG	9	1.15333	0.71975	0.0447852	0.00371594
cydC	6	0.0929027	0.0579773	0.659662	0.715202
rnr	7	-0.938647	-0.585777	0.0470505	0.00401543
potB	7	0.192945	0.12041	0.472464	0.443017
ydbH	7	0.912068	0.569189	0.081452	0.0115501
dgcZ	14	-0.194599	-0.121443	0.382373	0.287873
[truncated: 3,164 more rows]
