# Supplementary material for: Pooled CRISPR interference screening enables genome-scale functional genomics study in bacteria with superior performance
Source: Nat Commun. 2018 Jun 26;9:2475. doi: 10.1038/s41467-018-04899-x (PMC6018678; doi:10.1038/s41467-018-04899-x)
Supplement: Supplementary file 9 — Supplementary Data 6 [file 41467_2018_4899_MOESM9_ESM.xlsx]

## Sheet: essential genes
sgRNA	gene	sgRNA fitness	Z score	Quality
gspKb3332_817	gspK	-0.678534	-0.799152	Good
intRb1345_13	intR	0.259722	0.305891	Good
yhbJb3205_520	yhbJ	-0.750647	-0.884084	Good
yeaPb1794_399	yeaP	0.779452	0.91801	Good
dsdXb2365_446	dsdX	0.502866	0.592257	Good
proBb0242_12	proB	-5.20516	-6.13044	Good
rplEb3308_193	rplE	-7.75731	-9.13627	Good
ydbLb1383_164	ydbL	0.393976	0.464011	Good
norVb2710_678	norV	0.333835	0.393178	Good
lacZb0344_1683	lacZ	0.379198	0.446606	Good
cyaYb3807_207	cyaY	-0.15111	-0.177972	Good
ycjRb1314_439	ycjR	-0.218062	-0.256826	Good
purPb3714_956	purP	0.0706036	0.0831543	Good
dinBb0231_65	dinB	-0.183769	-0.216436	Good
topAb1274_31	topA	-4.46654	-5.26053	Bad
usgb2319_319	usg	0.988121	1.16377	Bad
mdtAb2074_62	mdtA	0.715345	0.842508	Good
dnaEb0184_848	dnaE	-8.10392	-9.54449	Good
alaCb2379_71	alaC	0.0920158	0.108373	Good
iclRb4018_318	iclR	0.0417261	0.0491434	Good
yegEb2067_90	yegE	-0.922619	-1.08663	Good
cysSb0526_697	cysS	-2.3133	-2.72452	Good
yejEb2179_859	yejE	0.126966	0.149536	Good
fhuCb0151_119	fhuC	0.17797	0.209607	Good
cspBb1557_131	cspB	0.357213	0.420712	Good
ybaBb0471_156	ybaB	-0.256482	-0.302075	Good
phoQb1129_1253	phoQ	0.0108762	0.0128096	Good
tolBb0740_121	tolB	-4.1708	-4.91221	Good
kdpCb0696_77	kdpC	-0.150844	-0.177659	Good
fumBb4122_56	fumB	0.630067	0.742069	Good
nikRb3481_116	nikR	0.632687	0.745156	Good
yddGb1473_570	yddG	-0.235927	-0.277866	Good
xylBb3564_1145	xylB	-0.402356	-0.47388	Good
livKb3458_708	livK	-1.38686	-1.63339	Good
yfgHb2505_461	yfgH	-0.201104	-0.236853	Good
smtAb0921_334	smtA	-3.39641	-4.00017	Good
yggXb2962_186	yggX	0.390872	0.460355	Good
allCb0516_897	allC	0.562804	0.662849	Good
yjjKb4391_111	yjjK	-0.215197	-0.253451	Good
mlaDb3193_524	mlaD	-0.470728	-0.554406	Good
ansPb1453_48	ansP	-0.239589	-0.28218	Good
relAb2784_1270	relA	-0.0612572	-0.0721465	Good
selDb1764_1006	selD	-0.191919	-0.226035	Good
yjjJb4385_187	yjjJ	0.117295	0.138146	Good
nsrRb4178_114	nsrR	-1.51947	-1.78958	Good
nsrRb4178_113	nsrR	-1.02898	-1.21189	Good
fepEb0587_387	fepE	0.236759	0.278846	Good
yliEb0833_277	yliE	-0.0556748	-0.0655717	Good
yihYb3886_485	yihY	-0.619192	-0.729261	Good
yfeOb2389_599	yfeO	0.114573	0.13494	Good
clcAb0155_226	clcA	-0.097183	-0.114459	Good
hcaEb2538_427	hcaE	0.124621	0.146774	Good
yceAb1055_4	yceA	0.267165	0.314657	Good
agaDb3140_202	agaD	-0.908477	-1.06997	Good
yejKb2186_146	yejK	0.571395	0.672968	Good
smtAb0921_485	smtA	-4.62424	-5.44626	Good
nanCb4311_347	nanC	0.207883	0.244837	Good
gfcCb0985_708	gfcC	-1.15085	-1.35543	Good
dsbAb3860_508	dsbA	-0.0828025	-0.0975217	Good
aceFb0115_1126	aceF	-6.41424	-7.55446	Good
glmMb3176_273	glmM	0.00771554	0.00908708	Good
amiAb2435_68	amiA	-0.33507	-0.394633	Good
gpsAb3608_69	gpsA	0.0198661	0.0233975	Good
melRb4118_561	melR	0.205735	0.242307	Good
ppdAb2826_132	ppdA	-0.364794	-0.429641	Good
ycbVb0943_402	ycbV	-0.192204	-0.22637	Good
ypjJb4548_147	ypjJ	-0.479212	-0.564398	Good
rlmDb2785_926	rlmD	0.306875	0.361426	Good
yajGb0434_512	yajG	0.0651912	0.0767798	Good
ampGb0433_1319	ampG	-0.107562	-0.126683	Good
hemAb1210_479	hemA	-7.08106	-8.33981	Good
ydhXb1671_471	ydhX	-0.462178	-0.544337	Good
frwAb3947_781	frwA	0.706141	0.831667	Good
fhuBb0153_1783	fhuB	-1.41443	-1.66586	Good
purUb1232_241	purU	-0.694879	-0.818403	Good
dppCb3542_581	dppC	-0.409265	-0.482017	Good
mlaDb3193_112	mlaD	0.0643079	0.0757395	Good
fusAb3340_71	fusA	-8.11758	-9.56058	Good
wecEb3791_19	wecE	-0.212016	-0.249705	Bad
arnCb2254_494	arnC	0.156357	0.184151	Good
gorb3500_435	gor	-0.942202	-1.10969	Good
galEb0759_553	galE	0.0687752	0.0810009	Good
palb0741_423	pal	-2.74721	-3.23556	Good
sodAb3908_86	sodA	0.505185	0.594988	Good
malSb3571_494	malS	0.527011	0.620694	Good
yneJb1526_296	yneJ	-0.000257308	-0.000303048	Good
idnOb4266_227	idnO	0.0492814	0.0580418	Good
mdhb3236_39	mdh	-0.306835	-0.361379	Good
kduDb2842_466	kduD	0.0734772	0.0865388	Good
dcdb2065_252	dcd	-4.09149	-4.81881	Good
yaiAb0389_13	yaiA	0.530818	0.625178	Good
ycfTb1115_950	ycfT	-1.25497	-1.47806	Good
pabAb3360_48	pabA	0.352536	0.415203	Bad
atpHb3735_338	atpH	-0.901325	-1.06155	Good
sixAb2340_35	sixA	-1.18698	-1.39798	Good
yhaMb4470_740	yhaM	-0.49787	-0.586373	Good
gntTb3415_1034	gntT	-0.472012	-0.555918	Good
sgcAb4302_233	sgcA	0.378021	0.445219	Good
mrcAb3396_1371	mrcA	-0.329197	-0.387716	Good
murBb3972_331	murB	-5.47329	-6.44624	Good
prsb1207_489	prs	-6.58571	-7.75641	Good
hcaDb2542_861	hcaD	-0.0612491	-0.0721369	Good
katGb3942_95	katG	0.231789	0.272992	Good
frsAb0239_493	frsA	0.164406	0.193632	Good
hcaFb2539_216	hcaF	0.562561	0.662564	Good
yjfCb4186_1027	yjfC	-0.23571	-0.277611	Good
yeaJb1786_38	yeaJ	-0.125016	-0.147239	Good
hyfRb2491_1217	hyfR	-3.96559	-4.67053	Good
ydjFb1770_296	ydjF	-0.00405048	-0.0047705	Good
argAb2818_668	argA	1.54308	1.81738	Bad
xerDb2894_483	xerD	-0.82746	-0.974552	Good
smpBb2620_261	smpB	-3.33748	-3.93076	Good
ypdEb2384_342	ypdE	0.559795	0.659305	Good
yqiCb3042_135	yqiC	-0.214433	-0.252552	Good
moaCb0783_317	moaC	0.793091	0.934074	Good
ibpAb3687_297	ibpA	-0.393364	-0.463289	Good
polAb3863_126	polA	-4.5225	-5.32644	Good
ugpQb3449_19	ugpQ	-0.359452	-0.42335	Good
rplEb3308_85	rplE	-3.18404	-3.75004	Good
ugpQb3449_13	ugpQ	-0.491736	-0.579149	Good
narUb1469_1187	narU	0.247592	0.291605	Good
rpmDb3302_78	rpmD	-7.16024	-8.43307	Good
rutEb1008_171	rutE	0.690761	0.813553	Good
btuBb3966_50	btuB	-0.393001	-0.462862	Good
bamCb2477_617	bamC	0.00331204	0.0039008	Good
cynTb0339_416	cynT	-0.234944	-0.276709	Good
glgPb3428_97	glgP	-0.686061	-0.808017	Good
glgPb3428_96	glgP	-6.67958	-7.86696	Good
acnBb0118_839	acnB	-0.890178	-1.04842	Good
prfBb2891_377	prfB	-8.75614	-10.3127	Good
adhEb1241_1642	adhE	0.0644805	0.0759428	Good
potCb1124_51	potC	-0.483036	-0.568902	Good
yhdEb3248_416	yhdE	-0.215897	-0.254275	Good
envZb3404_869	envZ	-0.325817	-0.383735	Good
yibBb3618_178	yibB	-2.98509	-3.51573	Good
yffQb2448_249	yffQ	0.0549513	0.0647196	Good
yadEb0130_56	yadE	-0.188825	-0.222391	Good
ybhDb0768_819	ybhD	0.349306	0.411399	Good
ydaMb1341_938	ydaM	0.224944	0.264931	Good
yqhCb3010_78	yqhC	1.13536	1.33718	Good
rtcAb4475_606	rtcA	-1.04722	-1.23338	Good
ycaNb0900_358	ycaN	0.148019	0.174331	Good
dctRb3507_38	dctR	0.219004	0.257934	Good
treCb4239_1217	treC	-0.0232539	-0.0273875	Good
yjbBb4020_233	yjbB	-0.3112	-0.36652	Good
gmrb1285_1130	gmr	0.0544509	0.0641302	Good
mhpEb0352_140	mhpE	-0.0410937	-0.0483987	Good
yicNb3663_65	yicN	0.195666	0.230448	Good
msbAb0914_526	msbA	-3.47719	-4.09531	Good
fadKb1701_903	fadK	-0.193179	-0.227519	Good
yfeRb2409_836	yfeR	-0.548388	-0.645871	Good
fliOb1947_248	fliO	0.574463	0.676581	Good
paaHb1395_701	paaH	0.67689	0.797216	Good
pgaDb1021_194	pgaD	0.226919	0.267256	Good
adiYb4116_283	adiY	0.852612	1.00417	Bad
nuoHb2282_740	nuoH	-0.631666	-0.743953	Good
dsbEb2195_166	dsbE	-1.59878	-1.88299	Good
allSb0504_802	allS	0.302385	0.356138	Good
lacZb0344_142	lacZ	-0.736287	-0.867172	Good
lacZb0344_141	lacZ	-0.0162296	-0.0191146	Good
lacZb0344_146	lacZ	-0.0938224	-0.110501	Good
anmKb1640_544	anmK	-0.111711	-0.131569	Good
fliHb1940_629	fliH	-0.0161064	-0.0189695	Good
bamDb2595_409	bamD	-1.39273	-1.6403	Good
yijOb3954_444	yijO	-0.909202	-1.07082	Good
rpoCb3988_128	rpoC	-8.66619	-10.2067	Good
dacAb0632_17	dacA	0.432139	0.508957	Good
yjfMb4185_512	yjfM	1.84332	2.17099	Good
yggIb2944_137	yggI	0.439797	0.517977	Good
ebgCb3077_164	ebgC	0.00328163	0.00386498	Good
slpb3506_517	slp	0.230549	0.271533	Good
yaaXb0005_159	yaaX	0.563128	0.663232	Bad
yhjYb3548_250	yhjY	0.313673	0.369432	Good
prcb1830_1747	prc	-0.193023	-0.227335	Good
chbRb1735_511	chbR	0.456391	0.53752	Good
yeiIb2160_707	yeiI	0.222133	0.26162	Good
casBb2759_136	casB	-0.0208066	-0.0245052	Good
rhlBb3780_794	rhlB	0.679964	0.800836	Good
prfCb4375_1115	prfC	-1.10871	-1.3058	Good
kdpCb0696_113	kdpC	1.31812	1.55243	Good
mutHb2831_421	mutH	-0.0331509	-0.0390439	Good
cysMb2421_512	cysM	-0.142098	-0.167358	Good
yjiCb4325_257	yjiC	-0.262768	-0.309479	Good
uidCb1615_739	uidC	0.257254	0.302984	Good
dsbEb2195_294	dsbE	-0.758045	-0.892797	Good
envZb3404_281	envZ	-0.747227	-0.880056	Good
eutLb2439_535	eutL	0.235079	0.276868	Good
yhbYb3180_155	yhbY	-1.11438	-1.31248	Good
idnRb4264_777	idnR	1.66337	1.95906	Bad
ycbJb0919_312	ycbJ	0.583125	0.686783	Good
dmlRb1799_571	dmlR	0.68819	0.810525	Good
nlpCb1708_410	nlpC	-0.66203	-0.779714	Good
metCb3008_710	metC	-1.31643	-1.55044	Good
agaCb3139_196	agaC	-0.479428	-0.564653	Good
arsCb3503_146	arsC	-0.619876	-0.730067	Good
insQb1432_163	insQ	0.0533868	0.062877	Good
dppCb3542_689	dppC	-0.282478	-0.332692	Good
ilvBb3671_171	ilvB	0.643916	0.75838	Good
hyaAb0972_716	hyaA	0.332636	0.391766	Good
hemHb0475_376	hemH	-8.02626	-9.45303	Good
zapBb3928_218	zapB	0.356634	0.42003	Good
lpxKb0915_414	lpxK	-7.21921	-8.50251	Good
sfmDb0532_28	sfmD	-0.147243	-0.173417	Good
hycFb2720_496	hycF	0.264622	0.311662	Good
hisMb2307_617	hisM	-0.0924917	-0.108933	Good
yqeFb2844_743	yqeF	0.433706	0.510802	Good
ydjAb1765_30	ydjA	0.163689	0.192787	Good
yfjYb2644_222	yfjY	-0.72123	-0.849438	Good
kbaYb3137_332	kbaY	-0.399843	-0.47092	Good
yfdEb2371_700	yfdE	-0.218298	-0.257104	Good
yneFb1522_735	yneF	0.451785	0.532096	Bad
dcuBb4123_488	dcuB	0.669135	0.788082	Good
coaAb3974_315	coaA	-0.667615	-0.786292	Good
hisCb2021_8	hisC	-0.223733	-0.263504	Good
lhgOb2660_555	lhgO	0.218145	0.256923	Good
azoRb1412_338	azoR	-0.467857	-0.551024	Good
ybeXb0658_612	ybeX	-0.480907	-0.566395	Good
gldAb3945_955	gldA	0.0740831	0.0872524	Good
cblb1987_695	cbl	-0.0187646	-0.0221002	Good
ilvNb3670_81	ilvN	-0.759821	-0.894889	Good
rsmEb2946_71	rsmE	0.24782	0.291873	Good
ydeNb1498_1408	ydeN	0.0696937	0.0820827	Good
spoTb3650_1825	spoT	-0.767546	-0.903987	Good
ilvIb0077_625	ilvI	0.428923	0.505169	Good
idib2889_87	idi	0.526998	0.620678	Good
atpCb3731_121	atpC	-1.70716	-2.01063	Good
glcBb2976_1071	glcB	0.483705	0.569689	Good
yebGb1848_238	yebG	-0.450016	-0.530013	Good
yebGb1848_237	yebG	0.172724	0.203428	Good
yebGb1848_236	yebG	0.58131	0.684645	Good
pncBb0931_602	pncB	-0.0305232	-0.0359491	Good
agaVb3133_21	agaV	-0.285344	-0.336068	Good
yiePb3755_506	yieP	0.15232	0.179397	Good
frvRb3897_472	frvR	-0.277931	-0.327337	Bad
caiDb0036_24	caiD	-0.479394	-0.564612	Good
yciHb1282_70	yciH	0.11254	0.132545	Good
ynjEb1757_991	ynjE	1.18377	1.3942	Good
caiDb0036_23	caiD	0.199538	0.235008	Good
fiub0805_2235	fiu	-0.888889	-1.0469	Good
ybhHb0769_766	ybhH	-0.000442997	-0.000521746	Good
ycaDb0898_230	ycaD	0.0178896	0.0210697	Good
xseBb0422_167	xseB	-5.49524	-6.47209	Good
eamBb2578_310	eamB	-0.105321	-0.124043	Good
cydDb0887_1128	cydD	-7.55173	-8.89415	Good
yajQb0426_131	yajQ	-0.314232	-0.370091	Good
tauAb0365_231	tauA	0.0328164	0.0386499	Good
intEb1140_647	intE	-0.247802	-0.291852	Good
scpCb2920_1109	scpC	-0.374535	-0.441113	Good
ydeMb1497_741	ydeM	0.0115636	0.0136192	Good
ygbTb2755_47	ygbT	0.445323	0.524485	Good
ykfMb4586_399	ykfM	-0.300002	-0.353331	Good
codBb0336_902	codB	-0.475269	-0.559755	Good
cysKb2414_57	cysK	0.0632572	0.074502	Good
helDb0962_1753	helD	0.215054	0.253283	Good
caiBb0038_74	caiB	0.483572	0.569533	Good
yphGb2549_764	yphG	0.153496	0.180782	Good
sfmFb0534_329	sfmF	-0.124409	-0.146524	Good
psiFb0384_155	psiF	0.463009	0.545315	Good
yahGb0321_1073	yahG	0.25536	0.300754	Good
hsdMb4349_213	hsdM	0.110631	0.130297	Good
yidBb3698_149	yidB	-0.383175	-0.45129	Good
bioDb0778_277	bioD	-0.0774146	-0.091176	Good
yicJb3657_371	yicJ	0.502406	0.591715	Good
gudDb2787_1186	gudD	-0.0972157	-0.114497	Good
yhaJb3105_661	yhaJ	-0.0215816	-0.0254181	Good
yciNb1273_20	yciN	-0.229987	-0.27087	Good
yddBb1495_884	yddB	-0.0376581	-0.0443524	Good
folCb2315_859	folC	-2.94765	-3.47164	Good
ydiPb1696_47	ydiP	-1.73478	-2.04316	Good
lexAb4043_118	lexA	0.41854	0.492941	Good
glpTb2240_93	glpT	0.660013	0.777339	Good
sapBb1293_246	sapB	0.486917	0.573473	Good
yebKb1853_608	yebK	-0.265683	-0.312912	Good
nupXb2161_1146	nupX	0.0959755	0.113036	Good
hypDb2729_1082	hypD	0.336336	0.396124	Good
glyAb2551_430	glyA	-0.117832	-0.138779	Good
nanRb3226_76	nanR	0.241754	0.284729	Good
thiHb3990_51	thiH	-0.246187	-0.28995	Good
lolEb1118_1110	lolE	-8.54231	-10.0608	Good
hemYb3802_460	hemY	-0.650446	-0.766071	Good
purKb0522_167	purK	0.195988	0.230827	Good
yfaEb2236_196	yfaE	-0.542025	-0.638377	Good
wzbb2061_339	wzb	-0.168962	-0.198998	Good
uhpAb3669_380	uhpA	-0.204887	-0.241308	Good
ydhCb1660_401	ydhC	-0.290282	-0.341883	Good
xylEb4031_8	xylE	0.439744	0.517915	Good
pcnBb0143_27	pcnB	-0.330222	-0.388923	Good
bepAb2494_792	bepA	0.119228	0.140423	Good
fdnGb1474_80	fdnG	-0.302102	-0.355805	Good
fdnGb1474_81	fdnG	-0.644917	-0.759559	Good
fdnGb1474_82	fdnG	0.0701882	0.082665	Good
dsbBb1185_202	dsbB	-0.353703	-0.416578	Good
rlmMb2806_427	rlmM	0.351773	0.414305	Good
ydeOb1499_679	ydeO	0.231177	0.272272	Good
yghQb2983_268	yghQ	-0.341988	-0.402781	Good
yccAb0970_462	yccA	1.09392	1.28838	Good
argBb3959_440	argB	0.283784	0.33423	Good
yeaWb1802_176	yeaW	-0.0092511	-0.0108956	Good
speAb2938_813	speA	0.858319	1.0109	Good
accAb0185_276	accA	-7.37966	-8.69149	Good
rpsHb3306_317	rpsH	-5.10468	-6.0121	Good
blcb4149_64	blc	-3.88478	-4.57535	Good
dnaGb3066_381	dnaG	-6.1428	-7.23476	Good
corAb3816_625	corA	0.165675	0.195126	Good
yfiHb2593_314	yfiH	0.709909	0.836105	Good
dsbCb2893_208	dsbC	0.913057	1.07536	Good
fbaAb2925_653	fbaA	-1.34038	-1.57865	Good
citGb0613_708	citG	0.182366	0.214784	Good
glgBb3432_1560	glgB	0.606691	0.714538	Good
mdfAb0842_787	mdfA	0.625985	0.737262	Good
citTb0612_526	citT	0.452861	0.533363	Good
djlBb0646_852	djlB	-0.17748	-0.20903	Good
ygeYb2872_416	ygeY	0.142597	0.167946	Good
accCb3256_555	accC	-6.74482	-7.9438	Good
yeeRb2001_828	yeeR	0.385775	0.454351	Good
rprAb4431_80	rprA	0.192998	0.227306	Good
rprAb4431_81	rprA	0.469376	0.552813	Good
NC_372	0	0.144347	0.170006	Good
moaCb0783_95	moaC	-0.926323	-1.09099	Good
NC_374	0	0.27401	0.322718	Good
sgcXb4305_170	sgcX	0.113112	0.133219	Good
manYb1818_717	manY	-0.27467	-0.323496	Good
NC_377	0	-0.0566849	-0.0667614	Good
rngb3247_515	rng	-0.0746459	-0.0879152	Good
dcuSb4125_593	dcuS	-0.0709738	-0.0835903	Good
patDb1444_274	patD	-0.363684	-0.428333	Good
coaAb3974_31	coaA	-7.73324	-9.10793	Good
lpxMb1855_790	lpxM	-0.427025	-0.502934	Good
yagIb0272_546	yagI	0.21999	0.259096	Good
ymfEb1138_269	ymfE	0.697186	0.82112	Good
mppAb1329_1269	mppA	0.193212	0.227558	Good
glpGb3424_776	glpG	-5.16063	-6.078	Good
mhpDb0350_339	mhpD	0.0614049	0.0723204	Good
potEb0692_891	potE	0.474054	0.558324	Good
atpAb3734_134	atpA	-1.00651	-1.18543	Good
glnHb0811_633	glnH	0.046525	0.0547955	Good
cddb2143_185	cdd	0.586008	0.690179	Good
csgEb1039_120	csgE	0.0163301	0.019233	Good
trkAb3290_1353	trkA	-0.0226953	-0.0267297	Good
melRb4118_602	melR	-0.0452932	-0.0533447	Good
ybhFb0794_61	ybhF	-0.23891	-0.281379	Good
ybhFb0794_62	ybhF	-0.189824	-0.223567	Good
yciEb1257_422	yciE	-0.0992188	-0.116856	Good
alsAb4087_815	alsA	-0.0667455	-0.0786104	Good
lpxCb0096_684	lpxC	-1.45734	-1.7164	Good
yfcHb2304_391	yfcH	-0.184894	-0.217761	Good
arnFb2258_360	arnF	0.141041	0.166113	Bad
dxrb0173_928	dxr	-6.20057	-7.3028	Good
minEb1174_239	minE	-6.99555	-8.23911	Good
murDb0088_794	murD	-8.93085	-10.5184	Good
yeiWb4502_62	yeiW	-0.131561	-0.154947	Good
ftsEb3463_160	ftsE	-8.02224	-9.44829	Good
yafWb0246_267	yafW	0.2255	0.265585	Good
abgRb1339_812	abgR	0.132059	0.155534	Good
epmBb4146_384	epmB	-0.762819	-0.89842	Good
sseAb2521_559	sseA	-0.721748	-0.850048	Good
ubiFb0662_625	ubiF	-1.80595	-2.12699	Good
alpAb2624_37	alpA	0.481828	0.56748	Good
yigBb3812_41	yigB	-8.07536	-9.51086	Good
proQb1831_572	proQ	-1.3298	-1.56619	Good
yjcZb4110_686	yjcZ	-1.1459	-1.34959	Good
ycbLb0927_306	ycbL	-0.903378	-1.06396	Good
hyfHb2488_386	hyfH	0.0113449	0.0133616	Good
topAb1274_259	topA	0.0642819	0.0757089	Good
rutFb1007_407	rutF	0.314916	0.370896	Good
narIb1227_345	narI	0.634652	0.747469	Good
lplTb2835_230	lplT	0.241253	0.284139	Good
yeaJb1786_341	yeaJ	-0.164958	-0.194281	Good
hyfGb2487_1008	hyfG	-0.218006	-0.25676	Good
hybBb2995_364	hybB	-0.111583	-0.131419	Good
fliTb1926_173	fliT	-0.26633	-0.313674	Good
livMb3456_310	livM	-2.62314	-3.08943	Good
citBb0620_401	citB	0.813492	0.958101	Good
umuCb1184_57	umuC	0.127196	0.149806	Good
pfkBb1723_424	pfkB	0.855679	1.00779	Good
treAb1197_9	treA	-1.51998	-1.79018	Good
bdcRb4251_448	bdcR	-0.0193106	-0.0227433	Good
adkb0474_128	adk	-7.98139	-9.40019	Good
yadKb0136_220	yadK	0.759912	0.894996	Good
bioDb0778_23	bioD	-0.357625	-0.421197	Good
aceBb4014_668	aceB	1.05652	1.24433	Good
rfbAb2039_574	rfbA	0.275479	0.324449	Good
dgoAb4477_316	dgoA	-0.518132	-0.610236	Good
yhaCb3121_284	yhaC	0.36884	0.434406	Good
rrsHb0201_400	rrsH	-9.08906	-10.7048	Good
ribFb0025_905	ribF	-8.35044	-9.83484	Good
araCb0064_22	araC	0.506392	0.59641	Good
araCb0064_24	araC	1.64361	1.93579	Good
rihCb0030_330	rihC	1.16829	1.37597	Good
qseBb3025_57	qseB	0.915253	1.07795	Good
rluBb1269_543	rluB	-1.20391	-1.41793	Good
dosPb1489_1475	dosP	-0.164442	-0.193674	Good
mdtPb4080_166	mdtP	-0.21741	-0.256057	Good
ispBb3187_145	ispB	-6.49909	-7.65439	Good
pflAb0902_125	pflA	-0.133837	-0.157629	Good
ptsIb2416_366	ptsI	-2.39004	-2.81491	Good
ggtb3447_1444	ggt	-7.70374	-9.07318	Good
gspCb3324_19	gspC	-1.54429	-1.81881	Good
rpoEb2573_62	rpoE	-2.47766	-2.91809	Good
puuBb1301_32	puuB	-0.709472	-0.83559	Good
bdcRb4251_195	bdcR	-0.160284	-0.188777	Good
rplDb3319_44	rplD	-8.68403	-10.2277	Good
glsBb1524_299	glsB	0.358971	0.422782	Good
yfdFb2345_7	yfdF	0.0407525	0.0479968	Good
ybdRb0608_661	ybdR	-1.27831	-1.50555	Good
uvrCb1913_1100	uvrC	0.0629037	0.0740856	Good
dcrBb3472_362	dcrB	0.172661	0.203354	Good
yjdFb4121_334	yjdF	-0.587105	-0.691471	Good
ycaMb0899_1399	ycaM	-0.117256	-0.1381	Good
garKb3124_17	garK	0.230943	0.271996	Good
adiAb4117_1760	adiA	0.111747	0.131611	Good
preTb2146_545	preT	0.06497	0.0765192	Good
garKb3124_18	garK	0.266463	0.313831	Good
yeiEb2157_202	yeiE	0.0349376	0.0411482	Good
pqqLb1494_1161	pqqL	0.386822	0.455585	Good
ybjCb0850_215	ybjC	-0.423568	-0.498863	Bad
ybjCb0850_216	ybjC	-0.496711	-0.585008	Good
yeaXb1803_864	yeaX	-1.94257	-2.28789	Good
narHb1225_1313	narH	-0.199377	-0.234819	Good
bepAb2494_675	bepA	0.490114	0.577238	Good
ispFb2746_123	ispF	-1.10938	-1.30658	Good
chbFb1734_473	chbF	-0.22927	-0.270026	Good
pepEb4021_111	pepE	0.0661891	0.0779551	Good
pmbAb4235_913	pmbA	-3.21227	-3.7833	Good
fhuDb0152_352	fhuD	0.111069	0.130813	Good
glxRb0509_773	glxR	0.005828	0.006864	Good
motAb1890_62	motA	-0.126434	-0.148909	Good
ttcAb1344_633	ttcA	0.280256	0.330075	Good
csiEb2535_246	csiE	0.416253	0.490247	Good
glpCb2243_47	glpC	-3.54955	-4.18052	Good
tsfb0170_267	tsf	-7.65003	-9.00993	Good
deoBb4383_1148	deoB	-1.06365	-1.25273	Good
ybgKb0712_66	ybgK	0.18179	0.214106	Good
yedIb1958_255	yedI	-0.407827	-0.480324	Good
gstBb0838_386	gstB	-0.260778	-0.307135	Good
yafQb0225_224	yafQ	0.181863	0.214191	Good
stfRb1372_205	stfR	0.339378	0.399707	Good
secFb0409_845	secF	-2.3007	-2.70968	Good
ygiWb3024_36	ygiW	0.0499443	0.0588226	Good
yhjYb3548_146	yhjY	-0.296746	-0.349497	Good
gcvAb2808_766	gcvA	0.0824134	0.0970635	Good
mdtGb1053_86	mdtG	0.120689	0.142143	Good
rpoEb2573_496	rpoE	-1.1208	-1.32004	Good
yahFb0320_665	yahF	-0.0467086	-0.0550117	Good
gltKb0653_23	gltK	0.139056	0.163775	Good
hscCb0650_337	hscC	-1.05927	-1.24757	Good
thiLb0417_30	thiL	-1.57576	-1.85587	Good
yafVb0219_439	yafV	0.441384	0.519846	Good
ompXb0814_344	ompX	0.452119	0.532489	Good
fliTb1926_6	fliT	-0.131313	-0.154656	Good
atpBb3738_180	atpB	-1.4182	-1.6703	Good
ygdHb2795_548	ygdH	-0.236892	-0.279003	Good
ydhPb1657_416	ydhP	0.27856	0.328077	Good
yehBb2109_77	yehB	-0.249818	-0.294226	Good
yhcHb3221_28	yhcH	0.322823	0.380209	Good
glpBb2242_901	glpB	-0.0112478	-0.0132473	Good
ispHb0029_281	ispH	-3.52142	-4.1474	Good
yqjCb3097_47	yqjC	-0.106229	-0.125113	Good
ucpAb2426_448	ucpA	-6.94179	-8.17579	Good
mdlAb0448_68	mdlA	0.403039	0.474685	Good
ygjQb3086_479	ygjQ	-0.233607	-0.275134	Good
rplLb3986_258	rplL	-7.63629	-8.99375	Good
dnaCb4361_589	dnaC	-8.26913	-9.73908	Good
rffGb3788_136	rffG	0.108739	0.128069	Good
bcsEb3536_158	bcsE	0.106195	0.125073	Good
yfjLb2628_1559	yfjL	-0.287561	-0.338679	Good
btuFb0158_460	btuF	0.0308665	0.0363534	Good
cbrAb3690_36	cbrA	0.578742	0.68162	Good
cbrAb3690_37	cbrA	-0.974182	-1.14736	Good
ileSb0026_1995	ileS	-7.2948	-8.59155	Good
yhfAb3356_50	yhfA	0.211917	0.249589	Good
mhpDb0350_610	mhpD	-0.731725	-0.861798	Good
fepBb0592_797	fepB	-0.195788	-0.230592	Good
pyrEb3642_18	pyrE	-0.145193	-0.171004	Good
lepBb2568_763	lepB	-8.06025	-9.49307	Good
pepAb4260_660	pepA	0.777823	0.916092	Bad
nrfEb4074_1344	nrfE	-0.261423	-0.307894	Good
mepSb2175_47	mepS	0.383598	0.451788	Good
mepSb2175_46	mepS	0.168449	0.198393	Good
yhaVb3130_207	yhaV	0.00122563	0.00144351	Good
prmBb2330_446	prmB	-0.0092381	-0.0108803	Good
yceDb1088_322	yceD	-3.90708	-4.60161	Good
trxBb0888_899	trxB	-3.45189	-4.06551	Good
ygaPb2668_304	ygaP	-0.916093	-1.07894	Good
ygjPb3085_375	ygjP	0.013169	0.01551	Good
mntHb2392_966	mntH	0.364678	0.429505	Good
setCb3659_411	setC	0.318956	0.375655	Good
yfaLb2233_632	yfaL	-0.045786	-0.053925	Good
ygcEb2776_445	ygcE	0.19602	0.230865	Good
ycbZb0955_37	ycbZ	0.283614	0.334031	Good
emrDb3673_796	emrD	0.412716	0.486081	Good
ypfNb4547_110	ypfN	0.338771	0.398992	Good
sulAb0958_476	sulA	-0.0820288	-0.0966104	Good
sbmCb2009_385	sbmC	0.161871	0.190646	Good
ssuBb0933_132	ssuB	0.165436	0.194845	Good
adhPb1478_882	adhP	-0.729836	-0.859574	Good
yjjNb4358_308	yjjN	-0.0591087	-0.0696161	Good
ydeIb1536_310	ydeI	0.205801	0.242385	Good
baeRb2079_542	baeR	-0.260218	-0.306475	Good
miaAb4171_608	miaA	0.66441	0.782518	Good
hypTb4327_190	hypT	-0.196701	-0.231667	Good
guaBb2508_749	guaB	-0.44345	-0.522279	Good
araAb0062_1306	araA	0.305782	0.360139	Good
yqaBb2690_310	yqaB	0.0905712	0.106671	Bad
atoBb2224_1048	atoB	0.436163	0.513697	Good
chbCb1737_1017	chbC	0.459025	0.540622	Good
damb3387_100	dam	-0.202477	-0.23847	Good
yfeZb2433_58	yfeZ	0.237804	0.280076	Good
kdsDb3197_463	kdsD	-3.55269	-4.18422	Good
asmAb2064_1304	asmA	0.154042	0.181425	Good
eutNb2456_38	eutN	0.0146535	0.0172583	Good
ftsWb0089_874	ftsW	-7.19771	-8.4772	Good
ydaMb1341_1102	ydaM	0.307384	0.362025	Good
yieHb3715_115	yieH	-0.0185432	-0.0218395	Good
setCb3659_145	setC	-0.180501	-0.212587	Good
yhaMb4470_796	yhaM	-0.480718	-0.566172	Good
yehMb2120_78	yehM	-0.171967	-0.202537	Good
eutGb2453_989	eutG	-0.491968	-0.579422	Good
xylFb3566_520	xylF	-0.27572	-0.324733	Good
sgcCb4304_553	sgcC	-0.117058	-0.137867	Good
yeeAb2008_45	yeeA	0.287277	0.338344	Good
sgbUb3582_470	sgbU	0.217924	0.256663	Good
gspFb3327_740	gspF	0.372346	0.438535	Good
yegXb2102_410	yegX	0.662651	0.780446	Good
wcaKb2045_24	wcaK	-0.403398	-0.475108	Good
pstAb3726_778	pstA	-0.406794	-0.479106	Good
uraAb2497_894	uraA	-0.271145	-0.319344	Good
recRb0472_358	recR	1.02306	1.20492	Good
srlAb2702_321	srlA	-0.144895	-0.170652	Good
ynjBb1754_565	ynjB	-6.73686	-7.93442	Good
yjeNb4157_32	yjeN	0.38831	0.457338	Good
phrb0708_27	phr	0.308854	0.363757	Good
yeeSb2002_411	yeeS	-1.25007	-1.47229	Good
rplIb4203_42	rplI	-7.21404	-8.49643	Good
yciKb1271_13	yciK	-0.0550207	-0.0648014	Good
ybgDb0719_430	ybgD	-0.193249	-0.227601	Good
allCb0516_340	allC	-0.235939	-0.277881	Good
yhhNb3468_67	yhhN	0.16752	0.197299	Good
yfeHb2410_38	yfeH	-0.13458	-0.158503	Good
rlpAb0633_953	rlpA	0.339202	0.399499	Good
ssrAb2621_126	ssrA	-4.22063	-4.9709	Good
dapBb0031_626	dapB	-3.17747	-3.7423	Bad
rutFb1007_41	rutF	0.197173	0.232223	Good
uspCb1895_235	uspC	0.1194	0.140625	Good
pinRb1374_378	pinR	0.316494	0.372755	Good
metJb3938_30	metJ	-2.89536	-3.41005	Good
puuRb1299_203	puuR	-0.162759	-0.191691	Good
yheTb3353_882	yheT	-0.522129	-0.614944	Good
rlmLb0948_1045	rlmL	-0.0642367	-0.0756556	Good
ackAb2296_555	ackA	-6.69747	-7.88804	Good
tusCb3344_54	tusC	-3.14367	-3.70249	Good
ptrAb2821_1628	ptrA	-0.387499	-0.456382	Good
mdtLb3710_908	mdtL	-0.202751	-0.238793	Good
cspFb1558_90	cspF	-0.229496	-0.270292	Good
sbmCb2009_176	sbmC	0.0699984	0.0824415	Good
rhsDb0497_2097	rhsD	-0.107505	-0.126616	Good
rsuAb2183_127	rsuA	-0.459876	-0.541625	Good
ygiDb3039_547	ygiD	-0.145968	-0.171916	Good
nrdBb2235_797	nrdB	-7.68081	-9.04617	Good
yecMb1875_523	yecM	-0.00594671	-0.00700382	Good
clsBb0789_781	clsB	-0.46564	-0.548413	Good
osmCb1482_332	osmC	-0.516344	-0.608131	Good
yncEb1452_427	yncE	-0.142878	-0.168276	Good
yfeYb2432_47	yfeY	0.207225	0.244062	Good
hflCb4175_258	hflC	0.0326124	0.0384096	Good
pgpBb1278_603	pgpB	0.763086	0.898735	Good
ytfLb4218_882	ytfL	-7.21676	-8.49964	Good
ybhLb0786_609	ybhL	-0.212893	-0.250738	Good
malQb3416_48	malQ	-0.214911	-0.253115	Good
groLb4143_896	groL	-0.658465	-0.775516	Good
sapDb1291_131	sapD	-1.28425	-1.51255	Good
narUb1469_206	narU	0.395413	0.465703	Good
trkGb1363_45	trkG	0.28594	0.336769	Good
mutLb4170_44	mutL	0.288635	0.339944	Good
rnhBb0183_496	rnhB	-1.47711	-1.73968	Good
dcuDb3227_337	dcuD	0.407012	0.479363	Good
mtlAb3599_1625	mtlA	-0.188891	-0.222469	Good
flhCb1891_172	flhC	0.955016	1.12478	Good
hyfRb2491_1767	hyfR	0.187056	0.220307	Good
tpxb1324_117	tpx	-0.507674	-0.597919	Good
tdcAb3118_426	tdcA	-0.463638	-0.546055	Good
ygdDb2807_92	ygdD	-0.62503	-0.736138	Good
tnaBb3709_830	tnaB	-0.530258	-0.624519	Good
ydeEb1534_725	ydeE	1.17783	1.3872	Good
rnab0611_114	rna	-2.29886	-2.70752	Good
feoCb3410_60	feoC	0.204819	0.241228	Good
marRb1530_231	marR	-0.294206	-0.346505	Good
malZb0403_816	malZ	-1.52177	-1.79229	Good
fieFb3915_676	fieF	-0.179349	-0.21123	Good
yigMb3827_272	yigM	-0.691628	-0.814574	Good
sxyb0959_368	sxy	-0.147915	-0.174209	Good
feoCb3410_69	feoC	0.270681	0.318798	Good
tolAb0739_557	tolA	-1.06882	-1.25882	Good
rpsSb3316_104	rpsS	-7.41926	-8.73813	Good
rpsSb3316_105	rpsS	-1.63665	-1.92758	Good
ybhFb0794_175	ybhF	-5.54167	-6.52677	Good
ecpDb0290_1388	ecpD	0.282435	0.332641	Good
prfAb1211_93	prfA	-8.13119	-9.57661	Good
ybhSb0793_599	ybhS	-0.851734	-1.00314	Good
acpTb3475_516	acpT	-0.489843	-0.576918	Good
exoXb1844_494	exoX	0.21432	0.252419	Good
artQb0862_209	artQ	-0.423664	-0.498976	Good
ybhQb0791_184	ybhQ	-0.0169156	-0.0199226	Good
deoCb4381_650	deoC	0.402089	0.473565	Good
ybhQb0791_183	ybhQ	0.557961	0.657146	Good
ybhQb0791_180	ybhQ	0.218013	0.256768	Good
cadCb4133_748	cadC	0.213279	0.251192	Good
serCb0907_487	serC	-0.241941	-0.284949	Good
mltBb2701_962	mltB	-0.509831	-0.60046	Good
xdhBb2867_827	xdhB	0.0665093	0.0783321	Good
higBb3083_284	higB	-0.824093	-0.970587	Good
dusBb3260_672	dusB	-0.46249	-0.544703	Good
yiaNb3578_1000	yiaN	0.485637	0.571965	Good
ybhJb0771_1867	ybhJ	0.0909362	0.107101	Good
ygiCb3038_615	ygiC	-0.310174	-0.365311	Good
rsxBb1628_283	rsxB	-1.66315	-1.9588	Good
ydjEb1769_1126	ydjE	1.30284	1.53444	Bad
ygiSb3020_1325	ygiS	0.894333	1.05331	Good
entCb0593_932	entC	0.386292	0.454961	Good
yggUb2953_135	yggU	-0.260244	-0.306505	Good
yqhDb3011_437	yqhD	-0.15751	-0.185509	Good
ybaPb0482_552	ybaP	-0.0725233	-0.0854152	Good
rffGb3788_956	rffG	0.350344	0.412622	Good
yfjTb2637_287	yfjT	-0.846306	-0.996748	Good
gfcDb0984_1491	gfcD	0.0371484	0.043752	Good
ybiPb0815_312	ybiP	-0.257031	-0.302722	Good
uxuRb4324_338	uxuR	-0.293819	-0.346049	Good
bamEb2617_199	bamE	0.730728	0.860625	Good
ydiMb1690_984	ydiM	0.115587	0.136134	Good
bamEb2617_194	bamE	0.0410121	0.0483025	Good
ydiJb1687_107	ydiJ	-0.792913	-0.933864	Good
argRb3237_204	argR	-0.454248	-0.534996	Good
xapAb2407_163	xapA	-0.15498	-0.182529	Good
aasb2836_645	aas	-1.16105	-1.36744	Good
fprb3924_437	fpr	-0.119374	-0.140594	Good
gshBb2947_604	gshB	-1.19171	-1.40355	Good
sxyb0959_193	sxy	-0.979725	-1.15388	Good
rsxBb1628_133	rsxB	-0.255094	-0.30044	Good
livJb3460_958	livJ	-0.00915048	-0.0107771	Good
rtnb2176_459	rtn	-0.449313	-0.529184	Good
wzxCb2046_684	wzxC	-0.370937	-0.436876	Good
wcaIb2050_710	wcaI	0.768911	0.905595	Good
cysAb2422_871	cysA	-0.309389	-0.364387	Good
wcaEb2055_689	wcaE	0.301419	0.355	Good
aldBb3588_69	aldB	-0.188282	-0.221751	Good
uraAb2497_306	uraA	0.607492	0.715482	Good
glnAb3870_191	glnA	-0.725448	-0.854406	Good
rhmDb2247_935	rhmD	0.123316	0.145237	Good
yafYb0251_336	yafY	0.175554	0.206761	Good
ileSb0026_77	ileS	-7.89598	-9.29959	Good
ileSb0026_76	ileS	-8.61153	-10.1423	Good
argEb3957_793	argE	-0.490861	-0.578117	Good
dusAb4049_850	dusA	0.0725369	0.0854313	Good
cyoAb0432_286	cyoA	0.403128	0.474789	Good
yhcCb3211_45	yhcC	0.0899724	0.105966	Good
yhcCb3211_44	yhcC	0.636467	0.749607	Good
fdoGb3894_82	fdoG	0.415873	0.489799	Good
mqob2210_746	mqo	-0.344282	-0.405483	Good
iscSb2530_876	iscS	-4.14038	-4.87638	Good
casAb2760_1322	casA	-0.28664	-0.337594	Good
galEb0759_371	galE	-0.0712315	-0.0838938	Good
mnmGb3741_709	mnmG	0.838341	0.987367	Bad
rpsMb3298_305	rpsM	-8.46069	-9.96469	Good
recNb2616_1358	recN	-0.635438	-0.748395	Good
ycbKb0926_408	ycbK	0.0101918	0.0120036	Good
preAb2147_605	preA	-8.48972	-9.99888	Good
rstBb1609_687	rstB	0.432751	0.509678	Bad
yajQb0426_4	yajQ	0.194252	0.228782	Good
yahGb0321_1266	yahG	-0.367643	-0.432996	Good
yegIb2070_271	yegI	0.116501	0.137211	Good
gatDb2091_127	gatD	0.457749	0.53912	Good
bssRb0836_345	bssR	-0.138419	-0.163024	Good
erpAb0156_217	erpA	0.0108008	0.0127208	Good
yciMb1280_453	yciM	-2.22783	-2.62385	Good
opgBb4359_35	opgB	-0.300865	-0.354348	Good
ydjEb1769_905	ydjE	0.27359	0.322224	Good
malMb4037_644	malM	0.575832	0.678194	Good
gadWb3515_24	gadW	-0.548429	-0.64592	Good
trpDb1263_48	trpD	0.0969953	0.114237	Good
ybiOb0808_12	ybiO	-0.0795337	-0.0936718	Good
ccmBb2200_98	ccmB	-0.367939	-0.433345	Good
ybjOb0858_308	ybjO	-0.427882	-0.503944	Good
ytfBb4206_29	ytfB	-0.527192	-0.620908	Good
chbRb1735_41	chbR	0.158629	0.186828	Good
yjaAb4011_273	yjaA	0.0808009	0.0951643	Good
fabDb1092_725	fabD	-4.37488	-5.15257	Good
ybaYb0453_142	ybaY	0.184617	0.217435	Good
ydbCb1406_76	ydbC	-0.587745	-0.692224	Good
ldhAb1380_579	ldhA	-0.418645	-0.493064	Good
mprAb2684_388	mprA	0.500772	0.589791	Good
iscUb2529_272	iscU	-3.68172	-4.3362	Good
tonBb1252_28	tonB	-1.19504	-1.40748	Good
tonBb1252_29	tonB	-1.09504	-1.28969	Good
gspFb3327_230	gspF	0.046428	0.0546812	Good
dcrBb3472_410	dcrB	-0.303751	-0.357747	Good
eutJb2454_500	eutJ	-0.355865	-0.419124	Good
rlmJb3499_122	rlmJ	-0.534076	-0.629014	Good
cyaAb3806_1593	cyaA	-0.479463	-0.564694	Good
ybhAb0766_300	ybhA	-1.29007	-1.51939	Good
potGb0855_22	potG	0.307572	0.362247	Good
ftsWb0089_591	ftsW	-9.4114	-11.0844	Good
yfjLb2628_420	yfjL	-0.189797	-0.223536	Good
bcsEb3536_371	bcsE	0.217947	0.256689	Good
qseCb3026_725	qseC	0.340642	0.401196	Good
rihAb0651_534	rihA	-0.0036184	-0.00426162	Good
crrb2417_473	crr	-7.69678	-9.06498	Good
fecRb4292_818	fecR	-1.60531	-1.89068	Good
yfcGb2302_502	yfcG	-5.06118	-5.96087	Good
yaaYb0024_173	yaaY	-7.94996	-9.36316	Good
uxuAb4322_1161	uxuA	0.286114	0.336974	Good
fucPb2801_410	fucP	0.00522691	0.00615606	Good
ycaQb0916_830	ycaQ	-0.481613	-0.567226	Good
wzcb2060_26	wzc	0.557005	0.65602	Good
yhjCb3521_724	yhjC	-0.240855	-0.28367	Good
ybgOb0716_446	ybgO	-0.931972	-1.09764	Good
fepEb0587_220	fepE	0.359764	0.423717	Good
fadKb1701_310	fadK	1.14836	1.3525	Bad
chaBb1217_152	chaB	0.252207	0.29704	Good
ydeJb1537_225	ydeJ	0.238822	0.281276	Good
aroMb0390_234	aroM	-0.47591	-0.560509	Good
agaIb3141_530	agaI	0.252331	0.297187	Good
yiiXb3937_236	yiiX	0.340965	0.401575	Good
lysSb2890_803	lysS	-3.08562	-3.63412	Good
tsaEb4168_260	tsaE	-5.66549	-6.6726	Good
putAb1014_3201	putA	-0.105359	-0.124088	Good
atoEb2223_1245	atoE	-0.230022	-0.270911	Good
adiYb4116_99	adiY	0.517341	0.609305	Good
oppDb1246_731	oppD	0.339754	0.40015	Good
sspAb3229_44	sspA	-1.24151	-1.4622	Good
kbaYb3137_640	kbaY	-0.0831932	-0.0979819	Good
clsCb1046_60	clsC	-0.406424	-0.478671	Good
yibBb3618_750	yibB	-0.84026	-0.989627	Good
ydiSb1699_59	ydiS	-0.32287	-0.380265	Good
ubiFb0662_13	ubiF	-3.45827	-4.07302	Good
yedEb1929_49	yedE	0.28395	0.334426	Good
tdcBb3117_438	tdcB	-0.41186	-0.485073	Good
yidPb3684_168	yidP	0.680937	0.801983	Good
ccmFb2196_876	ccmF	-0.0472672	-0.0556695	Good
ttdTb3063_805	ttdT	-0.427841	-0.503895	Good
pflBb0903_1781	pflB	-0.403791	-0.475571	Good
yjaGb3999_312	yjaG	-0.265082	-0.312203	Good
fhuBb0153_1424	fhuB	0.0623434	0.0734258	Good
pstBb3725_410	pstB	-6.76035	-7.96209	Good
wcaDb2056_233	wcaD	0.157221	0.185169	Good
cbdAb0978_1194	cbdA	0.572253	0.673978	Good
gspHb3329_383	gspH	-0.209402	-0.246626	Good
rluFb4022_716	rluF	0.851933	1.00338	Good
yegQb2081_456	yegQ	0.807834	0.951437	Good
lpxAb0181_100	lpxA	-0.826128	-0.972983	Good
acnAb1276_459	acnA	-0.421062	-0.495911	Good
grxAb0849_34	grxA	-2.5169	-2.96432	Bad
paaHb1395_126	paaH	0.211932	0.249606	Good
hisDb2020_635	hisD	0.113102	0.133207	Good
wcaGb2052_564	wcaG	-0.563332	-0.663471	Good
uhpAb3669_416	uhpA	-0.0331402	-0.0390313	Good
yghAb3003_119	yghA	0.432612	0.509514	Good
ygjHb3074_140	ygjH	-1.93069	-2.27389	Good
deoDb4384_165	deoD	0.266674	0.314079	Good
zupTb3040_304	zupT	0.237465	0.279677	Good
ybcKb0544_11	ybcK	0.862198	1.01546	Good
flgHb1079_140	flgH	0.746672	0.879403	Good
nusBb0416_7	nusB	-4.98938	-5.87631	Good
dapAb2478_381	dapA	0.0642105	0.0756248	Good
pitAb3493_401	pitA	-2.19541	-2.58568	Good
glxKb0514_558	glxK	0.16116	0.189808	Good
nprb3206_5	npr	-0.62659	-0.737974	Good
yjbMb4048_118	yjbM	0.0901794	0.10621	Good
ycaPb0906_86	ycaP	-0.194905	-0.229552	Good
accAb0185_704	accA	-5.7192	-6.73587	Good
fimEb4313_291	fimE	-0.355033	-0.418145	Good
yaaWb0011_77	yaaW	0.324121	0.381738	Good
cbrCb3717_19	cbrC	-0.13148	-0.154852	Good
macBb0879_715	macB	-0.794602	-0.935853	Good
gcvAb2808_875	gcvA	-0.545522	-0.642496	Good
ruvBb1860_460	ruvB	-2.08198	-2.45208	Good
chiPb0681_396	chiP	-0.0802315	-0.0944938	Good
sfmDb0532_121	sfmD	-0.0533289	-0.0628089	Good
sfmDb0532_120	sfmD	0.316825	0.373144	Good
trmJb2532_476	trmJ	-6.43667	-7.58088	Good
aceEb0114_1763	aceE	-5.27879	-6.21716	Good
nuoMb2277_10	nuoM	-4.96306	-5.84531	Good
gsiBb0830_727	gsiB	-0.318106	-0.374653	Good
yqjHb3070_13	yqjH	-5.38089	-6.33741	Good
potAb1126_246	potA	-1.75918	-2.07189	Good
yqjHb3070_11	yqjH	0.603674	0.710984	Good
yqjHb3070_14	yqjH	1.19194	1.40382	Good
yqjHb3070_15	yqjH	-1.29093	-1.52041	Good
aroEb3281_116	aroE	0.109226	0.128643	Good
dldb2133_770	dld	0.143418	0.168913	Good
waaPb3630_310	waaP	-0.21974	-0.258802	Good
ygeXb2871_994	ygeX	-0.430523	-0.507055	Good
mdtAb2074_425	mdtA	0.586657	0.690943	Good
abgTb1336_369	abgT	-0.349395	-0.411505	Good
hyfIb2489_161	hyfI	-0.131548	-0.154933	Good
adiCb4115_658	adiC	0.100511	0.118379	Good
thiFb3992_643	thiF	-0.115406	-0.135921	Good
yceHb1067_65	yceH	0.566046	0.666668	Good
patAb3073_527	patA	-0.575203	-0.677452	Good
paaGb1394_144	paaG	0.204153	0.240443	Good
yfgHb2505_163	yfgH	0.380674	0.448344	Good
plsYb3059_398	plsY	-0.850009	-1.00111	Good
hofBb0107_386	hofB	-0.154917	-0.182455	Good
ybiOb0808_227	ybiO	-0.0369967	-0.0435734	Good
cusRb0571_89	cusR	0.379419	0.446866	Good
yigZb3848_254	yigZ	0.103135	0.121469	Good
accBb3255_395	accB	-7.37035	-8.68053	Good
agaVb3133_221	agaV	-0.135359	-0.159421	Good
sfsBb3188_132	sfsB	0.108585	0.127887	Good
sfsBb3188_133	sfsB	-0.264209	-0.311175	Good
paaZb1387_355	paaZ	-1.10548	-1.30199	Good
flhBb1880_928	flhB	0.998559	1.17607	Good
hspQb0966_44	hspQ	0.000374088	0.000440587	Good
setBb2170_410	setB	0.265552	0.312758	Good
dctRb3507_220	dctR	-0.820331	-0.966155	Good
ycjNb1310_781	ycjN	-0.0457077	-0.0538329	Good
rpoDb3067_1528	rpoD	-3.66977	-4.32211	Good
parCb3019_677	parC	-6.63178	-7.81067	Good
yicCb3644_315	yicC	0.401039	0.472328	Good
yiiGb3896_827	yiiG	-3.46439	-4.08024	Good
bluFb1163_446	bluF	-0.113907	-0.134155	Good
btuDb1709_311	btuD	-1.06757	-1.25735	Good
yaaAb0006_278	yaaA	0.166139	0.195673	Good
ybgIb0710_135	ybgI	-0.538934	-0.634736	Good
yafCb0208_8	yafC	-0.319487	-0.376281	Good
gfcDb0984_1355	gfcD	-0.261756	-0.308287	Good
yjbHb4029_791	yjbH	-0.476243	-0.560901	Good
ygcPb2768_59	ygcP	0.911607	1.07366	Good
yiaTb3584_710	yiaT	-1.59748	-1.88146	Good
sibCb4446_26	sibC	0.0252078	0.0296889	Good
eptCb3955_48	eptC	-0.747789	-0.880719	Good
eptCb3955_47	eptC	-5.18307	-6.10443	Good
fimBb4312_42	fimB	-0.0858089	-0.101063	Good
elaAb2267_56	elaA	0.84601	0.996399	Good
yfbVb2295_297	yfbV	0.582711	0.686296	Good
yceGb1097_251	yceG	-0.0398284	-0.0469085	Good
uhpCb3667_1080	uhpC	0.3568	0.420225	Good
yceJb1057_308	yceJ	-0.277757	-0.327131	Good
ytfLb4218_699	ytfL	-0.345556	-0.406983	Good
idnTb4265_613	idnT	0.133175	0.156849	Good
gndb2029_893	gnd	0.317303	0.373708	Good
yejLb2187_156	yejL	-7.17222	-8.44717	Good
araEb2841_1205	araE	0.741929	0.873817	Good
zraSb4003_669	zraS	-2.55673	-3.01122	Good
yigBb3812_260	yigB	-2.07423	-2.44295	Bad
idib2889_246	idi	0.161988	0.190784	Good
rpoAb3295_36	rpoA	-7.75579	-9.13448	Good
rpoAb3295_31	rpoA	-8.24491	-9.71056	Good
idib2889_243	idi	-0.874959	-1.03049	Good
efeOb1018_857	efeO	0.491325	0.578664	Good
thiEb3993_575	thiE	0.795273	0.936644	Good
tusEb0969_38	tusE	-2.79361	-3.29021	Good
grxBb1064_401	grxB	-0.614799	-0.724088	Good
hisPb2306_648	hisP	0.114106	0.13439	Good
rsgAb4161_352	rsgA	-1.13856	-1.34095	Good
cpdBb4213_86	cpdB	-0.954317	-1.12396	Good
iraMb1160_196	iraM	0.147001	0.173133	Good
argIb4254_539	argI	-0.725757	-0.854769	Good
ppiBb0525_342	ppiB	-5.15384	-6.07	Good
tesBb0452_217	tesB	0.022273	0.0262323	Good
yfiFb2581_795	yfiF	-0.930719	-1.09617	Good
helDb0962_800	helD	0.13011	0.153239	Good
ghrBb3553_625	ghrB	-0.00960658	-0.0113143	Good
accCb3256_958	accC	-8.776	-10.336	Good
sdhEb2897_159	sdhE	-0.479642	-0.564904	Good
nlpAb3661_611	nlpA	-0.206984	-0.243778	Good
ynjIb1762_182	ynjI	0.185391	0.218347	Good
prsb1207_36	prs	-4.83318	-5.69234	Good
gntRb3438_16	gntR	0.849302	1.00028	Good
asnTb1977_40	asnT	-8.39036	-9.88185	Good
ybjQb0866_221	ybjQ	0.463242	0.54559	Good
lldDb3605_708	lldD	-0.172673	-0.203368	Good
dnaNb3701_701	dnaN	-8.90525	-10.4883	Good
ybjQb0866_227	ybjQ	-1.19382	-1.40603	Good
ecpBb0292_450	ecpB	-0.287045	-0.338071	Good
ygbNb2740_333	ygbN	-0.360757	-0.424886	Good
ydcIb1422_585	ydcI	-0.179409	-0.211301	Good
amiAb2435_640	amiA	-0.111318	-0.131106	Good
chrRb3713_121	chrR	-0.0318859	-0.037554	Good
yfcFb2301_277	yfcF	0.0995315	0.117224	Good
glcBb2976_852	glcB	-0.464725	-0.547336	Good
agpb1002_71	agp	-4.84614	-5.70761	Good
gclb0507_629	gcl	0.565087	0.665538	Good
ppiAb3363_332	ppiA	-0.591367	-0.696491	Good
ydeEb1534_41	ydeE	0.382171	0.450107	Good
yphBb2544_768	yphB	0.367988	0.433402	Good
mukBb0924_59	mukB	-5.32257	-6.26873	Good
nanMb4310_98	nanM	-1.11098	-1.30847	Good
ynfGb1589_416	ynfG	0.329806	0.388433	Good
cusCb0572_1274	cusC	0.407063	0.479424	Good
rsmAb0051_401	rsmA	-0.635796	-0.748817	Good
casDb2757_96	casD	-0.244621	-0.288106	Good
metEb3829_31	metE	-0.314734	-0.370682	Good
fadDb1805_1516	fadD	0.262848	0.309573	Good
glxKb0514_239	glxK	0.404426	0.476318	Good
uspFb1376_22	uspF	0.974888	1.14819	Good
speCb2965_446	speC	-0.372811	-0.439083	Good
yhfSb3376_862	yhfS	-0.0546181	-0.0643271	Good
maab0459_190	maa	0.834771	0.983163	Good
oppCb1245_162	oppC	-0.645063	-0.759731	Good
sltb4392_1826	slt	0.721787	0.850095	Good
ansAb1767_920	ansA	0.644326	0.758864	Good
ytfJb4216_293	ytfJ	0.367738	0.433109	Good
dcuCb0621_986	dcuC	0.32484	0.382585	Good
flhAb1879_1727	flhA	0.851904	1.00334	Good
yjtDb4403_132	yjtD	-0.650327	-0.765931	Good
cheAb1888_360	cheA	-1.46743	-1.72828	Good
feoBb3409_1334	feoB	-0.685422	-0.807265	Bad
tnaAb3708_21	tnaA	-0.0567467	-0.0668341	Good
agpb1002_629	agp	-0.415886	-0.489815	Good
NC_946	0	-0.234344	-0.276002	Good
NC_945	0	-0.444717	-0.523771	Good
NC_944	0	-0.871347	-1.02624	Good
NC_943	0	0.347594	0.409383	Good
lolEb1118_804	lolE	-7.22533	-8.50973	Good
acpPb1094_206	acpP	-2.80167	-3.29971	Bad
malSb3571_1871	malS	-0.515639	-0.6073	Good
yeaGb1783_1103	yeaG	-0.5721	-0.673798	Good
ygaVb2667_275	ygaV	0.36103	0.425208	Good
ybjEb0874_359	ybjE	-0.0207379	-0.0244244	Good
ygaVb2667_272	ygaV	0.710395	0.836677	Good
NC_949	0	-1.04985	-1.23648	Bad
bamDb2595_616	bamD	-1.75015	-2.06126	Good
cdsAb0175_497	cdsA	-6.59994	-7.77316	Good
srab1480_42	sra	-0.189796	-0.223535	Good
flgHb1079_169	flgH	1.01903	1.20018	Good
tynAb1386_11	tynA	-0.487216	-0.573825	Good
yrfGb3399_69	yrfG	0.0729974	0.0859736	Good
stfRb1372_92	stfR	-1.42231	-1.67515	Bad
ydeIb1536_152	ydeI	-0.171459	-0.201938	Good
nudFb3034_400	nudF	-0.416513	-0.490553	Good
tatCb3839_443	tatC	0.426365	0.502157	Good
yhbOb3153_61	yhbO	-0.674163	-0.794005	Good
ogrKb2082_190	ogrK	-0.069983	-0.0824234	Good
exuRb3094_21	exuR	-1.76592	-2.07983	Good
nirDb3366_97	nirD	-0.920388	-1.084	Good
nirDb3366_96	nirD	-0.929388	-1.0946	Good
pflCb3952_142	pflC	-1.01363	-1.19382	Good
tktAb2935_602	tktA	-1.58618	-1.86815	Good
yibQb3614_588	yibQ	-0.371394	-0.437414	Good
yihUb3882_714	yihU	0.729245	0.858878	Good
mukBb0924_1121	mukB	-4.31337	-5.08013	Good
fimCb4316_170	fimC	-0.0960092	-0.113076	Good
torDb0998_224	torD	0.680546	0.801522	Good
paoCb0284_95	paoC	-0.560909	-0.660618	Good
uspBb3494_166	uspB	-0.126255	-0.148699	Bad
xerCb3811_319	xerC	-1.43848	-1.69418	Good
clsAb1249_35	clsA	-0.533995	-0.62892	Good
ygiMb3055_170	ygiM	0.145182	0.17099	Good
yhhZb3442_972	yhhZ	-0.169705	-0.199872	Good
rimIb4373_378	rimI	0.146071	0.172037	Good
narXb1222_1041	narX	-0.0936382	-0.110284	Good
hyaBb0973_87	hyaB	-0.0874315	-0.102974	Good
accDb2316_235	accD	-3.87973	-4.56941	Bad
yhbVb3159_776	yhbV	0.336112	0.39586	Good
dmlAb1800_521	dmlA	-0.387518	-0.456405	Good
racCb1351_212	racC	0.726578	0.855737	Good
frmAb0356_266	frmA	-0.109159	-0.128563	Good
idnTb4265_4	idnT	-0.583806	-0.687585	Good
yhiJb3488_792	yhiJ	0.358014	0.421656	Good
NC_167	0	-0.0339939	-0.0400368	Good
wbbHb2035_80	wbbH	0.245803	0.289498	Good
xylFb3566_725	xylF	-1.10549	-1.302	Good
glcFb4467_256	glcF	-1.92687	-2.2694	Good
nagBb0678_54	nagB	-0.149873	-0.176515	Good
yaaXb0005_36	yaaX	-1.31509	-1.54887	Good
yghWb2998_150	yghW	0.3206	0.37759	Good
nuoGb2283_135	nuoG	-0.312725	-0.368316	Good
recRb0472_191	recR	0.126975	0.149547	Good
yiaMb3577_287	yiaM	-0.313978	-0.369792	Good
damb3387_473	dam	-1.1906	-1.40225	Good
pspFb1303_619	pspF	-0.180292	-0.212342	Good
yjbMb4048_625	yjbM	0.768047	0.904577	Good
yshBb4686_65	yshB	1.0271	1.20968	Good
agaIb3141_29	agaI	-0.85263	-1.0042	Good
uidAb1617_1358	uidA	0.364759	0.4296	Good
trmLb3606_113	trmL	-0.368354	-0.433834	Good
wcaBb2058_40	wcaB	0.484341	0.570438	Good
prpRb0330_536	prpR	-0.541157	-0.637355	Good
loiPb2936_71	loiP	0.696118	0.819862	Good
defb3287_332	def	-6.3544	-7.48398	Good
defb3287_333	def	-5.76953	-6.79513	Good
yfcAb2327_488	yfcA	0.392912	0.462757	Good
csiRb2664_555	csiR	-0.210696	-0.24815	Good
defb3287_339	def	-3.8542	-4.53934	Good
rraAb3929_303	rraA	0.341555	0.402271	Good
abgRb1339_592	abgR	0.426923	0.502814	Good
fepCb0588_18	fepC	0.337146	0.397078	Good
mlrAb2127_609	mlrA	0.441543	0.520033	Good
rlmIb0967_429	rlmI	-0.522016	-0.614812	Good
fepCb0588_17	fepC	-0.0404575	-0.0476494	Good
ydeNb1498_1217	ydeN	-1.37388	-1.6181	Good
aasb2836_1484	aas	0.322107	0.379366	Good
fabZb0180_369	fabZ	-5.59929	-6.59464	Good
yeiGb2154_617	yeiG	-0.3848	-0.453203	Good
arfAb4550_67	arfA	-0.0118571	-0.0139648	Good
wcaMb2043_653	wcaM	0.573128	0.675009	Good
ybiPb0815_52	ybiP	-0.0796653	-0.0938269	Good
fliLb1944_160	fliL	1.87488	2.20816	Good
ybiPb0815_51	ybiP	-0.462787	-0.545054	Good
nrdDb4238_1197	nrdD	0.164944	0.194265	Good
frlDb3374_309	frlD	0.112093	0.132019	Good
ygeAb2840_338	ygeA	0.343778	0.404889	Good
gltAb0720_856	gltA	-0.428387	-0.504539	Good
basRb4113_553	basR	0.0156628	0.0184471	Good
ybhHb0769_512	ybhH	-0.80536	-0.948524	Good
ftsQb0093_442	ftsQ	-7.49737	-8.83013	Good
djlAb0055_78	djlA	-2.17737	-2.56443	Good
rplJb3985_425	rplJ	-7.25786	-8.54804	Good
yghQb2983_651	yghQ	-0.129938	-0.153037	Good
mreDb3249_90	mreD	-1.99434	-2.34886	Good
sapBb1293_51	sapB	-0.974655	-1.14791	Good
exuRb3094_269	exuR	-0.189873	-0.223625	Good
nrfCb4072_204	nrfC	0.108	0.127198	Good
sfsAb0146_149	sfsA	0.45754	0.538874	Good
nlpIb3163_155	nlpI	-1.03961	-1.22441	Good
fsaAb0825_313	fsaA	-3.87371	-4.56231	Good
pabAb3360_446	pabA	0.144928	0.170691	Good
alaCb2379_382	alaC	0.14376	0.169316	Good
gadYb4452_74	gadY	0.421155	0.496021	Good
yobDb1820_80	yobD	-0.000868914	-0.00102338	Good
sstTb3089_539	sstT	-0.0577936	-0.0680672	Good
yobDb1820_84	yobD	0.18232	0.214729	Good
gspGb3328_373	gspG	0.0277952	0.0327362	Good
frvAb3900_187	frvA	0.512222	0.603276	Good
azoRb1412_245	azoR	-1.23951	-1.45985	Good
yqjAb3095_501	yqjA	-0.385265	-0.453751	Good
fepDb0590_17	fepD	-0.459651	-0.54136	Good
folMb1606_413	folM	0.407202	0.479588	Good
yadSb0157_271	yadS	0.177504	0.209057	Good
purMb2499_1013	purM	0.384465	0.452808	Good
gabPb2663_74	gabP	-0.828297	-0.975538	Good
ydgKb1626_191	ydgK	-1.42998	-1.68417	Good
nlpEb0192_155	nlpE	-0.856738	-1.00903	Good
yeeYb2015_786	yeeY	-0.62708	-0.738552	Good
yecEb1868_258	yecE	-0.510007	-0.600667	Good
accAb0185_835	accA	-6.30278	-7.42319	Good
ilvIb0077_1016	ilvI	0.197765	0.232921	Good
xisEb1141_113	xisE	-0.555181	-0.653872	Good
ydhKb1645_1336	ydhK	0.113407	0.133566	Good
allRb0506_285	allR	-0.197627	-0.232758	Good
rhaRb3906_147	rhaR	0.42684	0.502717	Good
fadKb1701_1385	fadK	0.501701	0.590885	Good
yagUb0287_129	yagU	-0.0948576	-0.11172	Good
mgsAb0963_167	mgsA	-1.9681	-2.31796	Bad
sapFb1290_531	sapF	-0.340938	-0.401544	Good
narYb1467_972	narY	-0.43608	-0.513598	Good
bglBb3721_1015	bglB	0.040113	0.0472436	Good
rlmEb3179_213	rlmE	-2.3954	-2.82122	Good
dadAb1189_371	dadA	-0.0572687	-0.067449	Good
cstAb0598_727	cstA	0.226737	0.267043	Good
ybaQb0483_219	ybaQ	-0.310438	-0.365623	Good
yqjEb3099_165	yqjE	-0.153119	-0.180338	Good
wcaNb2042_749	wcaN	-0.316137	-0.372335	Good
entFb0586_16	entF	-0.683111	-0.804543	Good
rsmGb3740_270	rsmG	-0.198222	-0.233459	Good
ybaQb0483_216	ybaQ	0.126705	0.149228	Good
mapb0168_113	map	-0.518865	-0.611099	Good
mcrAb1159_535	mcrA	-0.152988	-0.180183	Good
exoXb1844_574	exoX	-0.109076	-0.128465	Good
lacAb0342_561	lacA	-0.359511	-0.423419	Good
treCb4239_15	treC	-2.4623	-2.90001	Good
corAb3816_477	corA	-0.171	-0.201398	Good
glmSb3729_710	glmS	0.0298151	0.0351151	Good
yiiXb3937_68	yiiX	-0.142291	-0.167586	Good
cmoBb1871_320	cmoB	-0.235877	-0.277808	Good
ytfTb4230_758	ytfT	-0.212898	-0.250743	Good
ydhTb1669_335	ydhT	0.0482813	0.0568639	Good
recNb2616_555	recN	-3.26179	-3.84162	Good
gyrBb3699_67	gyrB	-8.65977	-10.1992	Good
sspBb3228_436	sspB	-0.330942	-0.389772	Good
ymfMb1148_122	ymfM	1.12366	1.3234	Good
hyaCb0974_30	hyaC	-0.215256	-0.253521	Good
rppHb2830_238	rppH	-2.20509	-2.59707	Good
rbnb2268_90	rbn	-0.173627	-0.204491	Good
NC_129	0	-0.114864	-0.135283	Good
mdtEb3513_894	mdtE	0.118786	0.139901	Good
purFb2312_1074	purF	-0.150757	-0.177557	Good
pqqLb1494_77	pqqL	-0.553519	-0.651914	Good
elfDb0939_523	elfD	0.248119	0.292225	Good
yhhMb3467_109	yhhM	0.207455	0.244333	Good
NC_122	0	-0.759336	-0.894318	Good
NC_125	0	-0.343212	-0.404223	Good
NC_124	0	0.628704	0.740464	Good
NC_127	0	0.254177	0.299361	Good
NC_126	0	0.0800746	0.0943089	Good
fabRb3963_278	fabR	-0.0428173	-0.0504286	Good
djlAb0055_32	djlA	-0.632324	-0.744727	Good
ycbXb0947_345	ycbX	-0.106123	-0.124987	Good
chiPb0681_47	chiP	-0.450487	-0.530567	Good
ynbBb1409_434	ynbB	-0.485482	-0.571783	Good
djlAb0055_38	djlA	0.726745	0.855933	Good
lsrAb1513_612	lsrA	-0.295184	-0.347657	Good
nuoFb2284_87	nuoF	-1.19416	-1.40644	Good
nuoMb2277_59	nuoM	-1.52085	-1.7912	Good
phoBb0399_232	phoB	0.224892	0.26487	Good
ygaUb2665_288	ygaU	0.319945	0.37682	Good
aroCb2329_954	aroC	-0.371883	-0.43799	Good
ubiEb3833_413	ubiE	-4.98895	-5.8758	Good
yjhFb4296_4	yjhF	-0.660182	-0.777538	Good
frvAb3900_233	frvA	0.227273	0.267674	Good
frvAb3900_234	frvA	-0.0679228	-0.079997	Good
yjhIb4299_413	yjhI	0.339818	0.400225	Good
ynfGb1589_508	ynfG	0.753369	0.88729	Bad
cydCb0886_321	cydC	-0.0280662	-0.0330554	Good
rnrb4179_931	rnr	0.334973	0.394519	Good
potBb1125_194	potB	0.454598	0.535409	Good
yffMb2444_71	yffM	0.15572	0.183401	Good
dgcZb1535_578	dgcZ	-0.390741	-0.460201	Good
rsmHb0082_185	rsmH	-6.20185	-7.30431	Good
potAb1126_359	potA	-0.336198	-0.395962	Good
secMb0097_143	secM	-7.69423	-9.06198	Good
panBb0134_699	panB	-1.28432	-1.51262	Good
endAb2945_524	endA	0.167946	0.1978	Good
yahMb0327_9	yahM	-1.29264	-1.52242	Good
ugpEb3451_41	ugpE	-0.601197	-0.708068	Good
yeaVb1801_657	yeaV	-0.416037	-0.489993	Good
yedIb1958_226	yedI	-0.493412	-0.581122	Good
yidAb3697_492	yidA	0.0216255	0.0254697	Good
csiEb2535_411	csiE	-0.319216	-0.375961	Bad
rcsDb2216_46	rcsD	0.286784	0.337764	Good
psdb4160_540	psd	-0.244335	-0.287769	Good
smgb3284_297	smg	0.32409	0.381701	Good
pgpCb2560_428	pgpC	0.493171	0.580838	Good
frwCb3949_583	frwC	-1.53843	-1.81191	Good
mppAb1329_149	mppA	-0.170051	-0.20028	Good
hisCb2021_48	hisC	0.173555	0.204406	Good
tgtb0406_889	tgt	-0.618951	-0.728978	Good
ttdRb3060_16	ttdR	0.380041	0.447599	Good
leuDb0071_196	leuD	-0.420598	-0.495365	Good
ygcEb2776_965	ygcE	0.180753	0.212884	Good
kbaZb3132_372	kbaZ	0.258324	0.304245	Good
lacZb0344_147	lacZ	0.0869246	0.102377	Good
tehBb1430_424	tehB	-0.0345939	-0.0407435	Good
ldtBb0819_235	ldtB	-0.593572	-0.699087	Good
hyfHb2488_176	hyfH	0.3623	0.426704	Good
chbCb1737_67	chbC	-0.166091	-0.195615	Good
minDb1175_606	minD	-0.931655	-1.09727	Good
aisb2252_15	ais	0.222856	0.262472	Good
dedAb2317_311	dedA	0.052207	0.0614875	Good
smgb3284_129	smg	-0.0839155	-0.0988326	Good
ybgQb0718_1464	ybgQ	0.23566	0.277551	Good
ygbIb2735_143	ygbI	-0.222238	-0.261744	Good
ybhGb0795_626	ybhG	-0.109305	-0.128735	Good
yiiQb3920_165	yiiQ	0.129845	0.152926	Good
garLb3126_371	garL	-0.112077	-0.132	Good
setAb0070_323	setA	0.222083	0.261562	Good
ydgIb1605_620	ydgI	-0.0547308	-0.0644599	Good
dsdXb2365_676	dsdX	-0.429695	-0.506079	Bad
eutRb2437_450	eutR	-0.179162	-0.21101	Good
frmBb0355_532	frmB	0.467739	0.550885	Good
yiaYb3589_1071	yiaY	-0.702322	-0.827169	Good
coaDb3634_450	coaD	-0.0542427	-0.063885	Good
yicLb3660_470	yicL	-0.844146	-0.994204	Good
ycjWb1320_50	ycjW	-7.72442	-9.09754	Good
focAb0904_317	focA	-0.69754	-0.821537	Good
rplUb3186_56	rplU	-7.75926	-9.13857	Good
sufEb1679_130	sufE	0.351586	0.414085	Good
thiGb3991_162	thiG	-0.242003	-0.285022	Good
epmAb4155_491	epmA	-0.851741	-1.00315	Good
yfdRb2361_228	yfdR	-0.435568	-0.512996	Good
menAb3930_52	menA	-0.0523879	-0.0617006	Good
citEb0616_483	citE	-0.170892	-0.20127	Good
yiaTb3584_40	yiaT	-0.983797	-1.15868	Good
codAb0337_1064	codA	-0.0291603	-0.034344	Good
yjhFb4296_891	yjhF	0.571888	0.673549	Good
ribFb0025_713	ribF	-7.84096	-9.23479	Good
sdiAb1916_65	sdiA	-0.234436	-0.27611	Good
rplEb3308_515	rplE	-6.67647	-7.8633	Good
yggFb2930_454	yggF	-0.192839	-0.227118	Good
xapBb2406_228	xapB	0.0371878	0.0437984	Good
gntPb4321_481	gntP	-4.35139	-5.12491	Good
gltXb2400_25	gltX	-8.02828	-9.45541	Good
gltJb0654_484	gltJ	0.32735	0.385541	Good
hyfJb2490_275	hyfJ	-1.33583	-1.57329	Good
rpoCb3988_121	rpoC	-8.20972	-9.66911	Good
kdpDb0695_494	kdpD	-0.130364	-0.153537	Good
csgFb1038_160	csgF	0.337056	0.396972	Good
cutCb1874_498	cutC	0.530751	0.625099	Good
metGb2114_1455	metG	-7.3551	-8.66257	Good
fdnGb1474_896	fdnG	2.04231	2.40536	Good
napAb2206_2139	napA	-0.356197	-0.419516	Good
ybjOb0858_111	ybjO	0.259422	0.305538	Good
cysDb2752_619	cysD	-2.17392	-2.56037	Good
rclCb0301_45	rclC	-0.0545227	-0.0642148	Good
rhob3783_195	rho	-7.39577	-8.71046	Good
yfcSb2336_361	yfcS	-0.271399	-0.319644	Good
cusAb0575_2039	cusA	0.137043	0.161405	Good
narXb1222_431	narX	-0.288025	-0.339225	Good
yphGb2549_74	yphG	0.714815	0.841882	Good
rseAb2572_20	rseA	-0.693972	-0.817335	Good
bluRb1162_49	bluR	-7.92824	-9.33759	Good
ryeAb4432_60	ryeA	-0.129302	-0.152288	Good
ssbb4059_54	ssb	-8.83835	-10.4095	Good
hdfRb4480_234	hdfR	0.406194	0.4784	Good
yphBb2544_401	yphB	-0.00286448	-0.00337368	Good
iscUb2529_347	iscU	-2.00435	-2.36065	Good
gloAb1651_47	gloA	-0.382742	-0.45078	Good
lsrDb1515_552	lsrD	-0.0762928	-0.0898548	Good
cohEb1145_35	cohE	-6.49751	-7.65253	Good
yphCb2545_854	yphC	0.352096	0.414686	Good
xylHb3568_252	xylH	-1.63282	-1.92307	Good
yadNb0141_435	yadN	-0.0327649	-0.0385892	Good
lldDb3605_968	lldD	0.0103106	0.0121435	Good
uppb2498_425	upp	0.818223	0.963673	Good
xthAb1749_331	xthA	-0.164308	-0.193516	Good
flgKb1082_757	flgK	0.24446	0.287916	Good
idnKb4268_306	idnK	-0.345803	-0.407274	Good
thiIb0423_35	thiI	0.335825	0.395522	Good
tgtb0406_48	tgt	-0.639561	-0.753251	Good
tgtb0406_45	tgt	-0.519097	-0.611373	Good
thrSb1719_1406	thrS	-7.5968	-8.94724	Good
yiiSb3922_107	yiiS	-0.449265	-0.529127	Good
potAb1126_46	potA	-0.838229	-0.987235	Good
clcBb1592_569	clcB	0.274941	0.323816	Good
yccEb1001_834	yccE	-0.0624001	-0.0734925	Good
allCb0516_41	allC	0.611536	0.720244	Good
allCb0516_40	allC	0.0338443	0.0398606	Good
frlRb3375_674	frlR	0.80657	0.949948	Good
rffHb3789_29	rffH	-0.450215	-0.530246	Good
yhgAb3411_185	yhgA	-0.0665779	-0.078413	Good
yeaDb1780_494	yeaD	0.335372	0.394988	Good
ycjPb1312_101	ycjP	0.576725	0.679246	Good
ydhUb1670_637	ydhU	-0.24049	-0.283241	Good
hsdSb4348_40	hsdS	-0.0875592	-0.103124	Good
fliNb1946_104	fliN	0.601818	0.7088	Good
ygaVb2667_70	ygaV	-0.0602679	-0.0709813	Good
yohCb2135_180	yohC	0.57702	0.679593	Good
abgTb1336_268	abgT	0.851218	1.00253	Good
gfcEb0983_1098	gfcE	-0.0259598	-0.0305745	Good
aroKb3390_177	aroK	-3.48456	-4.10399	Good
uupb0949_1508	uup	0.207492	0.244376	Good
yejKb2186_464	yejK	0.638077	0.751503	Good
oppBb1244_40	oppB	-0.379257	-0.446675	Good
thiFb3992_487	thiF	0.521347	0.614024	Good
pepPb2908_821	pepP	-3.77644	-4.44775	Good
fucOb2799_799	fucO	0.0353268	0.0416066	Good
NC_1323	0	-0.0225703	-0.0265824	Good
ryjAb4459_12	ryjA	0.0586011	0.0690182	Good
mntHb2392_783	mntH	-0.213785	-0.251789	Good
ynjAb1753_28	ynjA	-1.96288	-2.31181	Good
NC_1322	0	0.500411	0.589365	Good
kdsDb3197_341	kdsD	-0.415384	-0.489223	Good
dsbEb2195_430	dsbE	0.457771	0.539146	Bad
ruvCb1863_350	ruvC	-0.627543	-0.739097	Good
yffSb2450_396	yffS	-0.0725315	-0.0854249	Good
ycjPb1312_151	ycjP	-0.12019	-0.141555	Good
yacHb0117_349	yacH	-0.363527	-0.428148	Good
yhgAb3411_132	yhgA	0.0586625	0.0690905	Good
dsdCb2364_331	dsdC	0.347853	0.409688	Good
paoAb0286_172	paoA	-0.124823	-0.147012	Good
fliTb1926_29	fliT	-0.450844	-0.530987	Good
ribFb0025_40	ribF	-8.59392	-10.1216	Good
potEb0692_584	potE	-0.237206	-0.279373	Good
guaBb2508_73	guaB	0.682078	0.803326	Good
kdsBb0918_576	kdsB	-1.76973	-2.08432	Good
yjeHb4141_812	yjeH	0.288008	0.339205	Good
hybOb2997_278	hybO	0.476554	0.561267	Good
aspSb1866_1344	aspS	-7.99899	-9.42091	Good
yaiLb0354_443	yaiL	0.344974	0.406298	Good
serSb0893_654	serS	-6.33318	-7.45899	Good
osmEb1739_87	osmE	0.0707435	0.0833191	Good
frdCb4152_359	frdC	0.400134	0.471263	Good
caiAb0039_523	caiA	-0.112011	-0.131922	Good
hcpb0873_474	hcp	-0.0308686	-0.0363559	Good
menBb2262_826	menB	0.084716	0.0997754	Good
tsaBb1807_91	tsaB	-4.6296	-5.45257	Good
bolAb0435_212	bolA	0.320415	0.377373	Good
ynaIb1330_423	ynaI	-0.303655	-0.357634	Good
folMb1606_694	folM	0.0571375	0.0672945	Good
fetBb0491_358	fetB	0.426664	0.502509	Good
evgSb2370_521	evgS	-0.380442	-0.44807	Good
betAb0311_809	betA	0.0256192	0.0301733	Good
uidRb1618_293	uidR	-0.408236	-0.480806	Good
fetAb0490_310	fetA	-0.058674	-0.069104	Good
nadCb0109_84	nadC	0.875717	1.03139	Good
clsBb0789_330	clsB	-0.12904	-0.151979	Good
ispAb0421_726	ispA	-5.1619	-6.0795	Good
yncGb1454_508	yncG	0.143415	0.168909	Good
yfbNb2273_624	yfbN	-0.219397	-0.258398	Good
yfjPb2632_153	yfjP	-0.326608	-0.384667	Good
phnGb4101_204	phnG	-0.19745	-0.232549	Good
rnlAb2630_579	rnlA	-1.32236	-1.55743	Good
yihPb3877_1013	yihP	-0.921411	-1.0852	Good
pyrHb0171_420	pyrH	-8.14963	-9.59833	Good
phoAb0383_1178	phoA	0.796115	0.937634	Good
rseBb2571_516	rseB	-0.576464	-0.678938	Good
ycjYb1327_730	ycjY	-0.0849327	-0.100031	Good
rpoSb2741_659	rpoS	0.0488377	0.0575193	Good
yccSb0960_418	yccS	-0.224697	-0.26464	Good
flgFb1077_203	flgF	1.065	1.25432	Good
nagBb0678_333	nagB	-0.614592	-0.723844	Good
flgAb1072_166	flgA	0.174878	0.205965	Good
sbmAb0377_1031	sbmA	-4.06776	-4.79085	Good
yeeSb2002_209	yeeS	0.0473873	0.055811	Good
opgBb4359_2188	opgB	0.449578	0.529497	Good
csiRb2664_67	csiR	0.325491	0.383351	Good
bluFb1163_608	bluF	0.956923	1.12703	Good
cirAb2155_44	cirA	-0.614765	-0.724048	Good
phePb0576_727	pheP	-0.0915218	-0.107791	Good
yaiLb0354_410	yaiL	-0.659493	-0.776726	Good
nagEb0679_1659	nagE	-0.123835	-0.145848	Good
gatAb2094_109	gatA	0.231944	0.273176	Good
ybhNb0788_207	ybhN	-0.533184	-0.627964	Good
gatAb2094_104	gatA	0.503324	0.592797	Good
proXb2679_844	proX	-0.43626	-0.513811	Good
aspCb0928_65	aspC	0.641388	0.755404	Good
msrAb4219_548	msrA	-0.015556	-0.0183213	Good
glnAb3870_443	glnA	-0.455131	-0.536036	Good
wcaLb2044_810	wcaL	0.0375888	0.0442707	Good
fruBb2169_731	fruB	0.155028	0.182586	Good
ygbLb2738_498	ygbL	0.207907	0.244865	Good
hycGb2719_21	hycG	1.12649	1.32674	Good
hycGb2719_20	hycG	-1.16971	-1.37764	Good
lysPb2156_248	lysP	-2.2447	-2.64373	Bad
hycGb2719_29	hycG	0.547848	0.645236	Good
intAb2622_62	intA	-0.0095124	-0.0112034	Good
metGb2114_547	metG	-7.11919	-8.38472	Good
modFb0760_276	modF	-1.21592	-1.43207	Good
efeOb1018_15	efeO	0.165945	0.195444	Good
mdtBb2075_34	mdtB	-3.51494	-4.13976	Good
hemAb1210_40	hemA	-7.52199	-8.85913	Good
ypfJb2475_480	ypfJ	-0.264577	-0.311609	Good
sbcCb0397_146	sbcC	0.133148	0.156817	Good
yhaOb3110_1139	yhaO	-0.287228	-0.338287	Good
ycjSb1315_380	ycjS	0.0395989	0.0466381	Good
marRb1530_378	marR	0.254029	0.299187	Good
efeOb1018_18	efeO	0.477113	0.561926	Good
chrRb3713_328	chrR	0.225006	0.265003	Good
yfdQb2360_23	yfdQ	-0.0276928	-0.0326156	Good
bcpb2480_291	bcp	-0.913189	-1.07552	Good
ygiFb3054_90	ygiF	-0.226924	-0.267262	Good
rnbb1286_1059	rnb	0.224865	0.264837	Good
yeaXb1803_113	yeaX	-0.119898	-0.141212	Good
yceBb1063_451	yceB	0.484553	0.570689	Good
moeBb0826_171	moeB	-0.860881	-1.01391	Good
ftsHb3178_1070	ftsH	-8.28769	-9.76094	Good
aroMb0390_582	aroM	0.374102	0.440604	Good
ispEb1208_22	ispE	-4.25925	-5.01638	Good
kdsAb1215_766	kdsA	-5.54414	-6.52968	Good
gltLb0652_579	gltL	-0.961291	-1.13217	Good
pepQb3847_503	pepQ	-0.0891197	-0.104962	Good
kptAb4331_237	kptA	0.458969	0.540557	Good
hhab0460_13	hha	-0.801346	-0.943795	Good
yohFb2137_599	yohF	-0.30902	-0.363952	Good
yohFb2137_598	yohF	0.23295	0.27436	Good
yjfKb4183_427	yjfK	0.304885	0.359082	Good
flhDb1892_92	flhD	1.05378	1.2411	Good
mliCb1639_59	mliC	-0.881474	-1.03817	Good
yecCb1917_82	yecC	-0.101285	-0.119289	Good
hspQb0966_257	hspQ	-0.0291086	-0.034283	Good
ynfDb1586_14	ynfD	-0.580335	-0.683497	Good
hspQb0966_253	hspQ	-0.0750502	-0.0883914	Good
yggCb2928_662	yggC	-0.352347	-0.414981	Good
zapBb3928_219	zapB	-0.803357	-0.946164	Good
tnaAb3708_101	tnaA	-0.477226	-0.56206	Good
ybaZb0454_102	ybaZ	0.358487	0.422212	Good
ydbDb1407_1329	ydbD	0.139739	0.164579	Good
btuRb1270_291	btuR	0.194923	0.229573	Good
rclAb0304_845	rclA	-0.673467	-0.793184	Good
frdBb4153_440	frdB	0.104363	0.122915	Good
panFb3258_1259	panF	0.645374	0.760098	Good
gspEb3326_648	gspE	0.449209	0.529062	Good
sfsAb0146_14	sfsA	-1.16292	-1.36964	Good
sfsAb0146_15	sfsA	0.00724103	0.00852822	Good
sfsAb0146_16	sfsA	-0.403179	-0.47485	Good
lpxPb2378_97	lpxP	-0.00837047	-0.00985844	Good
mutYb2961_463	mutY	-0.249901	-0.294324	Good
serAb2913_650	serA	0.259296	0.305389	Good
ybhCb0772_983	ybhC	0.450823	0.530962	Good
yahMb0327_116	yahM	0.430766	0.507341	Good
yicGb3646_113	yicG	0.0114201	0.0134502	Good
yphGb2549_110	yphG	0.401904	0.473348	Good
canb0126_142	can	-3.55896	-4.19161	Bad
speGb1584_476	speG	0.172307	0.202937	Good
nrdBb2235_231	nrdB	-8.16156	-9.61239	Good
cbrBb3716_424	cbrB	-0.00254226	-0.00299418	Good
ygaZb2682_139	ygaZ	0.434983	0.512307	Good
coaAb3974_169	coaA	0.161294	0.189966	Good
lptFb4261_681	lptF	-8.23264	-9.6961	Good
coaDb3634_411	coaD	0.395711	0.466054	Good
mdtHb1065_384	mdtH	0.215388	0.253677	Good
pepDb0237_977	pepD	-0.835865	-0.984451	Good
livKb3458_117	livK	0.166894	0.196562	Good
fsaBb3946_179	fsaB	0.177523	0.209081	Good
ycgRb1194_392	ycgR	-4.12771	-4.86147	Bad
eutPb2461_393	eutP	-0.379086	-0.446474	Good
yhcAb3215_328	yhcA	0.348618	0.41059	Good
talAb2464_252	talA	-0.33191	-0.390911	Good
aroDb1693_435	aroD	-0.296705	-0.349449	Good
xylAb3565_703	xylA	-0.27495	-0.323826	Good
fliMb1945_125	fliM	1.30147	1.53282	Good
yoaEb1816_402	yoaE	-0.58085	-0.684103	Good
arfBb0191_137	arfB	-0.278414	-0.327906	Good
yjjBb4363_161	yjjB	0.522896	0.615848	Good
hflDb1132_546	hflD	-6.27008	-7.38467	Good
flgNb1070_386	flgN	0.742798	0.87484	Good
yagMb0279_279	yagM	-0.0588121	-0.0692667	Good
metCb3008_320	metC	0.731269	0.861261	Good
wcaIb2050_603	wcaI	-0.928621	-1.0937	Good
rstBb1609_725	rstB	-0.68862	-0.811031	Good
dkgBb0207_557	dkgB	-0.0293756	-0.0345975	Good
alxb3088_429	alx	0.590464	0.695427	Good
ansPb1453_293	ansP	0.189617	0.223324	Good
mutSb2733_2054	mutS	0.36736	0.432663	Good
gndb2029_759	gnd	-0.183669	-0.216318	Good
asmAb2064_1493	asmA	0.215983	0.254377	Good
ycbLb0927_580	ycbL	-0.0233781	-0.0275339	Good
yjhHb4298_497	yjhH	-0.00765716	-0.00901832	Good
rseAb2572_616	rseA	0.219101	0.25805	Good
menCb2261_706	menC	-0.113828	-0.134063	Good
yneJb1526_530	yneJ	-0.0949012	-0.111771	Good
ydaVb1360_328	ydaV	-0.101435	-0.119466	Good
yjjBb4363_292	yjjB	0.440017	0.518236	Good
rutAb1012_659	rutA	0.298164	0.351167	Good
gspFb3327_384	gspF	0.132039	0.155511	Good
ybiHb0796_14	ybiH	-0.20468	-0.241065	Good
pepPb2908_45	pepP	-3.92512	-4.62286	Good
lamBb4036_152	lamB	-0.0475811	-0.0560393	Good
yjdKb4128_232	yjdK	-0.0863843	-0.10174	Good
arcBb3210_1393	arcB	-0.95764	-1.12787	Good
mglBb2150_158	mglB	0.331526	0.390459	Good
ssuDb0935_230	ssuD	0.00306327	0.00360781	Good
fliPb1948_513	fliP	0.631302	0.743524	Good
intRb1345_363	intR	0.427829	0.503881	Good
araCb0064_740	araC	-0.57358	-0.675541	Good
nfrAb0568_1022	nfrA	0.268882	0.316679	Good
yhbEb3184_103	yhbE	-1.40085	-1.64986	Good
araBb0063_1028	araB	-0.506121	-0.596091	Good
trpDb1263_793	trpD	-0.950318	-1.11925	Good
ydbDb1407_42	ydbD	0.091414	0.107664	Good
yiiQb3920_200	yiiQ	-0.112209	-0.132155	Good
essDb0554_44	essD	1.05409	1.24147	Good
mrrb4351_688	mrr	0.277973	0.327387	Good
zapDb0102_606	zapD	-0.0982474	-0.115712	Good
elfGb0941_674	elfG	0.426807	0.502678	Good
ycaPb0906_54	ycaP	-0.487043	-0.573621	Good
glpGb3424_504	glpG	-0.727977	-0.857384	Good
wcaLb2044_31	wcaL	-2.61286	-3.07733	Bad
wcaLb2044_30	wcaL	-0.196132	-0.230997	Good
yiaTb3584_287	yiaT	0.210793	0.248264	Good
aroLb0388_361	aroL	0.749013	0.88216	Good
menAb3930_305	menA	-0.0397214	-0.0467824	Good
rpiAb2914_264	rpiA	0.314847	0.370815	Good
araCb0064_520	araC	-0.455652	-0.53665	Good
lpxHb0524_56	lpxH	0.0854569	0.100648	Good
xylBb3564_132	xylB	0.524818	0.618111	Good
ydjKb1775_879	ydjK	0.475253	0.559736	Good
pyrLb4246_70	pyrL	-0.34761	-0.409402	Good
ftsWb0089_1011	ftsW	-7.75743	-9.13642	Good
nuoGb2283_1090	nuoG	-0.0404254	-0.0476116	Good
cyaAb3806_1366	cyaA	-6.02221	-7.09274	Good
yajOb0419_26	yajO	0.324897	0.382652	Good
wcaHb2051_432	wcaH	-0.0591223	-0.069632	Good
nadBb2574_12	nadB	0.0786914	0.0926799	Good
rpsHb3306_164	rpsH	-8.20105	-9.65889	Good
mhpFb0351_854	mhpF	0.627413	0.738943	Good
yfiBb2605_257	yfiB	-0.481508	-0.567103	Good
ligTb0147_361	ligT	1.11847	1.31729	Good
hisAb2024_10	hisA	0.171744	0.202273	Good
ybgAb0707_148	ybgA	-0.267638	-0.315215	Good
ebgCb3077_44	ebgC	0.0291859	0.034374	Good
fadAb3845_949	fadA	-0.132631	-0.156208	Good
pspDb1307_77	pspD	-0.0570677	-0.0672122	Good
trmIb2960_42	trmI	-0.326311	-0.384317	Good
gspOb3335_114	gspO	0.122206	0.14393	Good
ycaQb0916_666	ycaQ	-0.731816	-0.861906	Good
fixBb0042_105	fixB	0.312487	0.368036	Good
cbrAb3690_196	cbrA	-1.70559	-2.00878	Good
ahrb4269_346	ahr	0.334782	0.394293	Good
truCb2791_113	truC	0.354465	0.417476	Good
hinTb1103_273	hinT	-0.172906	-0.203642	Good
sfmCb0531_109	sfmC	0.26484	0.311919	Good
hscCb0650_1135	hscC	0.49811	0.586655	Good
phnKb4097_88	phnK	-1.78183	-2.09857	Bad
accDb2316_58	accD	-8.7013	-10.2481	Good
cspEb0623_108	cspE	-0.0900807	-0.106094	Good
kefFb0046_431	kefF	0.113421	0.133583	Good
rarDb3819_328	rarD	-0.713933	-0.840843	Good
tsaAb0195_251	tsaA	-1.47083	-1.73228	Good
opgHb1049_104	opgH	0.627713	0.739297	Good
glnHb0811_242	glnH	0.0914033	0.107651	Good
waaAb3633_1252	waaA	-7.04216	-8.29399	Good
sydb2793_82	syd	-0.136977	-0.161326	Good
ulaGb4192_864	ulaG	-0.170601	-0.200928	Good
erpAb0156_47	erpA	-3.18235	-3.74806	Good
hycIb2717_245	hycI	-0.612731	-0.721652	Good
opgCb1047_713	opgC	0.0427781	0.0503824	Good
xdhCb2868_198	xdhC	0.0651592	0.0767421	Good
pfkBb1723_679	pfkB	-0.134343	-0.158225	Good
hchAb1967_413	hchA	-0.481378	-0.56695	Good
tdcBb3117_601	tdcB	-0.524139	-0.617312	Good
purRb1658_634	purR	-0.829859	-0.977378	Good
dgoRb4479_576	dgoR	0.424283	0.499705	Good
dacBb3182_325	dacB	-0.443077	-0.521839	Good
mcrAb1159_738	mcrA	0.302928	0.356777	Good
fimEb4313_156	fimE	-0.670068	-0.789181	Good
yhjRb3535_110	yhjR	-7.14585	-8.41612	Good
ycdZb1036_313	ycdZ	0.268671	0.31643	Good
yidGb3675_203	yidG	-0.275054	-0.323949	Good
rutFb1007_140	rutF	0.152012	0.179034	Good
yohKb2142_246	yohK	0.680405	0.801356	Good
ydiQb1697_670	ydiQ	-0.344477	-0.405713	Good
yedKb1931_639	yedK	-0.164843	-0.194145	Good
ompCb2215_510	ompC	-0.326747	-0.384831	Good
betBb0312_979	betB	-0.343277	-0.404299	Good
hofOb3393_180	hofO	1.15483	1.36012	Good
flgCb1074_47	flgC	-3.20411	-3.77368	Good
eddb1851_1237	edd	0.161476	0.19018	Good
feaRb1384_831	feaR	-0.509104	-0.599604	Good
dinJb0226_173	dinJ	0.246462	0.290274	Good
djlBb0646_742	djlB	-0.394043	-0.464089	Good
uvrYb1914_303	uvrY	-0.0182633	-0.0215099	Good
yhbOb3153_270	yhbO	0.0814363	0.0959127	Good
htpGb0473_503	htpG	-0.866502	-1.02053	Good
makb0394_259	mak	-0.477803	-0.562739	Good
plsYb3059_454	plsY	0.0680228	0.0801147	Good
pfkBb1723_147	pfkB	0.360163	0.424186	Good
wcaDb2056_798	wcaD	0.133821	0.157609	Good
lpoAb3147_74	lpoA	-1.73955	-2.04878	Good
entSb0591_132	entS	-0.450789	-0.530923	Good
ppdDb0108_284	ppdD	0.149058	0.175556	Good
purMb2499_245	purM	-0.0098453	-0.0115954	Good
gntXb3413_358	gntX	-0.0393553	-0.0463512	Good
mdtOb4081_1311	mdtO	-0.10472	-0.123336	Good
ylbFb0520_51	ylbF	-7.51168	-8.84698	Good
mhpCb0349_507	mhpC	0.788247	0.928368	Good
proWb2678_520	proW	-1.29054	-1.51996	Good
flgEb1076_1040	flgE	1.1724	1.38081	Good
abrBb0715_281	abrB	0.0692038	0.0815057	Good
flgHb1079_291	flgH	1.32833	1.56445	Good
proQb1831_258	proQ	-0.404992	-0.476984	Good
ftsAb0094_751	ftsA	-6.7565	-7.95756	Good
manZb1819_377	manZ	-0.454673	-0.535497	Good
fepBb0592_853	fepB	0.34899	0.411027	Good
yphEb2547_710	yphE	0.914731	1.07734	Good
yhjHb3525_166	yhjH	-0.390518	-0.459937	Good
ebgAb3076_95	ebgA	-0.717847	-0.845454	Good
yfcDb2299_296	yfcD	-0.467606	-0.550729	Good
fabGb1093_647	fabG	-8.38251	-9.87261	Good
dhaLb1199_431	dhaL	-0.0202485	-0.0238479	Good
rssBb1235_487	rssB	-0.458228	-0.539684	Good
rbsKb3752_758	rbsK	-2.28888	-2.69575	Good
rihCb0030_146	rihC	0.903725	1.06437	Good
ycjDb1289_221	ycjD	0.398449	0.469279	Good
yfgHb2505_66	yfgH	-0.285171	-0.335864	Good
hycBb2724_400	hycB	0.625031	0.736139	Good
cddb2143_600	cdd	-0.16115	-0.189796	Good
thiEb3993_306	thiE	-0.17055	-0.200867	Good
murBb3972_713	murB	-8.54577	-10.0649	Good
lldPb3603_29	lldP	-0.491883	-0.579322	Good
lldPb3603_28	lldP	-0.0310742	-0.0365981	Good
yiiGb3896_611	yiiG	-0.0428165	-0.0504277	Good
ydjXb1750_461	ydjX	-0.0977631	-0.115142	Good
btuFb0158_652	btuF	0.287506	0.338614	Good
btuDb1709_122	btuD	-0.81942	-0.965082	Good
ccab3056_790	cca	-6.6183	-7.79479	Good
yfeYb2432_373	yfeY	-0.0702445	-0.0827314	Good
insQb1432_242	insQ	-0.392321	-0.462061	Good
moeAb0827_749	moeA	0.122004	0.143691	Good
yagIb0272_278	yagI	1.29205	1.52173	Good
modAb0763_200	modA	-0.411414	-0.484548	Good
tyrPb1907_601	tyrP	-0.258252	-0.304159	Good
creBb4398_338	creB	-0.307901	-0.362635	Good
fabIb1288_609	fabI	-7.68569	-9.05192	Good
puuBb1301_973	puuB	0.0458865	0.0540434	Good
paaZb1387_1195	paaZ	0.463224	0.545568	Good
epmAb4155_650	epmA	-1.25781	-1.48141	Good
lpxCb0096_179	lpxC	-8.41778	-9.91415	Good
rhaMb3901_70	rhaM	-0.354663	-0.417709	Good
recEb1350_653	recE	-0.854415	-1.0063	Good
yahKb0325_135	yahK	0.0118978	0.0140128	Good
ycjXb1321_979	ycjX	-0.781374	-0.920273	Good
hycEb2721_978	hycE	0.321404	0.378538	Good
hflDb1132_98	hflD	-6.45645	-7.60417	Good
lacAb0342_452	lacA	0.271261	0.319481	Good
ybdMb0601_492	ybdM	0.908087	1.06951	Good
ybjLb0847_365	ybjL	0.643023	0.757329	Good
narKb1223_856	narK	0.186615	0.219789	Good
yciCb1255_464	yciC	-2.48237	-2.92365	Good
yfcEb2300_330	yfcE	0.79143	0.932117	Good
ymfDb1137_368	ymfD	-6.10312	-7.18803	Good
prkBb3355_368	prkB	-0.0111203	-0.0130971	Good
citAb0619_1331	citA	-0.787732	-0.927762	Good
sucBb0727_459	sucB	-1.2656	-1.49058	Good
alrb4053_886	alr	-0.876042	-1.03177	Good
rntb1652_365	rnt	-4.88479	-5.75313	Good
wecBb3786_248	wecB	-0.146175	-0.17216	Good
yjbDb4023_110	yjbD	-0.164201	-0.193389	Good
setCb3659_22	setC	0.161895	0.190674	Good
hemXb3803_104	hemX	-0.443402	-0.522223	Good
yfcSb2336_163	yfcS	-0.385492	-0.454018	Good
yjjKb4391_1542	yjjK	-0.0516032	-0.0607763	Good
yfbUb2294_353	yfbU	0.142591	0.167938	Good
lsrAb1513_899	lsrA	-0.223413	-0.263127	Good
rpoHb3461_34	rpoH	-0.624326	-0.735308	Good
cobSb1992_642	cobS	-0.117553	-0.13845	Bad
hldEb3052_1061	hldE	-0.534422	-0.629423	Good
rpoHb3461_32	rpoH	-2.11958	-2.49637	Good
yajDb0410_204	yajD	-1.13848	-1.34085	Good
fdnHb1475_165	fdnH	1.2717	1.49776	Good
ynfFb1588_1003	ynfF	0.17198	0.202551	Good
ybaKb0481_265	ybaK	0.219042	0.25798	Good
entAb0596_672	entA	0.0140165	0.0165081	Good
entAb0596_677	entA	0.0865345	0.101917	Good
yhiJb3488_529	yhiJ	-0.034137	-0.0402052	Good
hchAb1967_25	hchA	-0.184864	-0.217726	Good
bglAb2901_56	bglA	-0.939528	-1.10654	Good
gfcBb0986_420	gfcB	-0.470176	-0.553756	Good
tatCb3839_253	tatC	-1.19767	-1.41057	Good
folDb0529_649	folD	-1.80897	-2.13054	Good
dppFb3540_340	dppF	-0.93208	-1.09777	Good
rcsCb2218_456	rcsC	0.453819	0.534492	Good
fkpBb0028_305	fkpB	-3.23232	-3.80691	Good
paaAb1388_474	paaA	-6.40221	-7.54029	Good
mdtLb3710_775	mdtL	0.147978	0.174283	Good
moaEb0785_152	moaE	0.0672032	0.0791494	Good
moaEb0785_153	moaE	-0.495188	-0.583214	Good
yjfKb4183_61	yjfK	-0.139618	-0.164437	Good
yahJb0324_892	yahJ	0.0359092	0.0422926	Good
fimIb4315_40	fimI	-0.280492	-0.330353	Good
yjdNb4107_403	yjdN	-2.73646	-3.2229	Good
radAb4389_435	radA	-0.24361	-0.286915	Good
nanCb4311_594	nanC	0.422063	0.49709	Good
ilvEb3770_211	ilvE	0.010408	0.0122582	Good
aaeAb3241_27	aaeA	0.650426	0.766048	Good
ybaKb0481_193	ybaK	0.744437	0.87677	Good
intAb2622_14	intA	-0.551655	-0.649719	Good
sgcCb4304_43	sgcC	0.337819	0.397871	Good
yaeFb0193_187	yaeF	-0.205966	-0.242579	Good
ulaGb4192_39	ulaG	-1.05193	-1.23893	Good
ilvIb0077_797	ilvI	0.221585	0.260974	Good
dnaEb0184_65	dnaE	-7.70132	-9.07033	Good
ulaGb4192_32	ulaG	-0.240231	-0.282935	Good
malYb1622_646	malY	0.150268	0.176981	Good
pgsAb1912_280	pgsA	-0.850587	-1.00179	Good
rnhBb0183_225	rnhB	0.0389462	0.0458694	Good
phnLb4096_269	phnL	-0.0276424	-0.0325562	Good
emrKb2368_746	emrK	-0.212515	-0.250293	Good
menCb2261_854	menC	-1.51393	-1.78306	Good
rspRb1540_485	rspR	-0.14597	-0.171918	Good
yihUb3882_695	yihU	0.0521601	0.0614322	Good
mipAb1782_357	mipA	-7.82796	-9.21948	Good
hisMb2307_239	hisM	0.0426332	0.0502118	Good
tamb1519_234	tam	0.177507	0.209061	Good
rpsNb3307_192	rpsN	-7.81415	-9.20322	Good
ptsGb1101_820	ptsG	-0.0578568	-0.0681416	Good
cysPb2425_868	cysP	-0.07825	-0.0921599	Good
flkb2321_28	flk	-6.44408	-7.5896	Good
flkb2321_25	flk	-0.337325	-0.397289	Good
flkb2321_21	flk	0.232395	0.273706	Bad
ascBb2716_69	ascB	-0.269314	-0.317188	Good
nlpCb1708_389	nlpC	0.0267123	0.0314608	Good
atoBb2224_302	atoB	0.48593	0.572311	Good
argAb2818_1060	argA	-0.464115	-0.546617	Good
ybdRb0608_52	ybdR	0.0396598	0.0467098	Good
ydeNb1498_1028	ydeN	-0.133899	-0.157701	Good
cynRb0338_643	cynR	-0.322949	-0.380358	Good
yacLb0119_164	yacL	-0.0153923	-0.0181285	Good
ycaNb0900_882	ycaN	0.24653	0.290354	Good
prpRb0330_1265	prpR	0.233003	0.274423	Good
nrfDb4073_488	nrfD	-2.03051	-2.39146	Good
yrdAb3279_215	yrdA	-0.190045	-0.223828	Good
phrb0708_547	phr	0.0333438	0.0392711	Good
lsrDb1515_146	lsrD	-0.133086	-0.156743	Good
rbsRb3753_44	rbsR	-0.145196	-0.171006	Good
hybGb2990_194	hybG	-0.169359	-0.199465	Good
yraNb3148_233	yraN	-0.0752038	-0.0885723	Good
yfhRb2534_828	yfhR	-0.334735	-0.394239	Good
iscXb2524_89	iscX	-0.0514878	-0.0606404	Good
secFb0409_33	secF	-5.68381	-6.69419	Good
phnIb4099_784	phnI	-0.442261	-0.520879	Good
secFb0409_39	secF	-5.98631	-7.05045	Good
leuZb1909_42	leuZ	-3.36455	-3.96264	Good
sdaBb2797_912	sdaB	-0.429695	-0.506079	Bad
livGb3455_365	livG	0.562437	0.662418	Good
ybdGb0577_224	ybdG	-0.109175	-0.128583	Good
bcpb2480_224	bcp	-0.483228	-0.569128	Good
mcrCb4345_87	mcrC	-0.0634505	-0.0747297	Good
msyBb1051_67	msyB	0.423902	0.499256	Good
phnLb4096_483	phnL	-0.0129716	-0.0152774	Good
fliTb1926_69	fliT	-1.01055	-1.19019	Good
pepBb2523_23	pepB	-0.587216	-0.691602	Good
yafPb0234_31	yafP	0.11175	0.131615	Good
ratAb2619_237	ratA	-3.38536	-3.98715	Good
pepBb2523_24	pepB	0.573939	0.675964	Good
lpxBb0182_30	lpxB	-7.67742	-9.04218	Good
emrEb0543_163	emrE	-0.0390914	-0.0460405	Good
hyaEb0976_74	hyaE	-0.21617	-0.254598	Good
ygeAb2840_275	ygeA	-0.126723	-0.14925	Good
hypTb4327_611	hypT	0.150314	0.177034	Good
dmsBb0895_8	dmsB	-0.17914	-0.210984	Good
ubiFb0662_579	ubiF	-1.65399	-1.94801	Good
uxaCb3092_51	uxaC	0.240786	0.283589	Good
hofMb3395_536	hofM	-0.000722396	-0.000850811	Good
flhBb1880_384	flhB	0.37838	0.445642	Good
yqcAb2790_115	yqcA	0.114461	0.134807	Good
yadLb0137_451	yadL	-0.12967	-0.152721	Good
livGb3455_87	livG	-0.128876	-0.151786	Good
uspCb1895_257	uspC	0.23417	0.275797	Good
yhgFb3407_1683	yhgF	-0.757236	-0.891844	Good
yegRb2085_132	yegR	0.174682	0.205734	Good
artQb0862_636	artQ	-0.0371413	-0.0437436	Good
ppab4226_244	ppa	-7.27085	-8.56334	Good
mazEb2783_6	mazE	0.392267	0.461998	Good
phoQb1129_668	phoQ	-0.070809	-0.0833963	Good
yihXb3885_387	yihX	0.0417226	0.0491394	Good
gudXb2788_932	gudX	0.0304744	0.0358917	Good
degPb0161_495	degP	-0.701856	-0.82662	Good
idnDb4267_482	idnD	-0.260921	-0.307303	Good
ycgGb1168_1290	ycgG	0.0375871	0.0442687	Good
ackAb2296_1083	ackA	-4.8961	-5.76644	Good
agaIb3141_618	agaI	0.0948653	0.111729	Good
zinTb1973_227	zinT	0.389501	0.45874	Good
zinTb1973_226	zinT	0.17255	0.203222	Good
yieHb3715_625	yieH	0.35024	0.4125	Good
ygiDb3039_115	ygiD	-0.346936	-0.408609	Good
ybiUb0821_700	ybiU	-0.201086	-0.236832	Good
yegKb2072_182	yegK	0.306686	0.361203	Good
purDb4005_1136	purD	-0.238603	-0.281018	Good
pgpBb1278_251	pgpB	0.431154	0.507797	Good
yjcZb4110_196	yjcZ	-0.0860776	-0.101379	Good
gcdb0124_1580	gcd	-0.153663	-0.180978	Good
bglFb3722_1823	bglF	0.193752	0.228194	Good
pspAb1304_405	pspA	-0.229242	-0.269993	Good
osmEb1739_163	osmE	-0.0361319	-0.0425548	Good
intAb2622_167	intA	0.660457	0.777862	Good
sfmCb0531_667	sfmC	-0.0900742	-0.106086	Good
envCb3613_692	envC	-0.872293	-1.02735	Good
yhdZb3271_337	yhdZ	-0.68415	-0.805766	Good
ynaJb1332_219	ynaJ	-0.185176	-0.218094	Good
prcb1830_805	prc	-0.318883	-0.375569	Good
citAb0619_318	citA	-1.22141	-1.43853	Good
ymfEb1138_396	ymfE	0.340242	0.400724	Good
ymfEb1138_397	ymfE	-0.84707	-0.997648	Good
proSb0194_417	proS	-8.35539	-9.84067	Good
ydgHb1604_331	ydgH	0.447915	0.527538	Good
rhmAb2245_332	rhmA	-0.519759	-0.612153	Good
slyDb3349_18	slyD	-0.092521	-0.108968	Good
trkAb3290_1265	trkA	-0.813843	-0.958514	Good
thiKb1106_308	thiK	0.427331	0.503294	Good
cobTb1991_579	cobT	-0.394089	-0.464143	Good
pldBb3825_162	pldB	-0.272481	-0.320919	Good
ftsYb3464_62	ftsY	-8.4589	-9.96258	Good
cadBb4132_1217	cadB	0.43142	0.508111	Good
yccFb0961_273	yccF	0.319818	0.37667	Good
nrdRb0413_71	nrdR	-2.90621	-3.42283	Good
scpBb2919_702	scpB	-0.505019	-0.594793	Good
sadb1525_791	sad	0.462087	0.544229	Good
trkAb3290_297	trkA	-1.78842	-2.10634	Good
pepPb2908_372	pepP	-5.42347	-6.38756	Good
aroGb0754_218	aroG	-0.398886	-0.469793	Good
rhaBb3904_695	rhaB	-0.322481	-0.379806	Good
ldtAb1990_448	ldtA	-0.363777	-0.428443	Good
fliCb1923_1323	fliC	0.0231733	0.0272927	Good
ligTb0147_380	ligT	1.04533	1.23115	Good
fliQb1949_66	fliQ	0.253678	0.298773	Good
fliQb1949_67	fliQ	0.41231	0.485604	Good
umuCb1184_1011	umuC	-0.0832419	-0.0980393	Good
fliQb1949_65	fliQ	0.750766	0.884224	Good
flcb0624_100	flc	0.134182	0.158035	Good
hyfHb2488_32	hyfH	0.393668	0.463648	Good
garDb3128_713	garD	0.231323	0.272444	Good
tufAb3339_633	tufA	-8.59611	-10.1242	Good
potHb0856_536	potH	-0.326398	-0.384419	Good
nusBb0416_21	nusB	-6.31719	-7.44016	Good
nupXb2161_1141	nupX	-0.804343	-0.947326	Good
yccJb1003_80	yccJ	0.668956	0.787872	Good
ppiBb0525_17	ppiB	-6.76873	-7.97196	Good
hyfAb2481_6	hyfA	0.84833	0.999131	Bad
hemEb3997_278	hemE	-5.6236	-6.62327	Good
waaQb3632_405	waaQ	-0.736824	-0.867804	Good
argWb2348_3	argW	0.466334	0.549231	Good
fliFb1938_1420	fliF	0.80831	0.951997	Good
rsmHb0082_574	rsmH	-5.88892	-6.93576	Good
ugpCb3450_549	ugpC	0.241695	0.28466	Good
rhaRb3906_483	rhaR	-0.0954173	-0.112379	Good
torSb0993_1981	torS	-0.83929	-0.988484	Good
gdhAb1761_719	gdhA	0.405993	0.478164	Good
narYb1467_870	narY	0.30557	0.359889	Good
fadJb2341_1244	fadJ	-0.511509	-0.602437	Good
ebgRb3075_950	ebgR	0.675551	0.795639	Good
frdAb4154_657	frdA	-0.00642128	-0.00756274	Good
ansBb2957_854	ansB	-0.315549	-0.371642	Good
fkpAb3347_597	fkpA	-0.453187	-0.533747	Good
dgcZb1535_437	dgcZ	-0.647914	-0.763089	Good
ybaTb0486_59	ybaT	-0.104891	-0.123537	Good
yneEb1520_537	yneE	0.254107	0.299278	Good
mcrBb4346_670	mcrB	-0.0142797	-0.0168182	Good
ybcHb0567_818	ybcH	0.175699	0.206931	Good
yadVb0140_544	yadV	-0.380966	-0.448688	Good
fadLb2344_59	fadL	-0.453269	-0.533843	Good
alsAb4087_1060	alsA	0.635163	0.748071	Good
lpxCb0096_776	lpxC	-7.91076	-9.317	Good
znuCb1858_492	znuC	-2.31922	-2.73149	Bad
yhjHb3525_485	yhjH	0.00014685	0.000172954	Good
suhBb2533_500	suhB	-0.0731836	-0.086193	Good
ompLb3875_640	ompL	-0.0513577	-0.0604873	Good
betBb0312_1376	betB	-5.41259	-6.37475	Good
ompLb3875_645	ompL	0.148657	0.175083	Good
mhpEb0352_597	mhpE	0.328366	0.386738	Good
rclAb0304_56	rclA	0.588406	0.693003	Good
pqqLb1494_1980	pqqL	0.187253	0.22054	Good
ppdBb2825_125	ppdB	0.245514	0.289157	Good
yjiMb4335_699	yjiM	-0.643197	-0.757534	Good
metEb3829_2169	metE	-0.441641	-0.520149	Good
ygcEb2776_1324	ygcE	0.417381	0.491576	Good
flgGb1078_68	flgG	-2.07586	-2.44487	Good
mdlAb0448_1233	mdlA	0.178817	0.210604	Good
polBb0060_1339	polB	-0.176404	-0.207763	Good
artMb0861_381	artM	0.164945	0.194266	Good
holCb4259_253	holC	-2.29779	-2.70626	Good
focAb0904_122	focA	-1.5291	-1.80092	Good
fkpAb3347_598	fkpA	-0.254269	-0.299469	Good
deoDb4384_335	deoD	-1.95914	-2.30741	Good
dacCb0839_307	dacC	-0.212016	-0.249705	Bad
gudXb2788_108	gudX	0.339967	0.400401	Good
nhaAb0019_739	nhaA	0.0463839	0.0546292	Good
fryAb2383_1512	fryA	-0.18862	-0.222149	Good
ligAb2411_945	ligA	-1.45642	-1.71531	Good
ybiXb0804_161	ybiX	0.73464	0.865232	Good
tsaBb1807_419	tsaB	-5.49954	-6.47716	Good
qseBb3025_566	qseB	0.446236	0.525561	Good
hrpBb0148_2269	hrpB	0.836287	0.984948	Good
ygcGb2778_296	ygcG	-0.0496534	-0.0584799	Good
potDb1123_200	potD	0.0758928	0.0893838	Good
ykfAb0253_173	ykfA	-0.0168306	-0.0198225	Good
gndb2029_1002	gnd	0.451763	0.53207	Good
htpGb0473_324	htpG	-0.690394	-0.813121	Good
hdab2496_259	hda	-1.85008	-2.17895	Good
flxAb1566_198	flxA	-0.0233244	-0.0274707	Good
glnPb0810_521	glnP	0.364099	0.428822	Good
mtlRb3601_442	mtlR	0.241905	0.284907	Good
carAb0032_291	carA	-2.14624	-2.52776	Good
aspCb0928_531	aspC	-0.236565	-0.278617	Good
ompAb0957_976	ompA	-0.0670693	-0.0789918	Good
epmAb4155_358	epmA	-1.03803	-1.22255	Good
livJb3460_389	livJ	0.414048	0.487651	Good
dldb2133_502	dld	0.148303	0.174666	Good
nrdDb4238_1834	nrdD	0.331453	0.390373	Good
dmsCb0896_205	dmsC	0.944315	1.11218	Good
dcdb2065_70	dcd	-7.75073	-9.12852	Good
prfCb4375_835	prfC	-0.238704	-0.281136	Good
garRb3125_96	garR	-0.475849	-0.560438	Good
gadEb3512_253	gadE	0.321797	0.379001	Good
atoBb2224_972	atoB	-0.316548	-0.372818	Good
yhiIb3487_945	yhiI	0.597019	0.703146	Good
gcvAb2808_29	gcvA	-0.241224	-0.284105	Good
wzab2062_1005	wza	0.913445	1.07582	Good
mdtOb4081_816	mdtO	0.068637	0.0808382	Good
bdcAb4249_395	bdcA	-0.140818	-0.165851	Good
gapAb1779_300	gapA	-7.86858	-9.26733	Good
nudGb1759_346	nudG	0.0826356	0.0973252	Good
epdb2927_299	epd	-0.826845	-0.973827	Good
nudGb1759_344	nudG	-0.334664	-0.394155	Good
bcsAb3533_9	bcsA	-0.673018	-0.792656	Good
argEb3957_242	argE	-0.220073	-0.259194	Good
wbbKb2032_178	wbbK	0.133379	0.157088	Good
ycgXb1161_183	ycgX	-0.695621	-0.819277	Good
abgRb1339_733	abgR	0.119906	0.141221	Good
sltb4392_376	slt	-0.295708	-0.348274	Good
paaEb1392_410	paaE	0.113658	0.133862	Good
cobBb1120_288	cobB	0.198791	0.234129	Good
rfbBb2041_892	rfbB	0.320306	0.377244	Good
ppiDb0441_736	ppiD	-0.96883	-1.14105	Good
menIb1686_69	menI	-0.167639	-0.197439	Good
ycbVb0943_485	ycbV	-0.780413	-0.919142	Good
thiGb3991_738	thiG	-0.43638	-0.513952	Good
fdoHb3893_35	fdoH	0.154868	0.182398	Good
tusb1610_494	tus	1.51923	1.7893	Good
yaiCb0385_458	yaiC	-0.148998	-0.175485	Good
lysCb4024_1234	lysC	-0.34804	-0.409908	Good
ynjAb1753_66	ynjA	0.248716	0.292929	Good
rcdAb0846_137	rcdA	-0.483121	-0.569003	Good
lysPb2156_855	lysP	-0.502221	-0.591497	Good
argFb0273_555	argF	-1.20983	-1.42489	Good
rpsFb4200_275	rpsF	-6.7128	-7.90608	Good
yhhHb3483_230	yhhH	-0.0099951	-0.0117719	Good
recBb2820_146	recB	-0.994699	-1.17152	Good
recXb2698_394	recX	-0.114901	-0.135326	Good
ugpCb3450_265	ugpC	-0.300309	-0.353693	Good
nanCb4311_616	nanC	0.451641	0.531926	Good
paaBb1389_264	paaB	-0.0722257	-0.0850648	Good
paaBb1389_260	paaB	0.167376	0.19713	Good
ybhPb0790_75	ybhP	0.209762	0.24705	Good
gphb3385_673	gph	-6.95053	-8.18608	Good
yihIb3866_283	yihI	-0.0113217	-0.0133343	Good
qorBb4211_305	qorB	-0.416341	-0.490351	Good
ydhSb1668_549	ydhS	0.215863	0.254236	Good
yfiRb2603_15	yfiR	-0.170935	-0.201321	Good
ecpDb0290_49	ecpD	0.185724	0.218739	Good
hcaFb2539_165	hcaF	0.282714	0.33297	Good
lsrKb1511_868	lsrK	0.182	0.214352	Good
artJb0860_302	artJ	-0.277151	-0.326418	Good
yhjKb3529_553	yhjK	-0.711096	-0.837502	Good
bioCb0777_642	bioC	0.333422	0.392692	Good
rlmLb0948_105	rlmL	0.512873	0.604042	Good
greAb3181_13	greA	-0.198447	-0.233723	Good
cysQb4214_137	cysQ	0.355653	0.418875	Good
yfeZb2433_260	yfeZ	0.658588	0.77566	Good
pmbAb4235_1061	pmbA	-0.0597194	-0.0703353	Good
nrfAb4070_900	nrfA	0.678575	0.799201	Good
kchb1250_577	kch	0.385697	0.45426	Good
ygbNb2740_1127	ygbN	-0.595098	-0.700884	Good
ispBb3187_466	ispB	-6.81771	-8.02964	Good
prmAb3259_693	prmA	-0.0274626	-0.0323445	Good
tyrSb1637_195	tyrS	-7.85082	-9.24641	Good
ribAb1277_554	ribA	-7.3269	-8.62936	Good
gatZb2095_215	gatZ	0.190534	0.224404	Good
dhaKb1200_383	dhaK	-0.139547	-0.164353	Good
ygeWb2870_805	ygeW	-5.11607	-6.02552	Good
gsiAb0829_1246	gsiA	-0.431494	-0.508198	Good
glsBb1524_719	glsB	-0.305213	-0.359469	Good
ydeJb1537_113	ydeJ	-0.360944	-0.425106	Good
ydeJb1537_110	ydeJ	0.186556	0.219719	Good
rpsCb3314_292	rpsC	-7.95166	-9.36517	Good
rplYb2185_109	rplY	-8.13455	-9.58057	Good
agaIb3141_242	agaI	0.351088	0.413498	Good
pepQb3847_599	pepQ	-0.691712	-0.814673	Good
lpxDb0179_89	lpxD	-0.904256	-1.065	Good
msrAb4219_77	msrA	-0.373489	-0.439882	Good
dxrb0173_29	dxr	-8.10417	-9.5448	Good
ybjSb0868_951	ybjS	0.209201	0.246389	Good
hslUb3931_951	hslU	-3.80262	-4.47858	Good
yifEb3764_192	yifE	0.209258	0.246457	Good
yffPb2447_467	yffP	-0.249112	-0.293395	Good
gcvHb2904_265	gcvH	0.0503347	0.0592824	Good
gcvHb2904_264	gcvH	-0.144736	-0.170465	Good
ydcKb1428_312	ydcK	0.0486283	0.0572726	Good
malIb1620_251	malI	-0.22251	-0.262064	Good
djlAb0055_255	djlA	0.0301807	0.0355458	Good
yoeIb4678_35	yoeI	-0.18572	-0.218734	Good
ydbHb1381_985	ydbH	-1.09961	-1.29508	Good
yjgNb4257_715	yjgN	-0.194903	-0.22955	Good
yfeOb2389_23	yfeO	-0.220244	-0.259395	Good
lpxTb2174_622	lpxT	-6.1303	-7.22004	Good
ycbFb0944_540	ycbF	-0.0986315	-0.116165	Good
wcaMb2043_4	wcaM	0.142632	0.167987	Good
dcuCb0621_398	dcuC	0.579932	0.683022	Good
ulaDb4196_213	ulaD	-0.355796	-0.419043	Good
purDb4005_339	purD	-0.00666718	-0.00785236	Good
hisIb2026_213	hisI	0.274496	0.323292	Good
mdtMb4337_565	mdtM	0.523955	0.617095	Good
cynTb0339_490	cynT	-0.565617	-0.666163	Good
tyrPb1907_1053	tyrP	-0.960925	-1.13174	Good
metRb3828_686	metR	0.803107	0.94587	Good
pdxJb2564_128	pdxJ	0.650904	0.766611	Good
ccmAb2201_138	ccmA	-0.376211	-0.443087	Good
galEb0759_889	galE	0.14283	0.16822	Good
ykgHb0310_566	ykgH	0.110112	0.129686	Good
mrdBb0634_312	mrdB	-1.8584	-2.18876	Good
lysRb2839_822	lysR	0.25496	0.300282	Good
elbBb3209_314	elbB	-1.98334	-2.33591	Good
yjgHb4248_139	yjgH	0.143342	0.168823	Good
smrBb2331_211	smrB	0.859549	1.01234	Good
basSb4112_978	basS	0.229193	0.269935	Good
yaiZb0380_21	yaiZ	0.0681513	0.080266	Good
allBb0512_620	allB	-0.660512	-0.777927	Good
clsAb1249_1036	clsA	0.231815	0.273024	Good
yggCb2928_255	yggC	0.20601	0.24263	Good
gprb3001_621	gpr	-1.04276	-1.22813	Good
ycjYb1327_678	ycjY	0.189477	0.22316	Good
garKb3124_316	garK	0.249014	0.293279	Good
ydbJb4529_209	ydbJ	-0.247708	-0.291741	Good
ispGb2515_16	ispG	-6.75191	-7.95214	Good
asmAb2064_1725	asmA	0.122634	0.144433	Good
paaHb1395_781	paaH	-1.1117	-1.30932	Bad
tolCb3035_906	tolC	0.314509	0.370417	Good
mtnb0159_641	mtn	-2.57783	-3.03608	Good
yihUb3882_43	yihU	0.341335	0.402012	Good
yhhYb3441_167	yhhY	1.15662	1.36223	Good
hspQb0966_8	hspQ	0.284019	0.334507	Good
hipAb1507_30	hipA	-0.44622	-0.525542	Good
NC_371	0	0.412168	0.485437	Good
fadRb1187_233	fadR	0.0144494	0.017018	Good
ygfQb4464_1031	ygfQ	0.976235	1.14977	Good
mmuMb0261_405	mmuM	-0.502079	-0.59133	Good
yqgFb2949_118	yqgF	-5.46702	-6.43885	Good
yhjXb3547_500	yhjX	0.432411	0.509278	Good
mepHb1655_227	mepH	0.402042	0.47351	Good
ahpCb0605_117	ahpC	0.484051	0.570097	Good
uvrAb4058_66	uvrA	0.676909	0.797239	Good
citXb0614_260	citX	-6.12819	-7.21755	Good
tgtb0406_806	tgt	-0.904048	-1.06475	Good
chrRb3713_510	chrR	0.393899	0.46392	Good
uvrAb4058_63	uvrA	-0.308511	-0.363352	Good
pyrFb1281_26	pyrF	-0.687191	-0.809348	Good
pyrFb1281_27	pyrF	-0.125265	-0.147533	Good
yfcCb2298_959	yfcC	-3.21848	-3.79061	Good
NC_375	0	0.0938226	0.110501	Good
hyaEb0976_196	hyaE	0.212147	0.249859	Good
mdhb3236_147	mdh	0.0553612	0.0652023	Good
sohBb1272_397	sohB	-1.76591	-2.07982	Good
NC_376	0	0.459513	0.541197	Good
ggtb3447_32	ggt	-0.0236906	-0.0279019	Good
chbAb1736_155	chbA	0.177405	0.208941	Good
dppAb3544_619	dppA	-0.366055	-0.431126	Good
kdpBb0697_866	kdpB	0.061342	0.0722463	Good
yebYb1839_310	yebY	-0.0339887	-0.0400306	Good
eutHb2452_1177	eutH	0.368509	0.434016	Good
[truncated: 52,117 more rows]
