# Supplementary material for: Pooled CRISPR interference screening enables genome-scale functional genomics study in bacteria with superior performance
Source: Nat Commun. 2018 Jun 26;9:2475. doi: 10.1038/s41467-018-04899-x (PMC6018678; doi:10.1038/s41467-018-04899-x)
Supplement: Supplementary file 10 — Supplementary Data 7 [file 41467_2018_4899_MOESM10_ESM.xlsx]

## Sheet: auxotrophy in MOPS media
sgRNA	gene	sgRNA fitness	Z score	Quality
gspKb3332_817	gspK	-0.944736	-0.877895	Good
intRb1345_13	intR	-0.717573	-0.666804	Good
yhbJb3205_520	yhbJ	-0.613629	-0.570214	Good
yeaPb1794_399	yeaP	-0.73982	-0.687477	Good
ycdTb1025_1059	ycdT	-0.148053	-0.137578	Good
dsdXb2365_446	dsdX	-1.01519	-0.943368	Good
xylBb3564_1145	xylB	-0.287615	-0.267266	Good
ydbLb1383_164	ydbL	-1.08863	-1.0116	Good
norVb2710_678	norV	-0.335961	-0.312191	Good
lacZb0344_1683	lacZ	-0.127465	-0.118447	Good
cyaYb3807_207	cyaY	-0.404154	-0.37556	Good
ycjRb1314_439	ycjR	-0.45932	-0.426823	Good
purPb3714_956	purP	-1.37553	-1.27821	Good
dinBb0231_65	dinB	0.0948964	0.0881824	Good
hisFb2025_21	hisF	-3.1729	-2.94842	Good
mdtAb2074_62	mdtA	-2.02148	-1.87846	Good
ydjGb1771_13	ydjG	-0.147823	-0.137364	Good
alaCb2379_71	alaC	0.996531	0.926026	Good
iclRb4018_318	iclR	-1.56846	-1.45749	Good
yegEb2067_90	yegE	-0.762546	-0.708595	Good
cysSb0526_697	cysS	-2.19438	-2.03912	Bad
yejEb2179_859	yejE	-0.0948803	-0.0881674	Good
fhuCb0151_119	fhuC	1.76677	1.64177	Good
cspBb1557_131	cspB	-0.396413	-0.368366	Good
ybaBb0471_156	ybaB	1.46824	1.36436	Good
phoQb1129_1253	phoQ	-0.351726	-0.326841	Good
kdpCb0696_77	kdpC	0.702123	0.652447	Good
fumBb4122_56	fumB	-1.65906	-1.54168	Good
nikRb3481_116	nikR	0.345402	0.320964	Good
yddGb1473_570	yddG	-0.142305	-0.132237	Good
livKb3458_708	livK	-1.69782	-1.5777	Bad
yfgHb2505_461	yfgH	1.86782	1.73567	Good
yggXb2962_186	yggX	-1.74485	-1.6214	Good
allCb0516_897	allC	0.639951	0.594674	Good
yjjKb4391_111	yjjK	-0.452962	-0.420914	Good
mlaDb3193_524	mlaD	0.588378	0.546749	Good
ansPb1453_48	ansP	0.152548	0.141755	Good
relAb2784_1270	relA	-2.98633	-2.77504	Good
selDb1764_1006	selD	0.380741	0.353803	Good
yjjJb4385_187	yjjJ	0.308224	0.286417	Good
nsrRb4178_114	nsrR	-1.62779	-1.51262	Good
nsrRb4178_113	nsrR	-0.587286	-0.545735	Good
fepEb0587_387	fepE	-0.569625	-0.529324	Good
yliEb0833_277	yliE	0.0456376	0.0424087	Good
yihYb3886_485	yihY	0.224132	0.208275	Good
yfeOb2389_599	yfeO	0.815378	0.75769	Good
clcAb0155_226	clcA	-0.612595	-0.569253	Good
hcaEb2538_427	hcaE	-1.55376	-1.44383	Good
yceAb1055_4	yceA	-0.437048	-0.406126	Good
agaDb3140_202	agaD	0.197907	0.183904	Good
yejKb2186_146	yejK	0.822905	0.764684	Good
nanCb4311_347	nanC	0.829425	0.770743	Good
gfcCb0985_708	gfcC	-0.411653	-0.382528	Bad
dsbAb3860_508	dsbA	-0.430141	-0.399708	Good
glmMb3176_273	glmM	1.28231	1.19158	Good
amiAb2435_68	amiA	0.38775	0.360316	Good
gpsAb3608_69	gpsA	-0.446843	-0.415229	Good
melRb4118_561	melR	0.366667	0.340725	Good
ppdAb2826_132	ppdA	0.420096	0.390374	Good
ycbVb0943_402	ycbV	-1.21537	-1.12938	Good
ypjJb4548_147	ypjJ	1.01455	0.942769	Good
rlmDb2785_926	rlmD	-1.10247	-1.02446	Good
yajGb0434_512	yajG	-0.966644	-0.898253	Good
ampGb0433_1319	ampG	-0.801013	-0.74434	Good
ydhXb1671_471	ydhX	2.92459	2.71768	Good
frwAb3947_781	frwA	0.0855869	0.0795316	Good
fhuBb0153_1783	fhuB	-0.450606	-0.418725	Good
purUb1232_241	purU	-1.62095	-1.50627	Good
dppCb3542_581	dppC	0.741312	0.688863	Good
mlaDb3193_112	mlaD	1.18783	1.10379	Good
ygdHb2795_548	ygdH	-1.02277	-0.950411	Good
ygjPb3085_375	ygjP	-0.108321	-0.100657	Good
arnCb2254_494	arnC	-0.404382	-0.375772	Good
gorb3500_435	gor	-0.862895	-0.801844	Good
galEb0759_553	galE	-0.707504	-0.657448	Good
palb0741_423	pal	0.290819	0.270244	Bad
sodAb3908_86	sodA	-1.38226	-1.28446	Good
malSb3571_494	malS	0.361136	0.335586	Good
yneJb1526_296	yneJ	1.13942	1.05881	Good
mdhb3236_39	mdh	1.04814	0.973986	Good
kduDb2842_466	kduD	-0.794326	-0.738126	Good
dcdb2065_252	dcd	2.36682	2.19937	Bad
yaiAb0389_13	yaiA	-0.76847	-0.7141	Good
ycfTb1115_950	ycfT	-1.45511	-1.35216	Good
pabAb3360_48	pabA	-0.43291	-0.402281	Good
atpHb3735_338	atpH	-2.12065	-1.97061	Good
sixAb2340_35	sixA	-1.83314	-1.70345	Bad
yhaMb4470_740	yhaM	0.0184166	0.0171136	Good
gntTb3415_1034	gntT	0.661713	0.614896	Good
sgcAb4302_233	sgcA	1.69595	1.57596	Good
mrcAb3396_1371	mrcA	-0.137318	-0.127603	Good
hcaDb2542_861	hcaD	0.488179	0.45364	Good
katGb3942_95	katG	-0.50027	-0.464876	Good
frsAb0239_493	frsA	0.907502	0.843295	Good
hcaFb2539_216	hcaF	0.872931	0.81117	Good
yjfCb4186_1027	yjfC	0.692393	0.643405	Good
yeaJb1786_38	yeaJ	0.079148	0.0735482	Good
ydjFb1770_296	ydjF	0.221706	0.20602	Good
argAb2818_668	argA	-2.98108	-2.77016	Bad
xerDb2894_483	xerD	-0.993003	-0.922747	Good
smpBb2620_261	smpB	-1.13318	-1.05301	Bad
ypdEb2384_342	ypdE	-0.18482	-0.171744	Good
yqiCb3042_135	yqiC	-2.27771	-2.11656	Good
moaCb0783_317	moaC	0.440698	0.409518	Good
ibpAb3687_297	ibpA	-1.36193	-1.26557	Good
polAb3863_126	polA	1.45723	1.35413	Bad
ugpQb3449_19	ugpQ	0.355667	0.330503	Good
rplEb3308_85	rplE	-2.45511	-2.28141	Bad
ugpQb3449_13	ugpQ	-0.855817	-0.795267	Good
narUb1469_1187	narU	-0.625473	-0.58122	Good
rutEb1008_171	rutE	-0.437504	-0.40655	Good
btuBb3966_50	btuB	-0.583037	-0.541787	Good
bamCb2477_617	bamC	1.5102	1.40335	Good
cynTb0339_416	cynT	0.57383	0.533231	Good
glgPb3428_97	glgP	0.48156	0.447489	Good
acnBb0118_839	acnB	-1.51595	-1.40869	Bad
adhEb1241_1642	adhE	0.209507	0.194685	Good
potCb1124_51	potC	-0.956277	-0.88862	Good
yhdEb3248_416	yhdE	0.153964	0.143071	Good
envZb3404_869	envZ	0.810123	0.752806	Good
yibBb3618_178	yibB	-0.983399	-0.913823	Bad
yffQb2448_249	yffQ	-1.11647	-1.03748	Good
yadEb0130_56	yadE	0.211616	0.196644	Good
ybhDb0768_819	ybhD	-0.533491	-0.495746	Good
ydaMb1341_938	ydaM	-0.754059	-0.700708	Good
yqhCb3010_78	yqhC	0.44437	0.41293	Good
rtcAb4475_606	rtcA	-1.09425	-1.01683	Good
ycaNb0900_358	ycaN	-0.877317	-0.815246	Good
dctRb3507_38	dctR	-0.216312	-0.201008	Good
treCb4239_1217	treC	0.124201	0.115414	Good
gmrb1285_1130	gmr	-0.453336	-0.421262	Good
mhpEb0352_140	mhpE	0.0823457	0.0765197	Good
yicNb3663_65	yicN	0.345663	0.321207	Good
msbAb0914_526	msbA	0.622123	0.578107	Good
fadKb1701_903	fadK	-0.860598	-0.79971	Good
yfeRb2409_836	yfeR	1.66227	1.54466	Good
fliOb1947_248	fliO	-2.10862	-1.95943	Good
paaHb1395_701	paaH	0.339856	0.315811	Good
pgaDb1021_194	pgaD	0.038757	0.0360149	Good
adiYb4116_283	adiY	0.900907	0.837167	Good
nuoHb2282_740	nuoH	-1.94657	-1.80885	Good
dsbEb2195_166	dsbE	-0.190918	-0.17741	Good
allSb0504_802	allS	-0.161556	-0.150126	Good
lacZb0344_142	lacZ	-0.997779	-0.927186	Good
lacZb0344_141	lacZ	-0.734898	-0.682903	Good
lacZb0344_146	lacZ	-1.10195	-1.02399	Good
anmKb1640_544	anmK	-0.93993	-0.873429	Good
fliHb1940_629	fliH	-0.485566	-0.451211	Good
bamDb2595_409	bamD	-0.00910408	-0.00845995	Good
dacAb0632_17	dacA	-0.232371	-0.21593	Good
yjfMb4185_512	yjfM	-0.510642	-0.474514	Good
yggIb2944_137	yggI	-0.615959	-0.572379	Good
ebgCb3077_164	ebgC	1.01114	0.939601	Good
slpb3506_517	slp	-1.75764	-1.63328	Good
yhjYb3548_250	yhjY	-0.0717537	-0.0666771	Good
prcb1830_1747	prc	-0.606945	-0.564004	Bad
chbRb1735_511	chbR	-1.38046	-1.28279	Good
yeiIb2160_707	yeiI	0.21276	0.197707	Good
casBb2759_136	casB	-0.611547	-0.568279	Good
rhlBb3780_794	rhlB	-1.3516	-1.25597	Good
prfCb4375_1115	prfC	-0.950673	-0.883412	Good
kdpCb0696_113	kdpC	-0.820175	-0.762146	Good
mutHb2831_421	mutH	-1.47583	-1.37141	Good
cysMb2421_512	cysM	-1.29132	-1.19996	Good
yjiCb4325_257	yjiC	-1.24667	-1.15847	Good
uidCb1615_739	uidC	-0.731553	-0.679795	Good
dsbEb2195_294	dsbE	1.31683	1.22366	Good
envZb3404_281	envZ	-1.76653	-1.64155	Good
eutLb2439_535	eutL	2.64818	2.46082	Good
aaeRb3243_388	aaeR	-0.29192	-0.271267	Good
yhbYb3180_155	yhbY	1.70397	1.58341	Good
ycbJb0919_312	ycbJ	-1.72582	-1.60371	Good
dmlRb1799_571	dmlR	0.457743	0.425357	Good
nlpCb1708_410	nlpC	-1.2702	-1.18033	Good
metCb3008_710	metC	-2.37853	-2.21025	Good
agaCb3139_196	agaC	-0.152496	-0.141706	Good
arsCb3503_146	arsC	-1.60081	-1.48755	Good
insQb1432_163	insQ	-0.580929	-0.539828	Good
dppCb3542_689	dppC	1.04461	0.970699	Good
ilvBb3671_171	ilvB	-1.91223	-1.77694	Good
hyaAb0972_716	hyaA	1.71782	1.59628	Good
zapBb3928_218	zapB	-1.50268	-1.39636	Good
zapBb3928_219	zapB	-0.351882	-0.326986	Good
dsdAb2366_1175	dsdA	2.07107	1.92454	Good
sfmDb0532_28	sfmD	-0.79351	-0.737369	Good
hycFb2720_496	hycF	-1.14173	-1.06095	Good
hisMb2307_617	hisM	1.13754	1.05706	Good
yqeFb2844_743	yqeF	-0.434092	-0.403379	Good
ydjAb1765_30	ydjA	-1.62217	-1.5074	Good
yfjYb2644_222	yfjY	-1.30293	-1.21074	Good
kbaYb3137_332	kbaY	-1.02005	-0.947884	Good
yfdEb2371_700	yfdE	-1.42124	-1.32069	Good
dcuBb4123_488	dcuB	1.08639	1.00953	Good
coaAb3974_315	coaA	0.288761	0.268331	Good
hisCb2021_8	hisC	-3.22036	-2.99252	Good
lhgOb2660_555	lhgO	-1.52358	-1.41578	Good
azoRb1412_338	azoR	-0.158065	-0.146882	Good
ybeXb0658_612	ybeX	0.774262	0.719482	Good
gldAb3945_955	gldA	0.104119	0.0967527	Good
cblb1987_695	cbl	-0.522794	-0.485805	Good
ilvNb3670_81	ilvN	-2.79414	-2.59646	Good
rsmEb2946_71	rsmE	-1.15294	-1.07137	Good
ydeNb1498_1408	ydeN	-0.126251	-0.117318	Good
spoTb3650_1825	spoT	-0.1607	-0.14933	Bad
ilvIb0077_625	ilvI	-1.29952	-1.20758	Good
idib2889_87	idi	1.16312	1.08083	Good
atpCb3731_121	atpC	-1.82166	-1.69278	Good
glcBb2976_1071	glcB	0.90012	0.836435	Good
yebGb1848_238	yebG	-1.65823	-1.54091	Good
yebGb1848_237	yebG	0.314204	0.291974	Good
yebGb1848_236	yebG	-1.93682	-1.79979	Good
pncBb0931_602	pncB	1.28498	1.19407	Good
agaVb3133_21	agaV	-0.0785741	-0.0730149	Good
yiePb3755_506	yieP	-1.08693	-1.01003	Good
frvRb3897_472	frvR	-0.100385	-0.0932827	Good
caiDb0036_24	caiD	-1.0033	-0.932316	Good
yciHb1282_70	yciH	-0.806051	-0.749022	Good
ynjEb1757_991	ynjE	-2.01139	-1.86908	Good
caiDb0036_23	caiD	0.193036	0.179379	Good
fiub0805_2235	fiu	-0.108436	-0.100764	Good
ybhHb0769_766	ybhH	-0.784445	-0.728945	Good
ycaDb0898_230	ycaD	-1.75714	-1.63282	Good
eamBb2578_310	eamB	0.16959	0.157591	Good
yajQb0426_131	yajQ	-0.122582	-0.113909	Good
tauAb0365_231	tauA	-0.262764	-0.244174	Good
fixBb0042_416	fixB	-0.00133175	-0.00123752	Good
intEb1140_647	intE	0.440466	0.409303	Good
scpCb2920_1109	scpC	0.165033	0.153356	Good
ahrb4269_440	ahr	1.46524	1.36157	Good
ygbTb2755_47	ygbT	-0.340598	-0.3165	Good
ykfMb4586_399	ykfM	0.591475	0.549627	Good
codBb0336_902	codB	0.292703	0.271994	Good
cysKb2414_57	cysK	-3.82392	-3.55338	Good
helDb0962_1753	helD	-1.2802	-1.18963	Good
caiBb0038_74	caiB	-1.97093	-1.83148	Good
yphGb2549_764	yphG	0.150473	0.139827	Good
sfmFb0534_329	sfmF	0.826442	0.767971	Good
psiFb0384_155	psiF	-0.723321	-0.672145	Good
yahGb0321_1073	yahG	-0.724362	-0.673113	Good
hsdMb4349_213	hsdM	-0.534291	-0.496489	Good
yidBb3698_149	yidB	1.20223	1.11717	Good
bioDb0778_277	bioD	-1.84631	-1.71568	Good
yicJb3657_371	yicJ	0.701719	0.652071	Good
gudDb2787_1186	gudD	0.804236	0.747335	Good
ybdHb0599_4	ybdH	-0.881051	-0.818716	Good
yciNb1273_20	yciN	0.0816938	0.0759138	Good
yddBb1495_884	yddB	0.83381	0.774817	Good
folCb2315_859	folC	-1.05271	-0.978231	Good
ydiPb1696_47	ydiP	-1.2066	-1.12123	Good
lexAb4043_118	lexA	-0.930609	-0.864768	Good
glpTb2240_93	glpT	-1.63287	-1.51734	Good
sapBb1293_246	sapB	0.347449	0.322866	Good
yebKb1853_608	yebK	-0.00264774	-0.00246041	Good
nupXb2161_1146	nupX	0.56696	0.526847	Good
hypDb2729_1082	hypD	1.17394	1.09088	Good
glyAb2551_430	glyA	-1.24947	-1.16107	Good
nanRb3226_76	nanR	0.940131	0.873616	Good
thiHb3990_51	thiH	0.246892	0.229424	Good
nupXb2161_1141	nupX	0.220018	0.204452	Good
hemYb3802_460	hemY	0.90441	0.840422	Good
purKb0522_167	purK	-3.02778	-2.81356	Good
yfaEb2236_196	yfaE	0.246717	0.229261	Good
wzbb2061_339	wzb	-0.189805	-0.176377	Good
uhpAb3669_380	uhpA	0.353964	0.32892	Good
ydhCb1660_401	ydhC	-0.47625	-0.442555	Good
xylEb4031_8	xylE	-0.0964481	-0.0896243	Good
pcnBb0143_27	pcnB	0.79062	0.734683	Good
bepAb2494_792	bepA	0.22564	0.209676	Good
fdnGb1474_80	fdnG	0.265054	0.246301	Good
fdnGb1474_81	fdnG	-0.391098	-0.363428	Good
fdnGb1474_82	fdnG	-1.22968	-1.14268	Good
dsbBb1185_202	dsbB	1.22103	1.13464	Good
rlmMb2806_427	rlmM	-1.231	-1.14391	Good
ydeOb1499_679	ydeO	-1.73687	-1.61399	Good
yghQb2983_268	yghQ	-0.123986	-0.115214	Good
yccAb0970_462	yccA	0.578981	0.538018	Good
argBb3959_440	argB	-1.06151	-0.986405	Good
yeaWb1802_176	yeaW	-0.742263	-0.689748	Good
speAb2938_813	speA	-0.710265	-0.660013	Good
yedIb1958_823	yedI	1.99987	1.85838	Good
torTb0994_960	torT	0.210242	0.195367	Good
corAb3816_625	corA	0.55639	0.517025	Good
yfiHb2593_314	yfiH	0.625495	0.581241	Good
dsbCb2893_208	dsbC	1.06472	0.989394	Good
fbaAb2925_653	fbaA	-2.13318	-1.98225	Good
citGb0613_708	citG	-0.808526	-0.751322	Good
glgBb3432_1560	glgB	-0.186738	-0.173526	Good
mdfAb0842_787	mdfA	0.0344865	0.0320466	Good
citTb0612_526	citT	0.806202	0.749162	Good
djlBb0646_852	djlB	1.21035	1.12472	Good
ygeYb2872_416	ygeY	0.897646	0.834137	Good
yeeRb2001_828	yeeR	-0.0966299	-0.0897932	Good
rprAb4431_80	rprA	0.113694	0.10565	Good
rprAb4431_81	rprA	-1.58957	-1.47711	Good
NC_372	0	-0.618844	-0.575061	Good
moaCb0783_95	moaC	0.255873	0.23777	Good
NC_374	0	-0.735118	-0.683107	Good
sgcXb4305_170	sgcX	0.224345	0.208472	Good
manYb1818_717	manY	1.69579	1.57581	Good
NC_377	0	-0.330761	-0.307359	Good
rngb3247_515	rng	-0.0989243	-0.0919253	Good
dcuSb4125_593	dcuS	0.576397	0.535617	Good
patDb1444_274	patD	0.651308	0.605227	Good
lpxMb1855_790	lpxM	2.35326	2.18676	Good
yagIb0272_546	yagI	-0.315265	-0.29296	Good
ymfEb1138_269	ymfE	-1.17149	-1.08861	Good
glpGb3424_776	glpG	-1.00166	-0.930793	Bad
mhpDb0350_339	mhpD	2.45571	2.28196	Good
potEb0692_891	potE	1.58872	1.47631	Good
atpAb3734_134	atpA	-2.40563	-2.23543	Good
glnHb0811_633	glnH	0.506902	0.471038	Good
cddb2143_185	cdd	0.195274	0.181458	Good
csgEb1039_120	csgE	0.865801	0.804545	Good
trkAb3290_1353	trkA	0.617794	0.574085	Good
melRb4118_602	melR	-0.644495	-0.598897	Good
ybhFb0794_61	ybhF	0.269262	0.250212	Good
ybhFb0794_62	ybhF	1.6892	1.56969	Good
yciEb1257_422	yciE	2.18548	2.03086	Good
alsAb4087_815	alsA	0.107046	0.099472	Good
lpxCb0096_684	lpxC	-0.13518	-0.125616	Bad
yfcHb2304_391	yfcH	1.64188	1.52571	Good
yeiWb4502_62	yeiW	-0.294582	-0.27374	Good
rihCb0030_592	rihC	1.01371	0.941991	Good
yafWb0246_267	yafW	1.00877	0.937399	Good
abgRb1339_812	abgR	-1.40429	-1.30493	Good
epmBb4146_384	epmB	0.073308	0.0681213	Good
sseAb2521_559	sseA	-0.88393	-0.821391	Good
alpAb2624_37	alpA	-3.11415	-2.89382	Good
proQb1831_572	proQ	0.735304	0.68328	Bad
yjcZb4110_686	yjcZ	-0.390466	-0.36284	Bad
ycbLb0927_306	ycbL	1.96551	1.82645	Good
hyfHb2488_386	hyfH	0.13291	0.123507	Good
topAb1274_259	topA	2.07232	1.9257	Good
rutFb1007_407	rutF	0.321063	0.298348	Good
narIb1227_345	narI	0.340011	0.315955	Good
lplTb2835_230	lplT	-0.891	-0.827961	Good
yeaJb1786_341	yeaJ	1.9675	1.8283	Good
hyfGb2487_1008	hyfG	1.19833	1.11355	Good
fliTb1926_173	fliT	-0.0111968	-0.0104047	Good
setCb3659_411	setC	0.574428	0.533786	Good
citBb0620_401	citB	-1.19337	-1.10894	Good
pfkBb1723_424	pfkB	0.648638	0.602747	Good
treAb1197_9	treA	0.142719	0.132621	Good
kdpDb0695_134	kdpD	-0.19373	-0.180023	Good
yadKb0136_220	yadK	2.35902	2.19211	Good
bioDb0778_23	bioD	-1.35012	-1.2546	Good
aceBb4014_668	aceB	2.74911	2.5546	Good
rfbAb2039_574	rfbA	-0.934098	-0.86801	Good
dgoAb4477_316	dgoA	0.911265	0.846792	Good
yhaCb3121_284	yhaC	-1.23033	-1.14328	Good
ybhIb0770_938	ybhI	-0.355154	-0.330027	Good
araCb0064_22	araC	1.06222	0.987071	Good
araCb0064_24	araC	0.793648	0.737497	Good
rihCb0030_330	rihC	-0.727248	-0.675795	Good
qseBb3025_57	qseB	-0.633179	-0.588381	Good
rluBb1269_543	rluB	-1.84755	-1.71683	Good
dosPb1489_1475	dosP	1.48286	1.37794	Good
mdtPb4080_166	mdtP	-0.797115	-0.740718	Good
pflAb0902_125	pflA	1.33604	1.24151	Good
gspCb3324_19	gspC	-0.827104	-0.768586	Good
rpoEb2573_62	rpoE	-0.501662	-0.466169	Bad
puuBb1301_32	puuB	-0.763509	-0.70949	Good
bdcRb4251_195	bdcR	-0.603022	-0.560358	Good
glsBb1524_299	glsB	-1.08539	-1.0086	Good
yfdFb2345_7	yfdF	-0.817796	-0.759936	Good
ybdRb0608_661	ybdR	0.523978	0.486906	Bad
uvrCb1913_1100	uvrC	0.536146	0.498213	Good
dcrBb3472_362	dcrB	0.0187361	0.0174105	Good
yjdFb4121_334	yjdF	-2.52648	-2.34773	Good
ycaMb0899_1399	ycaM	-0.535319	-0.497444	Good
garKb3124_17	garK	-1.27812	-1.18769	Good
adiAb4117_1760	adiA	-1.05979	-0.984805	Good
preTb2146_545	preT	-0.0444241	-0.041281	Good
garKb3124_18	garK	-1.21814	-1.13196	Good
yeiEb2157_202	yeiE	1.32377	1.23011	Good
pqqLb1494_1161	pqqL	-0.111545	-0.103653	Good
ybjCb0850_215	ybjC	-0.948204	-0.881118	Bad
ybjCb0850_216	ybjC	1.05425	0.979661	Good
narHb1225_1313	narH	-0.0518133	-0.0481474	Good
phnMb4095_641	phnM	-1.81313	-1.68485	Bad
bepAb2494_675	bepA	0.429312	0.398938	Good
chbFb1734_473	chbF	-0.473364	-0.439873	Good
pepEb4021_111	pepE	0.343263	0.318977	Good
pmbAb4235_913	pmbA	-0.394794	-0.366862	Good
fhuDb0152_352	fhuD	0.994219	0.923878	Good
glxRb0509_773	glxR	0.727286	0.675829	Good
motAb1890_62	motA	-0.134094	-0.124607	Good
ttcAb1344_633	ttcA	-0.458237	-0.425816	Good
csiEb2535_246	csiE	0.150744	0.140078	Good
deoBb4383_1148	deoB	0.30526	0.283662	Good
ybgKb0712_66	ybgK	0.192071	0.178482	Good
yedIb1958_255	yedI	-3.1402	-2.91803	Good
gstBb0838_386	gstB	2.60519	2.42087	Good
yafQb0225_224	yafQ	-1.19406	-1.10958	Good
stfRb1372_205	stfR	-0.468025	-0.434912	Good
secFb0409_845	secF	-0.92566	-0.860169	Bad
ygiWb3024_36	ygiW	-0.92376	-0.858403	Good
yhjYb3548_146	yhjY	1.51667	1.40937	Good
gcvAb2808_766	gcvA	0.516761	0.4802	Good
mdtGb1053_86	mdtG	-0.28651	-0.266239	Good
rpoEb2573_496	rpoE	-0.490478	-0.455776	Good
yahFb0320_665	yahF	-0.344445	-0.320075	Good
gltKb0653_23	gltK	-2.14583	-1.99401	Good
hscCb0650_337	hscC	-0.463688	-0.430881	Good
thiLb0417_30	thiL	0.265054	0.246301	Good
yafVb0219_439	yafV	-0.456144	-0.423871	Good
ompXb0814_344	ompX	0.741282	0.688836	Good
fliTb1926_6	fliT	0.336636	0.312819	Good
atpBb3738_180	atpB	-2.18473	-2.03015	Good
ydhPb1657_416	ydhP	1.428	1.32696	Good
yehBb2109_77	yehB	1.73666	1.61379	Good
yhcHb3221_28	yhcH	-1.20736	-1.12194	Good
glpBb2242_901	glpB	1.92678	1.79045	Good
yqjCb3097_47	yqjC	0.695303	0.64611	Good
mdlAb0448_68	mdlA	0.350257	0.325476	Good
ygjQb3086_479	ygjQ	-1.18106	-1.0975	Good
yfdQb2360_323	yfdQ	-1.3635	-1.26703	Good
rffGb3788_136	rffG	0.58428	0.542942	Good
bcsEb3536_158	bcsE	-1.66764	-1.54965	Good
yfjLb2628_1559	yfjL	0.89421	0.830944	Good
btuFb0158_460	btuF	0.434927	0.404156	Good
cbrAb3690_36	cbrA	0.844277	0.784544	Good
cbrAb3690_37	cbrA	0.096684	0.0898435	Good
yhfAb3356_50	yhfA	1.35915	1.26299	Good
mhpDb0350_610	mhpD	0.284291	0.264177	Good
fepBb0592_797	fepB	-0.00354432	-0.00329356	Good
pyrEb3642_18	pyrE	-3.24969	-3.01977	Good
srlAb2702_48	srlA	-1.28137	-1.19071	Good
nrfEb4074_1344	nrfE	-0.665869	-0.618758	Good
mepSb2175_47	mepS	0.797129	0.740731	Good
mepSb2175_46	mepS	0.77323	0.718523	Good
yhaVb3130_207	yhaV	-0.667434	-0.620212	Good
prmBb2330_446	prmB	-1.90577	-1.77093	Good
yceDb1088_322	yceD	-0.813127	-0.755598	Bad
ygaPb2668_304	ygaP	1.15082	1.0694	Good
mntHb2392_966	mntH	0.863034	0.801974	Good
yfaLb2233_632	yfaL	-0.46119	-0.42856	Good
ygcEb2776_445	ygcE	-0.830151	-0.771417	Good
ycbZb0955_37	ycbZ	-1.33696	-1.24237	Good
emrDb3673_796	emrD	-1.36193	-1.26557	Good
ypfNb4547_110	ypfN	0.141847	0.131812	Good
sulAb0958_476	sulA	1.03263	0.959566	Good
yhfTb3377_884	yhfT	2.1861	2.03143	Good
sbmCb2009_385	sbmC	-0.914698	-0.849982	Good
ssuBb0933_132	ssuB	-0.0859177	-0.079839	Good
adhPb1478_882	adhP	1.10189	1.02393	Good
yjjNb4358_308	yjjN	-0.225924	-0.20994	Good
ydeIb1536_310	ydeI	0.106784	0.0992288	Good
baeRb2079_542	baeR	1.79792	1.67071	Good
narXb1222_572	narX	0.576297	0.535524	Good
miaAb4171_608	miaA	-0.373927	-0.347472	Good
guaBb2508_749	guaB	-0.0467206	-0.0434151	Good
araAb0062_1306	araA	1.8722	1.73974	Good
atoBb2224_1048	atoB	0.152638	0.141838	Good
chbCb1737_1017	chbC	0.312013	0.289938	Good
damb3387_100	dam	1.04318	0.969375	Good
yfeZb2433_58	yfeZ	-0.712044	-0.661666	Good
asmAb2064_1304	asmA	0.323413	0.300531	Good
eutNb2456_38	eutN	-1.21189	-1.12615	Good
paaXb1399_310	paaX	-0.316573	-0.294175	Good
ydaMb1341_1102	ydaM	0.746968	0.69412	Good
yieHb3715_115	yieH	-0.882905	-0.820439	Good
setCb3659_145	setC	-1.2146	-1.12867	Good
yhaMb4470_796	yhaM	0.414354	0.385039	Good
yehMb2120_78	yehM	0.105717	0.0982376	Good
eutGb2453_989	eutG	0.653624	0.60738	Good
xylFb3566_520	xylF	-1.28899	-1.19779	Good
sgcCb4304_553	sgcC	0.0473112	0.0439639	Good
yeeAb2008_45	yeeA	-0.201806	-0.187528	Good
gspFb3327_740	gspF	-1.39943	-1.30042	Good
yegXb2102_410	yegX	-1.57581	-1.46432	Good
wcaKb2045_24	wcaK	-1.62606	-1.51101	Good
thiGb3991_90	thiG	-2.36442	-2.19714	Good
uraAb2497_894	uraA	-0.548363	-0.509566	Good
recRb0472_358	recR	0.0778328	0.0723261	Good
srlAb2702_321	srlA	-0.0683239	-0.0634899	Good
cadAb4131_1193	cadA	-1.74438	-1.62096	Good
yjeNb4157_32	yjeN	-0.0243264	-0.0226053	Good
phrb0708_27	phr	1.51542	1.4082	Good
yeeSb2002_411	yeeS	1.70901	1.58809	Good
yciKb1271_13	yciK	0.20366	0.18925	Good
ybgDb0719_430	ybgD	-1.6642	-1.54645	Good
allCb0516_340	allC	1.91545	1.77993	Good
yhhNb3468_67	yhhN	0.0391842	0.0364119	Good
yfeHb2410_38	yfeH	0.139449	0.129583	Good
rlpAb0633_953	rlpA	0.118931	0.110517	Good
gadCb1492_1373	gadC	0.694347	0.645221	Good
rutFb1007_41	rutF	0.443199	0.411842	Good
uspCb1895_235	uspC	-0.716238	-0.665563	Good
pinRb1374_378	pinR	-0.366419	-0.340495	Good
puuRb1299_203	puuR	-1.36499	-1.26842	Good
yheTb3353_882	yheT	-1.52096	-1.41335	Good
rlmLb0948_1045	rlmL	1.03353	0.960409	Good
ptrAb2821_1628	ptrA	-1.5312	-1.42287	Good
mdtLb3710_908	mdtL	-0.694468	-0.645334	Good
cspFb1558_90	cspF	-0.0412158	-0.0382997	Good
sbmCb2009_176	sbmC	2.83829	2.63748	Good
rhsDb0497_2097	rhsD	-0.369975	-0.343799	Good
rsuAb2183_127	rsuA	0.369601	0.343451	Good
ygiDb3039_547	ygiD	-0.587683	-0.546104	Good
yecMb1875_523	yecM	-0.131297	-0.122007	Good
clsBb0789_781	clsB	0.52963	0.492158	Good
osmCb1482_332	osmC	3.04763	2.83201	Good
yncEb1452_427	yncE	0.630709	0.586086	Good
yfeYb2432_47	yfeY	1.0855	1.0087	Good
hflCb4175_258	hflC	-0.993029	-0.922771	Good
pgpBb1278_603	pgpB	-0.157734	-0.146574	Good
ybhLb0786_609	ybhL	-0.142833	-0.132728	Good
malQb3416_48	malQ	0.39694	0.368856	Good
groLb4143_896	groL	-0.96513	-0.896846	Good
sapDb1291_131	sapD	-0.170286	-0.158238	Good
narUb1469_206	narU	0.556058	0.516717	Good
trkGb1363_45	trkG	0.697809	0.648438	Good
mutLb4170_44	mutL	-0.907958	-0.843719	Good
rnhBb0183_496	rnhB	0.691225	0.642321	Good
dcuDb3227_337	dcuD	-1.3401	-1.24529	Good
mtlAb3599_1625	mtlA	-0.100453	-0.0933459	Good
flhCb1891_172	flhC	1.43454	1.33304	Good
hyfRb2491_1767	hyfR	0.719191	0.668307	Good
tpxb1324_117	tpx	-1.25147	-1.16293	Good
tdcAb3118_426	tdcA	-0.624471	-0.580289	Good
ygdDb2807_92	ygdD	-0.808074	-0.750902	Good
tnaBb3709_830	tnaB	0.440227	0.40908	Good
ydeEb1534_725	ydeE	2.25908	2.09925	Good
rnab0611_114	rna	1.53055	1.42227	Bad
feoCb3410_60	feoC	-0.597838	-0.55554	Good
marRb1530_231	marR	0.0776249	0.0721329	Good
fieFb3915_676	fieF	0.312539	0.290426	Good
yigMb3827_272	yigM	2.88269	2.67874	Good
sxyb0959_368	sxy	-1.62309	-1.50826	Good
feoCb3410_69	feoC	-0.590944	-0.549135	Good
ubiCb4039_340	ubiC	0.446204	0.414635	Good
rpsSb3316_105	rpsS	0.0696402	0.0647131	Good
ecpDb0290_1388	ecpD	0.00938113	0.00871741	Good
nagZb1107_785	nagZ	-1.18295	-1.09925	Good
ybhSb0793_599	ybhS	-0.259743	-0.241366	Good
acpTb3475_516	acpT	0.844253	0.784521	Good
exoXb1844_494	exoX	-0.103932	-0.0965786	Good
artQb0862_209	artQ	1.43696	1.3353	Good
ybhQb0791_184	ybhQ	0.328613	0.305363	Good
deoCb4381_650	deoC	0.648449	0.602571	Good
ybhQb0791_183	ybhQ	-0.608698	-0.565632	Good
ybhQb0791_180	ybhQ	-1.21542	-1.12942	Good
cadCb4133_748	cadC	-0.0998931	-0.0928256	Good
serCb0907_487	serC	-3.11415	-2.89382	Good
mltBb2701_962	mltB	0.46049	0.42791	Good
xdhBb2867_827	xdhB	-1.02412	-0.951659	Good
higBb3083_284	higB	0.00668116	0.00620846	Good
dusBb3260_672	dusB	3.36722	3.12898	Good
yiaNb3578_1000	yiaN	-0.0202241	-0.0187932	Good
ybhJb0771_1867	ybhJ	0.4365	0.405617	Good
ygiCb3038_615	ygiC	1.02533	0.952788	Good
rsxBb1628_283	rsxB	-3.13128	-2.90974	Bad
ygiSb3020_1325	ygiS	-1.89865	-1.76432	Good
entCb0593_932	entC	0.429569	0.399177	Good
yggUb2953_135	yggU	2.18346	2.02898	Good
yqhDb3011_437	yqhD	0.329286	0.305989	Good
ybaPb0482_552	ybaP	0.762314	0.708379	Good
rffGb3788_956	rffG	-0.780794	-0.725552	Good
yfjTb2637_287	yfjT	-1.00522	-0.934095	Good
gfcDb0984_1491	gfcD	0.475335	0.441705	Good
ybiPb0815_312	ybiP	0.195004	0.181207	Good
uxuRb4324_338	uxuR	0.00333009	0.00309448	Good
bamEb2617_199	bamE	0.0618315	0.0574569	Good
ydiMb1690_984	ydiM	-0.562008	-0.522246	Good
bamEb2617_194	bamE	-0.0773565	-0.0718834	Good
ydiJb1687_107	ydiJ	-0.00615426	-0.00571884	Good
argRb3237_204	argR	-1.20589	-1.12058	Good
xapAb2407_163	xapA	-2.00955	-1.86738	Good
aasb2836_645	aas	-0.616968	-0.573317	Bad
fprb3924_437	fpr	2.99634	2.78434	Good
gshBb2947_604	gshB	0.051859	0.0481899	Good
sxyb0959_193	sxy	-0.0507973	-0.0472033	Good
rsxBb1628_133	rsxB	-0.712452	-0.662045	Good
livJb3460_958	livJ	0.502452	0.466903	Good
rtnb2176_459	rtn	0.105179	0.097737	Good
wzxCb2046_684	wzxC	-2.90265	-2.69729	Good
wcaIb2050_710	wcaI	0.431088	0.400589	Good
cysAb2422_871	cysA	-0.770925	-0.716381	Good
wcaEb2055_689	wcaE	0.772058	0.717434	Good
aldBb3588_69	aldB	0.647353	0.601552	Good
uraAb2497_306	uraA	0.993416	0.923131	Good
glnAb3870_191	glnA	-2.10431	-1.95543	Good
rhmDb2247_935	rhmD	-0.69691	-0.647603	Good
yafYb0251_336	yafY	-1.53111	-1.42278	Good
argEb3957_793	argE	-1.43643	-1.3348	Good
dusAb4049_850	dusA	-1.5965	-1.48354	Good
cyoAb0432_286	cyoA	0.872352	0.810632	Good
yhcCb3211_45	yhcC	-0.00835748	-0.00776618	Good
yhcCb3211_44	yhcC	0.352256	0.327334	Good
fdoGb3894_82	fdoG	-0.199135	-0.185046	Good
mqob2210_746	mqo	0.34493	0.320526	Good
casAb2760_1322	casA	-0.513057	-0.476758	Good
galEb0759_371	galE	-0.852739	-0.792407	Good
mnmGb3741_709	mnmG	0.0711817	0.0661456	Good
smtAb0921_62	smtA	-3.68938	-3.42835	Good
recNb2616_1358	recN	-0.588566	-0.546925	Good
ycbKb0926_408	ycbK	-0.383444	-0.356315	Good
rstBb1609_687	rstB	0.222068	0.206356	Good
yajQb0426_4	yajQ	-0.453386	-0.421309	Good
yahGb0321_1266	yahG	0.837259	0.778022	Good
yegIb2070_271	yegI	-1.14752	-1.06634	Good
gatDb2091_127	gatD	1.0642	0.988909	Good
bssRb0836_345	bssR	1.14733	1.06615	Good
erpAb0156_217	erpA	-0.284941	-0.264781	Good
yciMb1280_453	yciM	-1.59771	-1.48467	Good
opgBb4359_35	opgB	-0.342683	-0.318438	Good
ydjEb1769_905	ydjE	0.558581	0.519061	Good
malMb4037_644	malM	0.0185193	0.0172091	Good
gadWb3515_24	gadW	-0.699404	-0.649921	Good
trpDb1263_48	trpD	-3.09228	-2.8735	Good
ybiOb0808_12	ybiO	1.6505	1.53372	Good
ccmBb2200_98	ccmB	0.0792688	0.0736605	Good
ybjOb0858_308	ybjO	1.64089	1.5248	Good
ytfBb4206_29	ytfB	1.18352	1.09979	Good
chbRb1735_41	chbR	1.6845	1.56532	Good
yjaAb4011_273	yjaA	-0.311485	-0.289447	Good
ybaYb0453_142	ybaY	0.31082	0.288829	Good
ydbCb1406_76	ydbC	1.20158	1.11656	Good
ldhAb1380_579	ldhA	-0.256726	-0.238562	Good
mprAb2684_388	mprA	1.16555	1.08309	Good
iscUb2529_272	iscU	-1.82781	-1.69849	Good
tonBb1252_28	tonB	-0.54865	-0.509833	Good
tonBb1252_29	tonB	0.913809	0.849156	Good
dcrBb3472_410	dcrB	-0.587014	-0.545482	Good
eutJb2454_500	eutJ	0.743037	0.690467	Good
rlmJb3499_122	rlmJ	-0.133275	-0.123845	Good
cyaAb3806_1593	cyaA	2.71183	2.51997	Good
ybhAb0766_300	ybhA	-0.840698	-0.781218	Good
potGb0855_22	potG	-0.413158	-0.383927	Good
yfjLb2628_420	yfjL	-0.832321	-0.773434	Good
bcsEb3536_371	bcsE	0.198235	0.184209	Good
thiFb3992_9	thiF	0.239012	0.222102	Good
rihAb0651_534	rihA	-0.0610084	-0.056692	Good
fecRb4292_818	fecR	0.373928	0.347472	Good
yfcGb2302_502	yfcG	-1.63101	-1.51562	Bad
uxuAb4322_1161	uxuA	0.863498	0.802405	Good
fucPb2801_410	fucP	-0.273869	-0.254493	Good
ycaQb0916_830	ycaQ	0.535407	0.497527	Good
wzcb2060_26	wzc	0.180281	0.167526	Good
tauAb0365_131	tauA	-1.44797	-1.34553	Good
ybgOb0716_446	ybgO	0.891344	0.82828	Good
fepEb0587_220	fepE	-0.20107	-0.186844	Good
fadKb1701_310	fadK	0.265214	0.24645	Good
chaBb1217_152	chaB	1.32665	1.23279	Good
ydeJb1537_225	ydeJ	-0.927587	-0.861959	Good
aroMb0390_234	aroM	0.907965	0.843726	Good
agaIb3141_530	agaI	-0.0920382	-0.0855265	Good
yiiXb3937_236	yiiX	-1.6299	-1.51458	Good
lysSb2890_803	lysS	-0.605955	-0.563083	Bad
putAb1014_3201	putA	-1.98501	-1.84457	Good
atoEb2223_1245	atoE	1.20113	1.11615	Good
adiYb4116_99	adiY	-1.88751	-1.75397	Good
ypdCb2382_376	ypdC	-0.13492	-0.125375	Good
sspAb3229_44	sspA	0.156129	0.145082	Good
kbaYb3137_640	kbaY	0.188254	0.174935	Good
yibBb3618_750	yibB	-1.67848	-1.55973	Bad
ydiSb1699_59	ydiS	-2.59735	-2.41358	Good
glpDb3426_397	glpD	0.526723	0.489457	Good
yedEb1929_49	yedE	0.347295	0.322724	Good
tdcBb3117_438	tdcB	-0.92566	-0.860169	Good
yidPb3684_168	yidP	0.549166	0.510312	Good
ccmFb2196_876	ccmF	0.0731227	0.0679492	Good
ttdTb3063_805	ttdT	1.20896	1.12343	Good
pflBb0903_1781	pflB	1.62108	1.50639	Good
yjaGb3999_312	yjaG	-0.89009	-0.827115	Good
fhuBb0153_1424	fhuB	-1.56665	-1.4558	Good
yicCb3644_523	yicC	-1.28745	-1.19637	Good
wcaDb2056_233	wcaD	-0.250416	-0.232699	Good
cbdAb0978_1194	cbdA	0.438126	0.407129	Good
gspHb3329_383	gspH	-0.0299652	-0.0278452	Good
rluFb4022_716	rluF	-1.42119	-1.32064	Good
yegQb2081_456	yegQ	0.024838	0.0230807	Good
lpxAb0181_100	lpxA	-2.00813	-1.86606	Good
acnAb1276_459	acnA	0.62503	0.580809	Good
paaHb1395_126	paaH	-0.0557778	-0.0518315	Good
hisDb2020_635	hisD	-0.69335	-0.644295	Good
wcaGb2052_564	wcaG	0.634373	0.589491	Good
uhpAb3669_416	uhpA	-0.836816	-0.77761	Good
yghAb3003_119	yghA	0.834465	0.775426	Good
ygjHb3074_140	ygjH	0.583301	0.542031	Bad
deoDb4384_165	deoD	-0.240595	-0.223573	Good
zupTb3040_304	zupT	-0.438328	-0.407316	Good
ybcKb0544_11	ybcK	-1.12106	-1.04174	Good
flgHb1079_140	flgH	-0.0305816	-0.0284179	Good
dapAb2478_381	dapA	-0.418613	-0.388996	Good
pitAb3493_401	pitA	-1.42926	-1.32814	Good
glxKb0514_558	glxK	-0.696123	-0.646872	Good
nprb3206_5	npr	-1.63019	-1.51485	Good
yjbMb4048_118	yjbM	-1.78315	-1.65699	Good
ycaPb0906_86	ycaP	1.93121	1.79458	Good
fimEb4313_291	fimE	0.637189	0.592107	Good
yaaWb0011_77	yaaW	-1.40441	-1.30504	Good
cbrCb3717_19	cbrC	-0.440073	-0.408937	Good
macBb0879_715	macB	-0.00105026	-0.00097595	Good
gcvAb2808_875	gcvA	3.93796	3.65935	Good
ruvBb1860_460	ruvB	-1.76156	-1.63693	Good
chiPb0681_396	chiP	-1.25014	-1.16169	Good
sfmDb0532_121	sfmD	-0.249244	-0.23161	Good
sfmDb0532_120	sfmD	0.708238	0.65813	Good
tarb1886_971	tar	-1.87589	-1.74317	Good
gsiBb0830_727	gsiB	0.122728	0.114045	Good
potAb1126_246	potA	0.397039	0.368948	Bad
yqjHb3070_11	yqjH	0.999321	0.928618	Good
yqjHb3070_14	yqjH	0.246126	0.228712	Good
yqjHb3070_15	yqjH	0.489147	0.45454	Good
aroEb3281_116	aroE	-0.604422	-0.561659	Good
dldb2133_770	dld	1.5473	1.43783	Good
waaPb3630_310	waaP	0.687534	0.638891	Good
ygeXb2871_994	ygeX	1.6458	1.52935	Good
mdtAb2074_425	mdtA	-1.12498	-1.04539	Good
abgTb1336_369	abgT	1.48716	1.38194	Good
hyfIb2489_161	hyfI	0.0806215	0.0749174	Good
adiCb4115_658	adiC	-1.41359	-1.31357	Good
thiFb3992_643	thiF	-0.502984	-0.467398	Good
yceHb1067_65	yceH	0.860531	0.799647	Good
patAb3073_527	patA	-0.194346	-0.180595	Good
paaGb1394_144	paaG	0.510103	0.474013	Good
yfgHb2505_163	yfgH	-0.381929	-0.354907	Good
plsYb3059_398	plsY	-2.91802	-2.71156	Good
hofBb0107_386	hofB	1.09184	1.01459	Good
ybiOb0808_227	ybiO	-0.109223	-0.101496	Good
cusRb0571_89	cusR	0.138762	0.128945	Good
yigZb3848_254	yigZ	1.52209	1.4144	Good
sfsBb3188_139	sfsB	-0.776436	-0.721502	Good
agaVb3133_221	agaV	0.337503	0.313624	Good
sfsBb3188_132	sfsB	-1.2298	-1.14279	Good
sfsBb3188_133	sfsB	-0.67218	-0.624623	Bad
paaZb1387_355	paaZ	0.655046	0.608701	Good
flhBb1880_928	flhB	0.925012	0.859567	Good
hspQb0966_44	hspQ	-1.48809	-1.38281	Good
setBb2170_410	setB	0.200515	0.186329	Good
ycjNb1310_781	ycjN	0.673298	0.625662	Good
rpoDb3067_1528	rpoD	-1.30843	-1.21586	Good
yicCb3644_315	yicC	-0.255014	-0.236971	Good
yiiGb3896_827	yiiG	-2.51062	-2.33299	Bad
bluFb1163_446	bluF	0.762107	0.708187	Good
btuDb1709_311	btuD	-2.66013	-2.47193	Bad
yaaAb0006_278	yaaA	0.209894	0.195044	Good
ybgIb0710_135	ybgI	-1.02985	-0.956986	Good
yafCb0208_8	yafC	2.14393	1.99224	Good
gfcDb0984_1355	gfcD	-0.225125	-0.209198	Good
yjbHb4029_791	yjbH	-0.298749	-0.277612	Good
ygcPb2768_59	ygcP	1.77379	1.64829	Good
yiaTb3584_710	yiaT	-0.0383124	-0.0356018	Good
sibCb4446_26	sibC	0.879584	0.817353	Good
eptCb3955_48	eptC	0.0188943	0.0175575	Good
sibCb4446_28	sibC	0.652791	0.606605	Good
fimBb4312_42	fimB	-1.21082	-1.12515	Good
elaAb2267_56	elaA	-0.44657	-0.414975	Good
yfbVb2295_297	yfbV	1.27379	1.18367	Good
yceGb1097_251	yceG	2.02876	1.88523	Good
uhpCb3667_1080	uhpC	0.0376383	0.0349753	Good
yceJb1057_308	yceJ	0.542401	0.504026	Good
ytfLb4218_699	ytfL	-1.23344	-1.14618	Good
idnTb4265_613	idnT	0.228591	0.212418	Good
gndb2029_893	gnd	-0.603765	-0.561048	Good
araEb2841_1205	araE	0.0510002	0.0473919	Good
idib2889_246	idi	-0.84861	-0.78857	Good
idib2889_243	idi	0.55099	0.512007	Good
efeOb1018_857	efeO	0.0385663	0.0358377	Good
thiEb3993_575	thiE	-0.395143	-0.367186	Good
tusEb0969_38	tusE	-0.840698	-0.781218	Bad
grxBb1064_401	grxB	0.417615	0.388068	Good
rsgAb4161_352	rsgA	1.5523	1.44248	Good
cpdBb4213_86	cpdB	1.68302	1.56394	Good
iraMb1160_196	iraM	-1.70882	-1.58792	Good
argIb4254_539	argI	1.59534	1.48247	Good
yagFb0269_451	yagF	-0.993245	-0.922972	Good
tesBb0452_217	tesB	-2.33815	-2.17273	Good
yfiFb2581_795	yfiF	-0.72459	-0.673324	Good
helDb0962_800	helD	-1.02445	-0.951968	Good
ghrBb3553_625	ghrB	0.562212	0.522435	Good
sdhEb2897_159	sdhE	-0.0594006	-0.0551979	Good
nlpAb3661_611	nlpA	0.202598	0.188264	Good
ynjIb1762_182	ynjI	-0.931836	-0.865908	Good
gntRb3438_16	gntR	0.728452	0.676913	Good
ybjQb0866_221	ybjQ	-0.0213116	-0.0198038	Good
ybjQb0866_227	ybjQ	-0.0532435	-0.0494765	Good
ecpBb0292_450	ecpB	1.68817	1.56873	Good
ygbNb2740_333	ygbN	-0.237814	-0.220989	Good
ydcIb1422_585	ydcI	1.3836	1.28571	Good
amiAb2435_640	amiA	-0.343555	-0.319248	Good
chrRb3713_121	chrR	-0.853134	-0.792774	Good
yfcFb2301_277	yfcF	-0.133756	-0.124293	Good
glcBb2976_852	glcB	1.88856	1.75494	Good
gclb0507_629	gcl	-0.389209	-0.361672	Good
ppiAb3363_332	ppiA	-0.119572	-0.111112	Good
ydeEb1534_41	ydeE	1.53801	1.42919	Good
yphBb2544_768	yphB	-0.471175	-0.437839	Good
ynfGb1589_416	ynfG	-0.760878	-0.707046	Good
cusCb0572_1274	cusC	0.29326	0.272512	Good
rsmAb0051_401	rsmA	-0.127431	-0.118415	Good
casDb2757_96	casD	-1.17814	-1.09479	Good
metEb3829_31	metE	-2.92677	-2.7197	Good
fadDb1805_1516	fadD	0.778752	0.723655	Good
glxKb0514_239	glxK	0.23942	0.222481	Good
uspFb1376_22	uspF	-0.0489435	-0.0454807	Good
speCb2965_446	speC	-1.63276	-1.51724	Good
yhfSb3376_862	yhfS	-0.370237	-0.344042	Good
maab0459_190	maa	0.345226	0.320801	Good
ylbFb0520_414	ylbF	-1.20742	-1.12199	Good
oppCb1245_162	oppC	2.36886	2.20126	Good
sltb4392_1826	slt	-0.503484	-0.467862	Good
ansAb1767_920	ansA	-1.21698	-1.13088	Good
ytfJb4216_293	ytfJ	0.781967	0.726642	Good
dcuCb0621_986	dcuC	0.240228	0.223231	Good
flhAb1879_1727	flhA	0.273305	0.253968	Good
yjtDb4403_132	yjtD	1.06469	0.989361	Good
tnaAb3708_21	tnaA	1.72463	1.60261	Good
agpb1002_629	agp	0.130094	0.12089	Good
NC_946	0	1.5718	1.46059	Good
NC_945	0	0.964329	0.896102	Good
NC_944	0	3.37679	3.13788	Good
NC_943	0	-0.592909	-0.55096	Good
NC_942	0	-1.73509	-1.61233	Good
NC_941	0	0.95428	0.886764	Good
malSb3571_1871	malS	-0.0176086	-0.0163628	Good
yeaGb1783_1103	yeaG	0.505742	0.469961	Good
ygaVb2667_275	ygaV	0.794891	0.738652	Good
ybjEb0874_359	ybjE	0.827241	0.768712	Good
ygaVb2667_272	ygaV	0.120979	0.11242	Good
bamDb2595_616	bamD	-0.633179	-0.588381	Bad
pyrDb0945_740	pyrD	-1.02217	-0.94985	Good
srab1480_42	sra	-0.54022	-0.501999	Good
flgHb1079_169	flgH	0.662063	0.615221	Good
tynAb1386_11	tynA	-0.0694041	-0.0644937	Good
yrfGb3399_69	yrfG	0.642746	0.597271	Good
tdcGb4471_714	tdcG	1.16058	1.07847	Good
ydeIb1536_152	ydeI	3.04279	2.82751	Good
nudFb3034_400	nudF	-0.205085	-0.190575	Good
tatCb3839_443	tatC	3.11203	2.89185	Good
yhbOb3153_61	yhbO	0.144565	0.134337	Good
ogrKb2082_190	ogrK	-1.36618	-1.26952	Good
nirDb3366_93	nirD	-0.152611	-0.141813	Good
nirDb3366_97	nirD	-0.731355	-0.679611	Good
nirDb3366_96	nirD	0.156364	0.145301	Good
pflCb3952_142	pflC	-3.27997	-3.04791	Good
yibQb3614_588	yibQ	1.17866	1.09526	Good
yihUb3882_714	yihU	-1.0016	-0.930732	Good
mukBb0924_1121	mukB	0.20907	0.194278	Bad
fimCb4316_170	fimC	-0.177336	-0.164789	Good
torDb0998_224	torD	0.0610005	0.0566847	Good
paoCb0284_95	paoC	0.91192	0.847401	Good
xerCb3811_319	xerC	0.612747	0.569395	Bad
ygiMb3055_170	ygiM	-0.0872874	-0.0811118	Good
yhhZb3442_972	yhhZ	-0.391916	-0.364187	Good
rimIb4373_378	rimI	0.473541	0.440037	Good
narXb1222_1041	narX	1.03872	0.965233	Good
hyaBb0973_87	hyaB	-0.835671	-0.776547	Good
yhbVb3159_776	yhbV	-1.10994	-1.03141	Good
dmlAb1800_521	dmlA	0.36083	0.335301	Good
racCb1351_212	racC	-1.17164	-1.08875	Good
frmAb0356_266	frmA	0.808973	0.751738	Good
idnTb4265_4	idnT	0.307098	0.28537	Good
yhiJb3488_792	yhiJ	0.451386	0.41945	Good
NC_167	0	-0.942494	-0.875812	Good
wbbHb2035_80	wbbH	-0.951439	-0.884124	Good
xylFb3566_725	xylF	1.03863	0.965145	Good
nagBb0678_54	nagB	-0.757611	-0.70401	Good
yaaXb0005_36	yaaX	-0.111645	-0.103746	Good
yghWb2998_150	yghW	-0.317131	-0.294694	Good
nuoGb2283_135	nuoG	1.86686	1.73478	Good
recRb0472_191	recR	-0.93226	-0.866302	Good
yiaMb3577_287	yiaM	0.182739	0.16981	Good
damb3387_473	dam	0.411698	0.38257	Good
pspFb1303_619	pspF	0.832363	0.773472	Good
yjbMb4048_625	yjbM	0.22253	0.206786	Good
yshBb4686_65	yshB	-1.25765	-1.16867	Good
agaIb3141_29	agaI	2.2226	2.06535	Bad
uidAb1617_1358	uidA	-0.178963	-0.166301	Good
trmLb3606_113	trmL	0.378769	0.351971	Good
wcaBb2058_40	wcaB	1.00901	0.93762	Good
prpRb0330_536	prpR	-1.16648	-1.08396	Good
loiPb2936_71	loiP	0.259852	0.241467	Good
puuEb1302_1096	puuE	-0.0433051	-0.0402412	Good
ygdGb2798_159	ygdG	0.362473	0.336828	Good
yfcAb2327_488	yfcA	1.44865	1.34616	Good
csiRb2664_555	csiR	1.04198	0.968258	Good
ynfMb1596_277	ynfM	0.208504	0.193752	Good
abgRb1339_592	abgR	0.972682	0.903864	Good
roxAb1128_168	roxA	0.0722101	0.0671012	Good
eutTb2459_397	eutT	-0.721948	-0.67087	Good
rlmIb0967_429	rlmI	0.532921	0.495217	Good
fepCb0588_17	fepC	-0.123225	-0.114506	Good
ydeNb1498_1217	ydeN	-1.4609	-1.35754	Good
aasb2836_1484	aas	-1.69461	-1.57471	Good
yeiGb2154_617	yeiG	0.50606	0.470255	Good
wcaMb2043_653	wcaM	0.307623	0.285859	Good
ybiPb0815_52	ybiP	-0.109532	-0.101782	Good
fliLb1944_160	fliL	1.22814	1.14125	Good
ybiPb0815_51	ybiP	0.123244	0.114524	Good
nrdDb4238_1197	nrdD	-0.170214	-0.158172	Good
frlDb3374_309	frlD	0.899503	0.835862	Good
ygeAb2840_338	ygeA	0.60392	0.561192	Good
basRb4113_553	basR	0.215586	0.200333	Good
ybhHb0769_512	ybhH	0.299893	0.278675	Good
djlAb0055_78	djlA	-2.27496	-2.114	Bad
yghQb2983_651	yghQ	0.747111	0.694252	Good
mreDb3249_90	mreD	-1.48489	-1.37983	Bad
sapBb1293_51	sapB	0.593915	0.551895	Good
exuRb3094_269	exuR	-1.5069	-1.40028	Good
nrfCb4072_204	nrfC	0.711328	0.661001	Good
nrfDb4073_563	nrfD	0.278125	0.258448	Good
sfsAb0146_149	sfsA	-1.10315	-1.0251	Good
nlpIb3163_155	nlpI	-0.133179	-0.123757	Bad
pabAb3360_446	pabA	0.715118	0.664523	Good
alaCb2379_382	alaC	-0.465634	-0.43269	Good
gadYb4452_74	gadY	-0.585193	-0.54379	Good
yobDb1820_80	yobD	-0.549021	-0.510178	Good
sstTb3089_539	sstT	-0.650598	-0.604568	Good
yobDb1820_84	yobD	-2.5435	-2.36354	Good
yhhXb3440_1013	yhhX	-1.02065	-0.948434	Bad
frvAb3900_187	frvA	-0.302425	-0.281028	Good
azoRb1412_245	azoR	0.822061	0.763899	Good
yqjAb3095_501	yqjA	-0.630989	-0.586346	Good
fepDb0590_17	fepD	0.806708	0.749633	Good
folMb1606_413	folM	-3.11733	-2.89677	Good
yadSb0157_271	yadS	-2.9225	-2.71573	Good
purMb2499_1013	purM	-1.94894	-1.81105	Good
gabPb2663_74	gabP	-0.363172	-0.337477	Good
ydgKb1626_191	ydgK	0.578354	0.537435	Good
nlpEb0192_155	nlpE	-0.857001	-0.796367	Good
yeeYb2015_786	yeeY	-0.294143	-0.273332	Bad
yecEb1868_258	yecE	0.304388	0.282852	Good
recEb1350_1835	recE	0.404083	0.375494	Good
ilvIb0077_1016	ilvI	-1.35757	-1.26152	Good
xisEb1141_113	xisE	-0.0732165	-0.0680363	Good
ydhKb1645_1336	ydhK	0.647942	0.6021	Good
allRb0506_285	allR	-0.897578	-0.834074	Good
rhaRb3906_147	rhaR	1.11911	1.03993	Good
fadKb1701_1385	fadK	-0.812921	-0.755406	Good
yagUb0287_129	yagU	1.05676	0.981996	Good
sapFb1290_531	sapF	0.155004	0.144037	Good
narYb1467_972	narY	-0.572051	-0.531578	Good
bglBb3721_1015	bglB	-0.257428	-0.239215	Good
dadAb1189_371	dadA	-0.709282	-0.659099	Good
cstAb0598_727	cstA	-1.00918	-0.937778	Good
ybaQb0483_219	ybaQ	-0.463682	-0.430877	Good
yqjEb3099_165	yqjE	1.57032	1.45922	Good
wcaNb2042_749	wcaN	3.14734	2.92466	Good
entFb0586_16	entF	-0.613527	-0.570119	Good
rsmGb3740_270	rsmG	0.395777	0.367775	Good
ybaQb0483_216	ybaQ	-0.286536	-0.266263	Good
treCb4239_13	treC	-3.24736	-3.01761	Good
mcrAb1159_535	mcrA	-0.298432	-0.277317	Good
exoXb1844_574	exoX	0.0350442	0.0325648	Good
treCb4239_15	treC	-1.68295	-1.56388	Good
corAb3816_477	corA	-0.411794	-0.382659	Good
glmSb3729_710	glmS	-0.284167	-0.264062	Good
yiiXb3937_68	yiiX	0.819296	0.76133	Good
cmoBb1871_320	cmoB	2.82649	2.62651	Good
ytfTb4230_758	ytfT	0.090274	0.0838871	Good
ydhTb1669_335	ydhT	0.216037	0.200752	Good
recNb2616_555	recN	1.06988	0.994187	Good
sspBb3228_436	sspB	0.505485	0.469722	Good
ymfMb1148_122	ymfM	0.344064	0.319721	Good
hyaCb0974_30	hyaC	0.561355	0.521638	Good
rppHb2830_238	rppH	1.0833	1.00666	Bad
rbnb2268_90	rbn	0.802786	0.745989	Good
NC_129	0	0.527984	0.490629	Good
mdtEb3513_894	mdtE	0.383186	0.356075	Good
purFb2312_1074	purF	-2.6266	-2.44076	Good
pqqLb1494_77	pqqL	1.20791	1.12245	Good
elfDb0939_523	elfD	0.765174	0.711037	Good
yhhMb3467_109	yhhM	1.50149	1.39526	Good
NC_122	0	0.0266359	0.0247514	Good
NC_125	0	0.273474	0.254125	Good
NC_124	0	-0.406605	-0.377837	Good
NC_127	0	-0.938947	-0.872515	Good
NC_126	0	-0.896173	-0.832768	Good
fabRb3963_278	fabR	-1.50629	-1.39972	Good
djlAb0055_32	djlA	-0.0175164	-0.0162771	Bad
ycbXb0947_345	ycbX	-0.535586	-0.497693	Good
chiPb0681_47	chiP	-0.409053	-0.380112	Good
ynbBb1409_434	ynbB	0.0486557	0.0452133	Good
djlAb0055_38	djlA	-0.183097	-0.170143	Good
lsrAb1513_612	lsrA	-0.571194	-0.530781	Good
nuoMb2277_59	nuoM	-0.807141	-0.750035	Good
phoBb0399_232	phoB	-1.21912	-1.13287	Good
ygaUb2665_288	ygaU	0.479754	0.445811	Good
aroCb2329_954	aroC	-2.07255	-1.92591	Good
ygaUb2665_284	ygaU	0.473025	0.439558	Good
yjhFb4296_4	yjhF	0.751514	0.698344	Bad
frvAb3900_233	frvA	0.142456	0.132377	Good
frvAb3900_234	frvA	0.659943	0.613251	Good
yjhIb4299_413	yjhI	0.552185	0.513118	Good
ynfGb1589_508	ynfG	1.09835	1.02064	Good
cydCb0886_321	cydC	0.0624381	0.0580206	Good
rnrb4179_931	rnr	-0.00227561	-0.00211461	Good
potBb1125_194	potB	-1.32357	-1.22993	Good
ydbHb1381_20	ydbH	1.80892	1.68094	Good
dgcZb1535_578	dgcZ	-0.352191	-0.327273	Good
potAb1126_359	potA	0.47284	0.439386	Good
panBb0134_699	panB	-1.86087	-1.72922	Good
endAb2945_524	endA	2.02047	1.87752	Good
yahMb0327_9	yahM	3.26691	3.03577	Bad
ugpEb3451_41	ugpE	0.696174	0.646919	Good
yeaVb1801_657	yeaV	-1.06386	-0.988591	Good
yedIb1958_226	yedI	1.79434	1.66739	Good
yidAb3697_492	yidA	0.200229	0.186062	Good
sodBb1656_68	sodB	-0.715217	-0.664614	Good
rcsDb2216_46	rcsD	0.281233	0.261336	Good
psdb4160_540	psd	-0.474322	-0.440764	Good
smgb3284_297	smg	0.267755	0.248811	Good
frwCb3949_583	frwC	-2.86233	-2.65982	Good
mppAb1329_149	mppA	-1.89094	-1.75716	Good
hisCb2021_48	hisC	-1.7118	-1.59069	Good
purLb2557_186	purL	-2.35373	-2.1872	Bad
ttdRb3060_16	ttdR	0.0606898	0.0563959	Good
leuDb0071_196	leuD	-0.740506	-0.688115	Good
ygcEb2776_965	ygcE	-1.1202	-1.04095	Good
yfcDb2299_170	yfcD	1.27303	1.18296	Good
lacZb0344_147	lacZ	0.114676	0.106563	Good
tehBb1430_424	tehB	-0.238535	-0.221659	Good
ldtBb0819_235	ldtB	-1.40698	-1.30743	Good
hyfHb2488_176	hyfH	-0.301697	-0.280351	Good
minDb1175_606	minD	-0.826226	-0.767769	Good
aisb2252_15	ais	-0.398871	-0.370651	Good
dedAb2317_311	dedA	0.416894	0.387398	Good
smgb3284_129	smg	0.0404518	0.0375898	Good
ybgQb0718_1464	ybgQ	2.68575	2.49573	Good
ygbIb2735_143	ygbI	0.466472	0.433469	Good
ybhGb0795_626	ybhG	1.45796	1.35481	Good
yiiQb3920_165	yiiQ	0.376551	0.34991	Good
garLb3126_371	garL	0.278643	0.258929	Good
setAb0070_323	setA	-0.663426	-0.616488	Good
ydgIb1605_620	ydgI	-1.95228	-1.81416	Good
rsxEb1632_72	rsxE	-2.4296	-2.25771	Good
eutRb2437_450	eutR	0.873899	0.812069	Good
frmBb0355_532	frmB	-0.0296863	-0.027586	Good
coaDb3634_450	coaD	-1.51097	-1.40407	Good
yicLb3660_470	yicL	-0.956129	-0.888482	Good
focAb0904_317	focA	-0.264386	-0.24568	Good
sufEb1679_130	sufE	0.0849955	0.078982	Good
thiGb3991_162	thiG	-2.00093	-1.85936	Good
epmAb4155_491	epmA	0.149873	0.139269	Good
yfdRb2361_228	yfdR	1.61447	1.50024	Good
menAb3930_52	menA	0.318064	0.29556	Good
citEb0616_483	citE	0.298709	0.277575	Good
yiaTb3584_40	yiaT	0.788589	0.732796	Good
phnPb4092_12	phnP	-1.86435	-1.73245	Good
codAb0337_1064	codA	0.584121	0.542794	Good
yjhFb4296_891	yjhF	-1.64756	-1.53099	Good
yheTb3353_511	yheT	-0.384656	-0.357442	Good
sdiAb1916_65	sdiA	-0.0589314	-0.0547619	Good
yggFb2930_454	yggF	-1.19537	-1.1108	Good
xapBb2406_228	xapB	1.35846	1.26235	Good
pqqLb1494_2427	pqqL	-0.058051	-0.0539438	Good
yegSb2086_634	yegS	-1.44532	-1.34306	Good
hyfJb2490_276	hyfJ	-0.30018	-0.278942	Good
hyfJb2490_275	hyfJ	-1.21221	-1.12644	Good
kdpDb0695_494	kdpD	0.874494	0.812623	Good
csgFb1038_160	csgF	-1.24052	-1.15275	Good
cutCb1874_498	cutC	0.537093	0.499093	Good
fdnGb1474_896	fdnG	-1.81446	-1.68609	Good
napAb2206_2139	napA	-1.86144	-1.72974	Good
cysDb2752_619	cysD	-2.15632	-2.00376	Bad
rclCb0301_45	rclC	-0.61332	-0.569927	Good
rhsCb0700_3980	rhsC	-0.411955	-0.382809	Good
yfcSb2336_361	yfcS	-1.14898	-1.06769	Good
cusAb0575_2039	cusA	0.212397	0.19737	Good
narXb1222_431	narX	0.788394	0.732614	Good
yphGb2549_74	yphG	-0.8135	-0.755944	Good
rseAb2572_20	rseA	-0.552498	-0.513408	Good
ryeAb4432_60	ryeA	-0.994988	-0.924592	Good
hdfRb4480_234	hdfR	-1.66204	-1.54445	Good
yphBb2544_401	yphB	0.796585	0.740226	Good
iscUb2529_347	iscU	-2.25021	-2.091	Good
dcrBb3472_176	dcrB	0.521418	0.484527	Good
gloAb1651_47	gloA	-0.692546	-0.643548	Good
lsrDb1515_552	lsrD	-0.404314	-0.375708	Good
yphCb2545_854	yphC	0.262832	0.244237	Good
xylHb3568_252	xylH	-0.896214	-0.832806	Good
yadNb0141_435	yadN	-0.54349	-0.505038	Good
lldDb3605_968	lldD	-2.36431	-2.19704	Good
uppb2498_425	upp	0.61903	0.575233	Good
flgKb1082_757	flgK	-0.952782	-0.885372	Good
idnKb4268_306	idnK	-0.256597	-0.238443	Good
thiIb0423_35	thiI	-1.66487	-1.54708	Good
tgtb0406_48	tgt	1.4006	1.30151	Good
tgtb0406_45	tgt	-0.0864737	-0.0803556	Good
yiiSb3922_104	yiiS	0.324376	0.301426	Good
yiiSb3922_107	yiiS	0.491683	0.456896	Good
potAb1126_46	potA	-0.426614	-0.39643	Good
clcBb1592_569	clcB	0.042576	0.0395637	Good
yccEb1001_834	yccE	0.614018	0.570576	Good
allCb0516_41	allC	0.313486	0.291306	Good
allCb0516_40	allC	0.80204	0.745295	Good
frlRb3375_674	frlR	-0.89023	-0.827245	Good
rffHb3789_29	rffH	-0.0865334	-0.0804111	Good
napBb2203_202	napB	-0.680567	-0.632417	Good
yeaDb1780_494	yeaD	2.08386	1.93642	Good
ydhUb1670_637	ydhU	1.93643	1.79942	Good
hsdSb4348_40	hsdS	-0.522487	-0.48552	Good
ygaVb2667_70	ygaV	-0.189023	-0.17565	Good
yohCb2135_180	yohC	-0.770054	-0.715572	Good
abgTb1336_268	abgT	0.316257	0.293881	Good
gfcEb0983_1098	gfcE	0.906911	0.842746	Good
aroKb3390_177	aroK	-1.32392	-1.23025	Bad
uupb0949_1508	uup	1.15829	1.07634	Good
yejKb2186_464	yejK	-1.73577	-1.61296	Good
oppBb1244_40	oppB	-0.376824	-0.350163	Good
thiFb3992_487	thiF	-1.081	-1.00452	Good
fucOb2799_799	fucO	1.08891	1.01187	Good
ybiOb0808_111	ybiO	-1.41409	-1.31404	Good
ryjAb4459_12	ryjA	-1.12211	-1.04272	Good
mntHb2392_783	mntH	1.17813	1.09477	Good
ynjAb1753_28	ynjA	0.432087	0.401516	Bad
NC_1322	0	-0.620916	-0.576986	Good
kdsDb3197_341	kdsD	0.068175	0.0633516	Good
dsbEb2195_430	dsbE	-0.721813	-0.670744	Good
ruvCb1863_350	ruvC	-0.429838	-0.399427	Good
yffSb2450_396	yffS	-1.50166	-1.39542	Good
ycjPb1312_151	ycjP	-0.0544412	-0.0505895	Good
yacHb0117_349	yacH	-0.0379548	-0.0352695	Good
yhgAb3411_132	yhgA	-1.13156	-1.0515	Good
dsdCb2364_331	dsdC	-1.13584	-1.05548	Good
paoAb0286_172	paoA	0.441874	0.410611	Good
fliTb1926_29	fliT	0.122429	0.113767	Good
potEb0692_584	potE	-0.0691267	-0.064236	Good
guaBb2508_73	guaB	-1.14436	-1.0634	Good
kdsBb0918_576	kdsB	2.00042	1.85889	Good
yjeHb4141_812	yjeH	-0.940583	-0.874036	Good
hybOb2997_278	hybO	-0.00400149	-0.00371838	Good
hdhAb1619_212	hdhA	-1.09195	-1.01469	Good
yaiLb0354_443	yaiL	0.567133	0.527007	Good
osmEb1739_87	osmE	-0.425239	-0.395153	Good
frdCb4152_359	frdC	0.572774	0.53225	Good
caiAb0039_523	caiA	0.604465	0.561698	Good
hcpb0873_474	hcp	0.865042	0.803839	Good
menBb2262_826	menB	0.362496	0.336849	Good
yohCb2135_486	yohC	-0.985252	-0.915544	Good
bolAb0435_212	bolA	-1.17003	-1.08725	Good
ynaIb1330_423	ynaI	-0.017749	-0.0164932	Good
folMb1606_694	folM	-1.42566	-1.32479	Good
fetBb0491_358	fetB	0.350782	0.325964	Good
evgSb2370_521	evgS	-0.996013	-0.925544	Good
betAb0311_809	betA	-0.0746351	-0.0693546	Good
uidRb1618_293	uidR	1.16219	1.07996	Good
fetAb0490_310	fetA	0.824322	0.766	Good
nadCb0109_84	nadC	1.11916	1.03998	Good
clsBb0789_330	clsB	-0.896803	-0.833353	Good
yncGb1454_508	yncG	0.340759	0.31665	Good
yfbNb2273_624	yfbN	1.635	1.51932	Good
yfjPb2632_153	yfjP	-0.441891	-0.410627	Good
phnGb4101_204	phnG	1.67798	1.55926	Good
rnlAb2630_579	rnlA	0.988731	0.918777	Good
yihPb3877_1013	yihP	0.555871	0.516542	Good
mdhb3236_357	mdh	1.30554	1.21317	Good
phoAb0383_1178	phoA	-0.551829	-0.512786	Good
rseBb2571_516	rseB	1.46632	1.36258	Good
ycjYb1327_730	ycjY	-0.991848	-0.921674	Good
rpoSb2741_659	rpoS	-0.608078	-0.565056	Good
yccSb0960_418	yccS	0.727826	0.676332	Good
flgFb1077_203	flgF	1.45308	1.35027	Good
nagBb0678_333	nagB	1.89066	1.7569	Good
flgAb1072_166	flgA	1.08519	1.00841	Good
uidRb1618_125	uidR	0.0216031	0.0200747	Good
yeeSb2002_209	yeeS	0.479563	0.445634	Good
opgBb4359_2188	opgB	0.972229	0.903443	Good
csiRb2664_67	csiR	-1.09156	-1.01433	Good
bluFb1163_608	bluF	-1.48872	-1.38339	Good
cirAb2155_44	cirA	-0.162251	-0.150772	Good
yaiLb0354_410	yaiL	0.89603	0.832635	Good
nagEb0679_1659	nagE	1.12537	1.04575	Good
gatAb2094_109	gatA	-0.342447	-0.318219	Good
ybhNb0788_207	ybhN	-0.13974	-0.129853	Good
gatAb2094_104	gatA	0.618377	0.574627	Good
proXb2679_844	proX	-0.763824	-0.709783	Good
aspCb0928_65	aspC	-0.711772	-0.661414	Good
msrAb4219_548	msrA	0.102278	0.0950419	Good
glnAb3870_443	glnA	-3.07913	-2.86128	Good
wcaLb2044_810	wcaL	-0.653011	-0.606809	Good
fruBb2169_731	fruB	0.903367	0.839453	Good
ygbLb2738_498	ygbL	-0.19579	-0.181937	Good
hycGb2719_21	hycG	0.386107	0.35879	Good
hycGb2719_20	hycG	-0.158599	-0.147378	Good
zraSb4003_1326	zraS	0.635476	0.590515	Good
hycGb2719_29	hycG	0.211381	0.196426	Good
intAb2622_62	intA	-0.462939	-0.430186	Good
yhcMb3232_318	yhcM	1.34564	1.25043	Good
modFb0760_276	modF	-0.579221	-0.538241	Good
efeOb1018_15	efeO	1.83132	1.70175	Good
paaKb1398_197	paaK	0.271323	0.252126	Good
ypfJb2475_480	ypfJ	0.565182	0.525195	Good
sbcCb0397_146	sbcC	-0.0790554	-0.0734622	Good
yhaOb3110_1139	yhaO	1.57888	1.46718	Good
ycjSb1315_380	ycjS	0.0444865	0.041339	Good
marRb1530_378	marR	-0.290941	-0.270357	Good
efeOb1018_18	efeO	-2.11028	-1.96097	Good
chrRb3713_328	chrR	-0.328002	-0.304795	Good
yfdQb2360_23	yfdQ	1.06658	0.991122	Good
bcpb2480_291	bcp	1.33735	1.24273	Good
ygiFb3054_90	ygiF	0.128881	0.119763	Good
rnbb1286_1059	rnb	-0.530304	-0.492784	Good
yeaXb1803_113	yeaX	1.92473	1.78855	Good
yceBb1063_451	yceB	0.588262	0.546642	Good
moeBb0826_171	moeB	0.893744	0.83051	Good
aroMb0390_582	aroM	1.4387	1.33691	Good
yieLb3719_1028	yieL	0.802866	0.746063	Good
gltLb0652_579	gltL	-0.535043	-0.497188	Good
pepQb3847_503	pepQ	-0.319393	-0.296796	Good
kptAb4331_237	kptA	0.0491764	0.0456971	Good
hhab0460_13	hha	0.617392	0.573711	Good
yohFb2137_599	yohF	-0.010706	-0.00994858	Good
yohFb2137_598	yohF	0.0878561	0.0816402	Good
yjfKb4183_427	yjfK	1.71306	1.59186	Good
flhDb1892_92	flhD	0.959689	0.89179	Good
mliCb1639_59	mliC	1.33359	1.23924	Good
yecCb1917_82	yecC	0.565816	0.525784	Good
hspQb0966_257	hspQ	-0.166123	-0.15437	Good
ynfDb1586_14	ynfD	0.273514	0.254163	Good
hspQb0966_253	hspQ	-1.70497	-1.58434	Good
yggCb2928_662	yggC	0.220052	0.204483	Good
yhgNb3434_77	yhgN	-0.451361	-0.419426	Good
tnaAb3708_101	tnaA	1.22417	1.13755	Good
ybaZb0454_102	ybaZ	0.362038	0.336424	Good
ydbDb1407_1329	ydbD	-0.667334	-0.62012	Good
btuRb1270_291	btuR	0.39024	0.36263	Good
rclAb0304_845	rclA	1.5713	1.46013	Good
frdBb4153_440	frdB	0.424466	0.394434	Good
panFb3258_1259	panF	0.295223	0.274335	Good
gspEb3326_648	gspE	-0.384018	-0.356849	Good
sfsAb0146_14	sfsA	0.601007	0.558485	Good
sfsAb0146_15	sfsA	-1.43093	-1.32969	Good
sfsAb0146_16	sfsA	1.73601	1.61318	Good
lpxPb2378_97	lpxP	-1.71358	-1.59235	Good
mutYb2961_463	mutY	0.351899	0.327002	Good
serAb2913_650	serA	-3.69332	-3.43201	Good
ybhCb0772_983	ybhC	0.390587	0.362953	Good
yahMb0327_116	yahM	-0.962098	-0.894029	Good
yicGb3646_113	yicG	1.69961	1.57936	Good
yphGb2549_110	yphG	0.47928	0.445371	Good
puuEb1302_770	puuE	-1.11202	-1.03334	Good
speGb1584_476	speG	0.0908091	0.0843842	Good
ygaZb2682_139	ygaZ	0.371185	0.344923	Good
coaAb3974_169	coaA	-0.483399	-0.449198	Good
yhhLb3466_60	yhhL	0.662856	0.615958	Good
coaDb3634_411	coaD	-1.40367	-1.30436	Good
mdtHb1065_384	mdtH	-1.01185	-0.940259	Good
pepDb0237_977	pepD	-1.97829	-1.83832	Good
livKb3458_117	livK	-2.16138	-2.00846	Good
fsaBb3946_179	fsaB	-0.233191	-0.216693	Good
intFb0281_186	intF	-0.777932	-0.722893	Good
eutPb2461_393	eutP	-0.21913	-0.203627	Good
yhcAb3215_328	yhcA	-1.0265	-0.953875	Good
talAb2464_252	talA	0.680259	0.63213	Good
aroDb1693_435	aroD	-2.33597	-2.17069	Good
xylAb3565_703	xylA	0.813031	0.755508	Good
fliMb1945_125	fliM	-0.924656	-0.859235	Good
yoaEb1816_402	yoaE	-0.408149	-0.379272	Good
arfBb0191_137	arfB	0.162923	0.151396	Good
yjjBb4363_161	yjjB	-1.01899	-0.946897	Good
ydfVb1565_87	ydfV	1.04541	0.971442	Good
flgNb1070_386	flgN	0.0349046	0.0324351	Good
yagMb0279_279	yagM	-1.77493	-1.64935	Good
metCb3008_320	metC	-2.00622	-1.86428	Good
wcaIb2050_603	wcaI	-0.387873	-0.36043	Good
rstBb1609_725	rstB	3.22676	2.99846	Good
dkgBb0207_557	dkgB	-0.0285289	-0.0265104	Good
alxb3088_429	alx	-0.166736	-0.15494	Good
ansPb1453_293	ansP	-1.39262	-1.29409	Good
mutSb2733_2054	mutS	-1.5553	-1.44526	Good
gndb2029_759	gnd	-0.966393	-0.89802	Good
asmAb2064_1493	asmA	-1.5776	-1.46599	Good
fumCb1611_654	fumC	0.304518	0.282973	Good
yjhHb4298_497	yjhH	0.47865	0.444785	Good
rseAb2572_616	rseA	-2.34744	-2.18136	Good
menCb2261_706	menC	-0.0661781	-0.0614959	Good
yneJb1526_530	yneJ	0.0144327	0.0134116	Good
ydaVb1360_328	ydaV	1.09064	1.01348	Good
yjjBb4363_292	yjjB	1.81865	1.68998	Good
rutAb1012_659	rutA	0.500439	0.465032	Good
gspFb3327_384	gspF	-1.62258	-1.50778	Good
ybiHb0796_14	ybiH	0.773404	0.718685	Good
lamBb4036_152	lamB	-0.0524294	-0.04872	Good
yjdKb4128_232	yjdK	-1.62527	-1.51028	Good
arcBb3210_1393	arcB	-0.464266	-0.431419	Good
mglBb2150_158	mglB	0.820748	0.762679	Good
ssuDb0935_230	ssuD	2.07514	1.92833	Good
fliPb1948_513	fliP	1.96583	1.82675	Good
araCb0064_740	araC	-1.72548	-1.6034	Good
nfrAb0568_1022	nfrA	-0.291469	-0.270847	Good
yhbEb3184_103	yhbE	4.69257	4.36057	Good
araBb0063_1028	araB	0.741414	0.688958	Good
trpDb1263_793	trpD	-2.57707	-2.39474	Good
ydbDb1407_42	ydbD	-0.46507	-0.432166	Good
yiiQb3920_200	yiiQ	-0.57749	-0.536632	Good
essDb0554_44	essD	0.302147	0.280769	Good
mrrb4351_688	mrr	-0.987111	-0.917272	Good
zapDb0102_606	zapD	0.290839	0.270262	Good
elfGb0941_674	elfG	1.41512	1.315	Good
ycaPb0906_54	ycaP	-0.137278	-0.127566	Good
glpGb3424_504	glpG	2.31345	2.14977	Good
wcaLb2044_30	wcaL	0.537877	0.499822	Good
yiaTb3584_287	yiaT	1.09492	1.01745	Good
aroLb0388_361	aroL	1.75545	1.63125	Good
menAb3930_305	menA	0.171066	0.158963	Good
rpiAb2914_264	rpiA	-0.503705	-0.468068	Good
araCb0064_520	araC	-0.0253148	-0.0235238	Good
lpxHb0524_56	lpxH	0.894016	0.830763	Good
xylBb3564_132	xylB	0.877613	0.815521	Good
ydjKb1775_879	ydjK	-1.57788	-1.46624	Good
proAb0243_535	proA	-0.182381	-0.169477	Good
pyrLb4246_70	pyrL	1.27362	1.18351	Good
ulaFb4198_296	ulaF	1.10051	1.02265	Good
nuoGb2283_1090	nuoG	-1.39653	-1.29773	Good
yajOb0419_26	yajO	2.59243	2.40901	Good
nadBb2574_12	nadB	-0.567784	-0.527613	Good
mhpFb0351_854	mhpF	0.52283	0.485839	Good
yfiBb2605_257	yfiB	0.312984	0.29084	Good
ligTb0147_361	ligT	-1.29436	-1.20279	Good
hisAb2024_10	hisA	-4.6819	-4.35065	Good
ybgAb0707_148	ybgA	2.0498	1.90477	Good
ebgCb3077_44	ebgC	1.05146	0.977067	Good
fadAb3845_949	fadA	-0.013022	-0.0121007	Good
pspDb1307_77	pspD	-1.36756	-1.27081	Good
trmIb2960_42	trmI	1.34527	1.25009	Good
gspOb3335_114	gspO	0.334232	0.310584	Good
ycaQb0916_666	ycaQ	0.561901	0.522146	Good
fixBb0042_105	fixB	-0.323103	-0.300243	Good
cbrAb3690_196	cbrA	0.512436	0.476181	Good
ahrb4269_346	ahr	1.81774	1.68914	Good
truCb2791_113	truC	0.541973	0.503628	Good
hinTb1103_273	hinT	-0.419268	-0.389605	Good
sfmCb0531_109	sfmC	0.201437	0.187185	Good
hscCb0650_1135	hscC	-1.36037	-1.26412	Good
cspEb0623_108	cspE	-0.03715	-0.0345216	Good
rarDb3819_328	rarD	-0.239368	-0.222433	Good
tsaAb0195_251	tsaA	0.273776	0.254406	Good
opgHb1049_104	opgH	-1.54132	-1.43227	Good
glnHb0811_242	glnH	0.124497	0.115689	Good
sydb2793_82	syd	-1.18262	-1.09895	Good
ulaGb4192_864	ulaG	-0.000983259	-0.000913693	Good
erpAb0156_47	erpA	-2.01595	-1.87332	Bad
hycIb2717_245	hycI	0.326939	0.303808	Good
opgCb1047_713	opgC	1.17835	1.09498	Good
xdhCb2868_198	xdhC	-0.534007	-0.496226	Good
pfkBb1723_679	pfkB	-0.790972	-0.73501	Good
hchAb1967_413	hchA	0.119596	0.111134	Good
tdcBb3117_601	tdcB	2.44336	2.27049	Good
purRb1658_634	purR	-2.40534	-2.23516	Good
dgoRb4479_576	dgoR	0.968033	0.899544	Good
dacBb3182_325	dacB	0.0365201	0.0339363	Good
mcrAb1159_738	mcrA	-2.81547	-2.61627	Good
fimEb4313_156	fimE	0.20938	0.194566	Good
ycdZb1036_313	ycdZ	0.380979	0.354024	Good
flgGb1078_449	flgG	-0.631846	-0.587142	Good
yidGb3675_203	yidG	0.394734	0.366806	Good
rutFb1007_140	rutF	-0.588212	-0.546596	Good
yohKb2142_246	yohK	0.354958	0.329845	Good
ydiQb1697_670	ydiQ	1.97087	1.83143	Good
yedKb1931_639	yedK	-0.0282584	-0.0262591	Good
ompCb2215_510	ompC	0.485988	0.451604	Good
betBb0312_979	betB	-0.563933	-0.524034	Good
hofOb3393_180	hofO	0.553572	0.514406	Good
eddb1851_1237	edd	1.64295	1.52671	Good
feaRb1384_831	feaR	1.69634	1.57632	Good
dinJb0226_173	dinJ	-0.781068	-0.725807	Good
djlBb0646_742	djlB	-0.772667	-0.718	Good
uvrYb1914_303	uvrY	-0.0218779	-0.02033	Good
yhbOb3153_270	yhbO	0.785226	0.72967	Good
htpGb0473_503	htpG	0.399299	0.371048	Good
makb0394_259	mak	-0.849235	-0.789151	Good
plsYb3059_454	plsY	0.437806	0.406831	Good
pfkBb1723_147	pfkB	-0.0802711	-0.0745918	Good
wcaDb2056_798	wcaD	-1.55577	-1.4457	Good
lpoAb3147_74	lpoA	-0.389586	-0.362022	Good
entSb0591_132	entS	0.469073	0.435886	Good
ppdDb0108_284	ppdD	-0.0650543	-0.0604516	Good
yfcHb2304_261	yfcH	-0.722921	-0.671774	Good
purMb2499_245	purM	-3.20262	-2.97604	Good
gntXb3413_358	gntX	0.0814579	0.0756947	Good
mdtOb4081_1311	mdtO	-1.09539	-1.01789	Good
mhpCb0349_507	mhpC	-0.966915	-0.898505	Good
proWb2678_520	proW	0.192301	0.178695	Good
flgEb1076_1040	flgE	1.49447	1.38874	Good
abrBb0715_281	abrB	0.0220113	0.020454	Good
flgHb1079_291	flgH	0.880105	0.817837	Good
proQb1831_258	proQ	0.23409	0.217528	Bad
manZb1819_377	manZ	-0.514266	-0.477881	Good
fepBb0592_853	fepB	0.146725	0.136344	Good
yphEb2547_710	yphE	1.62701	1.5119	Good
yhjHb3525_166	yhjH	-1.41551	-1.31536	Good
ebgAb3076_95	ebgA	0.757192	0.70362	Good
yfcDb2299_296	yfcD	-0.896214	-0.832806	Good
lyxKb3580_63	lyxK	-0.765251	-0.711109	Good
dhaLb1199_431	dhaL	-0.165056	-0.153378	Good
rssBb1235_487	rssB	1.23032	1.14328	Good
rihCb0030_146	rihC	0.792898	0.736799	Good
ycjDb1289_221	ycjD	0.505487	0.469724	Good
yfgHb2505_66	yfgH	0.128532	0.119439	Good
hycBb2724_400	hycB	2.45816	2.28424	Good
cddb2143_600	cdd	0.0349528	0.0324798	Good
thiEb3993_306	thiE	-0.00493338	-0.00458434	Good
ypjKb2635_72	ypjK	0.00663903	0.00616931	Good
lldPb3603_29	lldP	1.82257	1.69362	Good
lldPb3603_28	lldP	0.505706	0.469927	Good
yiiGb3896_611	yiiG	1.05271	0.978233	Good
ydjXb1750_461	ydjX	-0.273343	-0.254004	Good
btuFb0158_652	btuF	-0.997168	-0.926617	Good
btuDb1709_122	btuD	-2.02348	-1.88032	Good
umpHb0675_530	umpH	0.201747	0.187473	Good
yfeYb2432_373	yfeY	-0.0829363	-0.0770685	Good
insQb1432_242	insQ	-0.148373	-0.137875	Good
moeAb0827_749	moeA	-0.117417	-0.10911	Good
fepEb0587_717	fepE	0.536045	0.498119	Good
yagIb0272_278	yagI	-0.0880052	-0.0817787	Good
modAb0763_200	modA	-0.0957953	-0.0890177	Good
tyrPb1907_601	tyrP	-0.133179	-0.123757	Good
creBb4398_338	creB	0.562736	0.522922	Good
puuBb1301_973	puuB	-0.298915	-0.277767	Good
paaZb1387_1195	paaZ	0.112498	0.104539	Good
epmAb4155_650	epmA	-0.141716	-0.131689	Good
rhaMb3901_70	rhaM	-1.05958	-0.984613	Good
recEb1350_653	recE	-1.44476	-1.34255	Good
yahKb0325_135	yahK	0.613806	0.570379	Good
ycjXb1321_979	ycjX	-1.58341	-1.47138	Good
hycEb2721_978	hycE	-1.01237	-0.940743	Good
lacAb0342_452	lacA	-0.347538	-0.322949	Good
ybdMb0601_492	ybdM	-1.13568	-1.05533	Good
ybjLb0847_365	ybjL	-0.107841	-0.100211	Good
narKb1223_856	narK	-0.113066	-0.105066	Good
yciCb1255_464	yciC	-1.0594	-0.984447	Bad
yfcEb2300_330	yfcE	0.653886	0.607623	Good
prkBb3355_368	prkB	-0.145222	-0.134947	Good
citAb0619_1331	citA	0.140116	0.130203	Good
sucBb0727_459	sucB	-1.7517	-1.62776	Good
alrb4053_886	alr	0.716015	0.665356	Good
wecBb3786_248	wecB	0.176916	0.164399	Good
yjbDb4023_110	yjbD	-0.446146	-0.414581	Good
setCb3659_22	setC	0.140989	0.131014	Good
hemXb3803_104	hemX	0.128312	0.119234	Good
yfcSb2336_163	yfcS	-0.106324	-0.0988014	Good
yjjKb4391_1542	yjjK	0.721843	0.670772	Good
yjfMb4185_281	yjfM	-1.03844	-0.96497	Good
yfbUb2294_353	yfbU	0.400978	0.372609	Good
lsrAb1513_899	lsrA	0.661667	0.614854	Good
rpoHb3461_34	rpoH	-1.15945	-1.07742	Good
cobSb1992_642	cobS	-0.0979845	-0.091052	Bad
rpoHb3461_33	rpoH	-1.10397	-1.02586	Good
rpoHb3461_32	rpoH	-1.40238	-1.30316	Good
yajDb0410_204	yajD	-0.872763	-0.811014	Good
fdnHb1475_165	fdnH	-0.454549	-0.422389	Good
ynfFb1588_1003	ynfF	0.94165	0.875028	Good
ybaKb0481_265	ybaK	-1.16242	-1.08017	Good
entAb0596_672	entA	-1.55013	-1.44046	Good
entAb0596_677	entA	1.41809	1.31776	Good
yhiJb3488_529	yhiJ	-0.778784	-0.723684	Good
hchAb1967_25	hchA	-2.35377	-2.18724	Good
bglAb2901_56	bglA	0.509536	0.473486	Good
gfcBb0986_420	gfcB	1.60896	1.49512	Good
tatCb3839_253	tatC	-1.12815	-1.04833	Bad
folDb0529_649	folD	-2.14076	-1.9893	Good
dppFb3540_340	dppF	-1.6958	-1.57582	Good
rcsCb2218_456	rcsC	1.21152	1.1258	Good
fkpBb0028_305	fkpB	-1.05143	-0.97704	Good
mdtLb3710_775	mdtL	-0.796279	-0.739942	Good
moaEb0785_152	moaE	-1.29332	-1.20181	Good
moaEb0785_153	moaE	0.362115	0.336495	Good
yjfKb4183_61	yjfK	1.09486	1.01739	Good
yahJb0324_892	yahJ	0.227361	0.211275	Good
fimIb4315_40	fimI	-0.848629	-0.788588	Good
yjdNb4107_403	yjdN	-0.448204	-0.416493	Bad
radAb4389_435	radA	0.905071	0.841036	Good
nanCb4311_594	nanC	-1.69459	-1.57469	Good
ilvEb3770_211	ilvE	-3.336	-3.09998	Good
aaeAb3241_27	aaeA	-0.675782	-0.62797	Good
aaeAb3241_26	aaeA	0.330762	0.307361	Good
ybaKb0481_193	ybaK	0.825985	0.767545	Good
intAb2622_14	intA	-0.244017	-0.226753	Good
sgcCb4304_43	sgcC	-0.249947	-0.232263	Good
yaeFb0193_187	yaeF	-1.61991	-1.5053	Good
ulaGb4192_39	ulaG	-0.135523	-0.125935	Good
ilvIb0077_797	ilvI	-2.74414	-2.54999	Good
ulaGb4192_32	ulaG	1.04761	0.973491	Good
ynjBb1754_131	ynjB	0.808249	0.751064	Good
malYb1622_646	malY	-0.48529	-0.450956	Good
pgsAb1912_280	pgsA	-0.992355	-0.922145	Good
rnhBb0183_225	rnhB	1.96798	1.82874	Good
phnLb4096_269	phnL	1.66996	1.55181	Good
emrKb2368_746	emrK	1.85895	1.72743	Good
menCb2261_854	menC	-2.03317	-1.88932	Good
rspRb1540_485	rspR	2.78582	2.58872	Good
yihUb3882_695	yihU	0.24469	0.227378	Good
hisMb2307_239	hisM	0.666636	0.619471	Good
tamb1519_234	tam	0.267398	0.24848	Good
ptsGb1101_820	ptsG	-2.63567	-2.4492	Good
cysPb2425_868	cysP	-1.40958	-1.30986	Good
rcsBb2217_274	rcsB	0.258549	0.240256	Good
flkb2321_25	flk	-1.56217	-1.45164	Good
ascBb2716_69	ascB	0.469379	0.43617	Good
nlpCb1708_389	nlpC	0.611517	0.568252	Good
atoBb2224_302	atoB	-1.19595	-1.11133	Good
argAb2818_1060	argA	-1.76701	-1.64199	Good
ybdRb0608_52	ybdR	-1.08022	-1.00379	Good
ydeNb1498_1028	ydeN	0.767368	0.713076	Good
cynRb0338_643	cynR	-2.63879	-2.4521	Good
yacLb0119_164	yacL	-1.00873	-0.937365	Good
ycaNb0900_882	ycaN	1.73736	1.61444	Good
prpRb0330_1265	prpR	-1.40444	-1.30507	Good
nrfDb4073_488	nrfD	0.375358	0.348801	Bad
yrdAb3279_215	yrdA	1.28066	1.19005	Good
phrb0708_547	phr	-0.936668	-0.870398	Good
lsrDb1515_146	lsrD	-1.09253	-1.01523	Good
rbsRb3753_44	rbsR	-0.0217332	-0.0201956	Good
hybGb2990_194	hybG	0.481881	0.447787	Good
yraNb3148_233	yraN	-0.0288858	-0.0268421	Bad
yfhRb2534_828	yfhR	-1.21648	-1.13042	Good
iscXb2524_89	iscX	-0.0737292	-0.0685128	Good
glpDb3426_528	glpD	0.711312	0.660986	Good
phnIb4099_784	phnI	2.17945	2.02526	Good
leuZb1909_42	leuZ	-1.35531	-1.25942	Bad
yeiHb2158_824	yeiH	1.08677	1.00988	Good
livGb3455_365	livG	-2.01958	-1.87669	Good
ybdGb0577_224	ybdG	1.50861	1.40188	Good
bcpb2480_224	bcp	0.336627	0.31281	Good
ushAb0480_198	ushA	-0.61794	-0.57422	Good
msyBb1051_67	msyB	1.39839	1.29946	Good
phnLb4096_483	phnL	1.17414	1.09107	Good
pepBb2523_23	pepB	-2.08028	-1.9331	Good
yafPb0234_31	yafP	1.12315	1.04368	Good
ratAb2619_237	ratA	1.00524	0.934119	Bad
pepBb2523_24	pepB	0.694324	0.6452	Good
nhaRb0020_730	nhaR	0.435873	0.405035	Good
emrEb0543_163	emrE	0.151043	0.140356	Good
hyaEb0976_74	hyaE	0.229203	0.212987	Good
ygeAb2840_275	ygeA	-0.0345982	-0.0321504	Good
hypTb4327_611	hypT	-0.851388	-0.791152	Good
dmsBb0895_8	dmsB	0.168794	0.156851	Good
ubiFb0662_579	ubiF	1.72207	1.60023	Bad
uxaCb3092_51	uxaC	-0.881802	-0.819414	Good
hofMb3395_536	hofM	0.302232	0.280848	Good
flhBb1880_384	flhB	0.0575075	0.0534388	Good
yqcAb2790_115	yqcA	0.383933	0.356769	Good
yadLb0137_451	yadL	0.344141	0.319792	Good
livGb3455_87	livG	0.240361	0.223355	Good
uspCb1895_257	uspC	0.389443	0.36189	Good
yhgFb3407_1683	yhgF	-0.767553	-0.713248	Good
yegRb2085_132	yegR	-1.6428	-1.52657	Good
artQb0862_636	artQ	0.878391	0.816244	Good
mazEb2783_6	mazE	-1.63704	-1.52122	Good
atoEb2223_771	atoE	0.717894	0.667102	Good
phoQb1129_668	phoQ	-0.084864	-0.0788598	Good
yihXb3885_387	yihX	-2.10378	-1.95494	Good
gudXb2788_932	gudX	-0.944764	-0.877921	Good
degPb0161_495	degP	-0.905339	-0.841286	Bad
idnDb4267_482	idnD	-0.971137	-0.902428	Good
ycgGb1168_1290	ycgG	-1.00972	-0.938285	Good
agaIb3141_618	agaI	0.515349	0.478887	Good
zinTb1973_227	zinT	-0.239786	-0.222821	Good
zinTb1973_226	zinT	-0.11538	-0.107217	Good
yieHb3715_625	yieH	-0.962532	-0.894432	Good
ygiDb3039_115	ygiD	-0.914894	-0.850164	Good
ybiUb0821_700	ybiU	1.2228	1.13629	Good
yegKb2072_182	yegK	0.882316	0.819892	Good
purDb4005_1136	purD	-3.54167	-3.29109	Good
pgpBb1278_251	pgpB	-2.29947	-2.13678	Good
yjcZb4110_196	yjcZ	1.03918	0.96566	Good
gcdb0124_1580	gcd	0.105617	0.0981442	Good
bglFb3722_1823	bglF	0.00116827	0.00108561	Good
pspAb1304_405	pspA	0.369903	0.343732	Good
osmEb1739_163	osmE	0.431504	0.400975	Good
intAb2622_167	intA	-1.10947	-1.03098	Good
sfmCb0531_667	sfmC	-0.336812	-0.312983	Good
envCb3613_692	envC	-0.566546	-0.526462	Good
yhdZb3271_337	yhdZ	0.310901	0.288904	Good
ynaJb1332_219	ynaJ	-0.27002	-0.250916	Good
prcb1830_805	prc	-1.36144	-1.26511	Good
citAb0619_318	citA	-1.65272	-1.53579	Good
ymfEb1138_396	ymfE	-0.166013	-0.154267	Good
ymfEb1138_397	ymfE	-1.07218	-0.996326	Good
ydgHb1604_331	ydgH	-1.2378	-1.15022	Good
rhmAb2245_332	rhmA	1.42707	1.3261	Good
slyDb3349_18	slyD	1.97946	1.83941	Good
trkAb3290_1265	trkA	0.746177	0.693384	Good
thiKb1106_308	thiK	0.424374	0.394349	Good
cobTb1991_579	cobT	1.47367	1.3694	Good
pldBb3825_162	pldB	0.855986	0.795424	Good
cadBb4132_1217	cadB	-0.130144	-0.120936	Good
yccFb0961_273	yccF	-0.1341	-0.124612	Good
yjhGb4297_1179	yjhG	-0.22207	-0.206358	Good
scpBb2919_702	scpB	-0.106826	-0.0992684	Good
sadb1525_791	sad	0.525805	0.488604	Good
trkAb3290_297	trkA	0.849533	0.789428	Good
aroGb0754_218	aroG	0.29518	0.274295	Good
rhaBb3904_695	rhaB	-0.768416	-0.71405	Good
ldtAb1990_448	ldtA	-0.00124703	-0.0011588	Good
fliCb1923_1323	fliC	-0.216289	-0.200986	Good
ligTb0147_380	ligT	-0.141276	-0.13128	Good
fliQb1949_66	fliQ	-0.314362	-0.292121	Good
fliQb1949_67	fliQ	0.131232	0.121948	Good
umuCb1184_1011	umuC	-0.256733	-0.238569	Good
fliQb1949_65	fliQ	0.986182	0.916409	Good
flcb0624_100	flc	0.529269	0.491822	Good
hyfHb2488_32	hyfH	-0.169126	-0.15716	Good
garDb3128_713	garD	-1.5298	-1.42157	Good
potHb0856_536	potH	0.181402	0.168568	Good
yccJb1003_80	yccJ	1.03247	0.959423	Good
hyfAb2481_6	hyfA	1.6914	1.57173	Good
waaQb3632_405	waaQ	0.40463	0.376002	Good
argWb2348_3	argW	-0.672454	-0.624877	Good
fliFb1938_1420	fliF	0.844938	0.785157	Good
ugpCb3450_549	ugpC	0.397709	0.369571	Good
rhaRb3906_483	rhaR	0.442119	0.410838	Good
torSb0993_1981	torS	-0.100701	-0.0935767	Good
gdhAb1761_719	gdhA	0.133989	0.124509	Good
narYb1467_870	narY	0.477329	0.443557	Good
fadJb2341_1244	fadJ	-0.430984	-0.400492	Good
ebgRb3075_950	ebgR	0.373793	0.347347	Good
frdAb4154_657	frdA	0.381834	0.354819	Good
ansBb2957_854	ansB	0.500437	0.46503	Good
fkpAb3347_597	fkpA	0.830498	0.77174	Good
dgcZb1535_437	dgcZ	2.79561	2.59782	Good
ybaTb0486_59	ybaT	-0.700975	-0.65138	Good
yneEb1520_537	yneE	-0.0799631	-0.0743057	Good
mcrBb4346_670	mcrB	0.679962	0.631854	Good
ybcHb0567_818	ybcH	-0.169338	-0.157357	Good
yadVb0140_544	yadV	-1.22405	-1.13744	Good
fadLb2344_59	fadL	-1.12121	-1.04188	Good
alsAb4087_1060	alsA	-1.5861	-1.47388	Good
tsxb0411_358	tsx	-1.53849	-1.42964	Good
yhjHb3525_485	yhjH	1.31862	1.22533	Good
suhBb2533_500	suhB	-0.625435	-0.581185	Good
ompLb3875_640	ompL	-0.536933	-0.498944	Good
ompLb3875_645	ompL	2.28409	2.12248	Good
mhpEb0352_597	mhpE	-2.40276	-2.23276	Good
rclAb0304_56	rclA	-0.0553485	-0.0514326	Good
pqqLb1494_1980	pqqL	0.528718	0.49131	Good
zwfb1852_1122	zwf	0.366821	0.340868	Bad
ppdBb2825_125	ppdB	-1.14165	-1.06088	Good
yjiMb4335_699	yjiM	0.605137	0.562323	Good
metEb3829_2169	metE	-3.14201	-2.91971	Good
ygcEb2776_1324	ygcE	-0.304661	-0.283106	Good
mdlAb0448_1233	mdlA	1.31349	1.22056	Good
nhaBb1186_11	nhaB	-0.265461	-0.246679	Good
artMb0861_381	artM	-0.0232375	-0.0215935	Good
holCb4259_253	holC	2.88924	2.68482	Good
focAb0904_122	focA	0.458487	0.426049	Good
fkpAb3347_598	fkpA	0.952116	0.884753	Good
sgcXb4305_24	sgcX	0.365453	0.339597	Good
gudXb2788_108	gudX	-2.4133	-2.24255	Good
nhaAb0019_739	nhaA	0.23211	0.215688	Good
fryAb2383_1512	fryA	0.0550088	0.0511169	Bad
ligAb2411_945	ligA	-0.564427	-0.524494	Good
ybiXb0804_161	ybiX	0.463828	0.431012	Good
qseBb3025_566	qseB	2.12047	1.97045	Good
hrpBb0148_2269	hrpB	-0.857205	-0.796557	Good
ygcGb2778_296	ygcG	0.920108	0.85501	Good
potDb1123_200	potD	-0.359041	-0.333639	Good
ykfAb0253_173	ykfA	-0.15911	-0.147853	Good
gndb2029_1002	gnd	0.595655	0.553512	Good
htpGb0473_324	htpG	-0.181521	-0.168678	Good
hdab2496_259	hda	3.64039	3.38282	Good
flxAb1566_198	flxA	0.883943	0.821403	Good
glnPb0810_521	glnP	-3.86005	-3.58695	Good
mtlRb3601_442	mtlR	1.75287	1.62886	Good
carAb0032_291	carA	-0.586624	-0.54512	Good
aspCb0928_531	aspC	1.70187	1.58146	Good
ompAb0957_976	ompA	-1.0506	-0.976266	Good
epmAb4155_358	epmA	-1.34494	-1.24979	Good
livJb3460_389	livJ	0.255282	0.23722	Good
dldb2133_502	dld	0.448424	0.416697	Good
nrdDb4238_1834	nrdD	-1.45596	-1.35295	Good
dmsCb0896_205	dmsC	0.182178	0.169289	Good
prfCb4375_835	prfC	-1.1158	-1.03685	Good
garRb3125_96	garR	-0.474201	-0.440651	Good
gadEb3512_253	gadE	-0.411752	-0.382621	Good
atoBb2224_972	atoB	-1.11354	-1.03475	Good
yhiIb3487_945	yhiI	1.5942	1.48141	Good
gcvAb2808_29	gcvA	3.47233	3.22666	Good
wzab2062_1005	wza	-0.467331	-0.434267	Good
mdtOb4081_816	mdtO	0.0990256	0.0920195	Good
bdcAb4249_395	bdcA	0.891042	0.828	Good
hyfGb2487_1463	hyfG	0.352475	0.327537	Good
nudGb1759_346	nudG	0.187896	0.174602	Good
epdb2927_299	epd	1.16264	1.08039	Good
nudGb1759_344	nudG	1.37674	1.27933	Good
bcsAb3533_9	bcsA	-1.08662	-1.00974	Good
argEb3957_242	argE	-1.80409	-1.67645	Good
yggTb2952_418	yggT	-2.49949	-2.32265	Bad
wbbKb2032_178	wbbK	1.89729	1.76305	Good
ycgXb1161_183	ycgX	-1.57041	-1.45931	Bad
abgRb1339_733	abgR	-0.145145	-0.134876	Good
sltb4392_376	slt	1.44083	1.33889	Good
paaEb1392_410	paaE	0.935115	0.868955	Good
cobBb1120_288	cobB	-0.558306	-0.518805	Good
rfbBb2041_892	rfbB	1.91387	1.77846	Good
menIb1686_69	menI	0.0817005	0.0759201	Good
ycbVb0943_485	ycbV	1.30962	1.21697	Good
thiGb3991_738	thiG	-0.163139	-0.151596	Good
fdoHb3893_35	fdoH	1.2565	1.1676	Good
tusb1610_494	tus	-1.58422	-1.47213	Good
yaiCb0385_458	yaiC	0.916814	0.851949	Good
lysCb4024_1234	lysC	-3.40125	-3.16061	Good
ynjAb1753_66	ynjA	0.21372	0.198599	Good
rcdAb0846_137	rcdA	3.4913	3.24429	Good
lysPb2156_855	lysP	1.13762	1.05714	Good
argFb0273_555	argF	0.0730999	0.0679281	Good
yhhHb3483_230	yhhH	-0.407709	-0.378863	Good
recBb2820_146	recB	-1.28256	-1.19182	Good
recXb2698_394	recX	-0.296711	-0.275719	Good
ugpCb3450_265	ugpC	-0.0732817	-0.068097	Good
nanCb4311_616	nanC	-1.06121	-0.98613	Good
paaBb1389_264	paaB	0.341732	0.317554	Good
paaBb1389_260	paaB	-1.09956	-1.02177	Good
yihIb3866_283	yihI	-0.257087	-0.238898	Good
qorBb4211_305	qorB	-0.372263	-0.345925	Good
ydhSb1668_549	ydhS	-0.100299	-0.0932028	Good
yfiRb2603_15	yfiR	2.07525	1.92842	Good
ecpDb0290_49	ecpD	0.35998	0.334511	Good
hcaFb2539_165	hcaF	-0.202633	-0.188296	Good
lsrKb1511_868	lsrK	-0.660023	-0.613326	Good
artJb0860_302	artJ	-0.515708	-0.479221	Good
yhjKb3529_553	yhjK	-0.0186356	-0.0173171	Good
bioCb0777_642	bioC	-0.362013	-0.3364	Good
greAb3181_13	greA	1.16559	1.08313	Good
cysQb4214_137	cysQ	-3.40516	-3.16424	Good
yfeZb2433_260	yfeZ	1.66647	1.54856	Good
pmbAb4235_1061	pmbA	-1.30505	-1.21272	Good
nrfAb4070_900	nrfA	0.400486	0.372151	Good
kchb1250_577	kch	-0.422725	-0.392817	Good
ygbNb2740_1127	ygbN	-0.630556	-0.585944	Good
prmAb3259_693	prmA	-0.367259	-0.341275	Good
yfbPb2275_202	yfbP	-0.134872	-0.12533	Good
gatZb2095_215	gatZ	-1.23771	-1.15014	Good
dhaKb1200_383	dhaK	-0.766989	-0.712724	Good
gsiAb0829_1246	gsiA	0.91675	0.851889	Good
glsBb1524_719	glsB	-0.738091	-0.68587	Good
ydeJb1537_113	ydeJ	0.375225	0.348677	Good
ydeJb1537_110	ydeJ	3.38447	3.14501	Good
agaIb3141_242	agaI	-0.966439	-0.898063	Good
pepQb3847_599	pepQ	0.380057	0.353168	Bad
lpxDb0179_89	lpxD	-0.0407156	-0.0378349	Good
msrAb4219_77	msrA	0.827576	0.769024	Good
ybjSb0868_951	ybjS	-0.0478433	-0.0444583	Good
yifEb3764_192	yifE	-0.128152	-0.119085	Good
yffPb2447_467	yffP	-0.425542	-0.395435	Good
gcvHb2904_265	gcvH	-1.96561	-1.82654	Good
gcvHb2904_264	gcvH	3.37148	3.13294	Good
ydcKb1428_312	ydcK	0.104126	0.0967594	Good
malIb1620_251	malI	-0.0873897	-0.0812068	Good
djlAb0055_255	djlA	-0.226913	-0.210859	Good
yoeIb4678_35	yoeI	-0.507551	-0.471641	Good
ydbHb1381_985	ydbH	1.12	1.04076	Good
yjgNb4257_715	yjgN	0.0960778	0.0892802	Good
yfeOb2389_23	yfeO	-1.23147	-1.14435	Good
manXb1817_825	manX	0.808473	0.751273	Good
ycbFb0944_540	ycbF	-0.29045	-0.2699	Good
wcaMb2043_4	wcaM	0.429483	0.399097	Good
dcuCb0621_398	dcuC	-2.82298	-2.62325	Good
ulaDb4196_213	ulaD	-1.11132	-1.03269	Good
purDb4005_339	purD	-2.0528	-1.90756	Good
hisIb2026_213	hisI	-0.395201	-0.36724	Good
mdtMb4337_565	mdtM	1.49629	1.39042	Bad
cynTb0339_490	cynT	0.666468	0.619315	Good
tyrPb1907_1053	tyrP	-0.526645	-0.489384	Good
metRb3828_686	metR	-3.28867	-3.056	Good
pdxJb2564_128	pdxJ	0.685833	0.637309	Good
ccmAb2201_138	ccmA	-0.642154	-0.596721	Good
galEb0759_889	galE	1.10435	1.02622	Good
ykgHb0310_566	ykgH	-0.942275	-0.875608	Good
mrdBb0634_312	mrdB	-2.2146	-2.05792	Bad
lysRb2839_822	lysR	2.01821	1.87542	Good
elbBb3209_314	elbB	0.320266	0.297607	Bad
yjgHb4248_139	yjgH	0.624165	0.580005	Good
smrBb2331_211	smrB	-1.2231	-1.13657	Good
basSb4112_978	basS	-0.236316	-0.219596	Good
yaiZb0380_21	yaiZ	1.35489	1.25903	Good
allBb0512_620	allB	-0.645202	-0.599553	Good
clsAb1249_1036	clsA	0.160623	0.149259	Good
yggCb2928_255	yggC	-0.123571	-0.114828	Good
gprb3001_621	gpr	-1.20871	-1.12319	Good
ycjYb1327_678	ycjY	0.557366	0.517932	Good
yhdYb3270_717	yhdY	-0.41296	-0.383743	Good
garKb3124_316	garK	-0.44276	-0.411435	Good
ydbJb4529_209	ydbJ	-0.128175	-0.119106	Good
asmAb2064_1725	asmA	-0.175875	-0.163432	Good
mtnb0159_641	mtn	0.784783	0.729259	Good
yihUb3882_43	yihU	-0.119328	-0.110885	Good
yhhYb3441_167	yhhY	0.265378	0.246602	Good
hipAb1507_30	hipA	-1.30344	-1.21122	Good
NC_371	0	-1.52442	-1.41656	Good
fadRb1187_233	fadR	-0.675205	-0.627433	Good
ygfQb4464_1031	ygfQ	-1.50856	-1.40183	Good
mmuMb0261_405	mmuM	-0.0269339	-0.0250283	Good
cycAb4208_392	cycA	0.237478	0.220677	Good
yhjXb3547_500	yhjX	0.58152	0.540377	Good
mepHb1655_227	mepH	-0.391336	-0.363649	Good
ahpCb0605_117	ahpC	1.22829	1.14139	Good
uvrAb4058_66	uvrA	0.651978	0.60585	Good
NC_373	0	-1.09962	-1.02182	Good
tgtb0406_806	tgt	1.45283	1.35004	Good
chrRb3713_510	chrR	-0.604887	-0.562091	Good
uvrAb4058_63	uvrA	0.809938	0.752634	Good
pyrFb1281_26	pyrF	-2.04787	-1.90298	Good
pyrFb1281_27	pyrF	-3.58765	-3.33382	Good
yfcCb2298_959	yfcC	-0.144192	-0.133991	Bad
NC_375	0	0.56724	0.527107	Good
mdhb3236_147	mdh	0.251115	0.233349	Good
NC_376	0	0.0991334	0.0921196	Good
ggtb3447_32	ggt	-1.14415	-1.0632	Good
chbAb1736_155	chbA	0.529946	0.492452	Good
dppAb3544_619	dppA	-0.820491	-0.76244	Good
kdpBb0697_866	kdpB	-0.248636	-0.231044	Good
yebYb1839_310	yebY	-0.508853	-0.472851	Good
eutHb2452_1177	eutH	-0.510747	-0.474611	Good
atpHb3735_510	atpH	-1.60872	-1.49491	Good
yacGb0101_161	yacG	-1.9768	-1.83694	Good
hcaTb2536_159	hcaT	-0.125913	-0.117004	Good
yghBb3009_287	yghB	-0.723711	-0.672508	Good
pqqLb1494_1403	pqqL	0.974685	0.905725	Good
idnOb4266_461	idnO	-1.25728	-1.16833	Good
wzbb2061_158	wzb	-0.298515	-0.277394	Good
rclAb0304_659	rclA	0.467638	0.434552	Good
gshAb2688_1328	gshA	0.43307	0.40243	Good
acpTb3475_138	acpT	0.523068	0.486061	Good
yecMb1875_417	yecM	-0.237075	-0.220302	Good
fruAb2167_972	fruA	-0.344979	-0.320571	Bad
yhfSb3376_439	yhfS	-1.28721	-1.19614	Good
yhhTb3474_361	yhhT	2.40192	2.23198	Good
hrpBb0148_13	hrpB	0.256579	0.238426	Good
citTb0612_1129	citT	-0.651442	-0.605352	Good
nepIb3662_595	nepI	0.550561	0.511609	Good
hrpBb0148_14	hrpB	-0.489713	-0.455065	Good
ulaCb4195_233	ulaC	-0.267983	-0.249023	Good
yfeWb2430_335	yfeW	-0.215719	-0.200457	Good
csgFb1038_72	csgF	-0.561214	-0.521508	Good
ygjPb3085_459	ygjP	2.44638	2.2733	Good
ygfKb2878_149	ygfK	1.18507	1.10122	Good
gltDb3213_30	gltD	-1.64761	-1.53104	Good
gcdb0124_573	gcd	-1.6784	-1.55965	Good
xdhDb2881_329	xdhD	1.51024	1.40339	Good
ungb2580_17	ung	0.310937	0.288938	Good
ygjIb3078_608	ygjI	2.31333	2.14966	Good
uidCb1615_409	uidC	-2.21231	-2.05578	Good
glnGb3868_786	glnG	1.58674	1.47448	Good
aroBb3389_884	aroB	-3.09391	-2.87501	Good
yqfBb2900_230	yqfB	0.147944	0.137477	Good
nrfGb4076_88	nrfG	1.06917	0.993524	Good
hisPb2306_198	hisP	0.767555	0.71325	Good
tfaEb1156_298	tfaE	0.782849	0.727461	Good
ygcUb4463_1142	ygcU	1.62072	1.50605	Good
yahBb0316_116	yahB	-0.486496	-0.452076	Good
tldDb3244_1398	tldD	0.38799	0.360539	Good
cysMb2421_598	cysM	-1.11479	-1.03591	Good
epmCb2326_246	epmC	0.860969	0.800054	Good
epmCb2326_247	epmC	0.838186	0.778883	Good
alsRb4089_806	alsR	0.393664	0.365812	Good
ycaOb0905_32	ycaO	0.427972	0.397692	Good
amiCb2817_56	amiC	-0.996374	-0.92588	Good
coaAb3974_640	coaA	-0.392572	-0.364797	Good
yafXb0248_43	yafX	0.567188	0.527059	Good
yohOb4542_29	yohO	-0.971879	-0.903117	Good
ycdYb1035_301	ycdY	0.256867	0.238693	Good
waaGb3631_34	waaG	-0.536903	-0.498916	Good
kdgTb3909_134	kdgT	-0.39591	-0.367899	Bad
ygcOb2767_127	ygcO	-0.403146	-0.374623	Good
rarDb3819_426	rarD	0.518321	0.48165	Good
srlMb2706_260	srlM	-0.0890217	-0.0827233	Good
fxsAb4140_71	fxsA	-0.235284	-0.218637	Good
fxsAb4140_72	fxsA	0.309082	0.287214	Bad
ydcOb1433_425	ydcO	0.983145	0.913587	Good
osmCb1482_71	osmC	-0.239655	-0.2227	Good
yihVb3883_716	yihV	-0.465746	-0.432794	Good
coaAb3974_393	coaA	0.298128	0.277036	Good
moeBb0826_39	moeB	1.21859	1.13237	Good
yqiIb3048_52	yqiI	0.579703	0.538688	Good
yfdEb2371_789	yfdE	1.39407	1.29544	Good
yegXb2102_82	yegX	1.20202	1.11697	Good
yjcEb4065_1401	yjcE	0.195253	0.181438	Good
ompTb0565_420	ompT	-0.250956	-0.233201	Good
ygdIb2809_62	ygdI	0.62361	0.579489	Good
exuTb3093_946	exuT	0.675407	0.627622	Good
ydiKb1688_452	ydiK	0.960697	0.892727	Good
yhfKb3358_1265	yhfK	-0.0620961	-0.0577027	Good
yacCb0122_198	yacC	-1.42039	-1.3199	Good
yagUb0287_373	yagU	-1.46549	-1.3618	Good
rhmTb2246_367	rhmT	1.33764	1.243	Good
ybhFb0794_65	ybhF	-0.135878	-0.126264	Good
yjjGb4374_626	yjjG	1.79386	1.66694	Good
yjiHb4330_175	yjiH	0.572218	0.531733	Good
uspGb0607_345	uspG	-0.0805876	-0.074886	Good
tsrb4355_356	tsr	1.00157	0.930704	Good
pcmb2743_511	pcm	-0.427991	-0.39771	Good
aegAb2468_20	aegA	0.634129	0.589263	Good
abrBb0715_890	abrB	-0.794397	-0.738193	Good
nfob2159_366	nfo	0.699346	0.649867	Good
nadCb0109_260	nadC	-1.11791	-1.03882	Good
nikDb3479_4	nikD	-0.0305927	-0.0284282	Good
yjjBb4363_311	yjjB	-0.247232	-0.22974	Good
ppdDb0108_134	ppdD	1.7123	1.59115	Good
ynbAb1408_155	ynbA	0.181819	0.168955	Good
ynbAb1408_154	ynbA	-1.58239	-1.47044	Good
yfjKb2627_1817	yfjK	-0.175606	-0.163182	Good
tolQb0737_404	tolQ	-0.00166196	-0.00154437	Bad
mdtJb1600_282	mdtJ	0.960517	0.89256	Good
kdpAb0698_1435	kdpA	0.0157935	0.0146761	Good
viaAb3745_1282	viaA	-0.00468262	-0.00435132	Good
hldEb3052_623	hldE	-0.469189	-0.435993	Good
nhaAb0019_281	nhaA	0.683404	0.635053	Good
astAb1747_792	astA	0.298185	0.277088	Good
fadLb2344_202	fadL	-0.578417	-0.537494	Good
groLb4143_89	groL	-1.34954	-1.25406	Good
yphDb2546_25	yphD	-1.91585	-1.7803	Good
garPb3127_449	garP	-0.720636	-0.66965	Good
alpAb2624_170	alpA	-0.170959	-0.158863	Good
truAb2318_96	truA	-2.05174	-1.90658	Good
ycbXb0947_607	ycbX	-0.560597	-0.520934	Good
ycbLb0927_35	ycbL	-0.148444	-0.137942	Good
smrAb1340_247	smrA	0.26822	0.249243	Good
purHb4006_53	purH	-3.60339	-3.34844	Good
ydhTb1669_581	ydhT	1.4552	1.35224	Good
arnDb2256_461	arnD	1.25285	1.16421	Good
yhbPb3154_339	yhbP	2.04641	1.90162	Good
rydCb4597_4	rydC	-0.132762	-0.123369	Good
yicRb3638_491	yicR	1.19042	1.10619	Good
yrdDb3283_132	yrdD	-0.510261	-0.47416	Good
mdtIb1599_164	mdtI	-0.638114	-0.592967	Good
vsrb1960_428	vsr	0.1247	0.115877	Good
hybAb2996_923	hybA	0.494991	0.45997	Good
bioDb0778_421	bioD	-0.341212	-0.317071	Good
ribDb0414_604	ribD	0.616095	0.572505	Good
yjaAb4011_162	yjaA	-1.28552	-1.19457	Good
ulaEb4197_532	ulaE	-0.334329	-0.310675	Good
ampCb4150_625	ampC	0.319573	0.296962	Good
leuBb0073_689	leuB	-1.14996	-1.0686	Good
dacBb3182_428	dacB	-0.367922	-0.341891	Good
sgrRb0069_431	sgrR	-1.48648	-1.38131	Good
feoBb3409_34	feoB	-0.750719	-0.697605	Good
yfjMb2629_166	yfjM	-0.456297	-0.424014	Good
yeeYb2015_532	yeeY	-0.382265	-0.355219	Good
dksAb0145_79	dksA	-2.01627	-1.87362	Bad
lsrKb1511_329	lsrK	0.150589	0.139934	Good
ftsEb3463_255	ftsE	-0.256907	-0.23873	Good
citTb0612_1062	citT	-0.257172	-0.238976	Good
amtBb0451_890	amtB	-0.239001	-0.222091	Good
tsrb4355_972	tsr	0.230386	0.214086	Good
uxuAb4322_27	uxuA	0.204371	0.189912	Good
wcaGb2052_456	wcaG	0.505043	0.46931	Good
cddb2143_101	cdd	0.649753	0.603782	Good
acpHb0404_210	acpH	1.73818	1.61521	Good
kdpAb0698_262	kdpA	0.140235	0.130313	Good
uxuAb4322_28	uxuA	-1.3999	-1.30085	Good
allEb0515_30	allE	0.600817	0.558309	Good
hisAb2024_128	hisA	-4.04007	-3.75424	Good
nudCb3996_589	nudC	-0.180922	-0.168121	Good
flhBb1880_630	flhB	-0.88791	-0.82509	Good
nudCb3996_583	nudC	0.856894	0.796268	Good
ydeEb1534_195	ydeE	1.11527	1.03636	Good
yhhQb3471_305	yhhQ	2.43616	2.2638	Good
nadBb2574_1115	nadB	0.707059	0.657034	Good
ftsXb3462_124	ftsX	-0.951894	-0.884547	Bad
eutHb2452_683	eutH	-0.399067	-0.370832	Good
rsfSb0637_261	rsfS	-1.03144	-0.958466	Bad
yqhAb3002_353	yqhA	-1.32351	-1.22987	Good
yeiGb2154_179	yeiG	-1.29072	-1.1994	Good
gntKb3437_15	gntK	1.14016	1.05949	Good
fesb0585_1080	fes	-0.0749301	-0.0696287	Good
ydgIb1605_323	ydgI	-0.740803	-0.688391	Good
leuEb1798_551	leuE	-0.211864	-0.196874	Good
ydcKb1428_456	ydcK	-0.192992	-0.179337	Good
tolRb0738_302	tolR	-0.294143	-0.273332	Bad
yfaDb2244_5	yfaD	-0.739881	-0.687534	Good
yafWb0246_260	yafW	0.12528	0.116416	Good
ycbLb0927_387	ycbL	0.172628	0.160415	Good
hchAb1967_598	hchA	1.46657	1.36281	Good
rfbBb2041_1043	rfbB	0.125902	0.116994	Good
ybiWb0823_79	ybiW	0.97699	0.907867	Good
efpb4147_182	efp	-0.212703	-0.197654	Good
envCb3613_901	envC	-1.09195	-1.01469	Bad
treRb4241_323	treR	-1.26544	-1.17591	Good
moaCb0783_15	moaC	-2.3037	-2.14071	Good
menEb2260_1037	menE	-1.71304	-1.59184	Good
glpFb3927_27	glpF	-0.37954	-0.352687	Good
yciGb1259_5	yciG	-1.50234	-1.39605	Good
ybjTb0869_687	ybjT	-0.147921	-0.137456	Good
xapBb2406_723	xapB	1.91411	1.77868	Good
hycDb2722_109	hycD	1.75722	1.6329	Good
betIb0313_533	betI	1.03649	0.963154	Good
citBb0620_482	citB	-0.517065	-0.480483	Good
wzcb2060_1014	wzc	0.598021	0.55571	Good
ybcIb0527_478	ybcI	-1.02445	-0.951972	Good
yijFb3944_337	yijF	1.20338	1.11824	Good
hchAb1967_627	hchA	-0.70162	-0.651979	Good
lntb0657_720	lnt	0.255625	0.237539	Bad
yhcDb3216_52	yhcD	-1.40844	-1.30879	Good
yhcDb3216_50	yhcD	0.258018	0.239763	Good
yhcDb3216_51	yhcD	0.41589	0.386465	Good
yehSb2124_321	yehS	-0.387571	-0.36015	Good
glxKb0514_646	glxK	-0.659944	-0.613252	Good
nlpEb0192_637	nlpE	2.34394	2.17811	Good
hyaEb0976_61	hyaE	0.21833	0.202883	Good
yfiNb2604_534	yfiN	-0.397955	-0.369799	Good
hcaTb2536_786	hcaT	1.27524	1.18502	Good
exuRb3094_594	exuR	-0.61355	-0.570141	Good
trmLb3606_319	trmL	0.683857	0.635473	Good
mngAb0731_1293	mngA	1.48626	1.3811	Good
[truncated: 46,309 more rows]
