# Supplementary material for: Pooled CRISPR interference screening enables genome-scale functional genomics study in bacteria with superior performance
Source: Nat Commun. 2018 Jun 26;9:2475. doi: 10.1038/s41467-018-04899-x (PMC6018678; doi:10.1038/s41467-018-04899-x)
Supplement: Supplementary file 11 — Supplementary Data 8 [file 41467_2018_4899_MOESM11_ESM.xlsx]

## Sheet: amino acid addition
sgRNA	gene	sgRNA fitness	Z score	Quality
gspKb3332_817	gspK	-3.04918	-4.17377	Good
intRb1345_13	intR	-0.181659	-0.248658	Good
yhbJb3205_520	yhbJ	0.120176	0.164498	Good
yeaPb1794_399	yeaP	-1.26006	-1.72479	Good
ycdTb1025_1059	ycdT	-0.700157	-0.958388	Good
dsdXb2365_446	dsdX	-1.07665	-1.47374	Good
xylBb3564_1145	xylB	-0.298752	-0.408937	Good
ydbLb1383_164	ydbL	0.419503	0.574223	Good
norVb2710_678	norV	-0.419447	-0.574146	Good
lacZb0344_1683	lacZ	-1.22347	-1.67471	Good
cyaYb3807_207	cyaY	0.0852196	0.11665	Good
ycjRb1314_439	ycjR	-0.505166	-0.691481	Good
purPb3714_956	purP	-1.36177	-1.86402	Good
dinBb0231_65	dinB	0.828492	1.13405	Good
hisFb2025_21	hisF	0.42642	0.583692	Good
mdtAb2074_62	mdtA	-1.11192	-1.52201	Good
ydjGb1771_13	ydjG	-0.275819	-0.377546	Good
alaCb2379_71	alaC	-0.620161	-0.848888	Good
iclRb4018_318	iclR	-0.163737	-0.224127	Good
yegEb2067_90	yegE	-0.43373	-0.593697	Good
cysSb0526_697	cysS	-3.02047	-4.13447	Bad
yejEb2179_859	yejE	-0.137658	-0.188429	Good
fhuCb0151_119	fhuC	-0.490275	-0.671097	Good
cspBb1557_131	cspB	0.724937	0.992307	Good
ybaBb0471_156	ybaB	0.228277	0.31247	Good
phoQb1129_1253	phoQ	0.0666192	0.0911896	Good
kdpCb0696_77	kdpC	-0.845374	-1.15716	Good
fumBb4122_56	fumB	-1.11545	-1.52685	Good
nikRb3481_116	nikR	0.496287	0.679326	Good
yddGb1473_570	yddG	-0.150914	-0.206574	Good
livKb3458_708	livK	-1.59287	-2.18035	Bad
yfgHb2505_461	yfgH	0.586823	0.803254	Good
yggXb2962_186	yggX	-0.136579	-0.186952	Good
allCb0516_897	allC	0.291488	0.398994	Good
yjjKb4391_111	yjjK	-0.216924	-0.296929	Good
mlaDb3193_524	mlaD	-0.507908	-0.695234	Good
ansPb1453_48	ansP	-0.7184	-0.983359	Good
relAb2784_1270	relA	1.41886	1.94217	Good
selDb1764_1006	selD	0.478418	0.654867	Good
yjjJb4385_187	yjjJ	-0.688005	-0.941754	Good
nsrRb4178_114	nsrR	0.787451	1.07788	Good
nsrRb4178_113	nsrR	0.49485	0.677359	Good
fepEb0587_387	fepE	-0.0128794	-0.0176295	Good
yliEb0833_277	yliE	-0.367267	-0.502722	Good
yihYb3886_485	yihY	0.109829	0.150336	Good
yfeOb2389_599	yfeO	1.15972	1.58744	Good
clcAb0155_226	clcA	0.464521	0.635845	Good
hcaEb2538_427	hcaE	-1.20005	-1.64265	Good
yceAb1055_4	yceA	-0.210385	-0.287979	Good
agaDb3140_202	agaD	1.11414	1.52506	Good
yejKb2186_146	yejK	0.0513893	0.0703426	Good
nanCb4311_347	nanC	-0.44344	-0.606989	Good
gfcCb0985_708	gfcC	-0.193924	-0.265446	Bad
dsbAb3860_508	dsbA	0.106413	0.14566	Good
glmMb3176_273	glmM	-0.0625684	-0.0856447	Good
amiAb2435_68	amiA	0.0864421	0.118324	Good
gpsAb3608_69	gpsA	-2.3181	-3.17305	Good
melRb4118_561	melR	0.00281195	0.00384905	Good
ppdAb2826_132	ppdA	1.30968	1.79271	Good
ycbVb0943_402	ycbV	0.985196	1.34855	Good
ypjJb4548_147	ypjJ	-1.04147	-1.42558	Good
rlmDb2785_926	rlmD	-1.82628	-2.49985	Good
yajGb0434_512	yajG	0.0350803	0.0480186	Good
ampGb0433_1319	ampG	-0.946921	-1.29616	Good
ydhXb1671_471	ydhX	-0.0544767	-0.0745687	Good
frwAb3947_781	frwA	-0.592307	-0.810761	Good
fhuBb0153_1783	fhuB	-0.782155	-1.07063	Good
purUb1232_241	purU	-0.00726637	-0.00994634	Good
dppCb3542_581	dppC	-0.375802	-0.514405	Good
mlaDb3193_112	mlaD	0.688699	0.942704	Good
ygdHb2795_548	ygdH	-3.24619	-4.44344	Good
ygjPb3085_375	ygjP	-0.610191	-0.835241	Good
arnCb2254_494	arnC	-0.396856	-0.543223	Good
gorb3500_435	gor	0.623052	0.852845	Good
galEb0759_553	galE	-0.173119	-0.236968	Good
palb0741_423	pal	-1.58232	-2.1659	Bad
sodAb3908_86	sodA	0.346525	0.47433	Good
malSb3571_494	malS	0.91642	1.25441	Good
yneJb1526_296	yneJ	-0.125718	-0.172085	Good
mdhb3236_39	mdh	1.01232	1.38569	Good
kduDb2842_466	kduD	0.488267	0.668348	Good
dcdb2065_252	dcd	-0.00790831	-0.010825	Bad
yaiAb0389_13	yaiA	-0.582672	-0.797572	Good
ycfTb1115_950	ycfT	-2.78739	-3.81543	Good
pabAb3360_48	pabA	-0.459716	-0.629268	Good
atpHb3735_338	atpH	-1.09063	-1.49288	Good
sixAb2340_35	sixA	-3.64372	-4.9876	Bad
yhaMb4470_740	yhaM	-0.0159622	-0.0218493	Good
gntTb3415_1034	gntT	0.366956	0.502296	Good
sgcAb4302_233	sgcA	0.91071	1.2466	Good
mrcAb3396_1371	mrcA	0.599917	0.821177	Good
hcaDb2542_861	hcaD	-0.753441	-1.03132	Good
katGb3942_95	katG	-0.18244	-0.249727	Good
frsAb0239_493	frsA	-0.0784254	-0.10735	Good
hcaFb2539_216	hcaF	-0.944772	-1.29322	Good
yjfCb4186_1027	yjfC	-1.16697	-1.59736	Good
yeaJb1786_38	yeaJ	-1.14503	-1.56734	Good
ydjFb1770_296	ydjF	0.537597	0.735873	Good
argAb2818_668	argA	-1.26519	-1.73182	Bad
xerDb2894_483	xerD	-0.50336	-0.689008	Good
smpBb2620_261	smpB	-1.60744	-2.2003	Bad
ypdEb2384_342	ypdE	0.0561762	0.076895	Good
yqiCb3042_135	yqiC	-1.08442	-1.48437	Good
moaCb0783_317	moaC	0.176584	0.241712	Good
ibpAb3687_297	ibpA	-0.74332	-1.01747	Good
polAb3863_126	polA	-1.41891	-1.94223	Bad
ugpQb3449_19	ugpQ	0.379222	0.519086	Good
rplEb3308_85	rplE	-1.44648	-1.97997	Bad
ugpQb3449_13	ugpQ	0.809722	1.10836	Good
narUb1469_1187	narU	-0.361174	-0.494382	Good
rutEb1008_171	rutE	-0.554646	-0.759209	Good
btuBb3966_50	btuB	0.238392	0.326315	Good
bamCb2477_617	bamC	-0.816277	-1.11734	Good
cynTb0339_416	cynT	0.513585	0.703005	Good
glgPb3428_97	glgP	0.240599	0.329336	Good
acnBb0118_839	acnB	-0.503209	-0.688802	Bad
adhEb1241_1642	adhE	0.655504	0.897266	Good
potCb1124_51	potC	0.428279	0.586236	Good
yhdEb3248_416	yhdE	0.387119	0.529895	Good
envZb3404_869	envZ	0.403942	0.552923	Good
yibBb3618_178	yibB	0.214484	0.29359	Bad
yffQb2448_249	yffQ	0.778629	1.0658	Good
yadEb0130_56	yadE	-0.953403	-1.30504	Good
ybhDb0768_819	ybhD	0.343461	0.470135	Good
ydaMb1341_938	ydaM	0.385697	0.527949	Good
yqhCb3010_78	yqhC	0.683141	0.935095	Good
rtcAb4475_606	rtcA	-1.24828	-1.70867	Good
ycaNb0900_358	ycaN	0.713665	0.976878	Good
dctRb3507_38	dctR	0.0924625	0.126564	Good
treCb4239_1217	treC	0.516269	0.706679	Good
gmrb1285_1130	gmr	0.137777	0.188592	Good
mhpEb0352_140	mhpE	0.0232171	0.03178	Good
yicNb3663_65	yicN	-0.42202	-0.577669	Good
msbAb0914_526	msbA	0.230641	0.315706	Good
fadKb1701_903	fadK	-0.325634	-0.445734	Good
yfeRb2409_836	yfeR	-0.926093	-1.26765	Good
fliOb1947_248	fliO	-2.03448	-2.78484	Good
paaHb1395_701	paaH	-0.452529	-0.61943	Good
pgaDb1021_194	pgaD	0.131568	0.180092	Good
adiYb4116_283	adiY	-0.344363	-0.471371	Good
nuoHb2282_740	nuoH	1.09808	1.50307	Good
dsbEb2195_166	dsbE	-1.15939	-1.58699	Good
allSb0504_802	allS	-0.764188	-1.04603	Good
lacZb0344_142	lacZ	-0.67126	-0.918833	Good
lacZb0344_141	lacZ	-0.609809	-0.834718	Good
lacZb0344_146	lacZ	1.10667	1.51483	Good
anmKb1640_544	anmK	-1.43178	-1.95985	Good
fliHb1940_629	fliH	-0.895303	-1.22551	Good
bamDb2595_409	bamD	0.0168696	0.0230914	Good
dacAb0632_17	dacA	-0.436832	-0.597943	Good
yjfMb4185_512	yjfM	0.310807	0.425438	Good
yggIb2944_137	yggI	-3.04357	-4.1661	Good
ebgCb3077_164	ebgC	1.11076	1.52043	Good
slpb3506_517	slp	0.513745	0.703224	Good
yhjYb3548_250	yhjY	-0.652099	-0.892605	Good
prcb1830_1747	prc	-0.607205	-0.831154	Bad
chbRb1735_511	chbR	-0.830028	-1.13616	Good
yeiIb2160_707	yeiI	0.757282	1.03658	Good
casBb2759_136	casB	-0.98735	-1.3515	Good
rhlBb3780_794	rhlB	-0.0925762	-0.12672	Good
prfCb4375_1115	prfC	-0.502271	-0.687518	Good
kdpCb0696_113	kdpC	0.291071	0.398423	Good
mutHb2831_421	mutH	0.127568	0.174617	Good
cysMb2421_512	cysM	0.00746302	0.0102155	Good
yjiCb4325_257	yjiC	0.168549	0.230712	Good
uidCb1615_739	uidC	0.0517456	0.0708304	Good
dsbEb2195_294	dsbE	-0.349486	-0.478383	Good
envZb3404_281	envZ	-0.615108	-0.841971	Good
eutLb2439_535	eutL	-0.430745	-0.589612	Good
aaeRb3243_388	aaeR	0.547772	0.749801	Good
yhbYb3180_155	yhbY	-0.980398	-1.34199	Good
ycbJb0919_312	ycbJ	-0.207445	-0.283955	Good
dmlRb1799_571	dmlR	0.373963	0.511887	Good
nlpCb1708_410	nlpC	-0.739614	-1.0124	Good
metCb3008_710	metC	-0.761566	-1.04245	Good
agaCb3139_196	agaC	0.41845	0.572782	Good
arsCb3503_146	arsC	-1.45984	-1.99825	Good
insQb1432_163	insQ	1.09929	1.50473	Good
dppCb3542_689	dppC	-0.219698	-0.300727	Good
ilvBb3671_171	ilvB	-0.00891789	-0.012207	Good
hyaAb0972_716	hyaA	-0.0522261	-0.0714881	Good
zapBb3928_218	zapB	-0.198913	-0.272275	Good
zapBb3928_219	zapB	0.42973	0.588222	Good
dsdAb2366_1175	dsdA	-0.0516397	-0.0706854	Good
sfmDb0532_28	sfmD	-0.266283	-0.364492	Good
hycFb2720_496	hycF	-0.558843	-0.764955	Good
hisMb2307_617	hisM	-0.173038	-0.236857	Good
yqeFb2844_743	yqeF	0.140708	0.192604	Good
ydjAb1765_30	ydjA	-1.17235	-1.60473	Good
yfjYb2644_222	yfjY	0.15099	0.206678	Good
kbaYb3137_332	kbaY	-0.123108	-0.168512	Good
yfdEb2371_700	yfdE	-0.132608	-0.181516	Good
dcuBb4123_488	dcuB	-1.76368	-2.41416	Good
coaAb3974_315	coaA	-0.612083	-0.83783	Good
hisCb2021_8	hisC	0.20901	0.286096	Good
lhgOb2660_555	lhgO	0.449102	0.61474	Good
azoRb1412_338	azoR	-0.458206	-0.627201	Good
ybeXb0658_612	ybeX	1.09793	1.50287	Good
gldAb3945_955	gldA	-0.0773574	-0.105888	Good
cblb1987_695	cbl	0.0852219	0.116653	Good
ilvNb3670_81	ilvN	-0.337706	-0.462259	Good
rsmEb2946_71	rsmE	0.362109	0.495661	Good
ydeNb1498_1408	ydeN	-0.243593	-0.333435	Good
spoTb3650_1825	spoT	0.0387669	0.0530649	Bad
ilvIb0077_625	ilvI	-0.674202	-0.92286	Good
idib2889_87	idi	0.827393	1.13255	Good
atpCb3731_121	atpC	-1.34823	-1.84548	Good
glcBb2976_1071	glcB	0.49535	0.678044	Good
yebGb1848_238	yebG	-0.251417	-0.344144	Good
yebGb1848_237	yebG	0.352308	0.482246	Good
yebGb1848_236	yebG	-0.00548573	-0.00750897	Good
pncBb0931_602	pncB	0.551781	0.755288	Good
agaVb3133_21	agaV	-0.327354	-0.448088	Good
yiePb3755_506	yieP	-1.9082	-2.61198	Good
frvRb3897_472	frvR	-1.34238	-1.83748	Good
caiDb0036_24	caiD	-0.158786	-0.217349	Good
yciHb1282_70	yciH	-0.142553	-0.195129	Good
ynjEb1757_991	ynjE	-1.41306	-1.93422	Good
caiDb0036_23	caiD	0.600157	0.821505	Good
fiub0805_2235	fiu	-0.625779	-0.856578	Good
ybhHb0769_766	ybhH	-0.429202	-0.5875	Good
ycaDb0898_230	ycaD	-1.47412	-2.0178	Good
eamBb2578_310	eamB	0.106837	0.14624	Good
yajQb0426_131	yajQ	0.637295	0.872342	Good
tauAb0365_231	tauA	-0.340109	-0.465547	Good
fixBb0042_416	fixB	-0.077007	-0.105409	Good
intEb1140_647	intE	0.253845	0.347468	Good
scpCb2920_1109	scpC	-0.400465	-0.548164	Good
ahrb4269_440	ahr	0.27188	0.372155	Good
ygbTb2755_47	ygbT	-0.071485	-0.09785	Good
ykfMb4586_399	ykfM	0.220636	0.302011	Good
codBb0336_902	codB	-0.227237	-0.311046	Good
cysKb2414_57	cysK	-0.0976261	-0.133632	Good
helDb0962_1753	helD	0.113822	0.155802	Good
caiBb0038_74	caiB	0.390083	0.533953	Good
yphGb2549_764	yphG	-0.186471	-0.255245	Good
sfmFb0534_329	sfmF	0.185902	0.254466	Good
psiFb0384_155	psiF	0.375669	0.514223	Good
yahGb0321_1073	yahG	0.276871	0.378986	Good
hsdMb4349_213	hsdM	0.215585	0.295096	Good
yidBb3698_149	yidB	0.433372	0.593208	Good
bioDb0778_277	bioD	-1.01617	-1.39095	Good
yicJb3657_371	yicJ	0.401219	0.549196	Good
gudDb2787_1186	gudD	-0.470369	-0.643849	Good
ybdHb0599_4	ybdH	-0.48916	-0.669571	Good
yciNb1273_20	yciN	0.00534421	0.00731525	Good
yddBb1495_884	yddB	0.260344	0.356363	Good
folCb2315_859	folC	-0.108725	-0.148825	Good
ydiPb1696_47	ydiP	-0.88517	-1.21164	Good
lexAb4043_118	lexA	0.596853	0.816983	Good
glpTb2240_93	glpT	-1.91787	-2.62521	Good
sapBb1293_246	sapB	0.234483	0.320965	Good
yebKb1853_608	yebK	0.593088	0.81183	Good
nupXb2161_1146	nupX	0.0124821	0.0170858	Good
hypDb2729_1082	hypD	-0.213019	-0.291585	Good
glyAb2551_430	glyA	-0.748156	-1.02409	Good
nanRb3226_76	nanR	-0.293192	-0.401327	Good
thiHb3990_51	thiH	-0.336298	-0.46033	Good
nupXb2161_1141	nupX	-0.126428	-0.173057	Good
hemYb3802_460	hemY	-0.579547	-0.793294	Good
purKb0522_167	purK	-5.20685	-7.12722	Good
yfaEb2236_196	yfaE	-1.37169	-1.8776	Good
wzbb2061_339	wzb	0.574996	0.787065	Good
uhpAb3669_380	uhpA	-0.244077	-0.334096	Good
ydhCb1660_401	ydhC	0.423808	0.580116	Good
xylEb4031_8	xylE	0.056678	0.0775819	Good
pcnBb0143_27	pcnB	0.0527844	0.0722522	Good
bepAb2494_792	bepA	0.910969	1.24695	Good
fdnGb1474_80	fdnG	0.244865	0.335176	Good
fdnGb1474_81	fdnG	0.135189	0.185049	Good
fdnGb1474_82	fdnG	0.0344344	0.0471344	Good
dsbBb1185_202	dsbB	-0.633641	-0.867339	Good
rlmMb2806_427	rlmM	-0.0172161	-0.0235658	Good
ydeOb1499_679	ydeO	-0.0521572	-0.0713937	Good
yghQb2983_268	yghQ	-0.429076	-0.587327	Good
yccAb0970_462	yccA	0.695345	0.951801	Good
argBb3959_440	argB	-1.88885	-2.5855	Good
yeaWb1802_176	yeaW	-0.116632	-0.159648	Good
speAb2938_813	speA	0.340838	0.466545	Good
yedIb1958_823	yedI	-0.234495	-0.320981	Good
torTb0994_960	torT	-0.173863	-0.237987	Good
corAb3816_625	corA	-0.22684	-0.310503	Good
yfiHb2593_314	yfiH	-0.952529	-1.30384	Good
dsbCb2893_208	dsbC	1.28168	1.75439	Good
fbaAb2925_653	fbaA	-0.563063	-0.770731	Good
citGb0613_708	citG	-0.478575	-0.655083	Good
glgBb3432_1560	glgB	0.144718	0.198092	Good
mdfAb0842_787	mdfA	-0.0513772	-0.0703261	Good
citTb0612_526	citT	0.141174	0.193242	Good
djlBb0646_852	djlB	0.566865	0.775935	Good
ygeYb2872_416	ygeY	0.435731	0.596436	Good
yeeRb2001_828	yeeR	-0.433463	-0.593332	Good
rprAb4431_80	rprA	-0.18853	-0.258063	Good
rprAb4431_81	rprA	-1.7401	-2.38188	Good
NC_372	0	-0.879046	-1.20325	Good
moaCb0783_95	moaC	-2.41089	-3.30006	Good
NC_374	0	-0.85221	-1.16652	Good
sgcXb4305_170	sgcX	0.554748	0.759349	Good
manYb1818_717	manY	0.598224	0.81886	Good
NC_377	0	-0.537478	-0.73571	Good
rngb3247_515	rng	-0.858673	-1.17537	Good
dcuSb4125_593	dcuS	-0.0151439	-0.0207293	Good
patDb1444_274	patD	-0.937217	-1.28288	Good
lpxMb1855_790	lpxM	-0.340797	-0.466489	Good
yagIb0272_546	yagI	-0.178702	-0.24461	Good
ymfEb1138_269	ymfE	-1.87226	-2.56278	Good
glpGb3424_776	glpG	-0.153999	-0.210796	Bad
mhpDb0350_339	mhpD	1.14713	1.57021	Good
potEb0692_891	potE	0.525238	0.718956	Good
atpAb3734_134	atpA	-1.67607	-2.29423	Good
glnHb0811_633	glnH	-0.541992	-0.741889	Good
cddb2143_185	cdd	0.291128	0.398501	Good
csgEb1039_120	csgE	0.253566	0.347086	Good
trkAb3290_1353	trkA	0.16303	0.223159	Good
melRb4118_602	melR	0.159313	0.21807	Good
ybhFb0794_61	ybhF	0.443004	0.606392	Good
ybhFb0794_62	ybhF	-0.469497	-0.642656	Good
yciEb1257_422	yciE	-0.0918731	-0.125758	Good
alsAb4087_815	alsA	0.0105097	0.0143858	Good
lpxCb0096_684	lpxC	0.479324	0.656108	Bad
yfcHb2304_391	yfcH	-0.660978	-0.904759	Good
yeiWb4502_62	yeiW	-0.28654	-0.392221	Good
rihCb0030_592	rihC	0.579347	0.79302	Good
yafWb0246_267	yafW	0.626136	0.857066	Good
abgRb1339_812	abgR	0.22327	0.305616	Good
epmBb4146_384	epmB	-0.652381	-0.89299	Good
sseAb2521_559	sseA	0.439069	0.601006	Good
alpAb2624_37	alpA	-3.44869	-4.72063	Good
proQb1831_572	proQ	-0.320711	-0.438994	Bad
yjcZb4110_686	yjcZ	-0.94648	-1.29556	Bad
ycbLb0927_306	ycbL	0.632735	0.866099	Good
hyfHb2488_386	hyfH	0.0873822	0.11961	Good
topAb1274_259	topA	0.845549	1.1574	Good
rutFb1007_407	rutF	0.255078	0.349155	Good
narIb1227_345	narI	0.27564	0.377301	Good
lplTb2835_230	lplT	0.0191888	0.026266	Good
yeaJb1786_341	yeaJ	-0.575332	-0.787525	Good
hyfGb2487_1008	hyfG	1.25807	1.72207	Good
fliTb1926_173	fliT	0.285213	0.390404	Good
setCb3659_411	setC	0.213821	0.292683	Good
citBb0620_401	citB	-0.359019	-0.491432	Good
pfkBb1723_424	pfkB	0.246044	0.336789	Good
treAb1197_9	treA	0.419146	0.573735	Good
kdpDb0695_134	kdpD	-0.20837	-0.28522	Good
yadKb0136_220	yadK	0.596353	0.816299	Good
bioDb0778_23	bioD	-1.25509	-1.71799	Good
aceBb4014_668	aceB	0.256339	0.350882	Good
rfbAb2039_574	rfbA	1.04426	1.4294	Good
dgoAb4477_316	dgoA	1.17525	1.60871	Good
yhaCb3121_284	yhaC	0.00397362	0.00543917	Good
ybhIb0770_938	ybhI	-1.12634	-1.54175	Good
araCb0064_22	araC	-0.403174	-0.551872	Good
araCb0064_24	araC	0.171315	0.2345	Good
rihCb0030_330	rihC	0.170794	0.233786	Good
qseBb3025_57	qseB	-0.870478	-1.19153	Good
rluBb1269_543	rluB	-1.05891	-1.44946	Good
dosPb1489_1475	dosP	0.493349	0.675305	Good
mdtPb4080_166	mdtP	-0.722405	-0.988842	Good
pflAb0902_125	pflA	-0.146972	-0.201178	Good
gspCb3324_19	gspC	-0.212846	-0.291348	Good
rpoEb2573_62	rpoE	-0.396712	-0.543027	Bad
puuBb1301_32	puuB	-0.321815	-0.440506	Good
bdcRb4251_195	bdcR	-0.258534	-0.353887	Good
glsBb1524_299	glsB	-0.742622	-1.01651	Good
yfdFb2345_7	yfdF	-1.53477	-2.10083	Good
ybdRb0608_661	ybdR	0.997136	1.3649	Bad
uvrCb1913_1100	uvrC	0.641085	0.877528	Good
dcrBb3472_362	dcrB	-0.803014	-1.09918	Good
yjdFb4121_334	yjdF	-0.10168	-0.139181	Good
ycaMb0899_1399	ycaM	-0.144959	-0.198422	Good
garKb3124_17	garK	-0.869905	-1.19074	Good
adiAb4117_1760	adiA	-0.9395	-1.286	Good
preTb2146_545	preT	0.0393846	0.0539104	Good
garKb3124_18	garK	0.188844	0.258493	Good
yeiEb2157_202	yeiE	-0.0601516	-0.0823366	Good
pqqLb1494_1161	pqqL	-0.00659557	-0.00902814	Good
ybjCb0850_215	ybjC	-0.839144	-1.14864	Bad
ybjCb0850_216	ybjC	0.333582	0.456613	Good
narHb1225_1313	narH	-0.277084	-0.379278	Good
phnMb4095_641	phnM	-1.01523	-1.38967	Bad
bepAb2494_675	bepA	0.157445	0.215514	Good
chbFb1734_473	chbF	-1.30383	-1.7847	Good
pepEb4021_111	pepE	-0.238449	-0.326393	Good
pmbAb4235_913	pmbA	-0.74329	-1.01743	Good
fhuDb0152_352	fhuD	0.792218	1.0844	Good
glxRb0509_773	glxR	0.587349	0.803973	Good
motAb1890_62	motA	-0.433097	-0.59283	Good
ttcAb1344_633	ttcA	-1.38073	-1.88997	Good
csiEb2535_246	csiE	0.523326	0.716339	Good
deoBb4383_1148	deoB	0.171155	0.23428	Good
ybgKb0712_66	ybgK	-0.460863	-0.630837	Good
yedIb1958_255	yedI	-2.1709	-2.97157	Good
gstBb0838_386	gstB	-1.03797	-1.42079	Good
yafQb0225_224	yafQ	-0.130724	-0.178938	Good
stfRb1372_205	stfR	0.447557	0.612625	Good
secFb0409_845	secF	0.00696536	0.00953432	Bad
ygiWb3024_36	ygiW	-0.87553	-1.19844	Good
yhjYb3548_146	yhjY	-0.31435	-0.430288	Good
gcvAb2808_766	gcvA	-0.660852	-0.904587	Good
mdtGb1053_86	mdtG	0.861007	1.17856	Good
rpoEb2573_496	rpoE	-2.60423	-3.56472	Good
yahFb0320_665	yahF	-0.481192	-0.658665	Good
gltKb0653_23	gltK	-2.22439	-3.04478	Good
hscCb0650_337	hscC	0.38157	0.522299	Good
thiLb0417_30	thiL	-0.101704	-0.139215	Good
yafVb0219_439	yafV	-0.756139	-1.03502	Good
ompXb0814_344	ompX	-1.04282	-1.42743	Good
fliTb1926_6	fliT	0.172247	0.235775	Good
atpBb3738_180	atpB	-1.87829	-2.57104	Good
ydhPb1657_416	ydhP	-0.0398269	-0.0545158	Good
yehBb2109_77	yehB	-0.809025	-1.10741	Good
yhcHb3221_28	yhcH	-0.0599625	-0.0820778	Good
glpBb2242_901	glpB	-1.24943	-1.71025	Good
yqjCb3097_47	yqjC	0.319193	0.436917	Good
mdlAb0448_68	mdlA	0.107114	0.146619	Good
ygjQb3086_479	ygjQ	0.254221	0.347982	Good
yfdQb2360_323	yfdQ	-2.6008	-3.56002	Good
rffGb3788_136	rffG	-0.641283	-0.877799	Good
bcsEb3536_158	bcsE	-0.455966	-0.624135	Good
yfjLb2628_1559	yfjL	-0.0902443	-0.123528	Good
btuFb0158_460	btuF	0.235569	0.322451	Good
cbrAb3690_36	cbrA	0.395228	0.540995	Good
cbrAb3690_37	cbrA	-0.0521972	-0.0714484	Good
yhfAb3356_50	yhfA	0.18434	0.252328	Good
mhpDb0350_610	mhpD	0.960543	1.31481	Good
fepBb0592_797	fepB	0.13038	0.178467	Good
pyrEb3642_18	pyrE	-3.85226	-5.27304	Good
srlAb2702_48	srlA	-0.496915	-0.680187	Good
nrfEb4074_1344	nrfE	0.386571	0.529146	Good
mepSb2175_47	mepS	0.370859	0.507638	Good
mepSb2175_46	mepS	-0.190351	-0.260556	Good
yhaVb3130_207	yhaV	0.637652	0.87283	Good
prmBb2330_446	prmB	-0.189623	-0.259559	Good
yceDb1088_322	yceD	0.310807	0.425438	Bad
ygaPb2668_304	ygaP	-0.111707	-0.152906	Good
mntHb2392_966	mntH	0.354836	0.485706	Good
yfaLb2233_632	yfaL	0.590323	0.808045	Good
ygcEb2776_445	ygcE	-1.06369	-1.456	Good
ycbZb0955_37	ycbZ	0.27353	0.374412	Good
emrDb3673_796	emrD	0.339347	0.464505	Good
ypfNb4547_110	ypfN	0.0963583	0.131897	Good
sulAb0958_476	sulA	0.620546	0.849415	Good
yhfTb3377_884	yhfT	-0.934555	-1.27924	Good
sbmCb2009_385	sbmC	-0.2668	-0.3652	Good
ssuBb0933_132	ssuB	-0.818598	-1.12051	Good
adhPb1478_882	adhP	-1.11423	-1.52517	Good
yjjNb4358_308	yjjN	-0.110288	-0.150965	Good
ydeIb1536_310	ydeI	0.456848	0.625342	Good
baeRb2079_542	baeR	1.20009	1.64271	Good
narXb1222_572	narX	0.761768	1.04272	Good
miaAb4171_608	miaA	0.15873	0.217272	Good
guaBb2508_749	guaB	-1.43087	-1.9586	Good
araAb0062_1306	araA	-0.191604	-0.262271	Good
atoBb2224_1048	atoB	-0.283514	-0.388079	Good
chbCb1737_1017	chbC	0.747314	1.02294	Good
damb3387_100	dam	0.434412	0.594631	Good
yfeZb2433_58	yfeZ	0.48972	0.670338	Good
asmAb2064_1304	asmA	0.572452	0.783583	Good
eutNb2456_38	eutN	0.280312	0.383697	Good
paaXb1399_310	paaX	-0.219272	-0.300144	Good
ydaMb1341_1102	ydaM	0.381146	0.521719	Good
yieHb3715_115	yieH	-0.319384	-0.437179	Good
setCb3659_145	setC	-0.234812	-0.321415	Good
yhaMb4470_796	yhaM	0.146061	0.199931	Good
yehMb2120_78	yehM	-0.0548649	-0.0751001	Good
eutGb2453_989	eutG	-0.04213	-0.0576684	Good
xylFb3566_520	xylF	-0.112899	-0.154538	Good
sgcCb4304_553	sgcC	0.0570741	0.0781241	Good
yeeAb2008_45	yeeA	1.72389	2.35969	Good
gspFb3327_740	gspF	-0.952356	-1.3036	Good
yegXb2102_410	yegX	-1.17343	-1.60621	Good
wcaKb2045_24	wcaK	-1.27466	-1.74478	Good
thiGb3991_90	thiG	-4.01518	-5.49605	Good
uraAb2497_894	uraA	-0.505734	-0.692257	Good
recRb0472_358	recR	0.141982	0.194347	Good
srlAb2702_321	srlA	0.753128	1.0309	Good
cadAb4131_1193	cadA	0.230978	0.316167	Good
yjeNb4157_32	yjeN	-0.349621	-0.478568	Good
phrb0708_27	phr	0.49949	0.683711	Good
yeeSb2002_411	yeeS	0.191349	0.261921	Good
yciKb1271_13	yciK	0.48921	0.66964	Good
ybgDb0719_430	ybgD	1.10001	1.50571	Good
allCb0516_340	allC	-1.58818	-2.17394	Good
yhhNb3468_67	yhhN	-0.202191	-0.276763	Good
yfeHb2410_38	yfeH	0.0107518	0.0147172	Good
rlpAb0633_953	rlpA	0.230088	0.314949	Good
gadCb1492_1373	gadC	0.225454	0.308605	Good
rutFb1007_41	rutF	-0.300505	-0.411336	Good
uspCb1895_235	uspC	-0.335254	-0.458901	Good
pinRb1374_378	pinR	-0.854676	-1.1699	Good
puuRb1299_203	puuR	0.178527	0.24437	Good
yheTb3353_882	yheT	-0.504212	-0.690175	Good
rlmLb0948_1045	rlmL	1.03921	1.42249	Good
ptrAb2821_1628	ptrA	-0.656114	-0.898101	Good
mdtLb3710_908	mdtL	-1.63154	-2.23328	Good
cspFb1558_90	cspF	-0.328483	-0.449633	Good
sbmCb2009_176	sbmC	-0.436665	-0.597715	Good
rhsDb0497_2097	rhsD	-2.18824	-2.9953	Good
rsuAb2183_127	rsuA	0.0422926	0.0578909	Good
ygiDb3039_547	ygiD	0.0943471	0.129144	Good
yecMb1875_523	yecM	0.585425	0.80134	Good
clsBb0789_781	clsB	0.420224	0.57521	Good
osmCb1482_332	osmC	-1.51904	-2.07929	Good
yncEb1452_427	yncE	-0.32508	-0.444975	Good
yfeYb2432_47	yfeY	0.74589	1.02099	Good
hflCb4175_258	hflC	-0.400214	-0.54782	Good
pgpBb1278_603	pgpB	-0.263266	-0.360364	Good
ybhLb0786_609	ybhL	0.0608274	0.0832617	Good
malQb3416_48	malQ	0.800817	1.09617	Good
groLb4143_896	groL	-0.162435	-0.222343	Good
sapDb1291_131	sapD	0.110623	0.151423	Good
narUb1469_206	narU	-0.0672754	-0.0920877	Good
trkGb1363_45	trkG	-0.152536	-0.208794	Good
mutLb4170_44	mutL	-0.877554	-1.20121	Good
rnhBb0183_496	rnhB	-0.843254	-1.15426	Good
dcuDb3227_337	dcuD	-0.775552	-1.06159	Good
mtlAb3599_1625	mtlA	0.214036	0.292976	Good
flhCb1891_172	flhC	0.228853	0.313258	Good
hyfRb2491_1767	hyfR	0.196148	0.268491	Good
tpxb1324_117	tpx	-0.765178	-1.04739	Good
tdcAb3118_426	tdcA	0.173607	0.237636	Good
ygdDb2807_92	ygdD	0.00239639	0.00328022	Good
tnaBb3709_830	tnaB	1.28982	1.76553	Good
ydeEb1534_725	ydeE	1.52304	2.08477	Good
rnab0611_114	rna	1.70048	2.32764	Bad
feoCb3410_60	feoC	0.480725	0.658025	Good
marRb1530_231	marR	0.212573	0.290973	Good
fieFb3915_676	fieF	-0.579359	-0.793037	Good
yigMb3827_272	yigM	-0.19381	-0.265291	Good
sxyb0959_368	sxy	-0.306012	-0.418875	Good
feoCb3410_69	feoC	-1.24661	-1.70639	Good
ubiCb4039_340	ubiC	-0.187449	-0.256583	Good
rpsSb3316_105	rpsS	1.12128	1.53483	Good
ecpDb0290_1388	ecpD	-0.0799916	-0.109494	Good
nagZb1107_785	nagZ	0.711041	0.973286	Good
ybhSb0793_599	ybhS	1.5109	2.06815	Good
acpTb3475_516	acpT	0.538101	0.736562	Good
exoXb1844_494	exoX	-0.273462	-0.374319	Good
artQb0862_209	artQ	0.490922	0.671983	Good
ybhQb0791_184	ybhQ	0.202678	0.277429	Good
deoCb4381_650	deoC	-0.0362199	-0.0495784	Good
ybhQb0791_183	ybhQ	-0.285075	-0.390216	Good
ybhQb0791_180	ybhQ	-2.0576	-2.81648	Good
cadCb4133_748	cadC	-0.0285199	-0.0390386	Good
serCb0907_487	serC	-2.67016	-3.65496	Good
mltBb2701_962	mltB	-0.336721	-0.46091	Good
xdhBb2867_827	xdhB	-0.141619	-0.193851	Good
higBb3083_284	higB	-0.772956	-1.05804	Good
dusBb3260_672	dusB	2.21404	3.03062	Good
yiaNb3578_1000	yiaN	0.482303	0.660186	Good
ybhJb0771_1867	ybhJ	-0.23075	-0.315855	Good
ygiCb3038_615	ygiC	-1.11035	-1.51987	Good
rsxBb1628_283	rsxB	-1.70407	-2.33256	Bad
ygiSb3020_1325	ygiS	-0.297162	-0.406761	Good
entCb0593_932	entC	0.331918	0.454336	Good
yggUb2953_135	yggU	0.518451	0.709665	Good
yqhDb3011_437	yqhD	0.380435	0.520746	Good
ybaPb0482_552	ybaP	-0.57999	-0.793901	Good
rffGb3788_956	rffG	-2.89684	-3.96525	Good
yfjTb2637_287	yfjT	-0.441497	-0.604329	Good
gfcDb0984_1491	gfcD	0.196935	0.269568	Good
ybiPb0815_312	ybiP	-0.539598	-0.738612	Good
uxuRb4324_338	uxuR	0.990071	1.35523	Good
bamEb2617_199	bamE	-0.560426	-0.767121	Good
ydiMb1690_984	ydiM	-0.10278	-0.140687	Good
bamEb2617_194	bamE	-1.38847	-1.90056	Good
ydiJb1687_107	ydiJ	-0.404778	-0.554067	Good
argRb3237_204	argR	0.321116	0.439549	Good
xapAb2407_163	xapA	-2.98602	-4.08732	Good
aasb2836_645	aas	-0.672983	-0.921191	Bad
fprb3924_437	fpr	-0.634209	-0.868117	Good
gshBb2947_604	gshB	0.799961	1.095	Good
sxyb0959_193	sxy	-0.511499	-0.700148	Good
rsxBb1628_133	rsxB	-0.629399	-0.861533	Good
livJb3460_958	livJ	0.632938	0.866378	Good
rtnb2176_459	rtn	-0.218348	-0.298879	Good
wzxCb2046_684	wzxC	-1.24344	-1.70204	Good
wcaIb2050_710	wcaI	0.324481	0.444155	Good
cysAb2422_871	cysA	-0.489709	-0.670323	Good
wcaEb2055_689	wcaE	0.404922	0.554265	Good
aldBb3588_69	aldB	-1.01394	-1.38791	Good
uraAb2497_306	uraA	0.153865	0.210613	Good
glnAb3870_191	glnA	-1.71631	-2.34931	Good
rhmDb2247_935	rhmD	-0.352885	-0.483035	Good
yafYb0251_336	yafY	-0.375027	-0.513344	Good
argEb3957_793	argE	-2.02859	-2.77676	Good
dusAb4049_850	dusA	-0.412663	-0.564861	Good
cyoAb0432_286	cyoA	0.74643	1.02173	Good
yhcCb3211_45	yhcC	0.429903	0.588459	Good
yhcCb3211_44	yhcC	0.150112	0.205476	Good
fdoGb3894_82	fdoG	-0.155668	-0.213081	Good
mqob2210_746	mqo	0.19863	0.271888	Good
casAb2760_1322	casA	-0.850039	-1.16355	Good
galEb0759_371	galE	0.399939	0.547444	Good
mnmGb3741_709	mnmG	-0.768426	-1.05184	Good
smtAb0921_62	smtA	-4.61388	-6.31556	Good
recNb2616_1358	recN	-0.123681	-0.169296	Good
ycbKb0926_408	ycbK	0.704123	0.963816	Good
rstBb1609_687	rstB	-0.203629	-0.278731	Good
yajQb0426_4	yajQ	1.30963	1.79265	Good
yahGb0321_1266	yahG	-0.779226	-1.06662	Good
yegIb2070_271	yegI	-0.314879	-0.431012	Good
gatDb2091_127	gatD	0.0929761	0.127267	Good
bssRb0836_345	bssR	0.822809	1.12628	Good
erpAb0156_217	erpA	0.462284	0.632783	Good
yciMb1280_453	yciM	-1.97976	-2.70994	Good
opgBb4359_35	opgB	-1.49173	-2.0419	Good
ydjEb1769_905	ydjE	-0.305474	-0.418138	Good
malMb4037_644	malM	-0.136	-0.186159	Good
gadWb3515_24	gadW	-0.622746	-0.852426	Good
trpDb1263_48	trpD	-3.24659	-4.44398	Good
ybiOb0808_12	ybiO	0.720284	0.985938	Good
ccmBb2200_98	ccmB	0.0882358	0.120779	Good
ybjOb0858_308	ybjO	-1.01037	-1.38301	Good
ytfBb4206_29	ytfB	1.05977	1.45063	Good
chbRb1735_41	chbR	0.672981	0.921188	Good
yjaAb4011_273	yjaA	0.215952	0.295599	Good
ybaYb0453_142	ybaY	0.456548	0.624931	Good
ydbCb1406_76	ydbC	0.388529	0.531825	Good
ldhAb1380_579	ldhA	-0.2866	-0.392303	Good
mprAb2684_388	mprA	0.783637	1.07266	Good
iscUb2529_272	iscU	-0.517147	-0.70788	Good
tonBb1252_28	tonB	0.00752217	0.0102965	Good
tonBb1252_29	tonB	0.487165	0.66684	Good
dcrBb3472_410	dcrB	-0.195283	-0.267307	Good
eutJb2454_500	eutJ	0.269576	0.369	Good
rlmJb3499_122	rlmJ	-0.0561278	-0.0768288	Good
cyaAb3806_1593	cyaA	0.86472	1.18364	Good
ybhAb0766_300	ybhA	-0.297058	-0.406618	Good
potGb0855_22	potG	-0.675123	-0.92412	Good
yfjLb2628_420	yfjL	-0.304641	-0.416998	Good
bcsEb3536_371	bcsE	0.0797476	0.10916	Good
thiFb3992_9	thiF	0.34538	0.472762	Good
rihAb0651_534	rihA	-1.23347	-1.6884	Good
fecRb4292_818	fecR	-3.95115	-5.4084	Good
yfcGb2302_502	yfcG	-0.592871	-0.811532	Bad
uxuAb4322_1161	uxuA	0.315054	0.431252	Good
fucPb2801_410	fucP	0.42933	0.587675	Good
ycaQb0916_830	ycaQ	0.376164	0.5149	Good
wzcb2060_26	wzc	-0.289642	-0.396468	Good
tauAb0365_131	tauA	-0.365655	-0.500515	Good
ybgOb0716_446	ybgO	-0.942286	-1.28982	Good
fepEb0587_220	fepE	0.343051	0.469575	Good
fadKb1701_310	fadK	-0.936628	-1.28207	Good
chaBb1217_152	chaB	0.305269	0.417858	Good
ydeJb1537_225	ydeJ	-0.627765	-0.859296	Good
aroMb0390_234	aroM	-0.277393	-0.379701	Good
agaIb3141_530	agaI	0.243658	0.333523	Good
yiiXb3937_236	yiiX	-0.268532	-0.367571	Good
lysSb2890_803	lysS	-0.132523	-0.181399	Bad
putAb1014_3201	putA	-1.97695	-2.70609	Good
atoEb2223_1245	atoE	0.812439	1.11208	Good
adiYb4116_99	adiY	-0.0168411	-0.0230524	Good
ypdCb2382_376	ypdC	-0.0580602	-0.0794739	Good
sspAb3229_44	sspA	0.214249	0.293268	Good
kbaYb3137_640	kbaY	0.647922	0.886887	Good
yibBb3618_750	yibB	-0.504779	-0.69095	Bad
ydiSb1699_59	ydiS	-1.26466	-1.73109	Good
glpDb3426_397	glpD	1.21751	1.66655	Good
yedEb1929_49	yedE	-1.79392	-2.45555	Good
tdcBb3117_438	tdcB	0.886985	1.21412	Good
yidPb3684_168	yidP	0.408701	0.559438	Good
ccmFb2196_876	ccmF	-0.257124	-0.351956	Good
ttdTb3063_805	ttdT	1.01765	1.39298	Good
pflBb0903_1781	pflB	0.115233	0.157733	Good
yjaGb3999_312	yjaG	-0.638329	-0.873756	Good
fhuBb0153_1424	fhuB	-0.780551	-1.06843	Good
yicCb3644_523	yicC	-0.0331747	-0.0454101	Good
wcaDb2056_233	wcaD	0.507425	0.694572	Good
cbdAb0978_1194	cbdA	0.351754	0.481488	Good
gspHb3329_383	gspH	-0.212347	-0.290665	Good
rluFb4022_716	rluF	-0.18187	-0.248947	Good
yegQb2081_456	yegQ	-0.0996243	-0.136368	Good
lpxAb0181_100	lpxA	-1.58189	-2.16532	Good
acnAb1276_459	acnA	-0.704662	-0.964555	Good
paaHb1395_126	paaH	-1.75046	-2.39606	Good
hisDb2020_635	hisD	-1.41696	-1.93956	Good
wcaGb2052_564	wcaG	0.208294	0.285116	Good
uhpAb3669_416	uhpA	1.28385	1.75735	Good
yghAb3003_119	yghA	0.834341	1.14206	Good
ygjHb3074_140	ygjH	0.451285	0.617727	Bad
deoDb4384_165	deoD	0.0875846	0.119887	Good
zupTb3040_304	zupT	0.610666	0.835891	Good
ybcKb0544_11	ybcK	1.39147	1.90467	Good
flgHb1079_140	flgH	0.262759	0.359669	Good
dapAb2478_381	dapA	-0.286674	-0.392405	Good
pitAb3493_401	pitA	0.714997	0.9787	Good
glxKb0514_558	glxK	-0.152875	-0.209258	Good
nprb3206_5	npr	0.509574	0.697515	Good
yjbMb4048_118	yjbM	-1.79442	-2.45623	Good
ycaPb0906_86	ycaP	0.202137	0.276689	Good
fimEb4313_291	fimE	0.234957	0.321613	Good
yaaWb0011_77	yaaW	-1.6027	-2.19381	Good
cbrCb3717_19	cbrC	-0.102526	-0.140339	Good
macBb0879_715	macB	-0.3961	-0.542189	Good
gcvAb2808_875	gcvA	0.125219	0.171402	Good
ruvBb1860_460	ruvB	-1.29538	-1.77313	Good
chiPb0681_396	chiP	-0.329194	-0.450606	Good
sfmDb0532_121	sfmD	-0.436339	-0.597269	Good
sfmDb0532_120	sfmD	-0.567282	-0.776506	Good
tarb1886_971	tar	-4.09287	-5.6024	Good
gsiBb0830_727	gsiB	0.319668	0.437567	Good
potAb1126_246	potA	-1.97128	-2.69832	Bad
yqjHb3070_11	yqjH	0.967248	1.32399	Good
yqjHb3070_14	yqjH	0.00776376	0.0106272	Good
yqjHb3070_15	yqjH	-2.14612	-2.93764	Good
aroEb3281_116	aroE	0.467928	0.640508	Good
dldb2133_770	dld	0.417266	0.571162	Good
waaPb3630_310	waaP	-0.297773	-0.407597	Good
ygeXb2871_994	ygeX	1.12913	1.54557	Good
mdtAb2074_425	mdtA	-0.119661	-0.163795	Good
abgTb1336_369	abgT	-1.259	-1.72335	Good
hyfIb2489_161	hyfI	0.268385	0.367371	Good
adiCb4115_658	adiC	-0.848549	-1.16151	Good
thiFb3992_643	thiF	-0.454451	-0.62206	Good
yceHb1067_65	yceH	-0.766645	-1.0494	Good
patAb3073_527	patA	0.25347	0.346955	Good
paaGb1394_144	paaG	-1.40508	-1.9233	Good
yfgHb2505_163	yfgH	0.231667	0.317111	Good
plsYb3059_398	plsY	-5.87771	-8.04551	Good
hofBb0107_386	hofB	-0.261388	-0.357793	Good
ybiOb0808_227	ybiO	0.138168	0.189127	Good
cusRb0571_89	cusR	0.565526	0.774103	Good
yigZb3848_254	yigZ	0.0913523	0.125045	Good
sfsBb3188_139	sfsB	-0.237674	-0.325333	Good
agaVb3133_221	agaV	-0.0934276	-0.127885	Good
sfsBb3188_132	sfsB	0.158661	0.217178	Good
sfsBb3188_133	sfsB	0.292544	0.400439	Bad
paaZb1387_355	paaZ	-0.666225	-0.911941	Good
flhBb1880_928	flhB	0.920455	1.25994	Good
hspQb0966_44	hspQ	-3.60851	-4.93939	Good
setBb2170_410	setB	-0.337657	-0.462191	Good
ycjNb1310_781	ycjN	0.393333	0.538402	Good
rpoDb3067_1528	rpoD	-0.440444	-0.602887	Good
yicCb3644_315	yicC	-0.660527	-0.904141	Good
yiiGb3896_827	yiiG	-0.905673	-1.2397	Bad
bluFb1163_446	bluF	-0.24074	-0.329529	Good
btuDb1709_311	btuD	-1.27948	-1.75137	Bad
yaaAb0006_278	yaaA	0.430005	0.588599	Good
ybgIb0710_135	ybgI	-1.79284	-2.45407	Good
yafCb0208_8	yafC	0.290807	0.398062	Good
gfcDb0984_1355	gfcD	-0.684817	-0.93739	Good
yjbHb4029_791	yjbH	-0.532955	-0.729519	Good
ygcPb2768_59	ygcP	1.05824	1.44854	Good
yiaTb3584_710	yiaT	-1.32404	-1.81237	Good
sibCb4446_26	sibC	-0.84446	-1.15591	Good
eptCb3955_48	eptC	-1.30654	-1.78842	Good
sibCb4446_28	sibC	0.0835406	0.114352	Good
fimBb4312_42	fimB	-1.25062	-1.71187	Good
elaAb2267_56	elaA	0.283236	0.387698	Good
yfbVb2295_297	yfbV	0.469431	0.642565	Good
yceGb1097_251	yceG	0.557061	0.762516	Good
uhpCb3667_1080	uhpC	0.199934	0.273674	Good
yceJb1057_308	yceJ	0.380745	0.521171	Good
ytfLb4218_699	ytfL	-0.611567	-0.837124	Good
idnTb4265_613	idnT	0.0515239	0.0705268	Good
gndb2029_893	gnd	-0.37063	-0.507325	Good
araEb2841_1205	araE	0.0606204	0.0829783	Good
idib2889_246	idi	-0.0742596	-0.101648	Good
idib2889_243	idi	-0.271152	-0.371158	Good
efeOb1018_857	efeO	-0.607186	-0.831127	Good
thiEb3993_575	thiE	-0.788177	-1.07887	Good
tusEb0969_38	tusE	-0.735748	-1.00711	Bad
grxBb1064_401	grxB	-0.0330084	-0.0451826	Good
rsgAb4161_352	rsgA	1.34838	1.84568	Good
cpdBb4213_86	cpdB	-0.549063	-0.751567	Good
iraMb1160_196	iraM	-0.69526	-0.951685	Good
argIb4254_539	argI	-0.127574	-0.174625	Good
yagFb0269_451	yagF	-0.233642	-0.319814	Good
tesBb0452_217	tesB	0.0511937	0.0700748	Good
yfiFb2581_795	yfiF	0.851653	1.16576	Good
helDb0962_800	helD	0.0152	0.020806	Good
ghrBb3553_625	ghrB	-0.46022	-0.629957	Good
sdhEb2897_159	sdhE	-0.474438	-0.649419	Good
nlpAb3661_611	nlpA	-0.605342	-0.828603	Good
ynjIb1762_182	ynjI	0.0163356	0.0223604	Good
gntRb3438_16	gntR	1.05448	1.44339	Good
ybjQb0866_221	ybjQ	0.00399939	0.00547443	Good
ybjQb0866_227	ybjQ	0.828893	1.1346	Good
ecpBb0292_450	ecpB	1.20056	1.64335	Good
ygbNb2740_333	ygbN	-0.728855	-0.99767	Good
ydcIb1422_585	ydcI	0.755949	1.03476	Good
amiAb2435_640	amiA	0.121346	0.166101	Good
chrRb3713_121	chrR	0.159769	0.218695	Good
yfcFb2301_277	yfcF	0.850745	1.16451	Good
glcBb2976_852	glcB	0.375448	0.51392	Good
gclb0507_629	gcl	-1.31431	-1.79905	Good
ppiAb3363_332	ppiA	0.0576978	0.0789778	Good
ydeEb1534_41	ydeE	-0.473927	-0.64872	Good
yphBb2544_768	yphB	0.296438	0.40577	Good
ynfGb1589_416	ynfG	0.428272	0.586226	Good
cusCb0572_1274	cusC	0.476269	0.651926	Good
rsmAb0051_401	rsmA	0.882177	1.20754	Good
casDb2757_96	casD	-0.189656	-0.259605	Good
metEb3829_31	metE	-1.72942	-2.36726	Good
fadDb1805_1516	fadD	0.681946	0.93346	Good
glxKb0514_239	glxK	-0.952997	-1.30448	Good
uspFb1376_22	uspF	-0.210453	-0.288072	Good
speCb2965_446	speC	-0.145952	-0.199781	Good
yhfSb3376_862	yhfS	0.0938809	0.128506	Good
maab0459_190	maa	0.213895	0.292783	Good
ylbFb0520_414	ylbF	-1.31689	-1.80258	Good
oppCb1245_162	oppC	0.749629	1.02611	Good
sltb4392_1826	slt	-0.22172	-0.303494	Good
ansAb1767_920	ansA	-1.69699	-2.32287	Good
ytfJb4216_293	ytfJ	0.22028	0.301524	Good
dcuCb0621_986	dcuC	0.180167	0.246616	Good
flhAb1879_1727	flhA	0.179632	0.245884	Good
yjtDb4403_132	yjtD	-0.976083	-1.33608	Good
tnaAb3708_21	tnaA	0.188419	0.257911	Good
agpb1002_629	agp	-0.235048	-0.321738	Good
NC_946	0	-1.46961	-2.01163	Good
NC_945	0	0.793937	1.08676	Good
NC_944	0	-1.47221	-2.01518	Good
NC_943	0	0.207719	0.28433	Good
NC_942	0	-1.52035	-2.08109	Good
NC_941	0	0.169716	0.232311	Good
malSb3571_1871	malS	0.869375	1.19002	Good
yeaGb1783_1103	yeaG	-0.546316	-0.747807	Good
ygaVb2667_275	ygaV	0.586477	0.80278	Good
ybjEb0874_359	ybjE	-0.476061	-0.651641	Good
ygaVb2667_272	ygaV	0.299447	0.409888	Good
bamDb2595_616	bamD	0.592909	0.811584	Bad
pyrDb0945_740	pyrD	-1.9411	-2.65701	Good
srab1480_42	sra	0.135332	0.185245	Good
flgHb1079_169	flgH	0.498405	0.682226	Good
tynAb1386_11	tynA	-0.16507	-0.225951	Good
yrfGb3399_69	yrfG	0.786637	1.07676	Good
tdcGb4471_714	tdcG	0.716013	0.980092	Good
ydeIb1536_152	ydeI	-0.646696	-0.88521	Good
nudFb3034_400	nudF	-0.9803	-1.34185	Good
tatCb3839_443	tatC	-0.579411	-0.793108	Good
yhbOb3153_61	yhbO	-0.0375248	-0.0513646	Good
ogrKb2082_190	ogrK	0.465074	0.636602	Good
nirDb3366_93	nirD	0.239761	0.328189	Good
nirDb3366_97	nirD	0.513841	0.703355	Good
nirDb3366_96	nirD	0.522711	0.715496	Good
pflCb3952_142	pflC	-2.00412	-2.74327	Good
yibQb3614_588	yibQ	0.988038	1.35244	Good
yihUb3882_714	yihU	0.300055	0.41072	Good
mukBb0924_1121	mukB	-1.00791	-1.37964	Bad
fimCb4316_170	fimC	-0.184518	-0.252572	Good
torDb0998_224	torD	0.0976967	0.133729	Good
paoCb0284_95	paoC	1.14934	1.57323	Good
xerCb3811_319	xerC	-0.198748	-0.27205	Bad
ygiMb3055_170	ygiM	1.0309	1.41111	Good
yhhZb3442_972	yhhZ	0.363749	0.497907	Good
rimIb4373_378	rimI	0.0353724	0.0484183	Good
narXb1222_1041	narX	0.554307	0.758745	Good
hyaBb0973_87	hyaB	-0.874851	-1.19751	Good
yhbVb3159_776	yhbV	-0.378591	-0.518222	Good
dmlAb1800_521	dmlA	0.537857	0.736228	Good
racCb1351_212	racC	-0.866922	-1.18666	Good
frmAb0356_266	frmA	-0.487611	-0.667451	Good
idnTb4265_4	idnT	-0.243374	-0.333134	Good
yhiJb3488_792	yhiJ	0.0744997	0.101976	Good
NC_167	0	-0.045181	-0.0618446	Good
wbbHb2035_80	wbbH	0.622773	0.852463	Good
xylFb3566_725	xylF	1.15125	1.57585	Good
nagBb0678_54	nagB	0.607943	0.832163	Good
yaaXb0005_36	yaaX	-0.157128	-0.21508	Good
yghWb2998_150	yghW	-0.219264	-0.300132	Good
nuoGb2283_135	nuoG	1.57794	2.15992	Good
recRb0472_191	recR	-0.0914488	-0.125177	Good
yiaMb3577_287	yiaM	-0.945888	-1.29475	Good
damb3387_473	dam	-0.977742	-1.33835	Good
pspFb1303_619	pspF	-1.17469	-1.60793	Good
yjbMb4048_625	yjbM	-0.0906201	-0.124042	Good
yshBb4686_65	yshB	0.322348	0.441236	Good
agaIb3141_29	agaI	1.66659	2.28125	Bad
uidAb1617_1358	uidA	0.355128	0.486105	Good
trmLb3606_113	trmL	-0.65937	-0.902557	Good
wcaBb2058_40	wcaB	0.417214	0.57109	Good
prpRb0330_536	prpR	1.05939	1.45011	Good
loiPb2936_71	loiP	0.186036	0.254649	Good
puuEb1302_1096	puuE	0.605563	0.828906	Good
ygdGb2798_159	ygdG	1.23372	1.68874	Good
yfcAb2327_488	yfcA	1.04797	1.43447	Good
csiRb2664_555	csiR	0.141458	0.19363	Good
ynfMb1596_277	ynfM	-0.896712	-1.22744	Good
abgRb1339_592	abgR	0.665743	0.911281	Good
roxAb1128_168	roxA	0.813989	1.1142	Good
eutTb2459_397	eutT	0.193574	0.264968	Good
rlmIb0967_429	rlmI	0.32566	0.445769	Good
fepCb0588_17	fepC	-0.319193	-0.436918	Good
ydeNb1498_1217	ydeN	-2.18585	-2.99203	Good
aasb2836_1484	aas	0.547846	0.749901	Good
yeiGb2154_617	yeiG	0.430564	0.589364	Good
wcaMb2043_653	wcaM	0.0810908	0.110999	Good
ybiPb0815_52	ybiP	0.669408	0.916298	Good
fliLb1944_160	fliL	0.118811	0.162631	Good
ybiPb0815_51	ybiP	-0.665602	-0.911089	Good
nrdDb4238_1197	nrdD	0.119059	0.16297	Good
frlDb3374_309	frlD	-0.458022	-0.626949	Good
ygeAb2840_338	ygeA	-0.430346	-0.589065	Good
basRb4113_553	basR	0.153345	0.209901	Good
ybhHb0769_512	ybhH	0.203257	0.278221	Good
djlAb0055_78	djlA	-0.618033	-0.845975	Bad
yghQb2983_651	yghQ	0.73428	1.0051	Good
mreDb3249_90	mreD	-0.765195	-1.04741	Bad
sapBb1293_51	sapB	0.229834	0.314601	Good
exuRb3094_269	exuR	-0.106212	-0.145384	Good
nrfCb4072_204	nrfC	-0.364184	-0.498501	Good
nrfDb4073_563	nrfD	0.0913868	0.125092	Good
sfsAb0146_149	sfsA	-0.094102	-0.128809	Good
nlpIb3163_155	nlpI	-0.820711	-1.1234	Bad
pabAb3360_446	pabA	-0.187613	-0.256808	Good
alaCb2379_382	alaC	1.36621	1.87009	Good
gadYb4452_74	gadY	0.076274	0.104405	Good
yobDb1820_80	yobD	-0.0922679	-0.126298	Good
sstTb3089_539	sstT	-0.223168	-0.305476	Good
yobDb1820_84	yobD	0.122725	0.167988	Good
yhhXb3440_1013	yhhX	-0.945143	-1.29373	Bad
frvAb3900_187	frvA	-0.52403	-0.717302	Good
azoRb1412_245	azoR	-0.0978848	-0.133986	Good
yqjAb3095_501	yqjA	-0.972405	-1.33105	Good
fepDb0590_17	fepD	0.560462	0.767171	Good
folMb1606_413	folM	-0.597539	-0.817923	Good
yadSb0157_271	yadS	-3.59418	-4.91977	Good
purMb2499_1013	purM	-3.29119	-4.50504	Good
gabPb2663_74	gabP	-0.321252	-0.439735	Good
ydgKb1626_191	ydgK	-0.952228	-1.30343	Good
nlpEb0192_155	nlpE	-0.762457	-1.04367	Good
yeeYb2015_786	yeeY	0.310807	0.425438	Bad
yecEb1868_258	yecE	-0.213108	-0.291706	Good
recEb1350_1835	recE	0.365069	0.499713	Good
ilvIb0077_1016	ilvI	0.479546	0.656411	Good
xisEb1141_113	xisE	-0.232898	-0.318795	Good
ydhKb1645_1336	ydhK	-0.476977	-0.652895	Good
allRb0506_285	allR	0.232655	0.318462	Good
rhaRb3906_147	rhaR	0.169562	0.232099	Good
fadKb1701_1385	fadK	-1.17147	-1.60353	Good
yagUb0287_129	yagU	0.0912802	0.124946	Good
sapFb1290_531	sapF	-0.691746	-0.946874	Good
narYb1467_972	narY	-0.0981379	-0.134333	Good
bglBb3721_1015	bglB	-0.847978	-1.16073	Good
dadAb1189_371	dadA	0.204456	0.279863	Good
cstAb0598_727	cstA	-0.0736647	-0.100834	Good
ybaQb0483_219	ybaQ	0.542475	0.74255	Good
yqjEb3099_165	yqjE	0.51523	0.705256	Good
wcaNb2042_749	wcaN	-0.644855	-0.88269	Good
entFb0586_16	entF	-1.05441	-1.4433	Good
rsmGb3740_270	rsmG	-0.143833	-0.196881	Good
ybaQb0483_216	ybaQ	0.691387	0.946383	Good
treCb4239_13	treC	-0.765892	-1.04837	Good
mcrAb1159_535	mcrA	-0.570391	-0.780762	Good
exoXb1844_574	exoX	0.355602	0.486755	Good
treCb4239_15	treC	-2.28739	-3.13102	Good
corAb3816_477	corA	0.0236286	0.0323432	Good
glmSb3729_710	glmS	-0.295622	-0.404653	Good
yiiXb3937_68	yiiX	0.237428	0.324996	Good
cmoBb1871_320	cmoB	0.0758575	0.103835	Good
ytfTb4230_758	ytfT	0.338402	0.463211	Good
ydhTb1669_335	ydhT	-0.675305	-0.92437	Good
recNb2616_555	recN	0.967248	1.32399	Good
sspBb3228_436	sspB	-0.303474	-0.415401	Good
ymfMb1148_122	ymfM	0.219189	0.30003	Good
hyaCb0974_30	hyaC	-1.1647	-1.59426	Good
rppHb2830_238	rppH	0.745989	1.02112	Bad
rbnb2268_90	rbn	-0.00608611	-0.00833078	Good
NC_129	0	0.0676536	0.0926054	Good
mdtEb3513_894	mdtE	-0.202114	-0.276657	Good
purFb2312_1074	purF	-4.45683	-6.10059	Good
pqqLb1494_77	pqqL	-0.916544	-1.25458	Good
elfDb0939_523	elfD	0.762003	1.04304	Good
yhhMb3467_109	yhhM	-1.30717	-1.78928	Good
NC_122	0	0.0151434	0.0207285	Good
NC_125	0	0.308432	0.422188	Good
NC_124	0	0.771356	1.05585	Good
NC_127	0	-1.0043	-1.3747	Good
NC_126	0	-0.762322	-1.04348	Good
fabRb3963_278	fabR	-2.40323	-3.28958	Good
djlAb0055_32	djlA	-0.458053	-0.626992	Bad
ycbXb0947_345	ycbX	-0.485664	-0.664786	Good
chiPb0681_47	chiP	-0.674045	-0.922645	Good
ynbBb1409_434	ynbB	-2.37905	-3.25649	Good
djlAb0055_38	djlA	-0.35939	-0.49194	Good
lsrAb1513_612	lsrA	-0.589564	-0.807006	Good
nuoMb2277_59	nuoM	0.844159	1.1555	Good
phoBb0399_232	phoB	-0.815312	-1.11601	Good
ygaUb2665_288	ygaU	0.768312	1.05168	Good
aroCb2329_954	aroC	-1.5481	-2.11906	Good
ygaUb2665_284	ygaU	0.46878	0.641674	Good
yjhFb4296_4	yjhF	-0.930269	-1.27337	Bad
frvAb3900_233	frvA	0.275962	0.377742	Good
frvAb3900_234	frvA	0.0924404	0.126534	Good
yjhIb4299_413	yjhI	-1.38663	-1.89805	Good
ynfGb1589_508	ynfG	-0.610091	-0.835104	Good
cydCb0886_321	cydC	-0.114625	-0.1569	Good
rnrb4179_931	rnr	-0.766088	-1.04863	Good
potBb1125_194	potB	-0.0945741	-0.129455	Good
ydbHb1381_20	ydbH	0.0399811	0.0547269	Good
dgcZb1535_578	dgcZ	-0.780691	-1.06862	Good
potAb1126_359	potA	0.456362	0.624676	Good
panBb0134_699	panB	-0.310813	-0.425447	Good
endAb2945_524	endA	0.694003	0.949964	Good
yahMb0327_9	yahM	1.6198	2.21721	Bad
ugpEb3451_41	ugpE	0.11149	0.152609	Good
yeaVb1801_657	yeaV	0.678177	0.928301	Good
yedIb1958_226	yedI	-0.711612	-0.974067	Good
yidAb3697_492	yidA	0.113678	0.155604	Good
sodBb1656_68	sodB	-0.117651	-0.161042	Good
rcsDb2216_46	rcsD	-0.517548	-0.708429	Good
psdb4160_540	psd	-0.159893	-0.218865	Good
smgb3284_297	smg	0.507703	0.694953	Good
frwCb3949_583	frwC	-1.26519	-1.73182	Good
mppAb1329_149	mppA	-4.03077	-5.5174	Good
hisCb2021_48	hisC	-0.396712	-0.543027	Good
purLb2557_186	purL	-4.22687	-5.78581	Bad
ttdRb3060_16	ttdR	-0.0415583	-0.0568857	Good
leuDb0071_196	leuD	0.457917	0.626805	Good
ygcEb2776_965	ygcE	-2.44967	-3.35315	Good
yfcDb2299_170	yfcD	0.459854	0.629457	Good
lacZb0344_147	lacZ	0.216058	0.295744	Good
tehBb1430_424	tehB	-0.52584	-0.719779	Good
ldtBb0819_235	ldtB	-0.44061	-0.603116	Good
hyfHb2488_176	hyfH	-0.16141	-0.220941	Good
minDb1175_606	minD	-1.6357	-2.23898	Good
aisb2252_15	ais	-0.266316	-0.364538	Good
dedAb2317_311	dedA	0.642035	0.878829	Good
smgb3284_129	smg	-0.17811	-0.2438	Good
ybgQb0718_1464	ybgQ	-0.206158	-0.282193	Good
ygbIb2735_143	ygbI	-0.336978	-0.461262	Good
ybhGb0795_626	ybhG	0.403191	0.551895	Good
yiiQb3920_165	yiiQ	0.440202	0.602556	Good
garLb3126_371	garL	-0.223725	-0.306239	Good
setAb0070_323	setA	-1.1027	-1.50939	Good
ydgIb1605_620	ydgI	-1.61375	-2.20893	Good
rsxEb1632_72	rsxE	-3.54083	-4.84675	Good
eutRb2437_450	eutR	0.976717	1.33695	Good
frmBb0355_532	frmB	0.229277	0.313839	Good
coaDb3634_450	coaD	-0.804834	-1.10167	Good
yicLb3660_470	yicL	-2.09577	-2.86873	Good
focAb0904_317	focA	-0.977471	-1.33798	Good
sufEb1679_130	sufE	0.0543137	0.0743456	Good
thiGb3991_162	thiG	-3.62745	-4.96532	Good
epmAb4155_491	epmA	-0.214668	-0.293842	Good
yfdRb2361_228	yfdR	0.694399	0.950506	Good
menAb3930_52	menA	-0.0558521	-0.0764514	Good
citEb0616_483	citE	-0.583251	-0.798365	Good
yiaTb3584_40	yiaT	-0.850157	-1.16371	Good
phnPb4092_12	phnP	-1.74042	-2.38231	Good
codAb0337_1064	codA	0.012936	0.0177071	Good
yjhFb4296_891	yjhF	-0.0225995	-0.0309347	Good
yheTb3353_511	yheT	-0.673575	-0.922001	Good
sdiAb1916_65	sdiA	-0.524134	-0.717444	Good
yggFb2930_454	yggF	-1.25585	-1.71902	Good
xapBb2406_228	xapB	0.340434	0.465992	Good
pqqLb1494_2427	pqqL	0.0289322	0.0396029	Good
yegSb2086_634	yegS	0.167219	0.228892	Good
hyfJb2490_276	hyfJ	-0.366368	-0.501491	Good
hyfJb2490_275	hyfJ	-2.15056	-2.94372	Good
kdpDb0695_494	kdpD	-0.178642	-0.244529	Good
csgFb1038_160	csgF	0.0629881	0.0862192	Good
cutCb1874_498	cutC	0.717767	0.982492	Good
fdnGb1474_896	fdnG	-2.04444	-2.79847	Good
napAb2206_2139	napA	-1.06317	-1.45529	Good
cysDb2752_619	cysD	-2.10141	-2.87644	Bad
rclCb0301_45	rclC	-1.38278	-1.89278	Good
rhsCb0700_3980	rhsC	0.0447244	0.0612196	Good
yfcSb2336_361	yfcS	1.09513	1.49904	Good
cusAb0575_2039	cusA	0.0780211	0.106797	Good
narXb1222_431	narX	-0.22688	-0.310557	Good
yphGb2549_74	yphG	-1.20082	-1.6437	Good
rseAb2572_20	rseA	-0.824992	-1.12926	Good
ryeAb4432_60	ryeA	-0.357311	-0.489094	Good
hdfRb4480_234	hdfR	-0.0234616	-0.0321146	Good
yphBb2544_401	yphB	-0.285535	-0.390846	Good
iscUb2529_347	iscU	-0.24158	-0.330678	Good
dcrBb3472_176	dcrB	-0.407752	-0.558138	Good
gloAb1651_47	gloA	-1.14076	-1.5615	Good
lsrDb1515_552	lsrD	-0.400541	-0.548267	Good
yphCb2545_854	yphC	-0.699509	-0.957501	Good
xylHb3568_252	xylH	-1.18919	-1.62779	Good
yadNb0141_435	yadN	-0.0245769	-0.0336413	Good
lldDb3605_968	lldD	-1.33028	-1.82091	Good
uppb2498_425	upp	1.16165	1.59009	Good
flgKb1082_757	flgK	0.887831	1.21528	Good
idnKb4268_306	idnK	-2.04101	-2.79378	Good
thiIb0423_35	thiI	-0.722664	-0.989196	Good
tgtb0406_48	tgt	0.331607	0.45391	Good
tgtb0406_45	tgt	0.535902	0.733552	Good
yiiSb3922_104	yiiS	0.478468	0.654935	Good
yiiSb3922_107	yiiS	0.206458	0.282603	Good
potAb1126_46	potA	-2.29273	-3.13833	Good
clcBb1592_569	clcB	0.256536	0.351151	Good
yccEb1001_834	yccE	0.314091	0.429934	Good
allCb0516_41	allC	0.157664	0.215813	Good
allCb0516_40	allC	0.736176	1.00769	Good
frlRb3375_674	frlR	-0.734947	-1.00601	Good
rffHb3789_29	rffH	0.355322	0.486371	Good
napBb2203_202	napB	-0.367668	-0.50327	Good
yeaDb1780_494	yeaD	0.0152969	0.0209387	Good
ydhUb1670_637	ydhU	1.23245	1.687	Good
hsdSb4348_40	hsdS	-0.846029	-1.15806	Good
ygaVb2667_70	ygaV	0.61133	0.836799	Good
yohCb2135_180	yohC	-0.910226	-1.24593	Good
abgTb1336_268	abgT	1.03442	1.41594	Good
gfcEb0983_1098	gfcE	-1.57986	-2.16254	Good
aroKb3390_177	aroK	0.0567332	0.0776574	Bad
uupb0949_1508	uup	0.153197	0.209699	Good
yejKb2186_464	yejK	0.409043	0.559905	Good
oppBb1244_40	oppB	0.227291	0.31112	Good
thiFb3992_487	thiF	-1.54792	-2.11883	Good
fucOb2799_799	fucO	-0.962898	-1.31803	Good
ybiOb0808_111	ybiO	-0.289404	-0.396141	Good
ryjAb4459_12	ryjA	0.459439	0.628889	Good
mntHb2392_783	mntH	0.392989	0.537931	Good
ynjAb1753_28	ynjA	-0.457493	-0.626225	Bad
NC_1322	0	-0.49883	-0.682808	Good
kdsDb3197_341	kdsD	0.349081	0.477829	Good
dsbEb2195_430	dsbE	-0.234662	-0.32121	Good
ruvCb1863_350	ruvC	-0.267172	-0.36571	Good
yffSb2450_396	yffS	0.330083	0.451824	Good
ycjPb1312_151	ycjP	-0.547194	-0.749009	Good
yacHb0117_349	yacH	0.556984	0.762409	Good
yhgAb3411_132	yhgA	-0.880664	-1.20547	Good
dsdCb2364_331	dsdC	-0.40789	-0.558328	Good
paoAb0286_172	paoA	-1.32067	-1.80776	Good
fliTb1926_29	fliT	-0.732145	-1.00217	Good
potEb0692_584	potE	0.929148	1.27183	Good
guaBb2508_73	guaB	-2.03941	-2.79159	Good
kdsBb0918_576	kdsB	0.646175	0.884495	Good
yjeHb4141_812	yjeH	0.0531754	0.0727874	Good
hybOb2997_278	hybO	-0.07095	-0.0971176	Good
hdhAb1619_212	hdhA	0.215534	0.295027	Good
yaiLb0354_443	yaiL	-0.0783667	-0.10727	Good
osmEb1739_87	osmE	-0.962367	-1.31731	Good
frdCb4152_359	frdC	1.06498	1.45776	Good
caiAb0039_523	caiA	-0.850525	-1.16421	Good
hcpb0873_474	hcp	-0.358132	-0.490218	Good
menBb2262_826	menB	-0.318108	-0.435433	Good
yohCb2135_486	yohC	1.32525	1.81403	Good
bolAb0435_212	bolA	0.5891	0.806371	Good
ynaIb1330_423	ynaI	-0.72769	-0.996075	Good
folMb1606_694	folM	-0.21926	-0.300127	Good
fetBb0491_358	fetB	0.552348	0.756064	Good
evgSb2370_521	evgS	-0.798608	-1.09315	Good
betAb0311_809	betA	-0.666906	-0.912873	Good
uidRb1618_293	uidR	-1.29766	-1.77626	Good
fetAb0490_310	fetA	0.151708	0.207661	Good
nadCb0109_84	nadC	0.374557	0.512701	Good
clsBb0789_330	clsB	0.0492009	0.0673471	Good
yncGb1454_508	yncG	-0.505327	-0.691701	Good
yfbNb2273_624	yfbN	0.152797	0.209152	Good
yfjPb2632_153	yfjP	0.149891	0.205173	Good
phnGb4101_204	phnG	0.642715	0.87976	Good
rnlAb2630_579	rnlA	0.539434	0.738387	Good
yihPb3877_1013	yihP	0.898659	1.2301	Good
mdhb3236_357	mdh	0.907953	1.24282	Good
phoAb0383_1178	phoA	-0.147315	-0.201648	Good
rseBb2571_516	rseB	0.393333	0.538401	Good
ycjYb1327_730	ycjY	0.0850495	0.116417	Good
rpoSb2741_659	rpoS	-0.592366	-0.810841	Good
yccSb0960_418	yccS	0.809291	1.10777	Good
flgFb1077_203	flgF	0.692878	0.948424	Good
nagBb0678_333	nagB	0.56104	0.767961	Good
flgAb1072_166	flgA	0.51196	0.70078	Good
uidRb1618_125	uidR	-0.187642	-0.256848	Good
yeeSb2002_209	yeeS	1.17204	1.60431	Good
opgBb4359_2188	opgB	-1.0242	-1.40194	Good
csiRb2664_67	csiR	0.089907	0.123066	Good
bluFb1163_608	bluF	-1.14681	-1.56977	Good
cirAb2155_44	cirA	-0.797396	-1.09149	Good
yaiLb0354_410	yaiL	-0.128225	-0.175517	Good
nagEb0679_1659	nagE	0.132831	0.181822	Good
gatAb2094_109	gatA	-0.928235	-1.27058	Good
ybhNb0788_207	ybhN	0.233831	0.320072	Good
gatAb2094_104	gatA	0.0541851	0.0741696	Good
proXb2679_844	proX	-0.53012	-0.725638	Good
aspCb0928_65	aspC	-1.29968	-1.77903	Good
msrAb4219_548	msrA	-0.0425712	-0.0582723	Good
glnAb3870_443	glnA	-2.20615	-3.01982	Good
wcaLb2044_810	wcaL	-0.569925	-0.780124	Good
fruBb2169_731	fruB	0.417426	0.57138	Good
ygbLb2738_498	ygbL	0.308138	0.421786	Good
hycGb2719_21	hycG	0.170844	0.233854	Good
hycGb2719_20	hycG	-0.395381	-0.541205	Good
zraSb4003_1326	zraS	-0.293985	-0.402412	Good
hycGb2719_29	hycG	0.510915	0.69935	Good
intAb2622_62	intA	-0.104858	-0.143532	Good
yhcMb3232_318	yhcM	0.239421	0.327724	Good
modFb0760_276	modF	-0.447481	-0.61252	Good
efeOb1018_15	efeO	-0.729367	-0.998371	Good
paaKb1398_197	paaK	1.23127	1.68539	Good
ypfJb2475_480	ypfJ	-0.163334	-0.223575	Good
sbcCb0397_146	sbcC	-0.0909357	-0.124474	Good
yhaOb3110_1139	yhaO	0.341586	0.467569	Good
ycjSb1315_380	ycjS	0.0442544	0.0605763	Good
marRb1530_378	marR	-0.521984	-0.714501	Good
efeOb1018_18	efeO	-1.16206	-1.59065	Good
chrRb3713_328	chrR	0.0295285	0.0404192	Good
yfdQb2360_23	yfdQ	0.806971	1.1046	Good
bcpb2480_291	bcp	0.104577	0.143147	Good
ygiFb3054_90	ygiF	0.253068	0.346404	Good
rnbb1286_1059	rnb	0.0679337	0.0929889	Good
yeaXb1803_113	yeaX	0.419538	0.574271	Good
yceBb1063_451	yceB	-0.370483	-0.507124	Good
moeBb0826_171	moeB	-0.00457644	-0.00626432	Good
aroMb0390_582	aroM	0.0854372	0.116948	Good
yieLb3719_1028	yieL	0.224778	0.30768	Good
gltLb0652_579	gltL	-1.67669	-2.29508	Good
pepQb3847_503	pepQ	-0.172202	-0.235713	Good
kptAb4331_237	kptA	-0.142192	-0.194636	Good
hhab0460_13	hha	-0.204047	-0.279303	Good
yohFb2137_599	yohF	0.146135	0.200033	Good
yohFb2137_598	yohF	-0.298779	-0.408974	Good
yjfKb4183_427	yjfK	0.530069	0.725568	Good
flhDb1892_92	flhD	-0.812234	-1.1118	Good
mliCb1639_59	mliC	-0.165556	-0.226617	Good
yecCb1917_82	yecC	0.742644	1.01654	Good
hspQb0966_257	hspQ	0.401783	0.549968	Good
ynfDb1586_14	ynfD	-0.276015	-0.377814	Good
hspQb0966_253	hspQ	-0.906485	-1.24081	Good
yggCb2928_662	yggC	-0.125228	-0.171415	Good
yhgNb3434_77	yhgN	0.529845	0.725261	Good
tnaAb3708_101	tnaA	0.0036335	0.0049736	Good
ybaZb0454_102	ybaZ	0.21827	0.298772	Good
ydbDb1407_1329	ydbD	-0.0654371	-0.0895715	Good
btuRb1270_291	btuR	0.507204	0.69427	Good
rclAb0304_845	rclA	-1.05948	-1.45023	Good
frdBb4153_440	frdB	-0.163368	-0.223621	Good
panFb3258_1259	panF	0.191597	0.262261	Good
gspEb3326_648	gspE	1.00483	1.37542	Good
sfsAb0146_14	sfsA	-0.17093	-0.233973	Good
sfsAb0146_15	sfsA	-0.144691	-0.198055	Good
sfsAb0146_16	sfsA	-0.84128	-1.15156	Good
lpxPb2378_97	lpxP	0.180864	0.247569	Good
mutYb2961_463	mutY	-1.09082	-1.49313	Good
serAb2913_650	serA	-2.13742	-2.92574	Good
ybhCb0772_983	ybhC	0.412199	0.564226	Good
yahMb0327_116	yahM	0.119239	0.163217	Good
yicGb3646_113	yicG	-1.16792	-1.59868	Good
yphGb2549_110	yphG	0.0794081	0.108695	Good
puuEb1302_770	puuE	0.0387704	0.0530697	Good
speGb1584_476	speG	0.00674968	0.00923909	Good
ygaZb2682_139	ygaZ	0.12619	0.172731	Good
coaAb3974_169	coaA	-2.15588	-2.951	Good
yhhLb3466_60	yhhL	0.283583	0.388173	Good
coaDb3634_411	coaD	0.0437454	0.0598794	Good
mdtHb1065_384	mdtH	0.0929834	0.127277	Good
pepDb0237_977	pepD	-1.88905	-2.58576	Good
livKb3458_117	livK	-1.38804	-1.89997	Good
fsaBb3946_179	fsaB	-0.14918	-0.204201	Good
intFb0281_186	intF	-0.584293	-0.799792	Good
eutPb2461_393	eutP	0.366479	0.501643	Good
yhcAb3215_328	yhcA	-0.193762	-0.265226	Good
talAb2464_252	talA	0.22304	0.305302	Good
aroDb1693_435	aroD	-1.03285	-1.41379	Good
xylAb3565_703	xylA	0.48405	0.662577	Good
fliMb1945_125	fliM	1.15296	1.57819	Good
yoaEb1816_402	yoaE	-0.0519903	-0.0711653	Good
arfBb0191_137	arfB	0.420909	0.576148	Good
yjjBb4363_161	yjjB	-0.879818	-1.20431	Good
ydfVb1565_87	ydfV	1.10796	1.51659	Good
flgNb1070_386	flgN	-0.695025	-0.951363	Good
yagMb0279_279	yagM	-1.5572	-2.13153	Good
metCb3008_320	metC	0.338485	0.463324	Good
wcaIb2050_603	wcaI	-0.0995315	-0.136241	Good
rstBb1609_725	rstB	0.0707741	0.0968769	Good
dkgBb0207_557	dkgB	-0.331572	-0.453862	Good
alxb3088_429	alx	-0.025366	-0.0347214	Good
ansPb1453_293	ansP	-0.857246	-1.17341	Good
mutSb2733_2054	mutS	-0.403964	-0.552953	Good
gndb2029_759	gnd	-0.469052	-0.642047	Good
asmAb2064_1493	asmA	-0.0749013	-0.102526	Good
fumCb1611_654	fumC	0.155135	0.212351	Good
yjhHb4298_497	yjhH	0.206197	0.282247	Good
rseAb2572_616	rseA	-1.28633	-1.76076	Good
menCb2261_706	menC	0.394767	0.540364	Good
yneJb1526_530	yneJ	-0.748297	-1.02428	Good
ydaVb1360_328	ydaV	0.65	0.889732	Good
yjjBb4363_292	yjjB	0.86017	1.17742	Good
rutAb1012_659	rutA	0.544274	0.745013	Good
gspFb3327_384	gspF	-0.709729	-0.97149	Good
ybiHb0796_14	ybiH	0.590659	0.808505	Good
lamBb4036_152	lamB	0.146256	0.200197	Good
yjdKb4128_232	yjdK	0.490103	0.670862	Good
arcBb3210_1393	arcB	0.235414	0.322239	Good
mglBb2150_158	mglB	0.581148	0.795486	Good
ssuDb0935_230	ssuD	0.704867	0.964835	Good
fliPb1948_513	fliP	0.717442	0.982047	Good
araCb0064_740	araC	-0.924661	-1.26569	Good
nfrAb0568_1022	nfrA	-2.40756	-3.29551	Good
yhbEb3184_103	yhbE	0.276234	0.378114	Good
araBb0063_1028	araB	-0.127705	-0.174805	Good
trpDb1263_793	trpD	-4.08964	-5.59798	Good
ydbDb1407_42	ydbD	-0.621155	-0.850248	Good
yiiQb3920_200	yiiQ	-0.0496108	-0.0679082	Good
essDb0554_44	essD	-0.487306	-0.667033	Good
mrrb4351_688	mrr	0.226275	0.309729	Good
zapDb0102_606	zapD	0.188279	0.25772	Good
elfGb0941_674	elfG	0.178693	0.244599	Good
ycaPb0906_54	ycaP	0.321625	0.440246	Good
glpGb3424_504	glpG	-2.37241	-3.2474	Good
wcaLb2044_30	wcaL	-0.101994	-0.139611	Good
yiaTb3584_287	yiaT	0.224779	0.307681	Good
aroLb0388_361	aroL	0.860883	1.17839	Good
menAb3930_305	menA	0.6819	0.933398	Good
rpiAb2914_264	rpiA	-0.663187	-0.907782	Good
araCb0064_520	araC	0.411118	0.562745	Good
lpxHb0524_56	lpxH	-1.78669	-2.44566	Good
xylBb3564_132	xylB	0.380856	0.521322	Good
ydjKb1775_879	ydjK	-1.64377	-2.25003	Good
proAb0243_535	proA	0.771089	1.05548	Good
pyrLb4246_70	pyrL	-1.31233	-1.79634	Good
ulaFb4198_296	ulaF	-1.19756	-1.63924	Good
nuoGb2283_1090	nuoG	0.370351	0.506943	Good
yajOb0419_26	yajO	0.688749	0.942773	Good
nadBb2574_12	nadB	-1.05055	-1.43801	Good
mhpFb0351_854	mhpF	1.07047	1.46528	Good
yfiBb2605_257	yfiB	-0.358448	-0.490651	Good
ligTb0147_361	ligT	0.0175274	0.0239918	Good
hisAb2024_10	hisA	-0.476136	-0.651743	Good
ybgAb0707_148	ybgA	0.289854	0.396757	Good
ebgCb3077_44	ebgC	-0.474586	-0.649621	Good
fadAb3845_949	fadA	-0.579567	-0.793322	Good
pspDb1307_77	pspD	-0.816072	-1.11705	Good
trmIb2960_42	trmI	0.543375	0.743782	Good
gspOb3335_114	gspO	-0.16447	-0.225129	Good
ycaQb0916_666	ycaQ	-1.07067	-1.46555	Good
fixBb0042_105	fixB	-0.0786901	-0.107712	Good
cbrAb3690_196	cbrA	-0.239208	-0.327432	Good
ahrb4269_346	ahr	-0.164522	-0.225201	Good
truCb2791_113	truC	0.400643	0.548407	Good
hinTb1103_273	hinT	0.319271	0.437024	Good
sfmCb0531_109	sfmC	0.0569775	0.0779918	Good
hscCb0650_1135	hscC	1.68371	2.30469	Good
cspEb0623_108	cspE	-0.435018	-0.595461	Good
rarDb3819_328	rarD	-2.45303	-3.35775	Good
tsaAb0195_251	tsaA	0.25326	0.346667	Good
opgHb1049_104	opgH	-0.298813	-0.409021	Good
glnHb0811_242	glnH	0.223355	0.305732	Good
sydb2793_82	syd	-1.10629	-1.51431	Good
ulaGb4192_864	ulaG	0.0946589	0.129571	Good
erpAb0156_47	erpA	-0.486998	-0.666612	Bad
hycIb2717_245	hycI	0.459923	0.629552	Good
opgCb1047_713	opgC	0.885889	1.21262	Good
xdhCb2868_198	xdhC	0.170317	0.233132	Good
pfkBb1723_679	pfkB	-0.38652	-0.529076	Good
hchAb1967_413	hchA	0.0170268	0.0233067	Good
tdcBb3117_601	tdcB	-0.0331526	-0.0453799	Good
purRb1658_634	purR	-0.604231	-0.827082	Good
dgoRb4479_576	dgoR	0.124753	0.170764	Good
dacBb3182_325	dacB	0.146992	0.201205	Good
mcrAb1159_738	mcrA	-4.22171	-5.77875	Good
fimEb4313_156	fimE	0.474419	0.649393	Good
ycdZb1036_313	ycdZ	-0.620875	-0.849865	Good
flgGb1078_449	flgG	0.299542	0.410018	Good
yidGb3675_203	yidG	0.590538	0.808339	Good
rutFb1007_140	rutF	-1.048	-1.43452	Good
yohKb2142_246	yohK	0.813416	1.11342	Good
ydiQb1697_670	ydiQ	-0.725624	-0.993247	Good
yedKb1931_639	yedK	-1.27285	-1.7423	Good
ompCb2215_510	ompC	-0.295766	-0.40485	Good
betBb0312_979	betB	-2.12974	-2.91523	Good
hofOb3393_180	hofO	0.253404	0.346865	Good
eddb1851_1237	edd	-0.0683606	-0.0935732	Good
feaRb1384_831	feaR	-0.169887	-0.232544	Good
dinJb0226_173	dinJ	-0.423706	-0.579977	Good
djlBb0646_742	djlB	0.0932568	0.127652	Good
uvrYb1914_303	uvrY	-0.136332	-0.186614	Good
yhbOb3153_270	yhbO	0.533975	0.730914	Good
htpGb0473_503	htpG	-0.0834413	-0.114216	Good
makb0394_259	mak	-0.477048	-0.652993	Good
plsYb3059_454	plsY	-0.127361	-0.174333	Good
pfkBb1723_147	pfkB	1.24708	1.70703	Good
wcaDb2056_798	wcaD	-0.561018	-0.767931	Good
lpoAb3147_74	lpoA	-0.958022	-1.31136	Good
entSb0591_132	entS	0.542993	0.743258	Good
ppdDb0108_284	ppdD	0.0509084	0.0696844	Good
yfcHb2304_261	yfcH	-1.48338	-2.03047	Good
purMb2499_245	purM	-5.23404	-7.16445	Good
gntXb3413_358	gntX	-0.401344	-0.549366	Good
mdtOb4081_1311	mdtO	-1.37855	-1.88699	Good
mhpCb0349_507	mhpC	-0.196024	-0.268321	Good
proWb2678_520	proW	-0.0753037	-0.103077	Good
flgEb1076_1040	flgE	0.682556	0.934295	Good
abrBb0715_281	abrB	-0.227852	-0.311889	Good
flgHb1079_291	flgH	0.403622	0.552486	Good
proQb1831_258	proQ	0.601771	0.823715	Bad
manZb1819_377	manZ	0.479953	0.656968	Good
fepBb0592_853	fepB	0.205724	0.281599	Good
yphEb2547_710	yphE	0.873955	1.19629	Good
yhjHb3525_166	yhjH	-0.566127	-0.774925	Good
ebgAb3076_95	ebgA	0.0180451	0.0247005	Good
yfcDb2299_296	yfcD	0.0177885	0.0243492	Good
lyxKb3580_63	lyxK	-0.633264	-0.866823	Good
dhaLb1199_431	dhaL	0.527753	0.722398	Good
rssBb1235_487	rssB	-0.0656858	-0.0899119	Good
rihCb0030_146	rihC	0.534778	0.732014	Good
ycjDb1289_221	ycjD	0.639487	0.875341	Good
yfgHb2505_66	yfgH	-0.0309474	-0.0423614	Good
hycBb2724_400	hycB	0.315134	0.431362	Good
cddb2143_600	cdd	-0.429776	-0.588285	Good
thiEb3993_306	thiE	-0.459243	-0.62862	Good
ypjKb2635_72	ypjK	-0.620442	-0.849272	Good
lldPb3603_29	lldP	-1.73727	-2.37801	Good
lldPb3603_28	lldP	0.539284	0.738182	Good
yiiGb3896_611	yiiG	0.945395	1.29407	Good
ydjXb1750_461	ydjX	0.439868	0.6021	Good
btuFb0158_652	btuF	-0.178453	-0.24427	Good
btuDb1709_122	btuD	-0.144845	-0.198266	Good
umpHb0675_530	umpH	-0.0192683	-0.0263749	Good
yfeYb2432_373	yfeY	-0.0596986	-0.0817165	Good
insQb1432_242	insQ	-0.0784608	-0.107399	Good
moeAb0827_749	moeA	-0.291545	-0.399072	Good
fepEb0587_717	fepE	0.466114	0.638025	Good
yagIb0272_278	yagI	-0.403637	-0.552506	Good
modAb0763_200	modA	-1.49014	-2.03973	Good
tyrPb1907_601	tyrP	-0.524023	-0.717292	Good
creBb4398_338	creB	-0.909817	-1.24537	Good
puuBb1301_973	puuB	-0.574673	-0.786622	Good
paaZb1387_1195	paaZ	0.0376993	0.0516035	Good
epmAb4155_650	epmA	-0.718051	-0.982881	Good
rhaMb3901_70	rhaM	-0.493416	-0.675396	Good
recEb1350_653	recE	-0.549458	-0.752109	Good
yahKb0325_135	yahK	-0.329272	-0.450713	Good
ycjXb1321_979	ycjX	-1.26888	-1.73687	Good
hycEb2721_978	hycE	-0.107159	-0.146682	Good
lacAb0342_452	lacA	-0.0688322	-0.0942188	Good
ybdMb0601_492	ybdM	-1.23905	-1.69603	Good
ybjLb0847_365	ybjL	-0.24854	-0.340206	Good
narKb1223_856	narK	0.780575	1.06847	Good
yciCb1255_464	yciC	-0.153999	-0.210796	Bad
yfcEb2300_330	yfcE	0.507914	0.695242	Good
prkBb3355_368	prkB	-0.838756	-1.1481	Good
citAb0619_1331	citA	0.348989	0.477703	Good
sucBb0727_459	sucB	-0.100194	-0.137148	Good
alrb4053_886	alr	-0.00371366	-0.00508333	Good
wecBb3786_248	wecB	0.236155	0.323253	Good
yjbDb4023_110	yjbD	0.0524888	0.0718477	Good
setCb3659_22	setC	1.38095	1.89026	Good
hemXb3803_104	hemX	-1.41947	-1.94299	Good
yfcSb2336_163	yfcS	0.442479	0.605674	Good
yjjKb4391_1542	yjjK	0.206848	0.283137	Good
yjfMb4185_281	yjfM	0.164135	0.224671	Good
yfbUb2294_353	yfbU	0.934697	1.27943	Good
lsrAb1513_899	lsrA	0.299616	0.41012	Good
rpoHb3461_34	rpoH	-1.77027	-2.42318	Good
cobSb1992_642	cobS	-0.21864	-0.299279	Bad
rpoHb3461_33	rpoH	-1.81774	-2.48815	Good
rpoHb3461_32	rpoH	-2.89387	-3.96119	Good
yajDb0410_204	yajD	0.537666	0.735967	Good
fdnHb1475_165	fdnH	-0.231277	-0.316576	Good
ynfFb1588_1003	ynfF	-0.62653	-0.857606	Good
ybaKb0481_265	ybaK	0.327343	0.448073	Good
entAb0596_672	entA	-3.19836	-4.37797	Good
entAb0596_677	entA	-0.21645	-0.296281	Good
yhiJb3488_529	yhiJ	0.0388192	0.0531364	Good
hchAb1967_25	hchA	-1.56761	-2.14577	Good
bglAb2901_56	bglA	0.0466518	0.0638578	Good
gfcBb0986_420	gfcB	0.528651	0.723627	Good
tatCb3839_253	tatC	-0.912006	-1.24837	Bad
folDb0529_649	folD	-2.54184	-3.47932	Good
dppFb3540_340	dppF	-0.730329	-0.999688	Good
rcsCb2218_456	rcsC	-0.499055	-0.683116	Good
fkpBb0028_305	fkpB	-0.338973	-0.463993	Good
mdtLb3710_775	mdtL	-0.480458	-0.65766	Good
moaEb0785_152	moaE	-0.191069	-0.261539	Good
moaEb0785_153	moaE	-0.662343	-0.906628	Good
yjfKb4183_61	yjfK	-0.802613	-1.09863	Good
yahJb0324_892	yahJ	-0.695191	-0.95159	Good
fimIb4315_40	fimI	0.339796	0.465119	Good
yjdNb4107_403	yjdN	0.373225	0.510877	Bad
radAb4389_435	radA	0.652699	0.893427	Good
nanCb4311_594	nanC	0.221872	0.303702	Good
ilvEb3770_211	ilvE	-1.91344	-2.61915	Good
aaeAb3241_27	aaeA	0.404199	0.553275	Good
aaeAb3241_26	aaeA	0.310487	0.425	Good
ybaKb0481_193	ybaK	0.178101	0.243787	Good
intAb2622_14	intA	0.243449	0.333237	Good
sgcCb4304_43	sgcC	-0.197872	-0.270851	Good
yaeFb0193_187	yaeF	1.01485	1.38914	Good
ulaGb4192_39	ulaG	-1.35887	-1.86005	Good
ilvIb0077_797	ilvI	-1.03059	-1.41069	Good
ulaGb4192_32	ulaG	0.98285	1.34534	Good
ynjBb1754_131	ynjB	0.474432	0.649411	Good
malYb1622_646	malY	0.149228	0.204266	Good
pgsAb1912_280	pgsA	-2.16699	-2.96622	Good
rnhBb0183_225	rnhB	0.568505	0.77818	Good
phnLb4096_269	phnL	-0.788358	-1.07912	Good
emrKb2368_746	emrK	-0.221656	-0.303406	Good
menCb2261_854	menC	-0.765195	-1.04741	Good
rspRb1540_485	rspR	-0.462711	-0.633367	Good
yihUb3882_695	yihU	1.45039	1.98531	Good
hisMb2307_239	hisM	0.212481	0.290848	Good
tamb1519_234	tam	0.39824	0.545118	Good
ptsGb1101_820	ptsG	-1.38051	-1.88966	Good
cysPb2425_868	cysP	0.046112	0.063119	Good
rcsBb2217_274	rcsB	-0.0874825	-0.119748	Good
flkb2321_25	flk	-0.346024	-0.473643	Good
ascBb2716_69	ascB	0.232361	0.31806	Good
nlpCb1708_389	nlpC	0.0433186	0.0592952	Good
atoBb2224_302	atoB	-0.484531	-0.663235	Good
argAb2818_1060	argA	-1.96778	-2.69353	Good
ybdRb0608_52	ybdR	1.08844	1.48988	Good
ydeNb1498_1028	ydeN	-0.00430507	-0.00589286	Good
cynRb0338_643	cynR	-2.67555	-3.66234	Good
yacLb0119_164	yacL	-0.972714	-1.33147	Good
ycaNb0900_882	ycaN	0.145998	0.199845	Good
prpRb0330_1265	prpR	-3.00156	-4.10859	Good
nrfDb4073_488	nrfD	0.521539	0.713891	Bad
yrdAb3279_215	yrdA	0.25789	0.353005	Good
phrb0708_547	phr	0.212107	0.290336	Good
lsrDb1515_146	lsrD	0.285685	0.391051	Good
rbsRb3753_44	rbsR	0.46974	0.642988	Good
hybGb2990_194	hybG	0.348084	0.476464	Good
yraNb3148_233	yraN	1.25131	1.71282	Bad
yfhRb2534_828	yfhR	1.15904	1.58651	Good
iscXb2524_89	iscX	-0.374197	-0.512207	Good
glpDb3426_528	glpD	1.45714	1.99457	Good
phnIb4099_784	phnI	-1.25305	-1.71519	Good
leuZb1909_42	leuZ	-0.346944	-0.474904	Bad
yeiHb2158_824	yeiH	1.6988	2.32535	Good
livGb3455_365	livG	-0.398192	-0.545053	Good
ybdGb0577_224	ybdG	0.293336	0.401524	Good
bcpb2480_224	bcp	0.00770241	0.0105432	Good
ushAb0480_198	ushA	-0.449648	-0.615487	Good
msyBb1051_67	msyB	0.150514	0.206026	Good
phnLb4096_483	phnL	0.501595	0.686593	Good
pepBb2523_23	pepB	1.18803	1.6262	Good
yafPb0234_31	yafP	0.928149	1.27047	Good
ratAb2619_237	ratA	1.05004	1.43732	Bad
pepBb2523_24	pepB	0.0975718	0.133558	Good
nhaRb0020_730	nhaR	0.502411	0.687709	Good
emrEb0543_163	emrE	0.0743096	0.101716	Good
hyaEb0976_74	hyaE	-0.0740817	-0.101404	Good
ygeAb2840_275	ygeA	-0.697399	-0.954612	Good
hypTb4327_611	hypT	0.62843	0.860206	Good
dmsBb0895_8	dmsB	-0.171789	-0.235148	Good
ubiFb0662_579	ubiF	2.38753	3.26809	Bad
uxaCb3092_51	uxaC	1.08181	1.4808	Good
hofMb3395_536	hofM	1.0891	1.49077	Good
flhBb1880_384	flhB	0.0247936	0.0339379	Good
yqcAb2790_115	yqcA	0.16079	0.220093	Good
yadLb0137_451	yadL	0.255762	0.350092	Good
livGb3455_87	livG	0.317761	0.434957	Good
uspCb1895_257	uspC	0.504012	0.689901	Good
yhgFb3407_1683	yhgF	-0.725144	-0.99259	Good
yegRb2085_132	yegR	0.0301775	0.0413076	Good
artQb0862_636	artQ	0.695262	0.951688	Good
mazEb2783_6	mazE	-0.838598	-1.14789	Good
atoEb2223_771	atoE	0.223308	0.305668	Good
phoQb1129_668	phoQ	0.486	0.665246	Good
yihXb3885_387	yihX	-1.10634	-1.51438	Good
gudXb2788_932	gudX	-1.95339	-2.67384	Good
degPb0161_495	degP	0.257349	0.352264	Bad
idnDb4267_482	idnD	-0.734522	-1.00543	Good
ycgGb1168_1290	ycgG	-0.451541	-0.618078	Good
agaIb3141_618	agaI	0.20963	0.286946	Good
zinTb1973_227	zinT	1.08764	1.48878	Good
zinTb1973_226	zinT	-0.223368	-0.30575	Good
yieHb3715_625	yieH	-0.474591	-0.649629	Good
ygiDb3039_115	ygiD	-0.0613659	-0.0839988	Good
ybiUb0821_700	ybiU	0.326328	0.446683	Good
yegKb2072_182	yegK	0.261599	0.358081	Good
purDb4005_1136	purD	-4.7292	-6.47342	Good
pgpBb1278_251	pgpB	-2.00526	-2.74484	Good
yjcZb4110_196	yjcZ	1.11909	1.53183	Good
gcdb0124_1580	gcd	0.0336462	0.0460555	Good
bglFb3722_1823	bglF	0.0691109	0.0946002	Good
pspAb1304_405	pspA	0.161687	0.221319	Good
osmEb1739_163	osmE	0.0797486	0.109161	Good
intAb2622_167	intA	0.115409	0.157974	Good
sfmCb0531_667	sfmC	-0.0815163	-0.111581	Good
envCb3613_692	envC	0.265027	0.362774	Good
yhdZb3271_337	yhdZ	-0.557949	-0.763731	Good
ynaJb1332_219	ynaJ	-0.80705	-1.10471	Good
prcb1830_805	prc	-0.598735	-0.81956	Good
citAb0619_318	citA	-1.35349	-1.85268	Good
ymfEb1138_396	ymfE	0.101088	0.138372	Good
ymfEb1138_397	ymfE	-0.753358	-1.03121	Good
ydgHb1604_331	ydgH	-0.829729	-1.13575	Good
rhmAb2245_332	rhmA	0.420391	0.575439	Good
slyDb3349_18	slyD	0.778062	1.06503	Good
trkAb3290_1265	trkA	0.0042225	0.00577983	Good
thiKb1106_308	thiK	-0.00166595	-0.00228038	Good
cobTb1991_579	cobT	0.947042	1.29633	Good
pldBb3825_162	pldB	0.100406	0.137438	Good
cadBb4132_1217	cadB	0.00477115	0.00653084	Good
yccFb0961_273	yccF	0.695574	0.952114	Good
yjhGb4297_1179	yjhG	0.622676	0.85233	Good
scpBb2919_702	scpB	-0.0764683	-0.104671	Good
sadb1525_791	sad	-1.90615	-2.60918	Good
trkAb3290_297	trkA	0.212787	0.291267	Good
aroGb0754_218	aroG	-0.394801	-0.540411	Good
rhaBb3904_695	rhaB	0.238732	0.326781	Good
ldtAb1990_448	ldtA	0.155939	0.213452	Good
fliCb1923_1323	fliC	1.43357	1.96229	Good
ligTb0147_380	ligT	-0.498845	-0.682828	Good
fliQb1949_66	fliQ	0.128901	0.176442	Good
fliQb1949_67	fliQ	-1.07652	-1.47355	Good
umuCb1184_1011	umuC	-0.150506	-0.206016	Good
fliQb1949_65	fliQ	0.786918	1.07715	Good
flcb0624_100	flc	-0.566024	-0.774784	Good
hyfHb2488_32	hyfH	0.137107	0.187675	Good
garDb3128_713	garD	-3.44548	-4.71623	Good
potHb0856_536	potH	-0.124309	-0.170157	Good
yccJb1003_80	yccJ	-0.991882	-1.35771	Good
hyfAb2481_6	hyfA	0.528888	0.723951	Good
waaQb3632_405	waaQ	0.303186	0.415007	Good
argWb2348_3	argW	0.267294	0.365877	Good
fliFb1938_1420	fliF	0.152455	0.208684	Good
ugpCb3450_549	ugpC	0.516084	0.706426	Good
rhaRb3906_483	rhaR	0.488485	0.668648	Good
torSb0993_1981	torS	0.00152121	0.00208225	Good
gdhAb1761_719	gdhA	0.235012	0.321689	Good
narYb1467_870	narY	-1.46173	-2.00084	Good
fadJb2341_1244	fadJ	0.381485	0.522183	Good
ebgRb3075_950	ebgR	0.160855	0.220182	Good
frdAb4154_657	frdA	-0.159794	-0.218729	Good
ansBb2957_854	ansB	0.377158	0.51626	Good
fkpAb3347_597	fkpA	-1.02606	-1.40449	Good
dgcZb1535_437	dgcZ	-0.810463	-1.10938	Good
ybaTb0486_59	ybaT	0.0447669	0.0612777	Good
yneEb1520_537	yneE	-0.67912	-0.929592	Good
mcrBb4346_670	mcrB	0.135768	0.185841	Good
ybcHb0567_818	ybcH	0.272351	0.372798	Good
yadVb0140_544	yadV	0.577714	0.790785	Good
fadLb2344_59	fadL	-0.225994	-0.309344	Good
alsAb4087_1060	alsA	-1.35997	-1.86155	Good
tsxb0411_358	tsx	-0.75031	-1.02704	Good
yhjHb3525_485	yhjH	1.03286	1.4138	Good
suhBb2533_500	suhB	1.0674	1.46108	Good
ompLb3875_640	ompL	0.313831	0.429578	Good
ompLb3875_645	ompL	-0.95727	-1.31033	Good
mhpEb0352_597	mhpE	-1.67384	-2.29119	Good
rclAb0304_56	rclA	0.892294	1.22139	Good
pqqLb1494_1980	pqqL	-0.25956	-0.355291	Good
zwfb1852_1122	zwf	0.942324	1.28987	Bad
ppdBb2825_125	ppdB	-0.119885	-0.164101	Good
yjiMb4335_699	yjiM	0.787137	1.07745	Good
metEb3829_2169	metE	0.275556	0.377186	Good
ygcEb2776_1324	ygcE	0.33437	0.457692	Good
mdlAb0448_1233	mdlA	0.683538	0.935639	Good
nhaBb1186_11	nhaB	-0.870677	-1.1918	Good
artMb0861_381	artM	-1.37724	-1.88519	Good
holCb4259_253	holC	0.674716	0.923563	Good
focAb0904_122	focA	-0.528229	-0.72305	Good
fkpAb3347_598	fkpA	-0.387283	-0.530119	Good
sgcXb4305_24	sgcX	0.363642	0.49776	Good
gudXb2788_108	gudX	-0.875699	-1.19867	Good
nhaAb0019_739	nhaA	-0.251911	-0.344821	Good
fryAb2383_1512	fryA	1.04555	1.43117	Bad
ligAb2411_945	ligA	-0.941811	-1.28917	Good
ybiXb0804_161	ybiX	0.359358	0.491895	Good
qseBb3025_566	qseB	-0.893969	-1.22368	Good
hrpBb0148_2269	hrpB	-0.18399	-0.251849	Good
ygcGb2778_296	ygcG	0.667716	0.913982	Good
potDb1123_200	potD	0.16673	0.228224	Good
ykfAb0253_173	ykfA	-1.87609	-2.56802	Good
gndb2029_1002	gnd	-0.490235	-0.671042	Good
htpGb0473_324	htpG	-0.859498	-1.1765	Good
hdab2496_259	hda	0.992955	1.35917	Good
flxAb1566_198	flxA	-1.11275	-1.52315	Good
glnPb0810_521	glnP	-5.4738	-7.49264	Good
mtlRb3601_442	mtlR	-0.796339	-1.09004	Good
carAb0032_291	carA	-3.28601	-4.49795	Good
aspCb0928_531	aspC	-1.19088	-1.6301	Good
ompAb0957_976	ompA	0.0543529	0.0743992	Good
epmAb4155_358	epmA	-0.938553	-1.28471	Good
livJb3460_389	livJ	0.865505	1.18472	Good
dldb2133_502	dld	0.20043	0.274352	Good
nrdDb4238_1834	nrdD	0.798011	1.09233	Good
dmsCb0896_205	dmsC	0.997055	1.36479	Good
prfCb4375_835	prfC	0.0345361	0.0472737	Good
garRb3125_96	garR	0.188962	0.258655	Good
gadEb3512_253	gadE	0.523151	0.716099	Good
atoBb2224_972	atoB	-0.521238	-0.713481	Good
yhiIb3487_945	yhiI	0.180373	0.246898	Good
gcvAb2808_29	gcvA	0.373265	0.510932	Good
wzab2062_1005	wza	-0.0938364	-0.128445	Good
mdtOb4081_816	mdtO	0.0890412	0.121881	Good
bdcAb4249_395	bdcA	0.443768	0.607438	Good
hyfGb2487_1463	hyfG	0.324375	0.44401	Good
nudGb1759_346	nudG	0.16978	0.232399	Good
epdb2927_299	epd	0.363494	0.497557	Good
nudGb1759_344	nudG	-0.0189155	-0.0258919	Good
bcsAb3533_9	bcsA	0.43477	0.595122	Good
argEb3957_242	argE	-1.18311	-1.61947	Good
yggTb2952_418	yggT	-0.265195	-0.363004	Bad
wbbKb2032_178	wbbK	0.0370637	0.0507335	Good
ycgXb1161_183	ycgX	-1.17298	-1.6056	Bad
abgRb1339_733	abgR	0.119232	0.163207	Good
sltb4392_376	slt	0.109095	0.149331	Good
paaEb1392_410	paaE	0.484312	0.662936	Good
cobBb1120_288	cobB	-0.978996	-1.34007	Good
rfbBb2041_892	rfbB	0.816872	1.11815	Good
menIb1686_69	menI	-1.02969	-1.40946	Good
ycbVb0943_485	ycbV	0.951841	1.3029	Good
thiGb3991_738	thiG	-0.926159	-1.26774	Good
fdoHb3893_35	fdoH	0.175886	0.240756	Good
tusb1610_494	tus	-1.57148	-2.15107	Good
yaiCb0385_458	yaiC	0.770983	1.05534	Good
lysCb4024_1234	lysC	-1.62986	-2.23098	Good
ynjAb1753_66	ynjA	-0.458499	-0.627602	Good
rcdAb0846_137	rcdA	0.194207	0.265834	Good
lysPb2156_855	lysP	1.23203	1.68643	Good
argFb0273_555	argF	-0.345097	-0.472375	Good
yhhHb3483_230	yhhH	-0.42097	-0.576231	Good
recBb2820_146	recB	-0.714609	-0.97817	Good
recXb2698_394	recX	0.028689	0.03927	Good
ugpCb3450_265	ugpC	-0.587919	-0.804754	Good
nanCb4311_616	nanC	0.159578	0.218433	Good
paaBb1389_264	paaB	0.375562	0.514076	Good
paaBb1389_260	paaB	-0.887158	-1.21436	Good
yihIb3866_283	yihI	-0.769147	-1.05282	Good
qorBb4211_305	qorB	1.17011	1.60167	Good
ydhSb1668_549	ydhS	0.299119	0.409439	Good
yfiRb2603_15	yfiR	-0.225312	-0.308411	Good
ecpDb0290_49	ecpD	0.279279	0.382283	Good
hcaFb2539_165	hcaF	-0.992454	-1.35849	Good
lsrKb1511_868	lsrK	0.8439	1.15515	Good
artJb0860_302	artJ	0.353247	0.483531	Good
yhjKb3529_553	yhjK	0.0511196	0.0699734	Good
bioCb0777_642	bioC	-0.336256	-0.460273	Good
greAb3181_13	greA	0.436573	0.59759	Good
cysQb4214_137	cysQ	-2.06397	-2.8252	Good
yfeZb2433_260	yfeZ	1.37119	1.87692	Good
pmbAb4235_1061	pmbA	-1.67978	-2.29932	Good
nrfAb4070_900	nrfA	0.705377	0.965533	Good
kchb1250_577	kch	-0.557142	-0.762626	Good
ygbNb2740_1127	ygbN	-1.26534	-1.73202	Good
prmAb3259_693	prmA	0.478665	0.655205	Good
yfbPb2275_202	yfbP	-0.385957	-0.528306	Good
gatZb2095_215	gatZ	-0.438623	-0.600395	Good
dhaKb1200_383	dhaK	-0.778343	-1.06541	Good
gsiAb0829_1246	gsiA	-0.138587	-0.189701	Good
glsBb1524_719	glsB	-0.626329	-0.857331	Good
ydeJb1537_113	ydeJ	-0.0342657	-0.0469035	Good
ydeJb1537_110	ydeJ	-0.142541	-0.195113	Good
agaIb3141_242	agaI	0.0580496	0.0794594	Good
pepQb3847_599	pepQ	0.179289	0.245415	Bad
lpxDb0179_89	lpxD	0.304179	0.416365	Good
msrAb4219_77	msrA	0.344295	0.471277	Good
ybjSb0868_951	ybjS	-0.0808689	-0.110695	Good
yifEb3764_192	yifE	0.230916	0.316083	Good
yffPb2447_467	yffP	-0.843821	-1.15504	Good
gcvHb2904_265	gcvH	-3.9005	-5.33907	Good
gcvHb2904_264	gcvH	-0.722559	-0.989053	Good
ydcKb1428_312	ydcK	-1.07921	-1.47724	Good
malIb1620_251	malI	-0.0354791	-0.0485644	Good
djlAb0055_255	djlA	1.09161	1.49421	Good
yoeIb4678_35	yoeI	0.276861	0.378973	Good
ydbHb1381_985	ydbH	-0.881928	-1.2072	Good
yjgNb4257_715	yjgN	-0.26346	-0.360629	Good
yfeOb2389_23	yfeO	-2.81471	-3.85283	Good
manXb1817_825	manX	0.00446583	0.00611291	Good
ycbFb0944_540	ycbF	-0.0333715	-0.0456795	Good
wcaMb2043_4	wcaM	-0.482106	-0.659916	Good
dcuCb0621_398	dcuC	-0.938319	-1.28439	Good
ulaDb4196_213	ulaD	-0.693028	-0.94863	Good
purDb4005_339	purD	-4.07181	-5.57357	Good
hisIb2026_213	hisI	-0.20965	-0.286972	Good
mdtMb4337_565	mdtM	0.851833	1.166	Bad
cynTb0339_490	cynT	-1.83978	-2.51832	Good
tyrPb1907_1053	tyrP	-0.36867	-0.504642	Good
metRb3828_686	metR	-0.589802	-0.807331	Good
pdxJb2564_128	pdxJ	-0.522408	-0.715082	Good
ccmAb2201_138	ccmA	-0.463283	-0.634151	Good
galEb0759_889	galE	0.494084	0.676311	Good
ykgHb0310_566	ykgH	-0.386181	-0.528612	Good
mrdBb0634_312	mrdB	-1.62643	-2.22628	Bad
lysRb2839_822	lysR	0.473447	0.648063	Good
elbBb3209_314	elbB	-2.28279	-3.12473	Bad
yjgHb4248_139	yjgH	1.23749	1.6939	Good
smrBb2331_211	smrB	-0.943138	-1.29098	Good
basSb4112_978	basS	-0.703009	-0.962291	Good
yaiZb0380_21	yaiZ	-0.886651	-1.21366	Good
allBb0512_620	allB	-0.115068	-0.157507	Good
clsAb1249_1036	clsA	-0.181409	-0.248316	Good
yggCb2928_255	yggC	-0.569522	-0.779572	Good
gprb3001_621	gpr	-0.798283	-1.0927	Good
ycjYb1327_678	ycjY	1.11599	1.52758	Good
yhdYb3270_717	yhdY	-1.50136	-2.05509	Good
garKb3124_316	garK	-0.415708	-0.569029	Good
ydbJb4529_209	ydbJ	0.433025	0.592732	Good
asmAb2064_1725	asmA	0.532502	0.728899	Good
mtnb0159_641	mtn	-1.00439	-1.37483	Good
yihUb3882_43	yihU	0.444896	0.608981	Good
yhhYb3441_167	yhhY	0.143822	0.196867	Good
hipAb1507_30	hipA	-0.704211	-0.963937	Good
NC_371	0	-0.807713	-1.10561	Good
fadRb1187_233	fadR	-0.173061	-0.236889	Good
ygfQb4464_1031	ygfQ	-1.558	-2.13262	Good
mmuMb0261_405	mmuM	0.0889075	0.121698	Good
cycAb4208_392	cycA	-0.112115	-0.153464	Good
yhjXb3547_500	yhjX	-0.814294	-1.11462	Good
mepHb1655_227	mepH	-0.352077	-0.48193	Good
ahpCb0605_117	ahpC	0.386251	0.528707	Good
uvrAb4058_66	uvrA	0.372864	0.510382	Good
NC_373	0	-0.80039	-1.09559	Good
tgtb0406_806	tgt	0.880772	1.20562	Good
chrRb3713_510	chrR	-0.107444	-0.147071	Good
uvrAb4058_63	uvrA	-1.3789	-1.88746	Good
pyrFb1281_26	pyrF	-2.72439	-3.72919	Good
pyrFb1281_27	pyrF	-3.93615	-5.38787	Good
yfcCb2298_959	yfcC	-0.0826965	-0.113196	Bad
NC_375	0	-0.417349	-0.571276	Good
mdhb3236_147	mdh	0.636978	0.871907	Good
NC_376	0	0.805927	1.10317	Good
ggtb3447_32	ggt	1.05085	1.43842	Good
chbAb1736_155	chbA	0.437096	0.598305	Good
dppAb3544_619	dppA	-0.520826	-0.712916	Good
kdpBb0697_866	kdpB	0.794643	1.08772	Good
yebYb1839_310	yebY	-0.917392	-1.25574	Good
eutHb2452_1177	eutH	0.180763	0.247432	Good
atpHb3735_510	atpH	-1.12101	-1.53445	Good
yacGb0101_161	yacG	-1.15297	-1.57821	Good
hcaTb2536_159	hcaT	-1.34707	-1.8439	Good
yghBb3009_287	yghB	0.11265	0.154197	Good
pqqLb1494_1403	pqqL	0.556161	0.761283	Good
idnOb4266_461	idnO	0.202143	0.276697	Good
wzbb2061_158	wzb	-0.296664	-0.406079	Good
rclAb0304_659	rclA	0.357662	0.489574	Good
gshAb2688_1328	gshA	-0.640429	-0.87663	Good
acpTb3475_138	acpT	0.253859	0.347486	Good
yecMb1875_417	yecM	-0.612631	-0.838581	Good
fruAb2167_972	fruA	-0.719708	-0.98515	Bad
yhfSb3376_439	yhfS	-0.911499	-1.24768	Good
yhhTb3474_361	yhhT	0.757742	1.03721	Good
hrpBb0148_13	hrpB	0.278237	0.380856	Good
citTb0612_1129	citT	1.02387	1.40149	Good
nepIb3662_595	nepI	0.985031	1.34833	Good
hrpBb0148_14	hrpB	0.144519	0.19782	Good
ulaCb4195_233	ulaC	-1.28653	-1.76102	Good
yfeWb2430_335	yfeW	-0.426084	-0.583231	Good
csgFb1038_72	csgF	-0.560499	-0.767222	Good
ygjPb3085_459	ygjP	-0.199877	-0.273595	Good
ygfKb2878_149	ygfK	0.589364	0.806732	Good
gltDb3213_30	gltD	0.355755	0.486964	Good
gcdb0124_573	gcd	-0.207222	-0.28365	Good
xdhDb2881_329	xdhD	0.248041	0.339523	Good
ungb2580_17	ung	0.0784068	0.107325	Good
ygjIb3078_608	ygjI	-0.0396808	-0.0543158	Good
uidCb1615_409	uidC	-0.0822506	-0.112586	Good
glnGb3868_786	glnG	0.401435	0.549491	Good
aroBb3389_884	aroB	-0.435278	-0.595817	Good
yqfBb2900_230	yqfB	0.12069	0.165202	Good
nrfGb4076_88	nrfG	0.0240894	0.0329741	Good
hisPb2306_198	hisP	-0.150008	-0.205333	Good
tfaEb1156_298	tfaE	0.768515	1.05196	Good
ygcUb4463_1142	ygcU	0.202353	0.276984	Good
yahBb0316_116	yahB	-0.860179	-1.17743	Good
tldDb3244_1398	tldD	0.236924	0.324305	Good
cysMb2421_598	cysM	-0.0432712	-0.0592305	Good
epmCb2326_246	epmC	0.84376	1.15495	Good
epmCb2326_247	epmC	-0.337778	-0.462357	Good
alsRb4089_806	alsR	0.501978	0.687116	Good
ycaOb0905_32	ycaO	-0.193481	-0.264841	Good
amiCb2817_56	amiC	-1.05385	-1.44252	Good
coaAb3974_640	coaA	-0.786538	-1.07663	Good
yafXb0248_43	yafX	0.0571874	0.0782791	Good
yohOb4542_29	yohO	-0.776237	-1.06253	Good
ycdYb1035_301	ycdY	-0.163732	-0.22412	Good
waaGb3631_34	waaG	-0.912244	-1.2487	Good
kdgTb3909_134	kdgT	0.490064	0.670809	Bad
ygcOb2767_127	ygcO	-0.259205	-0.354804	Good
rarDb3819_426	rarD	-0.123995	-0.169727	Good
srlMb2706_260	srlM	-0.0901898	-0.123453	Good
fxsAb4140_71	fxsA	0.643884	0.88136	Good
fxsAb4140_72	fxsA	-0.489645	-0.670236	Bad
ydcOb1433_425	ydcO	-0.388988	-0.532454	Good
osmCb1482_71	osmC	-0.0258782	-0.0354225	Good
yihVb3883_716	yihV	0.0562998	0.0770642	Good
coaAb3974_393	coaA	-0.107899	-0.147694	Good
moeBb0826_39	moeB	0.520538	0.712522	Good
yqiIb3048_52	yqiI	-0.0599869	-0.0821112	Good
yfdEb2371_789	yfdE	-0.100156	-0.137095	Good
yegXb2102_82	yegX	0.27339	0.374222	Good
yjcEb4065_1401	yjcE	-0.0524936	-0.0718542	Good
ompTb0565_420	ompT	-0.232951	-0.318868	Good
ygdIb2809_62	ygdI	0.101756	0.139285	Good
exuTb3093_946	exuT	0.924501	1.26547	Good
ydiKb1688_452	ydiK	-0.193716	-0.265162	Good
yhfKb3358_1265	yhfK	0.166973	0.228556	Good
yacCb0122_198	yacC	-0.432676	-0.592255	Good
yagUb0287_373	yagU	-0.400624	-0.548381	Good
rhmTb2246_367	rhmT	0.602716	0.825008	Good
ybhFb0794_65	ybhF	0.124576	0.170521	Good
yjjGb4374_626	yjjG	0.451963	0.618655	Good
yjiHb4330_175	yjiH	0.488524	0.6687	Good
uspGb0607_345	uspG	-0.114317	-0.156479	Good
tsrb4355_356	tsr	-0.870181	-1.19112	Good
pcmb2743_511	pcm	-0.60713	-0.83105	Good
aegAb2468_20	aegA	0.588673	0.805786	Good
abrBb0715_890	abrB	-0.354335	-0.485021	Good
nfob2159_366	nfo	0.0677177	0.0926932	Good
nadCb0109_260	nadC	0.261013	0.35728	Good
nikDb3479_4	nikD	0.109619	0.150049	Good
yjjBb4363_311	yjjB	-0.0519962	-0.0711734	Good
ppdDb0108_134	ppdD	0.164462	0.225118	Good
ynbAb1408_155	ynbA	-0.507762	-0.695033	Good
ynbAb1408_154	ynbA	-2.17741	-2.98048	Good
yfjKb2627_1817	yfjK	0.420903	0.57614	Good
tolQb0737_404	tolQ	-0.314963	-0.431127	Bad
mdtJb1600_282	mdtJ	0.935773	1.2809	Good
kdpAb0698_1435	kdpA	-0.35893	-0.49131	Good
viaAb3745_1282	viaA	-0.742393	-1.0162	Good
hldEb3052_623	hldE	-0.195721	-0.267907	Good
nhaAb0019_281	nhaA	-0.630898	-0.863585	Good
astAb1747_792	astA	0.027607	0.037789	Good
fadLb2344_202	fadL	0.495419	0.678139	Good
groLb4143_89	groL	-0.289472	-0.396235	Good
yphDb2546_25	yphD	-0.483944	-0.662431	Good
garPb3127_449	garP	0.746965	1.02246	Good
alpAb2624_170	alpA	0.275852	0.377591	Good
truAb2318_96	truA	-1.70857	-2.33873	Good
ycbXb0947_607	ycbX	-0.44906	-0.614681	Good
ycbLb0927_35	ycbL	0.014787	0.0202407	Good
smrAb1340_247	smrA	0.152825	0.20919	Good
purHb4006_53	purH	-4.9722	-6.80604	Good
ydhTb1669_581	ydhT	0.480935	0.658312	Good
arnDb2256_461	arnD	0.09242	0.126506	Good
yhbPb3154_339	yhbP	0.812746	1.1125	Good
rydCb4597_4	rydC	0.43973	0.601911	Good
yicRb3638_491	yicR	0.607684	0.831809	Good
yrdDb3283_132	yrdD	-1.55358	-2.12657	Good
mdtIb1599_164	mdtI	-0.813208	-1.11313	Good
vsrb1960_428	vsr	0.110444	0.151178	Good
hybAb2996_923	hybA	0.389658	0.533371	Good
bioDb0778_421	bioD	-0.255427	-0.349632	Good
ribDb0414_604	ribD	0.972824	1.33162	Good
yjaAb4011_162	yjaA	0.274069	0.37515	Good
ulaEb4197_532	ulaE	0.314233	0.430128	Good
ampCb4150_625	ampC	0.133443	0.182659	Good
leuBb0073_689	leuB	0.416853	0.570596	Good
dacBb3182_428	dacB	0.116524	0.1595	Good
sgrRb0069_431	sgrR	-1.32807	-1.81788	Good
feoBb3409_34	feoB	-0.384032	-0.52567	Good
yfjMb2629_166	yfjM	0.860453	1.1778	Good
yeeYb2015_532	yeeY	-0.739877	-1.01276	Good
dksAb0145_79	dksA	-1.16887	-1.59997	Bad
lsrKb1511_329	lsrK	0.456056	0.624257	Good
ftsEb3463_255	ftsE	0.63202	0.86512	Good
citTb0612_1062	citT	-0.444466	-0.608394	Good
amtBb0451_890	amtB	0.345007	0.472252	Good
tsrb4355_972	tsr	0.70191	0.960787	Good
uxuAb4322_27	uxuA	0.212351	0.29067	Good
wcaGb2052_456	wcaG	0.334894	0.458409	Good
cddb2143_101	cdd	-0.282289	-0.386402	Good
acpHb0404_210	acpH	0.393193	0.53821	Good
kdpAb0698_262	kdpA	0.391275	0.535584	Good
uxuAb4322_28	uxuA	0.638483	0.873967	Good
allEb0515_30	allE	0.39186	0.536385	Good
hisAb2024_128	hisA	-0.70279	-0.961992	Good
nudCb3996_589	nudC	-0.406097	-0.555873	Good
flhBb1880_630	flhB	0.177854	0.24345	Good
nudCb3996_583	nudC	-0.663524	-0.908244	Good
ydeEb1534_195	ydeE	0.717971	0.982772	Good
yhhQb3471_305	yhhQ	0.571633	0.782462	Good
nadBb2574_1115	nadB	-0.50252	-0.687859	Good
ftsXb3462_124	ftsX	-1.86295	-2.55003	Bad
eutHb2452_683	eutH	0.615593	0.842635	Good
rsfSb0637_261	rsfS	-2.3588	-3.22876	Bad
yqhAb3002_353	yqhA	-0.336507	-0.460617	Good
yeiGb2154_179	yeiG	0.615801	0.84292	Good
gntKb3437_15	gntK	1.19109	1.63038	Good
fesb0585_1080	fes	-0.35198	-0.481796	Good
ydgIb1605_323	ydgI	-1.69074	-2.31432	Good
leuEb1798_551	leuE	0.0841725	0.115217	Good
ydcKb1428_456	ydcK	-0.252398	-0.345487	Good
tolRb0738_302	tolR	0.442324	0.605461	Bad
yfaDb2244_5	yfaD	-0.326323	-0.446677	Good
yafWb0246_260	yafW	-0.110299	-0.150979	Good
ycbLb0927_387	ycbL	0.6796	0.930249	Good
hchAb1967_598	hchA	-0.974859	-1.33441	Good
rfbBb2041_1043	rfbB	-0.218283	-0.298789	Good
ybiWb0823_79	ybiW	-0.480245	-0.657368	Good
efpb4147_182	efp	-1.52355	-2.08546	Good
envCb3613_901	envC	-0.418246	-0.572503	Bad
treRb4241_323	treR	1.27006	1.73848	Good
moaCb0783_15	moaC	-0.436967	-0.598128	Good
menEb2260_1037	menE	-2.59967	-3.55848	Good
glpFb3927_27	glpF	0.0492662	0.0674364	Good
yciGb1259_5	yciG	0.727558	0.995895	Good
ybjTb0869_687	ybjT	-2.59865	-3.55708	Good
xapBb2406_723	xapB	0.688718	0.942729	Good
hycDb2722_109	hycD	0.842525	1.15326	Good
betIb0313_533	betI	0.362832	0.496651	Good
citBb0620_482	citB	0.166968	0.228549	Good
wzcb2060_1014	wzc	0.551602	0.755043	Good
ybcIb0527_478	ybcI	-0.846848	-1.15918	Good
yijFb3944_337	yijF	-0.107836	-0.147607	Good
hchAb1967_627	hchA	0.00854023	0.01169	Good
lntb0657_720	lnt	-0.270943	-0.370871	Bad
yhcDb3216_52	yhcD	0.229718	0.314442	Good
yhcDb3216_50	yhcD	0.0942538	0.129016	Good
yhcDb3216_51	yhcD	0.354552	0.485317	Good
yehSb2124_321	yehS	-0.107221	-0.146766	Good
glxKb0514_646	glxK	-1.74144	-2.38372	Good
nlpEb0192_637	nlpE	-0.3488	-0.477444	Good
hyaEb0976_61	hyaE	-0.216186	-0.295919	Good
yfiNb2604_534	yfiN	0.857383	1.1736	Good
hcaTb2536_786	hcaT	-0.734826	-1.00584	Good
exuRb3094_594	exuR	-0.221841	-0.303659	Good
trmLb3606_319	trmL	0.240417	0.329087	Good
mngAb0731_1293	mngA	-0.160318	-0.219446	Good
[truncated: 46,309 more rows]
