# Supplementary material for: Pooled CRISPR interference screening enables genome-scale functional genomics study in bacteria with superior performance
Source: Nat Commun. 2018 Jun 26;9:2475. doi: 10.1038/s41467-018-04899-x (PMC6018678; doi:10.1038/s41467-018-04899-x)
Supplement: Supplementary file 12 — Supplementary Data 9 [file 41467_2018_4899_MOESM12_ESM.xlsx]

## Sheet: furfural tolerance
sgRNA	gene	sgRNA fitness	Z score	Quality
gspKb3332_817	gspK	2.61336	1.41474	Good
intRb1345_13	intR	-0.63224	-0.342262	Good
yhbJb3205_520	yhbJ	-0.568229	-0.307609	Good
yeaPb1794_399	yeaP	-1.37877	-0.746396	Good
ycdTb1025_1059	ycdT	1.08343	0.586513	Good
dsdXb2365_446	dsdX	0.249175	0.13489	Good
xylBb3564_1145	xylB	0.190641	0.103203	Good
ydbLb1383_164	ydbL	-1.40985	-0.763216	Good
norVb2710_678	norV	0.45278	0.245111	Good
lacZb0344_1683	lacZ	1.68303	0.911103	Good
cyaYb3807_207	cyaY	-2.20379	-1.19301	Good
ycjRb1314_439	ycjR	0.439023	0.237664	Good
purPb3714_956	purP	-2.43998	-1.32088	Good
dinBb0231_65	dinB	-0.728529	-0.394387	Good
hisFb2025_21	hisF	-3.34846	-1.81268	Good
mdtAb2074_62	mdtA	-1.3762	-0.745	Good
ydjGb1771_13	ydjG	0.865109	0.468325	Good
alaCb2379_71	alaC	3.83857	2.078	Good
iclRb4018_318	iclR	-3.10888	-1.68298	Good
yegEb2067_90	yegE	1.3747	0.744188	Good
cysSb0526_697	cysS	-3.58877	-1.94277	Good
yejEb2179_859	yejE	-0.678851	-0.367494	Good
fhuCb0151_119	fhuC	3.22952	1.74829	Good
cspBb1557_131	cspB	-1.32302	-0.716211	Good
ybaBb0471_156	ybaB	2.12055	1.14796	Good
phoQb1129_1253	phoQ	-0.586096	-0.317282	Good
kdpCb0696_77	kdpC	3.488	1.88822	Good
fumBb4122_56	fumB	-3.082	-1.66843	Good
nikRb3481_116	nikR	-0.290856	-0.157454	Good
yddGb1473_570	yddG	1.28964	0.698143	Good
livKb3458_708	livK	-2.4532	-1.32803	Good
yfgHb2505_461	yfgH	1.17505	0.636109	Good
yggXb2962_186	yggX	-1.42463	-0.771217	Good
allCb0516_897	allC	-0.499516	-0.270412	Good
yjjKb4391_111	yjjK	-0.723213	-0.391509	Good
mlaDb3193_524	mlaD	2.84023	1.53755	Good
ansPb1453_48	ansP	1.84954	1.00125	Good
relAb2784_1270	relA	-1.36616	-0.739568	Good
selDb1764_1006	selD	1.01802	0.551104	Good
yjjJb4385_187	yjjJ	1.15498	0.625248	Good
nsrRb4178_114	nsrR	-0.734215	-0.397465	Good
nsrRb4178_113	nsrR	-1.64702	-0.891609	Good
fepEb0587_387	fepE	0.386915	0.209456	Good
yliEb0833_277	yliE	0.816125	0.441807	Good
yihYb3886_485	yihY	2.22471	1.20434	Good
yfeOb2389_599	yfeO	-0.319607	-0.173018	Good
clcAb0155_226	clcA	-2.43419	-1.31774	Good
hcaEb2538_427	hcaE	-1.37625	-0.745032	Good
yceAb1055_4	yceA	-0.542409	-0.293632	Good
agaDb3140_202	agaD	-1.18796	-0.6431	Good
yejKb2186_146	yejK	-0.108173	-0.0585593	Good
nanCb4311_347	nanC	0.874752	0.473545	Good
gfcCb0985_708	gfcC	-1.57924	-0.854916	Good
dsbAb3860_508	dsbA	-0.121944	-0.0660138	Good
glmMb3176_273	glmM	1.48904	0.806085	Good
amiAb2435_68	amiA	2.04626	1.10774	Good
gpsAb3608_69	gpsA	-0.695946	-0.376749	Good
melRb4118_561	melR	0.347057	0.187879	Good
ppdAb2826_132	ppdA	-1.12207	-0.607431	Good
ycbVb0943_402	ycbV	-2.41636	-1.30809	Good
ypjJb4548_147	ypjJ	0.897861	0.486054	Good
rlmDb2785_926	rlmD	-0.88795	-0.480689	Good
yajGb0434_512	yajG	-2.18799	-1.18446	Good
ampGb0433_1319	ampG	-0.807636	-0.437212	Good
ydhXb1671_471	ydhX	6.57134	3.55737	Good
frwAb3947_781	frwA	0.911751	0.493574	Good
fhuBb0153_1783	fhuB	-1.70216	-0.921458	Good
purUb1232_241	purU	-1.21397	-0.657178	Good
dppCb3542_581	dppC	2.61865	1.4176	Good
mlaDb3193_112	mlaD	1.19578	0.64733	Good
ygdHb2795_548	ygdH	1.02186	0.55318	Good
ygjPb3085_375	ygjP	0.675825	0.365856	Good
arnCb2254_494	arnC	0.777846	0.421085	Good
gorb3500_435	gor	-2.64111	-1.42976	Good
galEb0759_553	galE	-1.22795	-0.664746	Good
palb0741_423	pal	-3.25485	-1.762	Good
sodAb3908_86	sodA	-2.31975	-1.25579	Good
malSb3571_494	malS	-0.541943	-0.293379	Good
yneJb1526_296	yneJ	2.55553	1.38343	Good
mdhb3236_39	mdh	0.0990729	0.0536328	Good
kduDb2842_466	kduD	-1.48107	-0.801771	Good
dcdb2065_252	dcd	2.39489	1.29647	Good
yaiAb0389_13	yaiA	-2.25023	-1.21816	Good
ycfTb1115_950	ycfT	-1.96237	-1.06232	Good
pabAb3360_48	pabA	-1.30433	-0.706097	Good
atpHb3735_338	atpH	-1.55885	-0.843879	Good
sixAb2340_35	sixA	-2.46557	-1.33473	Good
yhaMb4470_740	yhaM	0.412893	0.223519	Good
gntTb3415_1034	gntT	0.614816	0.332829	Good
sgcAb4302_233	sgcA	2.2964	1.24315	Good
mrcAb3396_1371	mrcA	-0.819238	-0.443493	Good
hcaDb2542_861	hcaD	2.65361	1.43653	Good
katGb3942_95	katG	-0.616841	-0.333925	Good
frsAb0239_493	frsA	1.86702	1.01071	Good
hcaFb2539_216	hcaF	3.01813	1.63386	Good
yjfCb4186_1027	yjfC	0.824089	0.446119	Good
yeaJb1786_38	yeaJ	0.869596	0.470753	Good
ydjFb1770_296	ydjF	1.04674	0.566648	Good
argAb2818_668	argA	-2.77369	-1.50153	Good
xerDb2894_483	xerD	-1.04727	-0.566939	Good
smpBb2620_261	smpB	-2.39518	-1.29662	Good
ypdEb2384_342	ypdE	-0.178724	-0.0967517	Good
yqiCb3042_135	yqiC	-2.22376	-1.20383	Good
moaCb0783_317	moaC	-0.112374	-0.0608334	Good
ibpAb3687_297	ibpA	-2.19314	-1.18725	Good
polAb3863_126	polA	2.70679	1.46531	Good
ugpQb3449_19	ugpQ	0.632852	0.342593	Good
rplEb3308_85	rplE	-1.87172	-1.01325	Good
ugpQb3449_13	ugpQ	-1.60501	-0.868869	Good
narUb1469_1187	narU	-0.496074	-0.268549	Good
rutEb1008_171	rutE	-1.564	-0.846666	Good
btuBb3966_50	btuB	-1.23211	-0.667	Good
bamCb2477_617	bamC	4.97575	2.69361	Good
cynTb0339_416	cynT	1.06445	0.576236	Good
glgPb3428_97	glgP	0.561458	0.303944	Good
acnBb0118_839	acnB	-4.11621	-2.2283	Good
adhEb1241_1642	adhE	0.344187	0.186325	Good
potCb1124_51	potC	-2.02806	-1.09789	Good
yhdEb3248_416	yhdE	-0.00224169	-0.00121353	Good
envZb3404_869	envZ	-0.0478757	-0.0259174	Good
yibBb3618_178	yibB	-3.43372	-1.85883	Good
yffQb2448_249	yffQ	-2.17619	-1.17808	Good
yadEb0130_56	yadE	0.761262	0.412107	Good
ybhDb0768_819	ybhD	-0.443099	-0.23987	Good
ydaMb1341_938	ydaM	-1.12495	-0.608991	Good
yqhCb3010_78	yqhC	-0.129005	-0.0698367	Good
rtcAb4475_606	rtcA	-1.17439	-0.635755	Good
ycaNb0900_358	ycaN	-1.68209	-0.910595	Good
dctRb3507_38	dctR	-0.865575	-0.468577	Good
treCb4239_1217	treC	-0.294065	-0.159191	Good
gmrb1285_1130	gmr	-0.58948	-0.319114	Good
mhpEb0352_140	mhpE	1.04099	0.563536	Good
yicNb3663_65	yicN	0.788878	0.427057	Good
msbAb0914_526	msbA	0.571139	0.309184	Good
fadKb1701_903	fadK	0.37491	0.202956	Good
yfeRb2409_836	yfeR	5.04977	2.73368	Good
fliOb1947_248	fliO	-2.09357	-1.13335	Good
paaHb1395_701	paaH	0.700667	0.379304	Good
pgaDb1021_194	pgaD	0.012862	0.00696283	Good
adiYb4116_283	adiY	1.34769	0.729568	Good
nuoHb2282_740	nuoH	-0.575057	-0.311305	Good
dsbEb2195_166	dsbE	0.418988	0.226818	Good
allSb0504_802	allS	1.11349	0.602784	Good
lacZb0344_142	lacZ	-0.57356	-0.310495	Good
lacZb0344_141	lacZ	-0.0467678	-0.0253176	Good
lacZb0344_146	lacZ	-2.15128	-1.16459	Good
anmKb1640_544	anmK	-1.38241	-0.748365	Good
fliHb1940_629	fliH	1.82811	0.989643	Good
bamDb2595_409	bamD	-2.25704	-1.22184	Good
dacAb0632_17	dacA	0.957966	0.518592	Good
yjfMb4185_512	yjfM	-0.38793	-0.210005	Good
yggIb2944_137	yggI	3.95797	2.14263	Good
ebgCb3077_164	ebgC	0.53874	0.291645	Good
slpb3506_517	slp	-2.05319	-1.11149	Good
yhjYb3548_250	yhjY	-1.69663	-0.918468	Good
prcb1830_1747	prc	-3.5632	-1.92893	Good
chbRb1735_511	chbR	0.260306	0.140916	Good
yeiIb2160_707	yeiI	-0.341926	-0.185101	Good
casBb2759_136	casB	0.234038	0.126696	Good
rhlBb3780_794	rhlB	-2.35568	-1.27524	Good
prfCb4375_1115	prfC	-1.31088	-0.709641	Good
kdpCb0696_113	kdpC	-2.03977	-1.10422	Good
mutHb2831_421	mutH	-1.76088	-0.953247	Good
cysMb2421_512	cysM	-0.949059	-0.51377	Good
yjiCb4325_257	yjiC	-0.982342	-0.531788	Good
uidCb1615_739	uidC	-0.366921	-0.198632	Good
dsbEb2195_294	dsbE	2.86981	1.55356	Good
envZb3404_281	envZ	-1.20355	-0.65154	Good
eutLb2439_535	eutL	6.45491	3.49435	Good
aaeRb3243_388	aaeR	-2.84939	-1.54251	Good
yhbYb3180_155	yhbY	4.13575	2.23888	Good
ycbJb0919_312	ycbJ	-3.30963	-1.79166	Good
dmlRb1799_571	dmlR	1.98341	1.07371	Good
nlpCb1708_410	nlpC	-1.80433	-0.97677	Good
metCb3008_710	metC	-1.13499	-0.614425	Good
agaCb3139_196	agaC	-0.478409	-0.258985	Good
arsCb3503_146	arsC	-2.38666	-1.29201	Good
insQb1432_163	insQ	-0.822984	-0.44552	Good
dppCb3542_689	dppC	1.93545	1.04775	Good
ilvBb3671_171	ilvB	-2.6027	-1.40897	Good
hyaAb0972_716	hyaA	4.33814	2.34844	Good
zapBb3928_218	zapB	-0.203911	-0.110386	Good
zapBb3928_219	zapB	-1.04264	-0.564429	Good
dsdAb2366_1175	dsdA	2.12924	1.15266	Good
sfmDb0532_28	sfmD	0.870406	0.471192	Good
hycFb2720_496	hycF	-1.2294	-0.66553	Good
hisMb2307_617	hisM	0.989891	0.535875	Good
yqeFb2844_743	yqeF	0.39068	0.211493	Good
ydjAb1765_30	ydjA	-2.26513	-1.22622	Good
yfjYb2644_222	yfjY	-1.85705	-1.00531	Good
kbaYb3137_332	kbaY	-1.09992	-0.595437	Good
yfdEb2371_700	yfdE	-1.40486	-0.760519	Good
dcuBb4123_488	dcuB	4.13679	2.23944	Good
coaAb3974_315	coaA	-2.26955	-1.22862	Good
hisCb2021_8	hisC	-2.4524	-1.3276	Good
lhgOb2660_555	lhgO	-0.628495	-0.340234	Good
azoRb1412_338	azoR	0.560504	0.303428	Good
ybeXb0658_612	ybeX	1.78779	0.967817	Good
gldAb3945_955	gldA	0.970922	0.525606	Good
cblb1987_695	cbl	-0.26484	-0.14337	Good
ilvNb3670_81	ilvN	-2.65821	-1.43902	Good
rsmEb2946_71	rsmE	-1.59681	-0.864431	Good
ydeNb1498_1408	ydeN	0.262681	0.142202	Good
spoTb3650_1825	spoT	-2.75454	-1.49116	Good
ilvIb0077_625	ilvI	-0.56284	-0.304692	Good
idib2889_87	idi	0.225605	0.122131	Good
atpCb3731_121	atpC	-0.352496	-0.190823	Good
glcBb2976_1071	glcB	0.722804	0.391288	Good
yebGb1848_238	yebG	-2.86114	-1.54887	Good
yebGb1848_237	yebG	-0.234422	-0.126904	Good
yebGb1848_236	yebG	-2.82082	-1.52704	Good
pncBb0931_602	pncB	1.98203	1.07296	Good
agaVb3133_21	agaV	-1.47736	-0.799764	Good
yiePb3755_506	yieP	-0.00272479	-0.00147506	Good
frvRb3897_472	frvR	0.119394	0.0646336	Good
caiDb0036_24	caiD	-1.48895	-0.806037	Good
yciHb1282_70	yciH	-0.889579	-0.481571	Good
ynjEb1757_991	ynjE	-1.4645	-0.792802	Good
caiDb0036_23	caiD	-0.636068	-0.344333	Good
fiub0805_2235	fiu	0.444934	0.240864	Good
ybhHb0769_766	ybhH	0.524947	0.284179	Good
ycaDb0898_230	ycaD	-2.38793	-1.2927	Good
eamBb2578_310	eamB	0.627937	0.339932	Good
yajQb0426_131	yajQ	-1.27872	-0.69223	Good
tauAb0365_231	tauA	-0.145023	-0.078508	Good
fixBb0042_416	fixB	0.145451	0.0787398	Good
intEb1140_647	intE	1.33389	0.722095	Good
scpCb2920_1109	scpC	0.171732	0.0929666	Good
ahrb4269_440	ahr	1.30965	0.708975	Good
ygbTb2755_47	ygbT	0.135416	0.0733071	Good
ykfMb4586_399	ykfM	-1.15821	-0.626996	Good
codBb0336_902	codB	3.20787	1.73657	Good
cysKb2414_57	cysK	-2.792	-1.51144	Good
helDb0962_1753	helD	-1.78983	-0.968918	Good
caiBb0038_74	caiB	-2.03696	-1.1027	Good
yphGb2549_764	yphG	0.794354	0.430021	Good
sfmFb0534_329	sfmF	1.24618	0.674619	Good
psiFb0384_155	psiF	-1.9967	-1.08091	Good
yahGb0321_1073	yahG	-0.796306	-0.431078	Good
hsdMb4349_213	hsdM	-1.26955	-0.687267	Good
yidBb3698_149	yidB	0.0447262	0.0242124	Good
bioDb0778_277	bioD	-1.45661	-0.788531	Good
yicJb3657_371	yicJ	0.606917	0.328553	Good
gudDb2787_1186	gudD	0.0493051	0.0266912	Good
ybdHb0599_4	ybdH	-1.14158	-0.617993	Good
yciNb1273_20	yciN	0.416311	0.225369	Good
yddBb1495_884	yddB	0.93415	0.505699	Good
folCb2315_859	folC	-3.56012	-1.92726	Good
ydiPb1696_47	ydiP	-3.2565	-1.7629	Good
lexAb4043_118	lexA	-2.35408	-1.27437	Good
glpTb2240_93	glpT	-1.41339	-0.765135	Good
sapBb1293_246	sapB	0.551649	0.298634	Good
yebKb1853_608	yebK	-1.13924	-0.616723	Good
nupXb2161_1146	nupX	1.65593	0.896434	Good
hypDb2729_1082	hypD	2.95799	1.6013	Good
glyAb2551_430	glyA	-1.81253	-0.981209	Good
nanRb3226_76	nanR	2.11263	1.14367	Good
thiHb3990_51	thiH	1.40399	0.760044	Good
nupXb2161_1141	nupX	-2.74916	-1.48825	Good
hemYb3802_460	hemY	2.25814	1.22244	Good
purKb0522_167	purK	-2.46557	-1.33473	Good
yfaEb2236_196	yfaE	0.886545	0.479929	Good
wzbb2061_339	wzb	-2.28405	-1.23647	Good
uhpAb3669_380	uhpA	-0.137644	-0.0745134	Good
ydhCb1660_401	ydhC	-0.471545	-0.25527	Good
xylEb4031_8	xylE	-0.740202	-0.400706	Good
pcnBb0143_27	pcnB	1.72699	0.934903	Good
bepAb2494_792	bepA	-0.327785	-0.177446	Good
fdnGb1474_80	fdnG	0.890583	0.482115	Good
fdnGb1474_81	fdnG	0.210542	0.113976	Good
fdnGb1474_82	fdnG	-0.845428	-0.45767	Good
dsbBb1185_202	dsbB	4.94808	2.67863	Good
rlmMb2806_427	rlmM	-2.50381	-1.35543	Good
ydeOb1499_679	ydeO	-1.73622	-0.939896	Good
yghQb2983_268	yghQ	1.88427	1.02004	Good
yccAb0970_462	yccA	-0.169717	-0.0918758	Good
argBb3959_440	argB	-0.616483	-0.333732	Good
yeaWb1802_176	yeaW	0.0193923	0.010498	Good
speAb2938_813	speA	-1.8433	-0.997866	Good
yedIb1958_823	yedI	4.94178	2.67522	Good
torTb0994_960	torT	0.242974	0.131534	Good
corAb3816_625	corA	0.53713	0.290774	Good
yfiHb2593_314	yfiH	3.82071	2.06833	Good
dsbCb2893_208	dsbC	0.44042	0.23842	Good
fbaAb2925_653	fbaA	-4.37401	-2.36786	Good
citGb0613_708	citG	-1.46558	-0.793388	Good
glgBb3432_1560	glgB	-0.148532	-0.0804075	Good
mdfAb0842_787	mdfA	1.12597	0.609539	Good
citTb0612_526	citT	1.45411	0.787176	Good
djlBb0646_852	djlB	1.47874	0.800514	Good
ygeYb2872_416	ygeY	0.0789126	0.0427191	Good
yeeRb2001_828	yeeR	-0.211808	-0.114662	Good
rprAb4431_80	rprA	1.33037	0.720193	Good
rprAb4431_81	rprA	-3.14356	-1.70176	Good
NC_372	0	-2.53777	-1.37382	Good
moaCb0783_95	moaC	-1.54902	-0.838557	Good
NC_374	0	-1.02826	-0.556644	Good
sgcXb4305_170	sgcX	0.00591732	0.00320333	Good
manYb1818_717	manY	3.10331	1.67997	Good
NC_377	0	0.491909	0.266293	Good
rngb3247_515	rng	-0.359868	-0.194813	Good
dcuSb4125_593	dcuS	2.01371	1.09011	Good
patDb1444_274	patD	3.66113	1.98194	Good
lpxMb1855_790	lpxM	5.92239	3.20607	Good
yagIb0272_546	yagI	-0.606979	-0.328586	Good
ymfEb1138_269	ymfE	-3.34102	-1.80865	Good
glpGb3424_776	glpG	-2.87634	-1.5571	Good
mhpDb0350_339	mhpD	1.90185	1.02956	Good
potEb0692_891	potE	1.33574	0.723102	Good
atpAb3734_134	atpA	-0.980142	-0.530597	Good
glnHb0811_633	glnH	0.608471	0.329394	Good
cddb2143_185	cdd	0.0230481	0.012477	Good
csgEb1039_120	csgE	1.04222	0.564204	Good
trkAb3290_1353	trkA	2.05554	1.11276	Good
melRb4118_602	melR	-0.539391	-0.291998	Good
ybhFb0794_61	ybhF	-0.219642	-0.118903	Good
ybhFb0794_62	ybhF	4.27755	2.31564	Good
yciEb1257_422	yciE	5.85134	3.16761	Good
alsAb4087_815	alsA	-0.315188	-0.170626	Good
lpxCb0096_684	lpxC	-3.51384	-1.90221	Good
yfcHb2304_391	yfcH	5.08529	2.75291	Good
yeiWb4502_62	yeiW	0.934208	0.505731	Good
rihCb0030_592	rihC	0.618562	0.334857	Good
yafWb0246_267	yafW	0.405286	0.2194	Good
abgRb1339_812	abgR	0.377037	0.204108	Good
epmBb4146_384	epmB	1.01302	0.548394	Good
sseAb2521_559	sseA	-0.81029	-0.438649	Good
alpAb2624_37	alpA	-2.36972	-1.28284	Good
proQb1831_572	proQ	-4.21151	-2.27989	Good
yjcZb4110_686	yjcZ	-1.94765	-1.05436	Good
ycbLb0927_306	ycbL	1.80642	0.977898	Good
hyfHb2488_386	hyfH	0.268595	0.145403	Good
topAb1274_259	topA	-0.4004	-0.216756	Good
rutFb1007_407	rutF	0.412604	0.223362	Good
narIb1227_345	narI	0.933055	0.505107	Good
lplTb2835_230	lplT	-0.773754	-0.41887	Good
yeaJb1786_341	yeaJ	4.50431	2.4384	Good
hyfGb2487_1008	hyfG	-0.00920578	-0.00498352	Good
fliTb1926_173	fliT	-0.269872	-0.146095	Good
setCb3659_411	setC	1.54784	0.837918	Good
citBb0620_401	citB	-0.949403	-0.513957	Good
pfkBb1723_424	pfkB	0.673923	0.364827	Good
treAb1197_9	treA	-0.228467	-0.12368	Good
kdpDb0695_134	kdpD	-0.246188	-0.133273	Good
yadKb0136_220	yadK	3.69683	2.00127	Good
bioDb0778_23	bioD	-0.640305	-0.346628	Good
aceBb4014_668	aceB	3.19283	1.72843	Good
rfbAb2039_574	rfbA	-1.76228	-0.954005	Good
dgoAb4477_316	dgoA	-0.553359	-0.29956	Good
yhaCb3121_284	yhaC	0.0364027	0.0197065	Good
ybhIb0770_938	ybhI	-0.445373	-0.241101	Good
araCb0064_22	araC	3.34176	1.80905	Good
araCb0064_24	araC	0.00145162	0.000785828	Good
rihCb0030_330	rihC	0.0662368	0.0358571	Good
qseBb3025_57	qseB	-4.07092	-2.20378	Good
rluBb1269_543	rluB	0.624073	0.33784	Good
dosPb1489_1475	dosP	2.11574	1.14535	Good
mdtPb4080_166	mdtP	1.67542	0.906982	Good
pflAb0902_125	pflA	1.10885	0.600272	Good
gspCb3324_19	gspC	-2.38382	-1.29047	Good
rpoEb2573_62	rpoE	-3.85063	-2.08453	Good
puuBb1301_32	puuB	-0.115076	-0.0622961	Good
bdcRb4251_195	bdcR	-1.30312	-0.705439	Good
glsBb1524_299	glsB	-3.26984	-1.77012	Good
yfdFb2345_7	yfdF	-3.41104	-1.84656	Good
ybdRb0608_661	ybdR	-0.990223	-0.536055	Good
uvrCb1913_1100	uvrC	0.288146	0.155987	Good
dcrBb3472_362	dcrB	2.20796	1.19527	Good
yjdFb4121_334	yjdF	-2.55054	-1.38073	Good
ycaMb0899_1399	ycaM	-0.451417	-0.244373	Good
garKb3124_17	garK	0.606701	0.328436	Good
adiAb4117_1760	adiA	-1.00819	-0.54578	Good
preTb2146_545	preT	0.558127	0.30214	Good
garKb3124_18	garK	-0.0440428	-0.0238425	Good
yeiEb2157_202	yeiE	2.35983	1.27749	Good
pqqLb1494_1161	pqqL	-2.31921	-1.2555	Good
ybjCb0850_215	ybjC	-2.22434	-1.20414	Good
ybjCb0850_216	ybjC	0.300555	0.162705	Good
narHb1225_1313	narH	0.530464	0.287166	Good
phnMb4095_641	phnM	-2.21964	-1.2016	Good
bepAb2494_675	bepA	0.704478	0.381367	Good
chbFb1734_473	chbF	2.60826	1.41198	Good
pepEb4021_111	pepE	2.2917	1.24061	Good
pmbAb4235_913	pmbA	0.974805	0.527708	Good
fhuDb0152_352	fhuD	0.314726	0.170376	Good
glxRb0509_773	glxR	1.01601	0.550015	Good
motAb1890_62	motA	-0.403792	-0.218592	Good
ttcAb1344_633	ttcA	0.371844	0.201297	Good
csiEb2535_246	csiE	-0.852144	-0.461306	Good
deoBb4383_1148	deoB	0.702603	0.380352	Good
ybgKb0712_66	ybgK	0.647174	0.350346	Good
yedIb1958_255	yedI	-3.05868	-1.65581	Good
gstBb0838_386	gstB	7.23039	3.91415	Good
yafQb0225_224	yafQ	-0.794022	-0.429842	Good
stfRb1372_205	stfR	0.17757	0.0961269	Good
secFb0409_845	secF	-1.97779	-1.07067	Good
ygiWb3024_36	ygiW	-1.22804	-0.664795	Good
yhjYb3548_146	yhjY	1.5248	0.825449	Good
gcvAb2808_766	gcvA	1.57467	0.852444	Good
mdtGb1053_86	mdtG	-0.30485	-0.16503	Good
rpoEb2573_496	rpoE	-3.2624	-1.76609	Good
yahFb0320_665	yahF	0.253384	0.137169	Good
gltKb0653_23	gltK	-2.12188	-1.14868	Good
hscCb0650_337	hscC	-0.0881249	-0.0477062	Good
thiLb0417_30	thiL	-0.871719	-0.471903	Good
yafVb0219_439	yafV	-0.348735	-0.188787	Good
ompXb0814_344	ompX	2.78799	1.50927	Good
fliTb1926_6	fliT	2.24589	1.21581	Good
atpBb3738_180	atpB	-1.72348	-0.933001	Good
ydhPb1657_416	ydhP	2.45438	1.32867	Good
yehBb2109_77	yehB	5.1899	2.80954	Good
yhcHb3221_28	yhcH	-2.7402	-1.4834	Good
glpBb2242_901	glpB	3.49758	1.89341	Good
yqjCb3097_47	yqjC	0.812967	0.440098	Good
mdlAb0448_68	mdlA	1.85115	1.00211	Good
ygjQb3086_479	ygjQ	-2.73049	-1.47814	Good
yfdQb2360_323	yfdQ	-3.69769	-2.00173	Good
rffGb3788_136	rffG	2.22203	1.20289	Good
bcsEb3536_158	bcsE	-1.84102	-0.996633	Good
yfjLb2628_1559	yfjL	1.49683	0.810307	Good
btuFb0158_460	btuF	-0.239292	-0.12954	Good
cbrAb3690_36	cbrA	0.863892	0.467666	Good
cbrAb3690_37	cbrA	0.855739	0.463252	Good
yhfAb3356_50	yhfA	1.74324	0.943696	Good
mhpDb0350_610	mhpD	-1.19581	-0.647347	Good
fepBb0592_797	fepB	-0.804893	-0.435727	Good
pyrEb3642_18	pyrE	-2.86823	-1.55271	Good
srlAb2702_48	srlA	-1.431	-0.774667	Good
nrfEb4074_1344	nrfE	-2.23436	-1.20956	Good
mepSb2175_47	mepS	2.72143	1.47324	Good
mepSb2175_46	mepS	2.63411	1.42597	Good
yhaVb3130_207	yhaV	-0.272979	-0.147776	Good
prmBb2330_446	prmB	-2.55053	-1.38072	Good
yceDb1088_322	yceD	1.20745	0.653648	Good
ygaPb2668_304	ygaP	2.04355	1.10627	Good
mntHb2392_966	mntH	0.767625	0.415552	Good
yfaLb2233_632	yfaL	-0.698086	-0.377907	Good
ygcEb2776_445	ygcE	-1.96122	-1.0617	Good
ycbZb0955_37	ycbZ	-1.99544	-1.08023	Good
emrDb3673_796	emrD	-2.3877	-1.29257	Good
ypfNb4547_110	ypfN	-0.642516	-0.347824	Good
sulAb0958_476	sulA	-0.158586	-0.0858503	Good
yhfTb3377_884	yhfT	7.0873	3.83669	Good
sbmCb2009_385	sbmC	-0.100933	-0.0546396	Good
ssuBb0933_132	ssuB	1.64713	0.89167	Good
adhPb1478_882	adhP	4.33758	2.34814	Good
yjjNb4358_308	yjjN	0.0735822	0.0398335	Good
ydeIb1536_310	ydeI	-0.385193	-0.208523	Good
baeRb2079_542	baeR	1.16393	0.630092	Good
narXb1222_572	narX	1.67349	0.905942	Good
miaAb4171_608	miaA	0.216035	0.11695	Good
guaBb2508_749	guaB	0.49633	0.268687	Good
araAb0062_1306	araA	4.69612	2.54223	Good
atoBb2224_1048	atoB	1.18789	0.643061	Good
chbCb1737_1017	chbC	-0.396161	-0.214461	Good
damb3387_100	dam	2.63989	1.4291	Good
yfeZb2433_58	yfeZ	-1.40946	-0.76301	Good
asmAb2064_1304	asmA	0.817344	0.442467	Good
eutNb2456_38	eutN	-0.540552	-0.292627	Good
paaXb1399_310	paaX	0.514442	0.278492	Good
ydaMb1341_1102	ydaM	1.01591	0.549963	Good
yieHb3715_115	yieH	-1.03129	-0.558286	Good
setCb3659_145	setC	-1.0448	-0.565597	Good
yhaMb4470_796	yhaM	0.185071	0.100188	Good
yehMb2120_78	yehM	0.674344	0.365054	Good
eutGb2453_989	eutG	2.04044	1.10459	Good
xylFb3566_520	xylF	-0.926863	-0.501755	Good
sgcCb4304_553	sgcC	0.345252	0.186901	Good
yeeAb2008_45	yeeA	-1.82168	-0.986161	Good
gspFb3327_740	gspF	-1.66265	-0.900074	Good
yegXb2102_410	yegX	-2.45906	-1.3312	Good
wcaKb2045_24	wcaK	-1.04231	-0.564253	Good
thiGb3991_90	thiG	0.0259724	0.0140601	Good
uraAb2497_894	uraA	-1.38061	-0.747387	Good
recRb0472_358	recR	-0.528219	-0.28595	Good
srlAb2702_321	srlA	-1.58245	-0.856655	Good
cadAb4131_1193	cadA	-2.40117	-1.29986	Good
yjeNb4157_32	yjeN	0.455261	0.246454	Good
phrb0708_27	phr	0.437933	0.237074	Good
yeeSb2002_411	yeeS	1.50873	0.81675	Good
yciKb1271_13	yciK	-0.326991	-0.177016	Good
ybgDb0719_430	ybgD	-2.17759	-1.17883	Good
allCb0516_340	allC	3.73381	2.02129	Good
yhhNb3468_67	yhhN	1.46118	0.791006	Good
yfeHb2410_38	yfeH	0.946003	0.512116	Good
rlpAb0633_953	rlpA	-0.0947856	-0.0513119	Good
gadCb1492_1373	gadC	1.66334	0.900447	Good
rutFb1007_41	rutF	-0.170746	-0.0924327	Good
uspCb1895_235	uspC	-1.05827	-0.572892	Good
pinRb1374_378	pinR	2.17268	1.17617	Good
puuRb1299_203	puuR	-2.83966	-1.53724	Good
yheTb3353_882	yheT	-2.12865	-1.15234	Good
rlmLb0948_1045	rlmL	-1.97717	-1.07033	Good
ptrAb2821_1628	ptrA	-2.06235	-1.11645	Good
mdtLb3710_908	mdtL	0.424774	0.22995	Good
cspFb1558_90	cspF	-0.349564	-0.189235	Good
sbmCb2009_176	sbmC	5.51789	2.98709	Good
rhsDb0497_2097	rhsD	3.37574	1.82745	Good
rsuAb2183_127	rsuA	-0.724668	-0.392297	Good
ygiDb3039_547	ygiD	-0.304898	-0.165056	Good
yecMb1875_523	yecM	-0.343427	-0.185913	Good
clsBb0789_781	clsB	0.712395	0.385653	Good
osmCb1482_332	osmC	7.29499	3.94912	Good
yncEb1452_427	yncE	1.88787	1.02199	Good
yfeYb2432_47	yfeY	1.20999	0.655024	Good
hflCb4175_258	hflC	-2.11095	-1.14276	Good
pgpBb1278_603	pgpB	0.585625	0.317026	Good
ybhLb0786_609	ybhL	1.13355	0.613646	Good
malQb3416_48	malQ	0.0962079	0.0520819	Good
groLb4143_896	groL	-0.0884135	-0.0478624	Good
sapDb1291_131	sapD	0.637329	0.345016	Good
narUb1469_206	narU	1.07526	0.582087	Good
trkGb1363_45	trkG	0.914626	0.49513	Good
mutLb4170_44	mutL	-2.17799	-1.17905	Good
rnhBb0183_496	rnhB	0.21893	0.118517	Good
dcuDb3227_337	dcuD	-2.55277	-1.38193	Good
mtlAb3599_1625	mtlA	0.780386	0.42246	Good
flhCb1891_172	flhC	2.95812	1.60137	Good
hyfRb2491_1767	hyfR	2.23643	1.21069	Good
tpxb1324_117	tpx	-2.02207	-1.09464	Good
tdcAb3118_426	tdcA	-0.912162	-0.493797	Good
ygdDb2807_92	ygdD	-1.39228	-0.753706	Good
tnaBb3709_830	tnaB	-0.779292	-0.421867	Good
ydeEb1534_725	ydeE	0.241169	0.130556	Good
rnab0611_114	rna	-1.9308	-1.04524	Good
feoCb3410_60	feoC	-1.08565	-0.587714	Good
marRb1530_231	marR	0.0627956	0.0339942	Good
fieFb3915_676	fieF	0.425018	0.230082	Good
yigMb3827_272	yigM	6.44655	3.48982	Good
sxyb0959_368	sxy	-1.38853	-0.751675	Good
feoCb3410_69	feoC	-0.381625	-0.206592	Good
ubiCb4039_340	ubiC	-0.297617	-0.161114	Good
rpsSb3316_105	rpsS	-2.15524	-1.16673	Good
ecpDb0290_1388	ecpD	1.10548	0.598447	Good
nagZb1107_785	nagZ	-0.643368	-0.348285	Good
ybhSb0793_599	ybhS	-2.22714	-1.20565	Good
acpTb3475_516	acpT	2.61522	1.41574	Good
exoXb1844_494	exoX	0.70818	0.383371	Good
artQb0862_209	artQ	1.3524	0.732119	Good
ybhQb0791_184	ybhQ	0.637478	0.345097	Good
deoCb4381_650	deoC	1.71193	0.926751	Good
ybhQb0791_183	ybhQ	-0.51226	-0.27731	Good
ybhQb0791_180	ybhQ	-1.02092	-0.552674	Good
cadCb4133_748	cadC	-0.879629	-0.476185	Good
serCb0907_487	serC	-3.19827	-1.73137	Good
mltBb2701_962	mltB	1.26457	0.68457	Good
xdhBb2867_827	xdhB	-1.58101	-0.855877	Good
higBb3083_284	higB	1.02944	0.557286	Good
dusBb3260_672	dusB	2.35155	1.273	Good
yiaNb3578_1000	yiaN	-0.879011	-0.47585	Good
ybhJb0771_1867	ybhJ	1.54164	0.834565	Good
ygiCb3038_615	ygiC	2.44315	1.32259	Good
rsxBb1628_283	rsxB	-3.36177	-1.81988	Good
ygiSb3020_1325	ygiS	-2.09042	-1.13164	Good
entCb0593_932	entC	0.152274	0.0824329	Good
yggUb2953_135	yggU	2.22042	1.20202	Good
yqhDb3011_437	yqhD	1.61506	0.874309	Good
ybaPb0482_552	ybaP	2.67728	1.44934	Good
rffGb3788_956	rffG	2.08765	1.13014	Good
yfjTb2637_287	yfjT	-1.6859	-0.912655	Good
gfcDb0984_1491	gfcD	1.53876	0.833002	Good
ybiPb0815_312	ybiP	1.34021	0.725517	Good
uxuRb4324_338	uxuR	-0.490697	-0.265638	Good
bamEb2617_199	bamE	1.04648	0.56651	Good
ydiMb1690_984	ydiM	-0.729587	-0.39496	Good
bamEb2617_194	bamE	-0.0973081	-0.0526775	Good
ydiJb1687_107	ydiJ	0.122263	0.0661869	Good
argRb3237_204	argR	-1.15581	-0.625694	Good
xapAb2407_163	xapA	0.219658	0.118911	Good
aasb2836_645	aas	-3.53566	-1.91402	Good
fprb3924_437	fpr	7.10469	3.84611	Good
gshBb2947_604	gshB	-0.986493	-0.534036	Good
sxyb0959_193	sxy	-0.193195	-0.104586	Good
rsxBb1628_133	rsxB	0.115704	0.0626361	Good
livJb3460_958	livJ	-0.489958	-0.265237	Good
rtnb2176_459	rtn	1.72997	0.936512	Good
wzxCb2046_684	wzxC	-1.85057	-1.0018	Good
wcaIb2050_710	wcaI	0.390733	0.211522	Good
cysAb2422_871	cysA	-1.7455	-0.94492	Good
wcaEb2055_689	wcaE	-1.26858	-0.686742	Good
aldBb3588_69	aldB	0.0239452	0.0129627	Good
uraAb2497_306	uraA	0.735927	0.398392	Good
glnAb3870_191	glnA	-3.12174	-1.68995	Good
rhmDb2247_935	rhmD	-0.934545	-0.505913	Good
yafYb0251_336	yafY	-2.10884	-1.14161	Good
argEb3957_793	argE	-0.573251	-0.310328	Good
dusAb4049_850	dusA	-3.80207	-2.05824	Good
cyoAb0432_286	cyoA	0.0017172	0.000929602	Good
yhcCb3211_45	yhcC	-0.77533	-0.419723	Good
yhcCb3211_44	yhcC	0.129061	0.0698669	Good
fdoGb3894_82	fdoG	0.915114	0.495394	Good
mqob2210_746	mqo	0.245464	0.132881	Good
casAb2760_1322	casA	-0.526974	-0.285276	Good
galEb0759_371	galE	-2.03012	-1.099	Good
mnmGb3741_709	mnmG	2.7803	1.50511	Good
smtAb0921_62	smtA	-1.93727	-1.04874	Good
recNb2616_1358	recN	-0.587604	-0.318098	Good
ycbKb0926_408	ycbK	-0.929087	-0.502959	Good
rstBb1609_687	rstB	1.14911	0.622069	Good
yajQb0426_4	yajQ	-1.19944	-0.649316	Good
yahGb0321_1266	yahG	2.9501	1.59703	Good
yegIb2070_271	yegI	-0.471332	-0.255155	Good
gatDb2091_127	gatD	1.46959	0.795558	Good
bssRb0836_345	bssR	1.60014	0.866233	Good
erpAb0156_217	erpA	-0.681089	-0.368706	Good
yciMb1280_453	yciM	-1.45069	-0.78533	Good
opgBb4359_35	opgB	3.57399	1.93477	Good
ydjEb1769_905	ydjE	2.89927	1.56951	Good
malMb4037_644	malM	0.810654	0.438846	Good
gadWb3515_24	gadW	0.304193	0.164674	Good
trpDb1263_48	trpD	-2.49873	-1.35268	Good
ybiOb0808_12	ybiO	1.78323	0.965345	Good
ccmBb2200_98	ccmB	1.56051	0.844776	Good
ybjOb0858_308	ybjO	5.60578	3.03468	Good
ytfBb4206_29	ytfB	1.48754	0.805276	Good
chbRb1735_41	chbR	1.51771	0.82161	Good
yjaAb4011_273	yjaA	-0.143274	-0.0775607	Good
ybaYb0453_142	ybaY	-0.0155733	-0.00843056	Good
ydbCb1406_76	ydbC	1.44223	0.780748	Good
ldhAb1380_579	ldhA	0.660336	0.357471	Good
mprAb2684_388	mprA	1.23734	0.66983	Good
iscUb2529_272	iscU	-1.7402	-0.942054	Good
tonBb1252_28	tonB	-1.57325	-0.851675	Good
tonBb1252_29	tonB	0.248014	0.134262	Good
dcrBb3472_410	dcrB	1.04762	0.567127	Good
eutJb2454_500	eutJ	1.65472	0.895776	Good
rlmJb3499_122	rlmJ	-0.509435	-0.275781	Good
cyaAb3806_1593	cyaA	3.47365	1.88045	Good
ybhAb0766_300	ybhA	-2.08812	-1.1304	Good
potGb0855_22	potG	0.93793	0.507746	Good
yfjLb2628_420	yfjL	-1.74751	-0.946012	Good
bcsEb3536_371	bcsE	0.678588	0.367352	Good
thiFb3992_9	thiF	1.0444	0.565382	Good
rihAb0651_534	rihA	1.06769	0.577989	Good
fecRb4292_818	fecR	0.513846	0.278169	Good
yfcGb2302_502	yfcG	-2.37634	-1.28642	Good
uxuAb4322_1161	uxuA	1.51981	0.822744	Good
fucPb2801_410	fucP	-0.932024	-0.504549	Good
ycaQb0916_830	ycaQ	0.522783	0.283007	Good
wzcb2060_26	wzc	-0.373696	-0.202299	Good
tauAb0365_131	tauA	-1.05829	-0.572903	Good
ybgOb0716_446	ybgO	2.02553	1.09651	Good
fepEb0587_220	fepE	-0.300308	-0.162571	Good
fadKb1701_310	fadK	3.16198	1.71173	Good
chaBb1217_152	chaB	2.15962	1.1691	Good
ydeJb1537_225	ydeJ	1.21602	0.658288	Good
aroMb0390_234	aroM	3.06411	1.65875	Good
agaIb3141_530	agaI	-0.471537	-0.255265	Good
yiiXb3937_236	yiiX	-2.21234	-1.19764	Good
lysSb2890_803	lysS	-0.96342	-0.521545	Good
putAb1014_3201	putA	-1.21645	-0.658523	Good
atoEb2223_1245	atoE	0.982437	0.53184	Good
adiYb4116_99	adiY	-1.99971	-1.08254	Good
ypdCb2382_376	ypdC	0.871254	0.471651	Good
sspAb3229_44	sspA	-0.709195	-0.383921	Good
kbaYb3137_640	kbaY	0.0754643	0.0408524	Good
yibBb3618_750	yibB	-3.0287	-1.63958	Good
ydiSb1699_59	ydiS	-2.49952	-1.35311	Good
glpDb3426_397	glpD	-1.11299	-0.602513	Good
yedEb1929_49	yedE	2.24618	1.21596	Good
tdcBb3117_438	tdcB	-2.04952	-1.1095	Good
yidPb3684_168	yidP	1.35707	0.734646	Good
ccmFb2196_876	ccmF	1.74117	0.942579	Good
ttdTb3063_805	ttdT	-0.710755	-0.384765	Good
pflBb0903_1781	pflB	3.2144	1.7401	Good
yjaGb3999_312	yjaG	-0.305588	-0.165429	Good
fhuBb0153_1424	fhuB	-1.7429	-0.943516	Good
yicCb3644_523	yicC	-3.13797	-1.69873	Good
wcaDb2056_233	wcaD	0.683918	0.370237	Good
cbdAb0978_1194	cbdA	0.377407	0.204308	Good
gspHb3329_383	gspH	0.619939	0.335602	Good
rluFb4022_716	rluF	-2.97701	-1.61159	Good
yegQb2081_456	yegQ	0.581919	0.31502	Good
lpxAb0181_100	lpxA	0.426722	0.231005	Good
acnAb1276_459	acnA	1.54232	0.834933	Good
paaHb1395_126	paaH	0.103205	0.05587	Good
hisDb2020_635	hisD	-1.75954	-0.952523	Good
wcaGb2052_564	wcaG	0.620668	0.335997	Good
uhpAb3669_416	uhpA	-2.09709	-1.13525	Good
yghAb3003_119	yghA	0.135521	0.0733639	Good
ygjHb3074_140	ygjH	-1.16413	-0.630197	Good
deoDb4384_165	deoD	-0.401429	-0.217313	Good
zupTb3040_304	zupT	-0.660981	-0.35782	Good
ybcKb0544_11	ybcK	-2.15821	-1.16834	Good
flgHb1079_140	flgH	0.0235746	0.012762	Good
dapAb2478_381	dapA	-0.747166	-0.404476	Good
pitAb3493_401	pitA	-0.229018	-0.123978	Good
glxKb0514_558	glxK	-1.75968	-0.9526	Good
nprb3206_5	npr	-0.886081	-0.479678	Good
yjbMb4048_118	yjbM	-1.6155	-0.874545	Good
ycaPb0906_86	ycaP	3.3421	1.80923	Good
fimEb4313_291	fimE	1.24263	0.672697	Good
yaaWb0011_77	yaaW	-1.88073	-1.01813	Good
cbrCb3717_19	cbrC	-0.637908	-0.34533	Good
macBb0879_715	macB	1.1037	0.597483	Good
gcvAb2808_875	gcvA	7.11265	3.85042	Good
ruvBb1860_460	ruvB	-1.342	-0.726488	Good
chiPb0681_396	chiP	-1.05284	-0.569952	Good
sfmDb0532_121	sfmD	-0.0709466	-0.0384067	Good
sfmDb0532_120	sfmD	0.736291	0.398589	Good
tarb1886_971	tar	0.472236	0.255644	Good
gsiBb0830_727	gsiB	0.476253	0.257818	Good
potAb1126_246	potA	-1.44673	-0.783182	Good
yqjHb3070_11	yqjH	-0.314897	-0.170469	Good
yqjHb3070_14	yqjH	1.72529	0.933983	Good
yqjHb3070_15	yqjH	5.55235	3.00575	Good
aroEb3281_116	aroE	1.1522	0.623739	Good
dldb2133_770	dld	0.412935	0.223541	Good
waaPb3630_310	waaP	2.53964	1.37483	Good
ygeXb2871_994	ygeX	0.140476	0.0760461	Good
mdtAb2074_425	mdtA	-1.56193	-0.845547	Good
abgTb1336_369	abgT	3.35625	1.8169	Good
hyfIb2489_161	hyfI	-0.0870279	-0.0471123	Good
adiCb4115_658	adiC	-1.55372	-0.841101	Good
thiFb3992_643	thiF	-0.0544341	-0.0294678	Good
yceHb1067_65	yceH	3.00132	1.62475	Good
patAb3073_527	patA	-0.226537	-0.122635	Good
paaGb1394_144	paaG	-0.616125	-0.333538	Good
yfgHb2505_163	yfgH	0.431741	0.233722	Good
plsYb3059_398	plsY	0.264477	0.143174	Good
hofBb0107_386	hofB	2.30588	1.24828	Good
ybiOb0808_227	ybiO	-0.23642	-0.127986	Good
cusRb0571_89	cusR	-0.244728	-0.132483	Good
yigZb3848_254	yigZ	2.5648	1.38845	Good
sfsBb3188_139	sfsB	-0.572393	-0.309863	Good
agaVb3133_221	agaV	1.36803	0.74058	Good
sfsBb3188_132	sfsB	-1.85446	-1.00391	Good
sfsBb3188_133	sfsB	-0.734215	-0.397465	Good
paaZb1387_355	paaZ	2.39611	1.29713	Good
flhBb1880_928	flhB	0.170095	0.0920805	Good
hspQb0966_44	hspQ	-0.220894	-0.119581	Good
setBb2170_410	setB	1.36953	0.741392	Good
ycjNb1310_781	ycjN	0.0598973	0.0324253	Good
rpoDb3067_1528	rpoD	-1.7402	-0.942054	Good
yicCb3644_315	yicC	-2.54398	-1.37717	Good
yiiGb3896_827	yiiG	-1.78141	-0.964363	Good
bluFb1163_446	bluF	-0.366123	-0.1982	Good
btuDb1709_311	btuD	-3.77968	-2.04612	Good
yaaAb0006_278	yaaA	-0.615258	-0.333068	Good
ybgIb0710_135	ybgI	-1.104	-0.597645	Good
yafCb0208_8	yafC	2.58561	1.39972	Good
gfcDb0984_1355	gfcD	-0.978376	-0.529641	Good
yjbHb4029_791	yjbH	0.214012	0.115855	Good
ygcPb2768_59	ygcP	1.34527	0.728259	Good
yiaTb3584_710	yiaT	-2.48829	-1.34703	Good
sibCb4446_26	sibC	3.54675	1.92003	Good
eptCb3955_48	eptC	-0.105508	-0.0571162	Good
sibCb4446_28	sibC	-0.343091	-0.185731	Good
fimBb4312_42	fimB	-3.16717	-1.71454	Good
elaAb2267_56	elaA	-2.07924	-1.12559	Good
yfbVb2295_297	yfbV	3.78522	2.04912	Good
yceGb1097_251	yceG	2.55474	1.383	Good
uhpCb3667_1080	uhpC	-0.882731	-0.477864	Good
yceJb1057_308	yceJ	1.90393	1.03069	Good
ytfLb4218_699	ytfL	-1.09584	-0.593229	Good
idnTb4265_613	idnT	0.0946825	0.0512561	Good
gndb2029_893	gnd	-2.57411	-1.39349	Good
araEb2841_1205	araE	-0.242292	-0.131164	Good
idib2889_246	idi	0.746	0.403845	Good
idib2889_243	idi	4.00791	2.16967	Good
efeOb1018_857	efeO	0.535237	0.289749	Good
thiEb3993_575	thiE	0.144454	0.0781997	Good
tusEb0969_38	tusE	-2.51185	-1.35978	Good
grxBb1064_401	grxB	1.42614	0.772038	Good
rsgAb4161_352	rsgA	0.506079	0.273964	Good
cpdBb4213_86	cpdB	3.79107	2.05228	Good
iraMb1160_196	iraM	-1.06766	-0.577975	Good
argIb4254_539	argI	1.9719	1.06748	Good
yagFb0269_451	yagF	-0.00356091	-0.00192769	Good
tesBb0452_217	tesB	-0.587055	-0.3178	Good
yfiFb2581_795	yfiF	-0.556143	-0.301067	Good
helDb0962_800	helD	-0.638601	-0.345705	Good
ghrBb3553_625	ghrB	1.88921	1.02272	Good
sdhEb2897_159	sdhE	0.376811	0.203985	Good
nlpAb3661_611	nlpA	0.506244	0.274054	Good
ynjIb1762_182	ynjI	-0.224439	-0.121499	Good
gntRb3438_16	gntR	-0.0338471	-0.0183231	Good
ybjQb0866_221	ybjQ	-0.300468	-0.162657	Good
ybjQb0866_227	ybjQ	0.236503	0.12803	Good
ecpBb0292_450	ecpB	1.91216	1.03514	Good
ygbNb2740_333	ygbN	0.773892	0.418945	Good
ydcIb1422_585	ydcI	1.2975	0.702399	Good
amiAb2435_640	amiA	-0.223358	-0.120914	Good
chrRb3713_121	chrR	-0.606967	-0.32858	Good
yfcFb2301_277	yfcF	-1.4576	-0.789065	Good
glcBb2976_852	glcB	3.81097	2.06306	Good
gclb0507_629	gcl	0.198116	0.10725	Good
ppiAb3363_332	ppiA	2.05032	1.10993	Good
ydeEb1534_41	ydeE	3.06146	1.65731	Good
yphBb2544_768	yphB	0.0855836	0.0463305	Good
ynfGb1589_416	ynfG	-0.975372	-0.528015	Good
cusCb0572_1274	cusC	0.500644	0.271022	Good
rsmAb0051_401	rsmA	-2.35865	-1.27685	Good
casDb2757_96	casD	-0.735977	-0.398419	Good
metEb3829_31	metE	-2.66717	-1.44387	Good
fadDb1805_1516	fadD	0.194039	0.105042	Good
glxKb0514_239	glxK	2.0776	1.1247	Good
uspFb1376_22	uspF	0.0706279	0.0382342	Good
speCb2965_446	speC	-1.67279	-0.905559	Good
yhfSb3376_862	yhfS	-0.214206	-0.11596	Good
maab0459_190	maa	-0.472229	-0.25564	Good
ylbFb0520_414	ylbF	-0.79493	-0.430333	Good
oppCb1245_162	oppC	1.69371	0.916885	Good
sltb4392_1826	slt	0.450901	0.244094	Good
ansAb1767_920	ansA	-2.71972	-1.47231	Good
ytfJb4216_293	ytfJ	1.21027	0.655176	Good
dcuCb0621_986	dcuC	0.434326	0.235121	Good
flhAb1879_1727	flhA	0.997485	0.539986	Good
yjtDb4403_132	yjtD	4.04718	2.19093	Good
tnaAb3708_21	tnaA	3.28785	1.77987	Good
agpb1002_629	agp	0.887303	0.480339	Good
NC_946	0	3.38576	1.83287	Good
NC_945	0	0.292642	0.158421	Good
NC_944	0	7.47665	4.04746	Good
NC_943	0	-0.578565	-0.313205	Good
NC_942	0	-3.51049	-1.9004	Good
NC_941	0	1.06619	0.577177	Good
malSb3571_1871	malS	-0.353382	-0.191303	Good
yeaGb1783_1103	yeaG	1.82444	0.987656	Good
ygaVb2667_275	ygaV	1.35062	0.731155	Good
ybjEb0874_359	ybjE	2.5796	1.39646	Good
ygaVb2667_272	ygaV	0.556159	0.301075	Good
bamDb2595_616	bamD	-1.62784	-0.881227	Good
pyrDb0945_740	pyrD	-1.86578	-1.01003	Good
srab1480_42	sra	-0.406444	-0.220027	Good
flgHb1079_169	flgH	0.891078	0.482383	Good
tynAb1386_11	tynA	-0.465143	-0.251804	Good
yrfGb3399_69	yrfG	-0.138871	-0.0751774	Good
tdcGb4471_714	tdcG	2.46032	1.33189	Good
ydeIb1536_152	ydeI	6.63186	3.59014	Good
nudFb3034_400	nudF	1.49696	0.810376	Good
tatCb3839_443	tatC	7.00365	3.79141	Good
yhbOb3153_61	yhbO	0.694058	0.375727	Good
ogrKb2082_190	ogrK	-0.964382	-0.522066	Good
nirDb3366_93	nirD	-0.0691409	-0.0374293	Good
nirDb3366_97	nirD	-0.238446	-0.129082	Good
nirDb3366_96	nirD	3.04154	1.64653	Good
pflCb3952_142	pflC	-2.37903	-1.28788	Good
yibQb3614_588	yibQ	-0.0627755	-0.0339834	Good
yihUb3882_714	yihU	-0.846821	-0.458424	Good
mukBb0924_1121	mukB	-2.45069	-1.32668	Good
fimCb4316_170	fimC	0.211122	0.11429	Good
torDb0998_224	torD	-0.141282	-0.0764826	Good
paoCb0284_95	paoC	-0.675287	-0.365565	Good
xerCb3811_319	xerC	-0.305942	-0.165621	Good
ygiMb3055_170	ygiM	-0.741849	-0.401598	Good
yhhZb3442_972	yhhZ	0.527436	0.285526	Good
rimIb4373_378	rimI	0.438109	0.237169	Good
narXb1222_1041	narX	1.15179	0.623516	Good
hyaBb0973_87	hyaB	0.206796	0.111948	Good
yhbVb3159_776	yhbV	-0.700874	-0.379416	Good
dmlAb1800_521	dmlA	0.526297	0.28491	Good
racCb1351_212	racC	-0.0431367	-0.023352	Good
frmAb0356_266	frmA	1.25187	0.677698	Good
idnTb4265_4	idnT	0.81013	0.438562	Good
yhiJb3488_792	yhiJ	0.964348	0.522047	Good
NC_167	0	-1.18392	-0.64091	Good
wbbHb2035_80	wbbH	-1.9771	-1.0703	Good
xylFb3566_725	xylF	-1.05296	-0.570015	Good
nagBb0678_54	nagB	-1.53432	-0.830601	Good
yaaXb0005_36	yaaX	-1.85089	-1.00197	Good
yghWb2998_150	yghW	0.4586	0.248262	Good
nuoGb2283_135	nuoG	0.918115	0.497019	Good
recRb0472_191	recR	-1.87036	-1.01252	Good
yiaMb3577_287	yiaM	0.892026	0.482896	Good
damb3387_473	dam	2.50244	1.35469	Good
pspFb1303_619	pspF	0.42651	0.23089	Good
yjbMb4048_625	yjbM	1.12867	0.611003	Good
yshBb4686_65	yshB	-0.929087	-0.502959	Good
agaIb3141_29	agaI	0.955445	0.517227	Good
uidAb1617_1358	uidA	-0.443782	-0.24024	Good
trmLb3606_113	trmL	0.757373	0.410002	Good
wcaBb2058_40	wcaB	1.58828	0.859809	Good
prpRb0330_536	prpR	-1.88191	-1.01877	Good
loiPb2936_71	loiP	0.375391	0.203217	Good
puuEb1302_1096	puuE	-0.500406	-0.270893	Good
ygdGb2798_159	ygdG	-0.200513	-0.108547	Good
yfcAb2327_488	yfcA	-0.122226	-0.0661669	Good
csiRb2664_555	csiR	1.25771	0.680856	Good
ynfMb1596_277	ynfM	-0.269698	-0.146001	Good
abgRb1339_592	abgR	0.708074	0.383314	Good
roxAb1128_168	roxA	-0.973354	-0.526923	Good
eutTb2459_397	eutT	-0.828139	-0.448311	Good
rlmIb0967_429	rlmI	0.401607	0.217409	Good
fepCb0588_17	fepC	-1.36659	-0.7398	Good
ydeNb1498_1217	ydeN	-3.12174	-1.68995	Good
aasb2836_1484	aas	-2.34292	-1.26833	Good
yeiGb2154_617	yeiG	1.45704	0.788766	Good
wcaMb2043_653	wcaM	0.990048	0.53596	Good
ybiPb0815_52	ybiP	-0.579169	-0.313532	Good
fliLb1944_160	fliL	1.71397	0.927853	Good
ybiPb0815_51	ybiP	-0.549518	-0.29748	Good
nrdDb4238_1197	nrdD	0.0271816	0.0147147	Good
frlDb3374_309	frlD	1.07723	0.583155	Good
ygeAb2840_338	ygeA	0.448348	0.242712	Good
basRb4113_553	basR	1.27199	0.688589	Good
ybhHb0769_512	ybhH	0.167586	0.0907223	Good
djlAb0055_78	djlA	-2.90647	-1.57341	Good
yghQb2983_651	yghQ	-0.117345	-0.0635243	Good
mreDb3249_90	mreD	-1.42463	-0.771218	Good
sapBb1293_51	sapB	1.15928	0.627574	Good
exuRb3094_269	exuR	-1.44101	-0.780088	Good
nrfCb4072_204	nrfC	0.96573	0.522796	Good
nrfDb4073_563	nrfD	2.45958	1.33149	Good
sfsAb0146_149	sfsA	-2.46008	-1.33176	Good
nlpIb3163_155	nlpI	-3.54756	-1.92046	Good
pabAb3360_446	pabA	1.00421	0.543624	Good
alaCb2379_382	alaC	-1.96851	-1.06565	Good
gadYb4452_74	gadY	-2.80104	-1.51634	Good
yobDb1820_80	yobD	-0.912287	-0.493864	Good
sstTb3089_539	sstT	-1.29182	-0.699322	Good
yobDb1820_84	yobD	-2.02161	-1.09439	Good
yhhXb3440_1013	yhhX	-2.02745	-1.09755	Good
frvAb3900_187	frvA	-0.966585	-0.523258	Good
azoRb1412_245	azoR	-1.14687	-0.620857	Good
yqjAb3095_501	yqjA	-0.213751	-0.115714	Good
fepDb0590_17	fepD	0.116319	0.0629691	Good
folMb1606_413	folM	-1.52071	-0.823233	Good
yadSb0157_271	yadS	-2.64545	-1.43211	Good
purMb2499_1013	purM	-2.20345	-1.19283	Good
gabPb2663_74	gabP	-0.56284	-0.304692	Good
ydgKb1626_191	ydgK	-0.878974	-0.47583	Good
nlpEb0192_155	nlpE	-0.450038	-0.243627	Good
yeeYb2015_786	yeeY	-2.72434	-1.47481	Good
yecEb1868_258	yecE	1.33367	0.72198	Good
recEb1350_1835	recE	0.596674	0.323008	Good
ilvIb0077_1016	ilvI	-1.92774	-1.04358	Good
xisEb1141_113	xisE	1.52544	0.82579	Good
ydhKb1645_1336	ydhK	2.36089	1.27806	Good
allRb0506_285	allR	-2.52713	-1.36805	Good
rhaRb3906_147	rhaR	2.51688	1.3625	Good
fadKb1701_1385	fadK	-0.407785	-0.220753	Good
yagUb0287_129	yagU	1.52948	0.827982	Good
sapFb1290_531	sapF	1.98235	1.07314	Good
narYb1467_972	narY	-0.124362	-0.0673229	Good
bglBb3721_1015	bglB	-0.33448	-0.18107	Good
dadAb1189_371	dadA	-0.859663	-0.465376	Good
cstAb0598_727	cstA	-1.84396	-0.998225	Good
ybaQb0483_219	ybaQ	-1.37709	-0.745485	Good
yqjEb3099_165	yqjE	2.042	1.10543	Good
wcaNb2042_749	wcaN	7.26467	3.93271	Good
entFb0586_16	entF	1.31801	0.713501	Good
rsmGb3740_270	rsmG	2.01105	1.08868	Good
ybaQb0483_216	ybaQ	-1.13022	-0.611843	Good
treCb4239_13	treC	-2.57325	-1.39302	Good
mcrAb1159_535	mcrA	-0.788943	-0.427092	Good
exoXb1844_574	exoX	0.108495	0.0587333	Good
treCb4239_15	treC	0.204356	0.110628	Good
corAb3816_477	corA	-1.40556	-0.760894	Good
glmSb3729_710	glmS	0.839474	0.454447	Good
yiiXb3937_68	yiiX	1.46777	0.794573	Good
cmoBb1871_320	cmoB	6.07458	3.28846	Good
ytfTb4230_758	ytfT	0.875189	0.473781	Good
ydhTb1669_335	ydhT	0.459749	0.248884	Good
recNb2616_555	recN	1.21219	0.656216	Good
sspBb3228_436	sspB	0.725604	0.392804	Good
ymfMb1148_122	ymfM	0.0116528	0.00630819	Good
hyaCb0974_30	hyaC	-0.0854985	-0.0462844	Good
rppHb2830_238	rppH	-2.69827	-1.4607	Good
rbnb2268_90	rbn	1.61137	0.872309	Good
NC_129	0	0.471102	0.25503	Good
mdtEb3513_894	mdtE	1.85835	1.00601	Good
purFb2312_1074	purF	-2.30207	-1.24622	Good
pqqLb1494_77	pqqL	4.80198	2.59954	Good
elfDb0939_523	elfD	0.150122	0.0812681	Good
yhhMb3467_109	yhhM	3.87268	2.09646	Good
NC_122	0	0.333662	0.180627	Good
NC_125	0	0.388806	0.210479	Good
NC_124	0	-1.31518	-0.711971	Good
NC_127	0	-0.459594	-0.2488	Good
NC_126	0	-1.14863	-0.621809	Good
fabRb3963_278	fabR	-0.0253665	-0.0137321	Good
djlAb0055_32	djlA	-2.39518	-1.29662	Good
ycbXb0947_345	ycbX	0.825811	0.447051	Good
chiPb0681_47	chiP	0.131086	0.070963	Good
ynbBb1409_434	ynbB	1.98314	1.07357	Good
djlAb0055_38	djlA	0.236382	0.127965	Good
lsrAb1513_612	lsrA	-1.29121	-0.698992	Good
nuoMb2277_59	nuoM	-1.44337	-0.781365	Good
phoBb0399_232	phoB	-0.504302	-0.273002	Good
ygaUb2665_288	ygaU	0.394041	0.213313	Good
aroCb2329_954	aroC	-2.87001	-1.55367	Good
ygaUb2665_284	ygaU	1.0176	0.550873	Good
yjhFb4296_4	yjhF	-0.830538	-0.449609	Good
frvAb3900_233	frvA	0.381798	0.206685	Good
frvAb3900_234	frvA	0.21893	0.118517	Good
yjhIb4299_413	yjhI	2.58821	1.40112	Good
ynfGb1589_508	ynfG	2.9512	1.59763	Good
cydCb0886_321	cydC	1.4153	0.766168	Good
rnrb4179_931	rnr	1.83521	0.993488	Good
potBb1125_194	potB	-1.41216	-0.764471	Good
ydbHb1381_20	ydbH	3.45333	1.86945	Good
dgcZb1535_578	dgcZ	-0.807307	-0.437033	Good
potAb1126_359	potA	0.323676	0.175221	Good
panBb0134_699	panB	-0.959013	-0.519159	Good
endAb2945_524	endA	4.38093	2.3716	Good
yahMb0327_9	yahM	3.10543	1.68112	Good
ugpEb3451_41	ugpE	2.14392	1.1606	Good
yeaVb1801_657	yeaV	-1.90348	-1.03045	Good
yedIb1958_226	yedI	4.17894	2.26226	Good
yidAb3697_492	yidA	1.20274	0.651101	Good
sodBb1656_68	sodB	0.0734666	0.039771	Good
rcsDb2216_46	rcsD	0.856937	0.463901	Good
psdb4160_540	psd	-0.462858	-0.250567	Good
smgb3284_297	smg	0.661614	0.358163	Good
frwCb3949_583	frwC	-3.81193	-2.06358	Good
mppAb1329_149	mppA	-2.65188	-1.43559	Good
hisCb2021_48	hisC	-2.87001	-1.55367	Good
purLb2557_186	purL	-3.54684	-1.92007	Good
ttdRb3060_16	ttdR	-0.292019	-0.158083	Good
leuDb0071_196	leuD	-1.38326	-0.748824	Good
ygcEb2776_965	ygcE	-2.09021	-1.13153	Good
yfcDb2299_170	yfcD	1.59123	0.861409	Good
lacZb0344_147	lacZ	-0.238521	-0.129123	Good
tehBb1430_424	tehB	-1.04526	-0.565849	Good
ldtBb0819_235	ldtB	-1.47757	-0.799876	Good
hyfHb2488_176	hyfH	1.13929	0.616753	Good
minDb1175_606	minD	0.0169023	0.00915003	Good
aisb2252_15	ais	-1.32751	-0.718641	Good
dedAb2317_311	dedA	2.22415	1.20404	Good
smgb3284_129	smg	-0.380333	-0.205893	Good
ybgQb0718_1464	ybgQ	6.05441	3.27754	Good
ygbIb2735_143	ygbI	1.60706	0.869979	Good
ybhGb0795_626	ybhG	3.3612	1.81958	Good
yiiQb3920_165	yiiQ	0.621328	0.336354	Good
garLb3126_371	garL	1.14327	0.618908	Good
setAb0070_323	setA	-0.41816	-0.22637	Good
ydgIb1605_620	ydgI	-1.37415	-0.743891	Good
rsxEb1632_72	rsxE	-2.17811	-1.17912	Good
eutRb2437_450	eutR	0.688422	0.372675	Good
frmBb0355_532	frmB	-0.877452	-0.475006	Good
coaDb3634_450	coaD	-1.1152	-0.60371	Good
yicLb3660_470	yicL	3.53816	1.91537	Good
focAb0904_317	focA	0.727624	0.393897	Good
sufEb1679_130	sufE	0.536197	0.290269	Good
thiGb3991_162	thiG	-2.93123	-1.58681	Good
epmAb4155_491	epmA	0.0126921	0.00687082	Good
yfdRb2361_228	yfdR	1.90036	1.02876	Good
menAb3930_52	menA	0.785079	0.425	Good
citEb0616_483	citE	1.29465	0.700855	Good
yiaTb3584_40	yiaT	1.37668	0.74526	Good
phnPb4092_12	phnP	-2.84058	-1.53774	Good
codAb0337_1064	codA	2.55402	1.38261	Good
yjhFb4296_891	yjhF	-1.9175	-1.03803	Good
yheTb3353_511	yheT	0.2151	0.116444	Good
sdiAb1916_65	sdiA	0.296534	0.160528	Good
yggFb2930_454	yggF	-0.00884895	-0.00479036	Good
xapBb2406_228	xapB	1.80113	0.975037	Good
pqqLb1494_2427	pqqL	-0.807268	-0.437013	Good
yegSb2086_634	yegS	-2.88233	-1.56034	Good
hyfJb2490_276	hyfJ	0.173572	0.093963	Good
hyfJb2490_275	hyfJ	-0.0819395	-0.0443577	Good
kdpDb0695_494	kdpD	3.62796	1.96399	Good
csgFb1038_160	csgF	-0.91116	-0.493254	Good
cutCb1874_498	cutC	0.687129	0.371975	Good
fdnGb1474_896	fdnG	-4.8853	-2.64464	Good
napAb2206_2139	napA	-1.32885	-0.719371	Good
cysDb2752_619	cysD	-2.6027	-1.40896	Good
rclCb0301_45	rclC	-0.726328	-0.393196	Good
rhsCb0700_3980	rhsC	0.570713	0.308954	Good
yfcSb2336_361	yfcS	-1.89419	-1.02541	Good
cusAb0575_2039	cusA	0.35181	0.190452	Good
narXb1222_431	narX	1.19872	0.648924	Good
yphGb2549_74	yphG	-0.46028	-0.249171	Good
rseAb2572_20	rseA	-2.49223	-1.34916	Good
ryeAb4432_60	ryeA	-0.619185	-0.335194	Good
hdfRb4480_234	hdfR	-1.09865	-0.594753	Good
yphBb2544_401	yphB	0.966515	0.52322	Good
iscUb2529_347	iscU	-3.73497	-2.02191	Good
dcrBb3472_176	dcrB	2.60966	1.41273	Good
gloAb1651_47	gloA	-1.36087	-0.736703	Good
lsrDb1515_552	lsrD	0.882725	0.477861	Good
yphCb2545_854	yphC	2.91996	1.58071	Good
xylHb3568_252	xylH	-2.66159	-1.44085	Good
yadNb0141_435	yadN	-0.909986	-0.492618	Good
lldDb3605_968	lldD	-2.5096	-1.35857	Good
uppb2498_425	upp	-0.233889	-0.126615	Good
flgKb1082_757	flgK	-1.33861	-0.724653	Good
idnKb4268_306	idnK	2.93203	1.58725	Good
thiIb0423_35	thiI	-2.02979	-1.09882	Good
tgtb0406_48	tgt	0.227777	0.123306	Good
tgtb0406_45	tgt	-2.08649	-1.12952	Good
yiiSb3922_104	yiiS	-0.451798	-0.24458	Good
yiiSb3922_107	yiiS	1.02173	0.553113	Good
potAb1126_46	potA	0.931152	0.504077	Good
clcBb1592_569	clcB	0.35822	0.193922	Good
yccEb1001_834	yccE	1.01385	0.548847	Good
allCb0516_41	allC	-0.0813981	-0.0440646	Good
allCb0516_40	allC	1.23373	0.667876	Good
frlRb3375_674	frlR	-2.46971	-1.33697	Good
rffHb3789_29	rffH	1.58917	0.860293	Good
napBb2203_202	napB	0.0248043	0.0134277	Good
yeaDb1780_494	yeaD	4.90597	2.65583	Good
ydhUb1670_637	ydhU	0.913587	0.494568	Good
hsdSb4348_40	hsdS	0.456196	0.24696	Good
ygaVb2667_70	ygaV	-0.70731	-0.3829	Good
yohCb2135_180	yohC	-0.131192	-0.0710207	Good
abgTb1336_268	abgT	-1.13597	-0.614957	Good
gfcEb0983_1098	gfcE	3.613	1.95589	Good
aroKb3390_177	aroK	-2.72434	-1.47481	Good
uupb0949_1508	uup	0.251687	0.13625	Good
yejKb2186_464	yejK	-2.15833	-1.16841	Good
oppBb1244_40	oppB	-0.697909	-0.377811	Good
thiFb3992_487	thiF	-1.06421	-0.576106	Good
fucOb2799_799	fucO	3.88069	2.1008	Good
ybiOb0808_111	ybiO	-1.70294	-0.921882	Good
ryjAb4459_12	ryjA	-2.23327	-1.20897	Good
mntHb2392_783	mntH	0.291359	0.157727	Good
ynjAb1753_28	ynjA	2.17623	1.1781	Good
NC_1322	0	-1.97983	-1.07178	Good
kdsDb3197_341	kdsD	0.592123	0.320544	Good
dsbEb2195_430	dsbE	0.879261	0.475986	Good
ruvCb1863_350	ruvC	-1.92272	-1.04086	Good
yffSb2450_396	yffS	-1.59879	-0.865499	Good
ycjPb1312_151	ycjP	2.16594	1.17252	Good
yacHb0117_349	yacH	-0.623448	-0.337502	Good
yhgAb3411_132	yhgA	-0.817874	-0.442754	Good
dsdCb2364_331	dsdC	-2.0358	-1.10207	Good
paoAb0286_172	paoA	0.993528	0.537844	Good
fliTb1926_29	fliT	1.59558	0.863762	Good
potEb0692_584	potE	-0.0321716	-0.017416	Good
guaBb2508_73	guaB	-4.33646	-2.34753	Good
kdsBb0918_576	kdsB	3.88011	2.10048	Good
yjeHb4141_812	yjeH	-1.15854	-0.627173	Good
hybOb2997_278	hybO	0.675554	0.365709	Good
hdhAb1619_212	hdhA	-1.90625	-1.03195	Good
yaiLb0354_443	yaiL	0.596318	0.322815	Good
osmEb1739_87	osmE	-0.366483	-0.198395	Good
frdCb4152_359	frdC	0.0495504	0.026824	Good
caiAb0039_523	caiA	0.970414	0.525331	Good
hcpb0873_474	hcp	1.66266	0.900078	Good
menBb2262_826	menB	0.0144915	0.00784492	Good
yohCb2135_486	yohC	-2.52134	-1.36492	Good
bolAb0435_212	bolA	-0.338842	-0.183431	Good
ynaIb1330_423	ynaI	1.90394	1.03069	Good
folMb1606_694	folM	-1.80359	-0.976369	Good
fetBb0491_358	fetB	0.847723	0.458913	Good
evgSb2370_521	evgS	0.492828	0.266791	Good
betAb0311_809	betA	1.62232	0.87824	Good
uidRb1618_293	uidR	0.871585	0.47183	Good
fetAb0490_310	fetA	2.22649	1.2053	Good
nadCb0109_84	nadC	-0.40832	-0.221043	Good
clsBb0789_330	clsB	-0.595609	-0.322431	Good
yncGb1454_508	yncG	-0.701446	-0.379726	Good
yfbNb2273_624	yfbN	4.61997	2.50101	Good
yfjPb2632_153	yfjP	0.290951	0.157505	Good
phnGb4101_204	phnG	1.65686	0.896935	Good
rnlAb2630_579	rnlA	0.456714	0.247241	Good
yihPb3877_1013	yihP	-0.573529	-0.310478	Good
mdhb3236_357	mdh	1.01503	0.549486	Good
phoAb0383_1178	phoA	1.02952	0.557328	Good
rseBb2571_516	rseB	1.45328	0.786727	Good
ycjYb1327_730	ycjY	-0.419995	-0.227363	Good
rpoSb2741_659	rpoS	-0.43641	-0.23625	Good
yccSb0960_418	yccS	0.79766	0.431811	Good
flgFb1077_203	flgF	2.29836	1.24421	Good
nagBb0678_333	nagB	0.30166	0.163303	Good
flgAb1072_166	flgA	2.27997	1.23425	Good
uidRb1618_125	uidR	0.313622	0.169779	Good
yeeSb2002_209	yeeS	-0.183726	-0.0994598	Good
opgBb4359_2188	opgB	4.17324	2.25917	Good
csiRb2664_67	csiR	-1.75508	-0.950105	Good
bluFb1163_608	bluF	-2.51596	-1.36201	Good
cirAb2155_44	cirA	-1.35326	-0.732586	Good
yaiLb0354_410	yaiL	3.58784	1.94227	Good
nagEb0679_1659	nagE	1.01261	0.548173	Good
gatAb2094_109	gatA	2.31679	1.25419	Good
ybhNb0788_207	ybhN	0.781645	0.423141	Good
gatAb2094_104	gatA	0.902225	0.488417	Good
proXb2679_844	proX	-1.7762	-0.96154	Good
aspCb0928_65	aspC	-1.72736	-0.935099	Good
msrAb4219_548	msrA	-0.0888419	-0.0480943	Good
glnAb3870_443	glnA	-2.35086	-1.27263	Good
wcaLb2044_810	wcaL	-0.0180101	-0.0097497	Good
fruBb2169_731	fruB	1.33631	0.723409	Good
ygbLb2738_498	ygbL	-0.100763	-0.0545477	Good
hycGb2719_21	hycG	1.75163	0.948239	Good
hycGb2719_20	hycG	-1.07924	-0.584242	Good
zraSb4003_1326	zraS	0.88075	0.476792	Good
hycGb2719_29	hycG	-0.573314	-0.310362	Good
intAb2622_62	intA	0.850676	0.460511	Good
yhcMb3232_318	yhcM	1.75155	0.948196	Good
modFb0760_276	modF	-0.799784	-0.432961	Good
efeOb1018_15	efeO	4.72656	2.55871	Good
paaKb1398_197	paaK	-0.351775	-0.190433	Good
ypfJb2475_480	ypfJ	1.14855	0.621766	Good
sbcCb0397_146	sbcC	0.980678	0.530888	Good
yhaOb3110_1139	yhaO	-0.314186	-0.170084	Good
ycjSb1315_380	ycjS	0.960454	0.519939	Good
marRb1530_378	marR	0.983909	0.532637	Good
efeOb1018_18	efeO	-2.44318	-1.32261	Good
chrRb3713_328	chrR	0.0353181	0.0191193	Good
yfdQb2360_23	yfdQ	-0.173869	-0.0941234	Good
bcpb2480_291	bcp	2.70587	1.46481	Good
ygiFb3054_90	ygiF	-1.57924	-0.854916	Good
rnbb1286_1059	rnb	-0.666619	-0.360872	Good
yeaXb1803_113	yeaX	2.04397	1.1065	Good
yceBb1063_451	yceB	1.9865	1.07538	Good
moeBb0826_171	moeB	1.10721	0.599383	Good
aroMb0390_582	aroM	3.13229	1.69566	Good
yieLb3719_1028	yieL	0.820947	0.444417	Good
gltLb0652_579	gltL	-0.797839	-0.431908	Good
pepQb3847_503	pepQ	-0.888392	-0.480929	Good
kptAb4331_237	kptA	1.13009	0.61177	Good
hhab0460_13	hha	0.383768	0.207752	Good
yohFb2137_599	yohF	0.344923	0.186723	Good
yohFb2137_598	yohF	0.204877	0.11091	Good
yjfKb4183_427	yjfK	2.18141	1.1809	Good
flhDb1892_92	flhD	-0.423631	-0.229331	Good
mliCb1639_59	mliC	3.45228	1.86889	Good
yecCb1917_82	yecC	-0.479276	-0.259455	Good
hspQb0966_257	hspQ	-1.74796	-0.946255	Good
ynfDb1586_14	ynfD	0.489795	0.265149	Good
hspQb0966_253	hspQ	-1.06792	-0.578113	Good
yggCb2928_662	yggC	0.885862	0.479559	Good
yhgNb3434_77	yhgN	-0.0879212	-0.0475959	Good
tnaAb3708_101	tnaA	4.2294	2.28958	Good
ybaZb0454_102	ybaZ	0.485754	0.262961	Good
ydbDb1407_1329	ydbD	-0.338165	-0.183065	Good
btuRb1270_291	btuR	0.8676	0.469673	Good
rclAb0304_845	rclA	4.94634	2.67769	Good
frdBb4153_440	frdB	0.950588	0.514598	Good
panFb3258_1259	panF	-0.195444	-0.105803	Good
gspEb3326_648	gspE	-0.61017	-0.330314	Good
sfsAb0146_14	sfsA	1.78876	0.968342	Good
sfsAb0146_15	sfsA	-2.17154	-1.17556	Good
sfsAb0146_16	sfsA	3.02409	1.63708	Good
lpxPb2378_97	lpxP	-2.50755	-1.35746	Good
mutYb2961_463	mutY	0.704309	0.381276	Good
serAb2913_650	serA	-2.96267	-1.60383	Good
ybhCb0772_983	ybhC	0.136193	0.0737278	Good
yahMb0327_116	yahM	-1.10485	-0.59811	Good
yicGb3646_113	yicG	5.66522	3.06685	Good
yphGb2549_110	yphG	0.521653	0.282395	Good
puuEb1302_770	puuE	-0.610248	-0.330356	Good
speGb1584_476	speG	0.814883	0.441135	Good
ygaZb2682_139	ygaZ	-0.312447	-0.169142	Good
coaAb3974_169	coaA	-1.80016	-0.974514	Good
yhhLb3466_60	yhhL	0.387273	0.209649	Good
coaDb3634_411	coaD	-1.10716	-0.599358	Good
mdtHb1065_384	mdtH	-0.508546	-0.2753	Good
pepDb0237_977	pepD	-3.38957	-1.83493	Good
livKb3458_117	livK	-2.26671	-1.22708	Good
fsaBb3946_179	fsaB	0.728699	0.394479	Good
intFb0281_186	intF	-0.612283	-0.331458	Good
eutPb2461_393	eutP	-0.672343	-0.363971	Good
yhcAb3215_328	yhcA	-1.01791	-0.551041	Good
talAb2464_252	talA	0.736156	0.398516	Good
aroDb1693_435	aroD	-1.68414	-0.911706	Good
xylAb3565_703	xylA	0.13408	0.0725837	Good
fliMb1945_125	fliM	-2.51126	-1.35946	Good
yoaEb1816_402	yoaE	1.62291	0.878557	Good
arfBb0191_137	arfB	-0.149344	-0.0808469	Good
yjjBb4363_161	yjjB	-0.935544	-0.506454	Good
ydfVb1565_87	ydfV	-0.150004	-0.0812041	Good
flgNb1070_386	flgN	1.95584	1.05879	Good
yagMb0279_279	yagM	-3.42008	-1.85145	Good
metCb3008_320	metC	-2.21838	-1.20091	Good
wcaIb2050_603	wcaI	-0.734215	-0.397465	Good
rstBb1609_725	rstB	3.85553	2.08718	Good
dkgBb0207_557	dkgB	0.669179	0.362258	Good
alxb3088_429	alx	0.10298	0.0557479	Good
ansPb1453_293	ansP	-1.09053	-0.590356	Good
mutSb2733_2054	mutS	-2.48675	-1.3462	Good
gndb2029_759	gnd	-2.47779	-1.34134	Good
asmAb2064_1493	asmA	-0.548389	-0.296869	Good
fumCb1611_654	fumC	-1.68034	-0.909646	Good
yjhHb4298_497	yjhH	1.12289	0.607876	Good
rseAb2572_616	rseA	-2.51253	-1.36015	Good
menCb2261_706	menC	-0.371719	-0.201229	Good
yneJb1526_530	yneJ	-0.662431	-0.358605	Good
ydaVb1360_328	ydaV	0.139619	0.0755823	Good
yjjBb4363_292	yjjB	0.336891	0.182375	Good
rutAb1012_659	rutA	2.33649	1.26485	Good
gspFb3327_384	gspF	-1.97302	-1.06809	Good
ybiHb0796_14	ybiH	1.64699	0.891594	Good
lamBb4036_152	lamB	-0.00736568	-0.00398739	Good
yjdKb4128_232	yjdK	-1.47552	-0.798769	Good
arcBb3210_1393	arcB	0.253674	0.137326	Good
mglBb2150_158	mglB	0.347578	0.18816	Good
ssuDb0935_230	ssuD	3.20587	1.73549	Good
fliPb1948_513	fliP	1.42036	0.768907	Good
araCb0064_740	araC	-0.6642	-0.359563	Good
nfrAb0568_1022	nfrA	0.0464539	0.0251477	Good
yhbEb3184_103	yhbE	7.09506	3.84089	Good
araBb0063_1028	araB	0.904322	0.489552	Good
trpDb1263_793	trpD	-2.71464	-1.46957	Good
ydbDb1407_42	ydbD	0.399463	0.216248	Good
yiiQb3920_200	yiiQ	-0.57896	-0.313419	Good
essDb0554_44	essD	2.53152	1.37043	Good
mrrb4351_688	mrr	-1.86588	-1.01009	Good
zapDb0102_606	zapD	0.870078	0.471014	Good
elfGb0941_674	elfG	1.24804	0.675622	Good
ycaPb0906_54	ycaP	1.15677	0.626213	Good
glpGb3424_504	glpG	6.52636	3.53303	Good
wcaLb2044_30	wcaL	0.987708	0.534693	Good
yiaTb3584_287	yiaT	3.84524	2.08161	Good
aroLb0388_361	aroL	2.45819	1.33073	Good
menAb3930_305	menA	0.305621	0.165447	Good
rpiAb2914_264	rpiA	-1.23773	-0.670045	Good
araCb0064_520	araC	0.766496	0.41494	Good
lpxHb0524_56	lpxH	5.13317	2.77883	Good
xylBb3564_132	xylB	0.703982	0.381099	Good
ydjKb1775_879	ydjK	-2.65465	-1.43709	Good
proAb0243_535	proA	-1.13875	-0.61646	Good
pyrLb4246_70	pyrL	3.91041	2.11689	Good
ulaFb4198_296	ulaF	5.0214	2.71832	Good
nuoGb2283_1090	nuoG	-2.41005	-1.30468	Good
yajOb0419_26	yajO	3.04271	1.64716	Good
nadBb2574_12	nadB	0.0332708	0.0180111	Good
mhpFb0351_854	mhpF	-0.604132	-0.327045	Good
yfiBb2605_257	yfiB	2.14424	1.16078	Good
ligTb0147_361	ligT	-1.3422	-0.726596	Good
hisAb2024_10	hisA	-2.44695	-1.32465	Good
ybgAb0707_148	ybgA	2.80309	1.51745	Good
ebgCb3077_44	ebgC	2.46454	1.33417	Good
fadAb3845_949	fadA	-2.38121	-1.28906	Good
pspDb1307_77	pspD	-2.67309	-1.44707	Good
trmIb2960_42	trmI	1.0039	0.543461	Good
gspOb3335_114	gspO	-0.376921	-0.204045	Good
ycaQb0916_666	ycaQ	0.745888	0.403784	Good
fixBb0042_105	fixB	1.02802	0.556516	Good
cbrAb3690_196	cbrA	0.0433923	0.0234903	Good
ahrb4269_346	ahr	4.97774	2.69468	Good
truCb2791_113	truC	1.5832	0.85706	Good
hinTb1103_273	hinT	-1.27721	-0.691417	Good
sfmCb0531_109	sfmC	0.254656	0.137857	Good
hscCb0650_1135	hscC	-2.24568	-1.21569	Good
cspEb0623_108	cspE	0.00513862	0.00278178	Good
rarDb3819_328	rarD	3.11488	1.68623	Good
tsaAb0195_251	tsaA	0.515917	0.279291	Good
opgHb1049_104	opgH	-2.77625	-1.50292	Good
glnHb0811_242	glnH	-1.19419	-0.64647	Good
sydb2793_82	syd	-0.791954	-0.428722	Good
ulaGb4192_864	ulaG	-1.1692	-0.632942	Good
erpAb0156_47	erpA	-3.63704	-1.9689	Good
hycIb2717_245	hycI	0.2742	0.148437	Good
opgCb1047_713	opgC	-0.782422	-0.423562	Good
xdhCb2868_198	xdhC	-0.990509	-0.536209	Good
pfkBb1723_679	pfkB	0.16861	0.0912766	Good
hchAb1967_413	hchA	-2.07896	-1.12544	Good
tdcBb3117_601	tdcB	6.44808	3.49065	Good
purRb1658_634	purR	-1.69365	-0.916851	Good
dgoRb4479_576	dgoR	0.99929	0.540963	Good
dacBb3182_325	dacB	-0.131741	-0.0713179	Good
mcrAb1159_738	mcrA	-2.77215	-1.5007	Good
fimEb4313_156	fimE	-1.4094	-0.762973	Good
ycdZb1036_313	ycdZ	0.0988823	0.0535297	Good
flgGb1078_449	flgG	-0.392395	-0.212422	Good
yidGb3675_203	yidG	-0.176906	-0.0957675	Good
rutFb1007_140	rutF	0.987613	0.534642	Good
yohKb2142_246	yohK	-1.29825	-0.702804	Good
ydiQb1697_670	ydiQ	5.23766	2.83539	Good
yedKb1931_639	yedK	3.08566	1.67042	Good
ompCb2215_510	ompC	-0.563892	-0.305262	Good
betBb0312_979	betB	1.16717	0.631845	Good
hofOb3393_180	hofO	-0.0432109	-0.0233921	Good
eddb1851_1237	edd	3.82007	2.06799	Good
feaRb1384_831	feaR	2.8742	1.55594	Good
dinJb0226_173	dinJ	-0.84106	-0.455306	Good
djlBb0646_742	djlB	-1.33054	-0.720283	Good
uvrYb1914_303	uvrY	1.72916	0.936074	Good
yhbOb3153_270	yhbO	1.13836	0.616247	Good
htpGb0473_503	htpG	-1.1465	-0.620655	Good
makb0394_259	mak	0.0527537	0.0285581	Good
plsYb3059_454	plsY	1.16199	0.62904	Good
pfkBb1723_147	pfkB	-1.33884	-0.724779	Good
wcaDb2056_798	wcaD	-2.13977	-1.15836	Good
lpoAb3147_74	lpoA	1.15075	0.622955	Good
entSb0591_132	entS	-0.0131083	-0.00709612	Good
ppdDb0108_284	ppdD	-0.121895	-0.0659878	Good
yfcHb2304_261	yfcH	2.30998	1.2505	Good
purMb2499_245	purM	-2.43464	-1.31799	Good
gntXb3413_358	gntX	1.03531	0.560464	Good
mdtOb4081_1311	mdtO	-1.27176	-0.688466	Good
mhpCb0349_507	mhpC	-1.64346	-0.889684	Good
proWb2678_520	proW	0.930225	0.503575	Good
flgEb1076_1040	flgE	0.937374	0.507445	Good
abrBb0715_281	abrB	2.08703	1.12981	Good
flgHb1079_291	flgH	1.32138	0.715327	Good
proQb1831_258	proQ	-3.39839	-1.83971	Good
manZb1819_377	manZ	0.418188	0.226385	Good
fepBb0592_853	fepB	0.776906	0.420576	Good
yphEb2547_710	yphE	1.59874	0.865473	Good
yhjHb3525_166	yhjH	-0.74555	-0.403601	Good
ebgAb3076_95	ebgA	2.42048	1.31032	Good
yfcDb2299_296	yfcD	0.440838	0.238647	Good
lyxKb3580_63	lyxK	0.0663864	0.0359381	Good
dhaLb1199_431	dhaL	0.109677	0.0593734	Good
rssBb1235_487	rssB	1.48546	0.804152	Good
rihCb0030_146	rihC	3.02668	1.63849	Good
ycjDb1289_221	ycjD	-1.20899	-0.654482	Good
yfgHb2505_66	yfgH	-1.69365	-0.916851	Good
hycBb2724_400	hycB	1.0281	0.556558	Good
cddb2143_600	cdd	0.636579	0.344611	Good
thiEb3993_306	thiE	0.708046	0.383299	Good
ypjKb2635_72	ypjK	-1.21806	-0.659395	Good
lldPb3603_29	lldP	5.76602	3.12142	Good
lldPb3603_28	lldP	0.181947	0.0984967	Good
yiiGb3896_611	yiiG	1.25706	0.680505	Good
ydjXb1750_461	ydjX	-0.983741	-0.532546	Good
btuFb0158_652	btuF	-1.26131	-0.682805	Good
btuDb1709_122	btuD	-2.11273	-1.14372	Good
umpHb0675_530	umpH	-1.46905	-0.795266	Good
yfeYb2432_373	yfeY	0.709668	0.384177	Good
insQb1432_242	insQ	-0.112883	-0.061109	Good
moeAb0827_749	moeA	0.484093	0.262063	Good
fepEb0587_717	fepE	0.294718	0.159545	Good
yagIb0272_278	yagI	0.623786	0.337685	Good
modAb0763_200	modA	0.0226088	0.0122392	Good
tyrPb1907_601	tyrP	0.413454	0.223822	Good
creBb4398_338	creB	1.06936	0.578896	Good
puuBb1301_973	puuB	1.39221	0.753669	Good
paaZb1387_1195	paaZ	0.435047	0.235512	Good
epmAb4155_650	epmA	-1.05814	-0.572824	Good
rhaMb3901_70	rhaM	0.253406	0.137181	Good
recEb1350_653	recE	-0.937852	-0.507704	Good
yahKb0325_135	yahK	0.66807	0.361658	Good
ycjXb1321_979	ycjX	-2.43898	-1.32034	Good
hycEb2721_978	hycE	-0.169665	-0.0918476	Good
lacAb0342_452	lacA	0.274889	0.148811	Good
ybdMb0601_492	ybdM	-0.841999	-0.455814	Good
ybjLb0847_365	ybjL	0.339047	0.183542	Good
narKb1223_856	narK	0.112865	0.0610994	Good
yciCb1255_464	yciC	-1.48121	-0.801849	Good
yfcEb2300_330	yfcE	-1.01876	-0.551501	Good
prkBb3355_368	prkB	2.61451	1.41536	Good
citAb0619_1331	citA	0.516841	0.279791	Good
sucBb0727_459	sucB	-3.80234	-2.05839	Good
alrb4053_886	alr	2.21729	1.20032	Good
wecBb3786_248	wecB	1.74296	0.943549	Good
yjbDb4023_110	yjbD	-0.786847	-0.425957	Good
setCb3659_22	setC	-1.01899	-0.551627	Good
hemXb3803_104	hemX	2.9103	1.57548	Good
yfcSb2336_163	yfcS	-0.876483	-0.474482	Good
yjjKb4391_1542	yjjK	0.511605	0.276956	Good
yjfMb4185_281	yjfM	-0.170325	-0.0922048	Good
yfbUb2294_353	yfbU	-0.391389	-0.211877	Good
lsrAb1513_899	lsrA	0.881175	0.477022	Good
rpoHb3461_34	rpoH	-0.59695	-0.323157	Good
cobSb1992_642	cobS	-0.988289	-0.535007	Good
rpoHb3461_33	rpoH	-1.08812	-0.589054	Good
rpoHb3461_32	rpoH	-1.44216	-0.780711	Good
yajDb0410_204	yajD	-1.68257	-0.910856	Good
fdnHb1475_165	fdnH	0.86487	0.468195	Good
ynfFb1588_1003	ynfF	1.45119	0.785596	Good
ybaKb0481_265	ybaK	-1.14552	-0.620125	Good
entAb0596_672	entA	-2.64972	-1.43442	Good
entAb0596_677	entA	2.66887	1.44479	Good
yhiJb3488_529	yhiJ	-0.0780789	-0.0422678	Good
hchAb1967_25	hchA	-1.78041	-0.963818	Good
bglAb2901_56	bglA	1.87813	1.01672	Good
gfcBb0986_420	gfcB	2.32558	1.25895	Good
tatCb3839_253	tatC	-3.94673	-2.13655	Good
folDb0529_649	folD	-2.99022	-1.61875	Good
dppFb3540_340	dppF	-0.851009	-0.460691	Good
rcsCb2218_456	rcsC	2.62198	1.4194	Good
fkpBb0028_305	fkpB	-0.591463	-0.320187	Good
mdtLb3710_775	mdtL	0.189959	0.102834	Good
moaEb0785_152	moaE	-0.688975	-0.372975	Good
moaEb0785_153	moaE	2.44908	1.3258	Good
yjfKb4183_61	yjfK	4.11834	2.22945	Good
yahJb0324_892	yahJ	2.62605	1.4216	Good
fimIb4315_40	fimI	-1.08812	-0.589054	Good
yjdNb4107_403	yjdN	-1.46557	-0.793382	Good
radAb4389_435	radA	-0.394135	-0.213364	Good
nanCb4311_594	nanC	-1.36092	-0.73673	Good
ilvEb3770_211	ilvE	-2.49719	-1.35185	Good
aaeAb3241_27	aaeA	1.29275	0.699829	Good
aaeAb3241_26	aaeA	-0.43641	-0.23625	Good
ybaKb0481_193	ybaK	0.678689	0.367406	Good
intAb2622_14	intA	-0.117697	-0.0637151	Good
sgcCb4304_43	sgcC	0.620695	0.336011	Good
yaeFb0193_187	yaeF	-1.21711	-0.658878	Good
ulaGb4192_39	ulaG	0.188533	0.102062	Good
ilvIb0077_797	ilvI	-2.87752	-1.55774	Good
ulaGb4192_32	ulaG	-0.368209	-0.199329	Good
ynjBb1754_131	ynjB	0.970371	0.525308	Good
malYb1622_646	malY	-0.787492	-0.426307	Good
pgsAb1912_280	pgsA	-2.09609	-1.13471	Good
rnhBb0183_225	rnhB	2.65894	1.43941	Good
phnLb4096_269	phnL	5.16062	2.79369	Good
emrKb2368_746	emrK	4.81505	2.60662	Good
menCb2261_854	menC	-3.65113	-1.97653	Good
rspRb1540_485	rspR	5.88965	3.18835	Good
yihUb3882_695	yihU	-0.480805	-0.260282	Good
hisMb2307_239	hisM	1.79591	0.97221	Good
tamb1519_234	tam	0.0205136	0.011105	Good
ptsGb1101_820	ptsG	-1.64037	-0.888007	Good
cysPb2425_868	cysP	-2.40303	-1.30087	Good
rcsBb2217_274	rcsB	1.20957	0.6548	Good
flkb2321_25	flk	-3.54693	-1.92012	Good
ascBb2716_69	ascB	0.648781	0.351216	Good
nlpCb1708_389	nlpC	1.69132	0.915593	Good
atoBb2224_302	atoB	-1.54654	-0.837213	Good
argAb2818_1060	argA	-3.7565	-2.03357	Good
ybdRb0608_52	ybdR	-1.3671	-0.740075	Good
ydeNb1498_1028	ydeN	2.15094	1.16441	Good
cynRb0338_643	cynR	-2.47096	-1.33765	Good
yacLb0119_164	yacL	-0.570759	-0.308979	Good
ycaNb0900_882	ycaN	2.71211	1.46819	Good
prpRb0330_1265	prpR	-0.827034	-0.447713	Good
nrfDb4073_488	nrfD	-1.24318	-0.67299	Good
yrdAb3279_215	yrdA	2.66498	1.44268	Good
phrb0708_547	phr	-0.124091	-0.0671765	Good
lsrDb1515_146	lsrD	-1.5911	-0.861337	Good
rbsRb3753_44	rbsR	-0.480921	-0.260345	Good
hybGb2990_194	hybG	-0.755982	-0.409249	Good
yraNb3148_233	yraN	-1.95069	-1.056	Good
yfhRb2534_828	yfhR	-2.71621	-1.47041	Good
iscXb2524_89	iscX	0.738649	0.399866	Good
glpDb3426_528	glpD	-0.461651	-0.249914	Good
phnIb4099_784	phnI	6.73621	3.64663	Good
leuZb1909_42	leuZ	-2.28077	-1.23469	Good
yeiHb2158_824	yeiH	1.0859	0.587849	Good
livGb3455_365	livG	-2.98246	-1.61455	Good
ybdGb0577_224	ybdG	3.98876	2.15931	Good
bcpb2480_224	bcp	2.92434	1.58309	Good
ushAb0480_198	ushA	-0.312174	-0.168994	Good
msyBb1051_67	msyB	1.18772	0.642967	Good
phnLb4096_483	phnL	1.24121	0.671927	Good
pepBb2523_23	pepB	-2.93898	-1.59101	Good
yafPb0234_31	yafP	0.336458	0.182141	Good
ratAb2619_237	ratA	-0.206133	-0.11159	Good
pepBb2523_24	pepB	-0.0648566	-0.0351099	Good
nhaRb0020_730	nhaR	0.553666	0.299726	Good
emrEb0543_163	emrE	0.306693	0.166027	Good
hyaEb0976_74	hyaE	0.218606	0.118342	Good
ygeAb2840_275	ygeA	2.74325	1.48505	Good
hypTb4327_611	hypT	-1.73672	-0.940169	Good
dmsBb0895_8	dmsB	-0.344352	-0.186414	Good
ubiFb0662_579	ubiF	-1.55614	-0.842414	Good
uxaCb3092_51	uxaC	-1.77182	-0.959169	Good
hofMb3395_536	hofM	-0.591463	-0.320187	Good
flhBb1880_384	flhB	-0.153558	-0.0831284	Good
yqcAb2790_115	yqcA	0.99427	0.538245	Good
yadLb0137_451	yadL	0.920776	0.49846	Good
livGb3455_87	livG	-1.28322	-0.694667	Good
uspCb1895_257	uspC	0.180944	0.0979537	Good
yhgFb3407_1683	yhgF	0.490134	0.265333	Good
yegRb2085_132	yegR	-0.143368	-0.0776118	Good
artQb0862_636	artQ	0.462044	0.250126	Good
mazEb2783_6	mazE	-0.0960725	-0.0520086	Good
atoEb2223_771	atoE	2.54473	1.37758	Good
phoQb1129_668	phoQ	-0.626797	-0.339315	Good
yihXb3885_387	yihX	-2.67019	-1.4455	Good
gudXb2788_932	gudX	0.363229	0.196633	Good
degPb0161_495	degP	-3.48014	-1.88397	Good
idnDb4267_482	idnD	-0.251213	-0.135993	Good
ycgGb1168_1290	ycgG	0.648667	0.351154	Good
agaIb3141_618	agaI	1.46824	0.794829	Good
zinTb1973_227	zinT	-1.30313	-0.705445	Good
zinTb1973_226	zinT	-0.202293	-0.109511	Good
yieHb3715_625	yieH	-0.467209	-0.252923	Good
ygiDb3039_115	ygiD	-0.898869	-0.4866	Good
ybiUb0821_700	ybiU	1.50749	0.816078	Good
yegKb2072_182	yegK	1.85089	1.00198	Good
purDb4005_1136	purD	-2.40294	-1.30083	Good
pgpBb1278_251	pgpB	-2.54164	-1.37591	Good
yjcZb4110_196	yjcZ	-0.699536	-0.378692	Good
gcdb0124_1580	gcd	0.222114	0.120241	Good
bglFb3722_1823	bglF	0.500399	0.270889	Good
pspAb1304_405	pspA	0.0385924	0.0208919	Good
osmEb1739_163	osmE	-0.0383784	-0.0207761	Good
intAb2622_167	intA	-2.61053	-1.41321	Good
sfmCb0531_667	sfmC	-0.916784	-0.496299	Good
envCb3613_692	envC	-1.81049	-0.980106	Good
yhdZb3271_337	yhdZ	3.06914	1.66147	Good
ynaJb1332_219	ynaJ	-0.786756	-0.425908	Good
prcb1830_805	prc	-3.58455	-1.94049	Good
citAb0619_318	citA	-3.04157	-1.64655	Good
ymfEb1138_396	ymfE	0.360346	0.195072	Good
ymfEb1138_397	ymfE	-0.0535545	-0.0289916	Good
ydgHb1604_331	ydgH	-1.90803	-1.03291	Good
rhmAb2245_332	rhmA	0.853809	0.462207	Good
slyDb3349_18	slyD	1.48951	0.806345	Good
trkAb3290_1265	trkA	1.64913	0.892753	Good
thiKb1106_308	thiK	0.650394	0.352089	Good
cobTb1991_579	cobT	2.00523	1.08552	Good
pldBb3825_162	pldB	0.553616	0.299698	Good
cadBb4132_1217	cadB	0.642217	0.347662	Good
yccFb0961_273	yccF	-0.413038	-0.223597	Good
yjhGb4297_1179	yjhG	-1.898	-1.02748	Good
scpBb2919_702	scpB	0.147397	0.079793	Good
sadb1525_791	sad	4.06672	2.20151	Good
trkAb3290_297	trkA	0.656465	0.355375	Good
aroGb0754_218	aroG	2.72674	1.47612	Good
rhaBb3904_695	rhaB	-0.795596	-0.430694	Good
ldtAb1990_448	ldtA	0.281996	0.152658	Good
fliCb1923_1323	fliC	-1.48554	-0.804191	Good
ligTb0147_380	ligT	-1.99758	-1.08138	Good
fliQb1949_66	fliQ	0.205988	0.111511	Good
fliQb1949_67	fliQ	-1.1538	-0.624606	Good
umuCb1184_1011	umuC	0.42835	0.231886	Good
fliQb1949_65	fliQ	0.962393	0.520989	Good
flcb0624_100	flc	1.18305	0.640441	Good
hyfHb2488_32	hyfH	0.389033	0.210602	Good
garDb3128_713	garD	-0.222257	-0.120318	Good
potHb0856_536	potH	1.10902	0.600364	Good
yccJb1003_80	yccJ	2.55664	1.38403	Good
hyfAb2481_6	hyfA	2.94466	1.59409	Good
waaQb3632_405	waaQ	0.740548	0.400894	Good
argWb2348_3	argW	-2.58162	-1.39755	Good
fliFb1938_1420	fliF	2.44122	1.32155	Good
ugpCb3450_549	ugpC	0.293566	0.158921	Good
rhaRb3906_483	rhaR	1.23693	0.669606	Good
torSb0993_1981	torS	-0.102476	-0.0554751	Good
gdhAb1761_719	gdhA	0.837155	0.453192	Good
narYb1467_870	narY	-0.38223	-0.206919	Good
fadJb2341_1244	fadJ	0.098368	0.0532512	Good
ebgRb3075_950	ebgR	0.111474	0.0603461	Good
frdAb4154_657	frdA	0.822665	0.445348	Good
ansBb2957_854	ansB	0.382949	0.207309	Good
fkpAb3347_597	fkpA	0.136033	0.0736411	Good
dgcZb1535_437	dgcZ	6.64579	3.59768	Good
ybaTb0486_59	ybaT	-0.0620289	-0.0335792	Good
yneEb1520_537	yneE	-0.360291	-0.195043	Good
mcrBb4346_670	mcrB	0.801549	0.433916	Good
ybcHb0567_818	ybcH	-0.925382	-0.500953	Good
yadVb0140_544	yadV	-1.21621	-0.658392	Good
fadLb2344_59	fadL	-0.955585	-0.517304	Good
alsAb4087_1060	alsA	-2.96288	-1.60395	Good
tsxb0411_358	tsx	-0.553194	-0.29947	Good
yhjHb3525_485	yhjH	0.172766	0.0935266	Good
suhBb2533_500	suhB	-1.30607	-0.707035	Good
ompLb3875_640	ompL	-0.921413	-0.498804	Good
ompLb3875_645	ompL	6.03965	3.26955	Good
mhpEb0352_597	mhpE	-3.98613	-2.15788	Good
rclAb0304_56	rclA	0.228589	0.123746	Good
pqqLb1494_1980	pqqL	1.12308	0.607978	Good
zwfb1852_1122	zwf	-3.13937	-1.69949	Good
ppdBb2825_125	ppdB	-1.29332	-0.700137	Good
yjiMb4335_699	yjiM	0.930943	0.503963	Good
metEb3829_2169	metE	-2.20798	-1.19528	Good
ygcEb2776_1324	ygcE	0.030404	0.0164591	Good
mdlAb0448_1233	mdlA	0.751012	0.406558	Good
nhaBb1186_11	nhaB	-0.0340243	-0.0184189	Good
artMb0861_381	artM	0.598252	0.323862	Good
holCb4259_253	holC	3.82236	2.06922	Good
focAb0904_122	focA	0.323523	0.175139	Good
fkpAb3347_598	fkpA	2.65555	1.43758	Good
sgcXb4305_24	sgcX	1.20941	0.654711	Good
gudXb2788_108	gudX	-2.15985	-1.16923	Good
nhaAb0019_739	nhaA	1.30733	0.70772	Good
fryAb2383_1512	fryA	-0.865732	-0.468662	Good
ligAb2411_945	ligA	-2.42463	-1.31256	Good
ybiXb0804_161	ybiX	0.732109	0.396325	Good
qseBb3025_566	qseB	3.28828	1.7801	Good
hrpBb0148_2269	hrpB	-0.46066	-0.249377	Good
ygcGb2778_296	ygcG	0.0378941	0.0205139	Good
potDb1123_200	potD	-1.40178	-0.758851	Good
ykfAb0253_173	ykfA	-0.205431	-0.11121	Good
gndb2029_1002	gnd	-2.60634	-1.41093	Good
htpGb0473_324	htpG	-1.74318	-0.943664	Good
hdab2496_259	hda	1.60257	0.867545	Good
flxAb1566_198	flxA	3.98668	2.15818	Good
glnPb0810_521	glnP	-2.83855	-1.53664	Good
mtlRb3601_442	mtlR	5.20804	2.81936	Good
carAb0032_291	carA	-1.87001	-1.01233	Good
aspCb0928_531	aspC	2.58065	1.39703	Good
ompAb0957_976	ompA	-2.20905	-1.19586	Good
epmAb4155_358	epmA	-1.7361	-0.939834	Good
livJb3460_389	livJ	-1.57553	-0.85291	Good
dldb2133_502	dld	0.817486	0.442544	Good
nrdDb4238_1834	nrdD	-3.05897	-1.65596	Good
dmsCb0896_205	dmsC	-0.844105	-0.456954	Good
prfCb4375_835	prfC	-1.1807	-0.639171	Good
garRb3125_96	garR	0.0408248	0.0221004	Good
gadEb3512_253	gadE	-0.245312	-0.132799	Good
atoBb2224_972	atoB	0.808943	0.437919	Good
yhiIb3487_945	yhiI	2.60909	1.41243	Good
gcvAb2808_29	gcvA	6.91914	3.74566	Good
wzab2062_1005	wza	0.506943	0.274432	Good
mdtOb4081_816	mdtO	-0.379546	-0.205466	Good
bdcAb4249_395	bdcA	2.1282	1.15209	Good
hyfGb2487_1463	hyfG	0.306203	0.165762	Good
nudGb1759_346	nudG	0.396071	0.214412	Good
epdb2927_299	epd	0.503818	0.272741	Good
nudGb1759_344	nudG	3.36951	1.82408	Good
bcsAb3533_9	bcsA	-2.66071	-1.44037	Good
argEb3957_242	argE	-1.18839	-0.643332	Good
yggTb2952_418	yggT	-1.22434	-0.662791	Good
wbbKb2032_178	wbbK	1.37135	0.742376	Good
ycgXb1161_183	ycgX	-3.4308	-1.85726	Good
abgRb1339_733	abgR	-0.270258	-0.146303	Good
sltb4392_376	slt	1.73185	0.937532	Good
paaEb1392_410	paaE	0.311877	0.168834	Good
cobBb1120_288	cobB	0.201702	0.109191	Good
rfbBb2041_892	rfbB	1.99527	1.08014	Good
menIb1686_69	menI	-0.629498	-0.340777	Good
ycbVb0943_485	ycbV	0.936303	0.506865	Good
thiGb3991_738	thiG	-0.285092	-0.154334	Good
fdoHb3893_35	fdoH	0.941245	0.509541	Good
tusb1610_494	tus	-3.66284	-1.98287	Good
yaiCb0385_458	yaiC	-0.382412	-0.207018	Good
lysCb4024_1234	lysC	-2.15069	-1.16427	Good
ynjAb1753_66	ynjA	0.739716	0.400443	Good
rcdAb0846_137	rcdA	6.61126	3.57899	Good
lysPb2156_855	lysP	0.212263	0.114908	Good
argFb0273_555	argF	0.21673	0.117326	Good
yhhHb3483_230	yhhH	0.629285	0.340662	Good
recBb2820_146	recB	-2.19491	-1.18821	Good
recXb2698_394	recX	0.164881	0.0892577	Good
ugpCb3450_265	ugpC	-1.62378	-0.87903	Good
nanCb4311_616	nanC	-1.74302	-0.943582	Good
paaBb1389_264	paaB	1.07243	0.580555	Good
paaBb1389_260	paaB	0.186567	0.100998	Good
yihIb3866_283	yihI	2.43244	1.3168	Good
qorBb4211_305	qorB	-2.18087	-1.18061	Good
ydhSb1668_549	ydhS	0.191713	0.103783	Good
yfiRb2603_15	yfiR	5.32912	2.88491	Good
ecpDb0290_49	ecpD	2.48399	1.3447	Good
hcaFb2539_165	hcaF	-0.340399	-0.184274	Good
lsrKb1511_868	lsrK	-0.577711	-0.312742	Good
artJb0860_302	artJ	-0.907183	-0.491101	Good
yhjKb3529_553	yhjK	-0.380606	-0.20604	Good
bioCb0777_642	bioC	0.049418	0.0267523	Good
greAb3181_13	greA	0.758559	0.410644	Good
cysQb4214_137	cysQ	-2.10123	-1.13749	Good
yfeZb2433_260	yfeZ	0.545268	0.29518	Good
pmbAb4235_1061	pmbA	-1.47223	-0.796987	Good
nrfAb4070_900	nrfA	-0.471458	-0.255223	Good
kchb1250_577	kch	-0.0408193	-0.0220974	Good
ygbNb2740_1127	ygbN	-1.44259	-0.780943	Good
prmAb3259_693	prmA	1.26414	0.684336	Good
yfbPb2275_202	yfbP	-0.384217	-0.207995	Good
gatZb2095_215	gatZ	-0.957753	-0.518477	Good
dhaKb1200_383	dhaK	2.35541	1.2751	Good
gsiAb0829_1246	gsiA	1.68418	0.911727	Good
glsBb1524_719	glsB	0.116005	0.0627988	Good
ydeJb1537_113	ydeJ	-1.57575	-0.853029	Good
ydeJb1537_110	ydeJ	6.48876	3.51267	Good
agaIb3141_242	agaI	-2.05392	-1.11188	Good
pepQb3847_599	pepQ	-0.942485	-0.510212	Good
lpxDb0179_89	lpxD	0.211888	0.114705	Good
msrAb4219_77	msrA	0.931746	0.504398	Good
ybjSb0868_951	ybjS	-0.549257	-0.297339	Good
yifEb3764_192	yifE	0.306215	0.165769	Good
yffPb2447_467	yffP	-0.0267995	-0.0145078	Good
gcvHb2904_265	gcvH	0.393347	0.212937	Good
gcvHb2904_264	gcvH	4.66566	2.52574	Good
ydcKb1428_312	ydcK	0.69399	0.37569	Good
malIb1620_251	malI	-2.07875	-1.12533	Good
djlAb0055_255	djlA	-1.02391	-0.554292	Good
yoeIb4678_35	yoeI	-0.583126	-0.315674	Good
ydbHb1381_985	ydbH	3.20764	1.73645	Good
yjgNb4257_715	yjgN	1.13032	0.611894	Good
yfeOb2389_23	yfeO	-1.12207	-0.607431	Good
manXb1817_825	manX	1.25486	0.679318	Good
ycbFb0944_540	ycbF	-1.72582	-0.934268	Good
wcaMb2043_4	wcaM	1.44431	0.781873	Good
dcuCb0621_398	dcuC	-1.94069	-1.05059	Good
ulaDb4196_213	ulaD	-0.266806	-0.144435	Good
purDb4005_339	purD	-2.67281	-1.44692	Good
hisIb2026_213	hisI	-0.0619132	-0.0335165	Good
mdtMb4337_565	mdtM	0.931005	0.503997	Good
cynTb0339_490	cynT	-1.59549	-0.863714	Good
tyrPb1907_1053	tyrP	-0.578752	-0.313306	Good
metRb3828_686	metR	-3.80207	-2.05824	Good
pdxJb2564_128	pdxJ	2.99179	1.6196	Good
ccmAb2201_138	ccmA	0.673799	0.364759	Good
galEb0759_889	galE	0.7269	0.393506	Good
ykgHb0310_566	ykgH	-0.176361	-0.0954726	Good
mrdBb0634_312	mrdB	-3.58327	-1.93979	Good
lysRb2839_822	lysR	2.60621	1.41087	Good
elbBb3209_314	elbB	-1.70998	-0.925694	Good
yjgHb4248_139	yjgH	-0.77105	-0.417406	Good
smrBb2331_211	smrB	-0.766318	-0.414844	Good
basSb4112_978	basS	0.997605	0.540051	Good
yaiZb0380_21	yaiZ	5.73564	3.10497	Good
allBb0512_620	allB	-0.820246	-0.444038	Good
clsAb1249_1036	clsA	0.931625	0.504333	Good
yggCb2928_255	yggC	-1.4001	-0.75794	Good
gprb3001_621	gpr	-1.73422	-0.938813	Good
ycjYb1327_678	ycjY	-0.541671	-0.293232	Good
yhdYb3270_717	yhdY	0.278409	0.150716	Good
garKb3124_316	garK	-0.784441	-0.424655	Good
ydbJb4529_209	ydbJ	-0.549004	-0.297202	Good
asmAb2064_1725	asmA	0.359814	0.194784	Good
mtnb0159_641	mtn	-0.770034	-0.416856	Good
yihUb3882_43	yihU	0.709533	0.384104	Good
yhhYb3441_167	yhhY	2.20434	1.19331	Good
hipAb1507_30	hipA	-1.86791	-1.01119	Good
NC_371	0	-2.76606	-1.4974	Good
fadRb1187_233	fadR	-0.992183	-0.537116	Good
ygfQb4464_1031	ygfQ	-3.53814	-1.91536	Good
mmuMb0261_405	mmuM	0.208935	0.113107	Good
cycAb4208_392	cycA	2.25682	1.22172	Good
yhjXb3547_500	yhjX	1.38916	0.752018	Good
mepHb1655_227	mepH	0.704278	0.381259	Good
ahpCb0605_117	ahpC	0.440343	0.238379	Good
uvrAb4058_66	uvrA	1.4493	0.784574	Good
NC_373	0	-1.82118	-0.98589	Good
tgtb0406_806	tgt	0.463621	0.25098	Good
chrRb3713_510	chrR	0.116319	0.0629691	Good
uvrAb4058_63	uvrA	2.92101	1.58128	Good
pyrFb1281_26	pyrF	-2.28505	-1.23701	Good
pyrFb1281_27	pyrF	-3.08167	-1.66825	Good
yfcCb2298_959	yfcC	-1.47693	-0.799531	Good
NC_375	0	1.8293	0.990286	Good
mdhb3236_147	mdh	0.487237	0.263764	Good
NC_376	0	-0.0799407	-0.0432757	Good
ggtb3447_32	ggt	-0.692121	-0.374678	Good
chbAb1736_155	chbA	1.58569	0.858411	Good
dppAb3544_619	dppA	0.00385655	0.00208774	Good
kdpBb0697_866	kdpB	-0.870178	-0.471069	Good
yebYb1839_310	yebY	0.473127	0.256126	Good
eutHb2452_1177	eutH	-0.595932	-0.322606	Good
atpHb3735_510	atpH	-0.289784	-0.156874	Good
yacGb0101_161	yacG	-2.21397	-1.19853	Good
hcaTb2536_159	hcaT	0.423081	0.229034	Good
yghBb3009_287	yghB	-0.791384	-0.428414	Good
pqqLb1494_1403	pqqL	0.0634882	0.0343692	Good
idnOb4266_461	idnO	-1.26805	-0.686458	Good
wzbb2061_158	wzb	1.58607	0.858617	Good
rclAb0304_659	rclA	0.876149	0.474301	Good
gshAb2688_1328	gshA	0.809764	0.438364	Good
acpTb3475_138	acpT	0.553687	0.299737	Good
yecMb1875_417	yecM	-0.684524	-0.370565	Good
fruAb2167_972	fruA	-2.50245	-1.35469	Good
yhfSb3376_439	yhfS	-3.06034	-1.65671	Good
yhhTb3474_361	yhhT	2.98964	1.61843	Good
hrpBb0148_13	hrpB	-0.707189	-0.382835	Good
citTb0612_1129	citT	-1.78703	-0.967404	Good
nepIb3662_595	nepI	-0.156749	-0.0848558	Good
hrpBb0148_14	hrpB	-1.1859	-0.641981	Good
ulaCb4195_233	ulaC	0.107489	0.0581891	Good
yfeWb2430_335	yfeW	0.207769	0.112475	Good
csgFb1038_72	csgF	-1.72416	-0.933371	Good
ygjPb3085_459	ygjP	6.2862	3.40302	Good
ygfKb2878_149	ygfK	2.3531	1.27384	Good
gltDb3213_30	gltD	-1.39419	-0.754744	Good
gcdb0124_573	gcd	-1.42707	-0.772543	Good
xdhDb2881_329	xdhD	1.0272	0.556074	Good
ungb2580_17	ung	-0.993823	-0.538003	Good
ygjIb3078_608	ygjI	4.61091	2.49611	Good
uidCb1615_409	uidC	-1.90853	-1.03318	Good
glnGb3868_786	glnG	0.74896	0.405448	Good
aroBb3389_884	aroB	-0.122252	-0.0661807	Good
yqfBb2900_230	yqfB	0.656035	0.355143	Good
nrfGb4076_88	nrfG	1.68619	0.912812	Good
hisPb2306_198	hisP	1.99379	1.07934	Good
tfaEb1156_298	tfaE	-0.198904	-0.107676	Good
ygcUb4463_1142	ygcU	4.49524	2.43349	Good
yahBb0316_116	yahB	1.51837	0.821964	Good
tldDb3244_1398	tldD	0.825563	0.446917	Good
cysMb2421_598	cysM	-1.53382	-0.830327	Good
epmCb2326_246	epmC	0.249892	0.135278	Good
epmCb2326_247	epmC	1.58702	0.859129	Good
alsRb4089_806	alsR	0.43773	0.236964	Good
ycaOb0905_32	ycaO	1.22685	0.664154	Good
amiCb2817_56	amiC	-1.46374	-0.79239	Good
coaAb3974_640	coaA	-1.11525	-0.603738	Good
yafXb0248_43	yafX	0.849859	0.460069	Good
yohOb4542_29	yohO	-1.7606	-0.953096	Good
ycdYb1035_301	ycdY	0.0508555	0.0275305	Good
waaGb3631_34	waaG	-0.34699	-0.187842	Good
kdgTb3909_134	kdgT	-2.94673	-1.5952	Good
ygcOb2767_127	ygcO	-0.155275	-0.0840577	Good
rarDb3819_426	rarD	1.48267	0.802638	Good
srlMb2706_260	srlM	0.0919849	0.0497958	Good
fxsAb4140_71	fxsA	0.202719	0.109741	Good
fxsAb4140_72	fxsA	-3.04626	-1.64909	Good
ydcOb1433_425	ydcO	0.38889	0.210525	Good
osmCb1482_71	osmC	0.0324463	0.0175647	Good
yihVb3883_716	yihV	-2.1645	-1.17174	Good
coaAb3974_393	coaA	1.01145	0.547545	Good
moeBb0826_39	moeB	1.18396	0.640933	Good
yqiIb3048_52	yqiI	1.33328	0.721769	Good
yfdEb2371_789	yfdE	0.566848	0.306862	Good
yegXb2102_82	yegX	0.903215	0.488953	Good
yjcEb4065_1401	yjcE	0.889195	0.481363	Good
ompTb0565_420	ompT	0.513345	0.277898	Good
ygdIb2809_62	ygdI	0.889816	0.481699	Good
exuTb3093_946	exuT	-1.24358	-0.67321	Good
ydiKb1688_452	ydiK	0.435153	0.235569	Good
yhfKb3358_1265	yhfK	-0.0504885	-0.0273318	Good
yacCb0122_198	yacC	-0.370013	-0.200306	Good
yagUb0287_373	yagU	-1.12646	-0.609807	Good
rhmTb2246_367	rhmT	0.541113	0.29293	Good
ybhFb0794_65	ybhF	0.369296	0.199917	Good
yjjGb4374_626	yjjG	2.71353	1.46896	Good
yjiHb4330_175	yjiH	0.525056	0.284238	Good
uspGb0607_345	uspG	0.824513	0.446348	Good
tsrb4355_356	tsr	4.30831	2.33229	Good
pcmb2743_511	pcm	0.11196	0.0606095	Good
aegAb2468_20	aegA	0.841605	0.4556	Good
abrBb0715_890	abrB	0.906573	0.490771	Good
nfob2159_366	nfo	2.03527	1.10179	Good
nadCb0109_260	nadC	-0.301276	-0.163095	Good
nikDb3479_4	nikD	-0.0971704	-0.0526029	Good
yjjBb4363_311	yjjB	-2.17309	-1.1764	Good
ppdDb0108_134	ppdD	0.41326	0.223717	Good
ynbAb1408_155	ynbA	-0.146429	-0.0792692	Good
ynbAb1408_154	ynbA	-2.12894	-1.15249	Good
yfjKb2627_1817	yfjK	0.152238	0.0824138	Good
tolQb0737_404	tolQ	-2.7827	-1.50641	Good
mdtJb1600_282	mdtJ	0.513234	0.277838	Good
kdpAb0698_1435	kdpA	1.78656	0.967149	Good
viaAb3745_1282	viaA	-0.00873517	-0.00472876	Good
hldEb3052_623	hldE	-1.49975	-0.811886	Good
nhaAb0019_281	nhaA	0.70832	0.383447	Good
astAb1747_792	astA	0.400769	0.216955	Good
fadLb2344_202	fadL	-1.5411	-0.834272	Good
groLb4143_89	groL	0.371827	0.201287	Good
yphDb2546_25	yphD	-1.63534	-0.885288	Good
garPb3127_449	garP	-0.993902	-0.538046	Good
alpAb2624_170	alpA	0.351582	0.190328	Good
truAb2318_96	truA	-1.35116	-0.731446	Good
ycbXb0947_607	ycbX	-0.533461	-0.288788	Good
ycbLb0927_35	ycbL	0.38739	0.209713	Good
smrAb1340_247	smrA	-0.255408	-0.138265	Good
purHb4006_53	purH	-2.52171	-1.36512	Good
ydhTb1669_581	ydhT	2.09346	1.13329	Good
arnDb2256_461	arnD	3.20128	1.73301	Good
yhbPb3154_339	yhbP	1.31638	0.712621	Good
rydCb4597_4	rydC	-0.128508	-0.0695674	Good
yicRb3638_491	yicR	0.704382	0.381315	Good
yrdDb3283_132	yrdD	0.172411	0.093334	Good
mdtIb1599_164	mdtI	-0.920682	-0.498409	Good
vsrb1960_428	vsr	0.410157	0.222037	Good
hybAb2996_923	hybA	0.455041	0.246335	Good
bioDb0778_421	bioD	-2.00836	-1.08722	Good
ribDb0414_604	ribD	-0.222979	-0.120709	Good
yjaAb4011_162	yjaA	-2.02585	-1.09669	Good
ulaEb4197_532	ulaE	-1.17114	-0.633992	Good
ampCb4150_625	ampC	0.683715	0.370127	Good
leuBb0073_689	leuB	-1.04327	-0.564772	Good
dacBb3182_428	dacB	-0.217107	-0.117531	Good
sgrRb0069_431	sgrR	-2.95093	-1.59748	Good
feoBb3409_34	feoB	-0.912179	-0.493806	Good
yfjMb2629_166	yfjM	-1.21711	-0.658878	Good
yeeYb2015_532	yeeY	0.475803	0.257575	Good
dksAb0145_79	dksA	-2.72434	-1.47481	Good
lsrKb1511_329	lsrK	-0.649162	-0.351422	Good
ftsEb3463_255	ftsE	-1.19932	-0.649249	Good
citTb0612_1062	citT	-0.0317201	-0.0171716	Good
amtBb0451_890	amtB	-0.337304	-0.182599	Good
tsrb4355_972	tsr	-0.0557827	-0.0301978	Good
uxuAb4322_27	uxuA	1.53698	0.832042	Good
wcaGb2052_456	wcaG	0.33526	0.181492	Good
cddb2143_101	cdd	0.399068	0.216034	Good
acpHb0404_210	acpH	2.04913	1.10929	Good
kdpAb0698_262	kdpA	-1.43293	-0.775713	Good
uxuAb4322_28	uxuA	-2.6588	-1.43934	Good
allEb0515_30	allE	1.62892	0.881809	Good
hisAb2024_128	hisA	-3.37036	-1.82453	Good
nudCb3996_589	nudC	1.01466	0.549283	Good
flhBb1880_630	flhB	-3.00004	-1.62406	Good
nudCb3996_583	nudC	2.83765	1.53615	Good
ydeEb1534_195	ydeE	-0.185977	-0.100678	Good
yhhQb3471_305	yhhQ	5.08616	2.75338	Good
nadBb2574_1115	nadB	2.01366	1.09009	Good
ftsXb3462_124	ftsX	-2.61765	-1.41706	Good
eutHb2452_683	eutH	-0.626127	-0.338952	Good
rsfSb0637_261	rsfS	-2.93052	-1.58643	Good
yqhAb3002_353	yqhA	-2.47059	-1.33745	Good
yeiGb2154_179	yeiG	-1.91064	-1.03432	Good
gntKb3437_15	gntK	0.988628	0.535191	Good
fesb0585_1080	fes	0.442512	0.239553	Good
ydgIb1605_323	ydgI	0.18246	0.0987741	Good
leuEb1798_551	leuE	-0.317978	-0.172137	Good
ydcKb1428_456	ydcK	0.77224	0.41805	Good
tolRb0738_302	tolR	-3.05208	-1.65223	Good
yfaDb2244_5	yfaD	-2.11208	-1.14337	Good
yafWb0246_260	yafW	1.31727	0.713099	Good
ycbLb0927_387	ycbL	-0.693136	-0.375227	Good
hchAb1967_598	hchA	5.19412	2.81182	Good
rfbBb2041_1043	rfbB	0.574517	0.311013	Good
ybiWb0823_79	ybiW	1.60961	0.871361	Good
efpb4147_182	efp	1.66671	0.902267	Good
envCb3613_901	envC	-2.36823	-1.28204	Good
treRb4241_323	treR	-2.34747	-1.2708	Good
moaCb0783_15	moaC	-3.40614	-1.84391	Good
menEb2260_1037	menE	-2.00638	-1.08615	Good
glpFb3927_27	glpF	1.03734	0.561559	Good
yciGb1259_5	yciG	-2.804	-1.51794	Good
ybjTb0869_687	ybjT	3.23032	1.74872	Good
xapBb2406_723	xapB	0.52088	0.281977	Good
hycDb2722_109	hycD	0.623254	0.337397	Good
betIb0313_533	betI	2.49406	1.35015	Good
citBb0620_482	citB	-0.366694	-0.198509	Good
wzcb2060_1014	wzc	0.695082	0.376281	Good
ybcIb0527_478	ybcI	-2.00514	-1.08548	Good
yijFb3944_337	yijF	1.32751	0.718645	Good
hchAb1967_627	hchA	-0.0872149	-0.0472135	Good
lntb0657_720	lnt	-2.80234	-1.51704	Good
yhcDb3216_52	yhcD	-1.36678	-0.739905	Good
yhcDb3216_50	yhcD	1.39338	0.754304	Good
yhcDb3216_51	yhcD	0.401115	0.217143	Good
yehSb2124_321	yehS	-1.08043	-0.58489	Good
glxKb0514_646	glxK	0.00939641	0.00508672	Good
nlpEb0192_637	nlpE	6.40508	3.46738	Good
hyaEb0976_61	hyaE	0.167732	0.0908011	Good
yfiNb2604_534	yfiN	-1.2032	-0.65135	Good
hcaTb2536_786	hcaT	0.617532	0.334299	Good
exuRb3094_594	exuR	-0.909139	-0.49216	Good
trmLb3606_319	trmL	1.19398	0.646355	Good
mngAb0731_1293	mngA	2.04658	1.10791	Good
[truncated: 46,309 more rows]
