# Supplementary material for: Pooled CRISPR interference screening enables genome-scale functional genomics study in bacteria with superior performance
Source: Nat Commun. 2018 Jun 26;9:2475. doi: 10.1038/s41467-018-04899-x (PMC6018678; doi:10.1038/s41467-018-04899-x)
Supplement: Supplementary file 13 — Supplementary Data 10 [file 41467_2018_4899_MOESM13_ESM.xlsx]

## Sheet: isobutanol tolerance
sgRNA	gene	sgRNA fitness	Z score	Quality
gspKb3332_817	gspK	5.15061	3.21432	Good
intRb1345_13	intR	-0.174479	-0.108886	Good
yhbJb3205_520	yhbJ	1.17698	0.734511	Good
yeaPb1794_399	yeaP	-0.0834454	-0.0520754	Good
ycdTb1025_1059	ycdT	-0.698878	-0.436145	Good
dsdXb2365_446	dsdX	-0.191555	-0.119542	Good
xylBb3564_1145	xylB	0.0128998	0.00805033	Good
ydbLb1383_164	ydbL	-0.0651896	-0.0406825	Good
norVb2710_678	norV	-0.447653	-0.279364	Good
lacZb0344_1683	lacZ	0.521259	0.325299	Good
cyaYb3807_207	cyaY	-1.02227	-0.637965	Good
ycjRb1314_439	ycjR	-0.51516	-0.321493	Good
purPb3714_956	purP	-0.818617	-0.51087	Good
dinBb0231_65	dinB	0.956817	0.597116	Good
hisFb2025_21	hisF	-0.451993	-0.282073	Good
mdtAb2074_62	mdtA	-1.07233	-0.669203	Good
ydjGb1771_13	ydjG	-0.142199	-0.0887416	Good
alaCb2379_71	alaC	5.49833	3.43131	Good
iclRb4018_318	iclR	-0.62083	-0.387438	Good
yegEb2067_90	yegE	-0.0455616	-0.0284334	Good
cysSb0526_697	cysS	-1.2682	-0.791439	Good
yejEb2179_859	yejE	-0.0292499	-0.0182539	Good
fhuCb0151_119	fhuC	4.14744	2.58827	Good
cspBb1557_131	cspB	-0.695473	-0.43402	Good
ybaBb0471_156	ybaB	1.29423	0.807682	Good
phoQb1129_1253	phoQ	-0.391774	-0.244492	Good
kdpCb0696_77	kdpC	1.08386	0.676396	Good
fumBb4122_56	fumB	-0.941245	-0.587398	Good
nikRb3481_116	nikR	-0.0517318	-0.032284	Good
yddGb1473_570	yddG	-0.0810137	-0.0505578	Good
livKb3458_708	livK	-1.79859	-1.12244	Good
yfgHb2505_461	yfgH	0.951761	0.593961	Good
yggXb2962_186	yggX	-0.320424	-0.199965	Good
allCb0516_897	allC	0.600112	0.374509	Good
yjjKb4391_111	yjjK	-0.107235	-0.0669218	Good
mlaDb3193_524	mlaD	2.4117	1.50506	Good
ansPb1453_48	ansP	1.15798	0.722654	Good
relAb2784_1270	relA	-0.124909	-0.0779516	Good
selDb1764_1006	selD	0.148321	0.0925621	Good
yjjJb4385_187	yjjJ	0.171064	0.106755	Good
nsrRb4178_114	nsrR	-0.655612	-0.409144	Good
nsrRb4178_113	nsrR	-0.838453	-0.523249	Good
fepEb0587_387	fepE	-0.322489	-0.201254	Good
yliEb0833_277	yliE	0.0236765	0.0147757	Good
yihYb3886_485	yihY	-0.251963	-0.157241	Good
yfeOb2389_599	yfeO	0.239288	0.149331	Good
clcAb0155_226	clcA	-1.11993	-0.69891	Good
hcaEb2538_427	hcaE	-0.786782	-0.491003	Good
yceAb1055_4	yceA	-0.416403	-0.259862	Good
agaDb3140_202	agaD	-0.659703	-0.411697	Good
yejKb2186_146	yejK	1.12435	0.701669	Good
nanCb4311_347	nanC	0.745747	0.465395	Good
gfcCb0985_708	gfcC	-0.45787	-0.28574	Good
dsbAb3860_508	dsbA	-0.0682973	-0.0426219	Good
glmMb3176_273	glmM	2.19437	1.36943	Good
amiAb2435_68	amiA	0.345351	0.215522	Good
gpsAb3608_69	gpsA	0.334611	0.208819	Good
melRb4118_561	melR	-0.0760773	-0.0474772	Good
ppdAb2826_132	ppdA	0.0724738	0.0452283	Good
ycbVb0943_402	ycbV	-0.356419	-0.222429	Good
ypjJb4548_147	ypjJ	0.954344	0.595573	Good
rlmDb2785_926	rlmD	-0.053027	-0.0330923	Good
yajGb0434_512	yajG	-1.28999	-0.805039	Good
ampGb0433_1319	ampG	-0.528636	-0.329903	Good
ydhXb1671_471	ydhX	8.10803	5.05994	Good
frwAb3947_781	frwA	1.59689	0.996565	Good
fhuBb0153_1783	fhuB	-0.829802	-0.51785	Good
purUb1232_241	purU	-1.17435	-0.73287	Good
dppCb3542_581	dppC	3.74303	2.33589	Good
mlaDb3193_112	mlaD	0.885742	0.552761	Good
ygdHb2795_548	ygdH	-0.00549262	-0.00342775	Good
ygjPb3085_375	ygjP	-0.0754981	-0.0471157	Good
arnCb2254_494	arnC	-0.0295962	-0.01847	Good
gorb3500_435	gor	-1.32358	-0.825999	Good
galEb0759_553	galE	-0.561005	-0.350104	Good
palb0741_423	pal	-0.991359	-0.618672	Good
sodAb3908_86	sodA	-0.172217	-0.107474	Good
malSb3571_494	malS	0.00693552	0.00432821	Good
yneJb1526_296	yneJ	2.67428	1.66893	Good
mdhb3236_39	mdh	0.84621	0.52809	Good
kduDb2842_466	kduD	-0.233766	-0.145885	Good
dcdb2065_252	dcd	2.90144	1.81068	Good
yaiAb0389_13	yaiA	-0.0463087	-0.0288996	Good
ycfTb1115_950	ycfT	0.7048	0.439841	Good
pabAb3360_48	pabA	-1.14973	-0.717504	Good
atpHb3735_338	atpH	0.154731	0.0965623	Good
sixAb2340_35	sixA	0.401726	0.250703	Good
yhaMb4470_740	yhaM	2.29404	1.43163	Good
gntTb3415_1034	gntT	0.371929	0.232108	Good
sgcAb4302_233	sgcA	0.610249	0.380835	Good
mrcAb3396_1371	mrcA	-0.531463	-0.331667	Good
hcaDb2542_861	hcaD	2.43358	1.51871	Good
katGb3942_95	katG	-0.184543	-0.115167	Good
frsAb0239_493	frsA	1.97329	1.23146	Good
hcaFb2539_216	hcaF	1.72348	1.07557	Good
yjfCb4186_1027	yjfC	-1.01331	-0.632372	Good
yeaJb1786_38	yeaJ	-0.399717	-0.249449	Good
ydjFb1770_296	ydjF	0.0642687	0.0401078	Good
argAb2818_668	argA	-0.991359	-0.618672	Good
xerDb2894_483	xerD	-0.433877	-0.270768	Good
smpBb2620_261	smpB	-0.659402	-0.41151	Good
ypdEb2384_342	ypdE	0.444813	0.277592	Good
yqiCb3042_135	yqiC	-0.507656	-0.31681	Good
moaCb0783_317	moaC	-0.141261	-0.088156	Good
ibpAb3687_297	ibpA	-1.23848	-0.772892	Good
polAb3863_126	polA	1.75195	1.09333	Good
ugpQb3449_19	ugpQ	1.10743	0.691108	Good
rplEb3308_85	rplE	-0.00442452	-0.00276119	Good
ugpQb3449_13	ugpQ	-0.113104	-0.0705845	Good
narUb1469_1187	narU	-0.535175	-0.333984	Good
rutEb1008_171	rutE	-0.438948	-0.273932	Good
btuBb3966_50	btuB	0.160642	0.100251	Good
bamCb2477_617	bamC	2.90789	1.81471	Good
cynTb0339_416	cynT	0.431645	0.269374	Good
glgPb3428_97	glgP	-0.275765	-0.172095	Good
acnBb0118_839	acnB	-0.410804	-0.256368	Good
adhEb1241_1642	adhE	-0.388821	-0.24265	Good
potCb1124_51	potC	-0.551447	-0.344139	Good
yhdEb3248_416	yhdE	0.314099	0.196018	Good
envZb3404_869	envZ	-0.240942	-0.150363	Good
yibBb3618_178	yibB	-1.24467	-0.776752	Good
yffQb2448_249	yffQ	-0.964926	-0.602176	Good
yadEb0130_56	yadE	1.52095	0.94917	Good
ybhDb0768_819	ybhD	-0.316287	-0.197384	Good
ydaMb1341_938	ydaM	-0.449018	-0.280216	Good
yqhCb3010_78	yqhC	0.182498	0.113891	Good
rtcAb4475_606	rtcA	-0.0995818	-0.0621455	Good
ycaNb0900_358	ycaN	-0.570512	-0.356036	Good
dctRb3507_38	dctR	0.0737109	0.0460004	Good
treCb4239_1217	treC	0.606787	0.378674	Good
gmrb1285_1130	gmr	0.0610959	0.0381278	Good
mhpEb0352_140	mhpE	0.426653	0.266259	Good
yicNb3663_65	yicN	0.384481	0.239941	Good
msbAb0914_526	msbA	-0.953884	-0.595286	Good
fadKb1701_903	fadK	-1.00415	-0.626656	Good
yfeRb2409_836	yfeR	4.69955	2.93282	Good
fliOb1947_248	fliO	-0.375882	-0.234575	Good
paaHb1395_701	paaH	0.253077	0.157936	Good
pgaDb1021_194	pgaD	-0.116137	-0.0724768	Good
adiYb4116_283	adiY	-0.29342	-0.183113	Good
nuoHb2282_740	nuoH	0.0205457	0.0128219	Good
dsbEb2195_166	dsbE	0.304545	0.190056	Good
allSb0504_802	allS	0.877906	0.54787	Good
lacZb0344_142	lacZ	0.181062	0.112994	Good
lacZb0344_141	lacZ	-0.426243	-0.266003	Good
lacZb0344_146	lacZ	-0.0658121	-0.041071	Good
anmKb1640_544	anmK	-0.694597	-0.433473	Good
fliHb1940_629	fliH	0.276142	0.17233	Good
bamDb2595_409	bamD	-1.0099	-0.630243	Good
dacAb0632_17	dacA	0.17979	0.1122	Good
yjfMb4185_512	yjfM	0.497354	0.310381	Good
yggIb2944_137	yggI	0.0948932	0.0592195	Good
ebgCb3077_164	ebgC	0.0361439	0.0225561	Good
slpb3506_517	slp	-0.581607	-0.362961	Good
yhjYb3548_250	yhjY	0.0970582	0.0605706	Good
prcb1830_1747	prc	-1.94183	-1.21183	Good
chbRb1735_511	chbR	-0.351533	-0.219379	Good
yeiIb2160_707	yeiI	0.350977	0.219032	Good
casBb2759_136	casB	-0.323714	-0.202018	Good
rhlBb3780_794	rhlB	-0.693505	-0.432792	Good
prfCb4375_1115	prfC	-0.911315	-0.56872	Good
kdpCb0696_113	kdpC	-0.583477	-0.364128	Good
mutHb2831_421	mutH	0.0730003	0.0455569	Good
cysMb2421_512	cysM	0.46479	0.290059	Good
yjiCb4325_257	yjiC	-0.0297139	-0.0185434	Good
uidCb1615_739	uidC	-0.588055	-0.366984	Good
dsbEb2195_294	dsbE	2.78884	1.74041	Good
envZb3404_281	envZ	-1.18014	-0.736487	Good
eutLb2439_535	eutL	7.88925	4.9234	Good
aaeRb3243_388	aaeR	-0.29342	-0.183113	Good
yhbYb3180_155	yhbY	3.00181	1.87332	Good
ycbJb0919_312	ycbJ	-1.058	-0.66026	Good
dmlRb1799_571	dmlR	-0.563938	-0.351934	Good
nlpCb1708_410	nlpC	-1.022	-0.637794	Good
metCb3008_710	metC	-0.762374	-0.475771	Good
agaCb3139_196	agaC	0.214261	0.133713	Good
arsCb3503_146	arsC	-0.819369	-0.51134	Good
insQb1432_163	insQ	-0.333134	-0.207897	Good
dppCb3542_689	dppC	0.171447	0.106994	Good
ilvBb3671_171	ilvB	-0.72816	-0.454419	Good
hyaAb0972_716	hyaA	5.27922	3.29457	Good
zapBb3928_218	zapB	-0.441657	-0.275623	Good
zapBb3928_219	zapB	-0.78753	-0.49147	Good
dsdAb2366_1175	dsdA	3.12412	1.94965	Good
sfmDb0532_28	sfmD	-0.0664853	-0.0414911	Good
hycFb2720_496	hycF	-0.563704	-0.351788	Good
hisMb2307_617	hisM	0.32099	0.200318	Good
yqeFb2844_743	yqeF	0.351401	0.219297	Good
ydjAb1765_30	ydjA	-1.18307	-0.73831	Good
yfjYb2644_222	yfjY	-0.0510643	-0.0318674	Good
kbaYb3137_332	kbaY	-0.740438	-0.462081	Good
yfdEb2371_700	yfdE	-0.307927	-0.192167	Good
dcuBb4123_488	dcuB	5.72652	3.57372	Good
coaAb3974_315	coaA	-0.84083	-0.524733	Good
hisCb2021_8	hisC	-0.560975	-0.350085	Good
lhgOb2660_555	lhgO	-0.301661	-0.188256	Good
azoRb1412_338	azoR	-0.386404	-0.241141	Good
ybeXb0658_612	ybeX	-0.245439	-0.15317	Good
gldAb3945_955	gldA	-0.210424	-0.131318	Good
cblb1987_695	cbl	0.642381	0.400887	Good
ilvNb3670_81	ilvN	-0.646166	-0.40325	Good
rsmEb2946_71	rsmE	0.846483	0.52826	Good
ydeNb1498_1408	ydeN	-0.268062	-0.167288	Good
spoTb3650_1825	spoT	-0.621985	-0.388159	Good
ilvIb0077_625	ilvI	1.13774	0.710025	Good
idib2889_87	idi	0.678357	0.423339	Good
atpCb3731_121	atpC	0.331637	0.206963	Good
glcBb2976_1071	glcB	-0.691023	-0.431243	Good
yebGb1848_238	yebG	-0.702358	-0.438317	Good
yebGb1848_237	yebG	0.234396	0.146278	Good
yebGb1848_236	yebG	-0.522273	-0.325932	Good
pncBb0931_602	pncB	0.898379	0.560646	Good
agaVb3133_21	agaV	-0.177918	-0.111033	Good
yiePb3755_506	yieP	0.00744669	0.00464722	Good
frvRb3897_472	frvR	0.316763	0.197681	Good
caiDb0036_24	caiD	-0.241264	-0.150564	Good
yciHb1282_70	yciH	-0.107247	-0.0669294	Good
ynjEb1757_991	ynjE	-0.389685	-0.243189	Good
caiDb0036_23	caiD	0.452034	0.282099	Good
fiub0805_2235	fiu	0.464776	0.29005	Good
ybhHb0769_766	ybhH	-0.0539539	-0.0336707	Good
ycaDb0898_230	ycaD	-1.67435	-1.0449	Good
eamBb2578_310	eamB	0.053616	0.0334599	Good
yajQb0426_131	yajQ	-0.28384	-0.177135	Good
tauAb0365_231	tauA	-0.361492	-0.225594	Good
fixBb0042_416	fixB	-0.922437	-0.57566	Good
intEb1140_647	intE	0.667822	0.416764	Good
scpCb2920_1109	scpC	0.218749	0.136513	Good
ahrb4269_440	ahr	1.26607	0.790109	Good
ygbTb2755_47	ygbT	-0.0663464	-0.0414045	Good
ykfMb4586_399	ykfM	-0.089387	-0.0557833	Good
codBb0336_902	codB	0.851782	0.531567	Good
cysKb2414_57	cysK	-0.605988	-0.378176	Good
helDb0962_1753	helD	-0.761528	-0.475243	Good
caiBb0038_74	caiB	-0.789827	-0.492903	Good
yphGb2549_764	yphG	0.203473	0.12698	Good
sfmFb0534_329	sfmF	0.993782	0.620185	Good
psiFb0384_155	psiF	-0.111138	-0.0693575	Good
yahGb0321_1073	yahG	-0.519298	-0.324076	Good
hsdMb4349_213	hsdM	-0.764806	-0.477289	Good
yidBb3698_149	yidB	0.454344	0.28354	Good
bioDb0778_277	bioD	-0.724044	-0.45185	Good
yicJb3657_371	yicJ	0.505418	0.315414	Good
gudDb2787_1186	gudD	0.264486	0.165057	Good
ybdHb0599_4	ybdH	-0.0747402	-0.0466428	Good
yciNb1273_20	yciN	0.160591	0.100219	Good
yddBb1495_884	yddB	0.133079	0.0830499	Good
folCb2315_859	folC	-0.00415167	-0.00259091	Good
ydiPb1696_47	ydiP	-1.47417	-0.919979	Good
lexAb4043_118	lexA	-0.338219	-0.211071	Good
glpTb2240_93	glpT	0.385151	0.240359	Good
sapBb1293_246	sapB	0.998214	0.622951	Good
yebKb1853_608	yebK	0.511315	0.319093	Good
nupXb2161_1146	nupX	-0.0402851	-0.0251405	Good
hypDb2729_1082	hypD	3.06583	1.91328	Good
glyAb2551_430	glyA	0.0883197	0.0551172	Good
nanRb3226_76	nanR	1.25856	0.785423	Good
thiHb3990_51	thiH	0.377773	0.235755	Good
nupXb2161_1141	nupX	-0.805867	-0.502913	Good
hemYb3802_460	hemY	1.61877	1.01022	Good
purKb0522_167	purK	-0.683237	-0.426384	Good
yfaEb2236_196	yfaE	0.766371	0.478265	Good
wzbb2061_339	wzb	0.216328	0.135002	Good
uhpAb3669_380	uhpA	0.0371034	0.0231549	Good
ydhCb1660_401	ydhC	-0.284452	-0.177517	Good
xylEb4031_8	xylE	-1.26522	-0.789582	Good
pcnBb0143_27	pcnB	3.33408	2.08068	Good
bepAb2494_792	bepA	-0.203204	-0.126813	Good
fdnGb1474_80	fdnG	0.369186	0.230396	Good
fdnGb1474_81	fdnG	-0.213664	-0.13334	Good
fdnGb1474_82	fdnG	-0.250351	-0.156235	Good
dsbBb1185_202	dsbB	6.32619	3.94795	Good
rlmMb2806_427	rlmM	-0.890756	-0.555889	Good
ydeOb1499_679	ydeO	-1.13517	-0.708419	Good
yghQb2983_268	yghQ	0.72224	0.450725	Good
yccAb0970_462	yccA	0.0127787	0.00797476	Good
argBb3959_440	argB	-1.13517	-0.708419	Good
yeaWb1802_176	yeaW	-0.228357	-0.142509	Good
speAb2938_813	speA	-0.480737	-0.300011	Good
yedIb1958_823	yedI	5.50572	3.43593	Good
torTb0994_960	torT	-0.0996213	-0.0621701	Good
corAb3816_625	corA	0.886246	0.553075	Good
yfiHb2593_314	yfiH	2.31865	1.44699	Good
dsbCb2893_208	dsbC	0.459898	0.287006	Good
fbaAb2925_653	fbaA	-1.57228	-0.981204	Good
citGb0613_708	citG	-0.19946	-0.124476	Good
glgBb3432_1560	glgB	-0.370068	-0.230947	Good
mdfAb0842_787	mdfA	-0.0287862	-0.0179644	Good
citTb0612_526	citT	2.09268	1.30597	Good
djlBb0646_852	djlB	1.27842	0.797818	Good
ygeYb2872_416	ygeY	0.306982	0.191577	Good
yeeRb2001_828	yeeR	-0.316091	-0.197261	Good
rprAb4431_80	rprA	0.0849951	0.0530425	Good
rprAb4431_81	rprA	-1.11248	-0.694259	Good
NC_372	0	-0.78373	-0.489099	Good
moaCb0783_95	moaC	1.49629	0.933781	Good
NC_374	0	-0.300408	-0.187474	Good
sgcXb4305_170	sgcX	0.129866	0.0810447	Good
manYb1818_717	manY	3.09074	1.92882	Good
NC_377	0	-0.231307	-0.144351	Good
rngb3247_515	rng	0.0170321	0.0106291	Good
dcuSb4125_593	dcuS	0.353437	0.220568	Good
patDb1444_274	patD	4.13011	2.57746	Good
lpxMb1855_790	lpxM	6.19596	3.86668	Good
yagIb0272_546	yagI	0.329414	0.205576	Good
ymfEb1138_269	ymfE	-1.52799	-0.953563	Good
glpGb3424_776	glpG	-1.59441	-0.995015	Good
mhpDb0350_339	mhpD	1.72782	1.07827	Good
potEb0692_891	potE	1.45547	0.908311	Good
atpAb3734_134	atpA	0.65241	0.407146	Good
glnHb0811_633	glnH	0.769702	0.480344	Good
cddb2143_185	cdd	0.288724	0.180183	Good
csgEb1039_120	csgE	0.204779	0.127795	Good
trkAb3290_1353	trkA	1.04049	0.649333	Good
melRb4118_602	melR	-0.404431	-0.252391	Good
ybhFb0794_61	ybhF	0.155623	0.0971188	Good
ybhFb0794_62	ybhF	4.98412	3.11041	Good
yciEb1257_422	yciE	2.93765	1.83328	Good
alsAb4087_815	alsA	-0.284484	-0.177536	Good
lpxCb0096_684	lpxC	-1.02064	-0.636943	Good
yfcHb2304_391	yfcH	3.41694	2.13239	Good
yeiWb4502_62	yeiW	-0.111695	-0.0697049	Good
rihCb0030_592	rihC	0.155868	0.0972717	Good
yafWb0246_267	yafW	0.462916	0.288889	Good
abgRb1339_812	abgR	-0.398921	-0.248953	Good
epmBb4146_384	epmB	0.380191	0.237264	Good
sseAb2521_559	sseA	-0.0814162	-0.050809	Good
alpAb2624_37	alpA	-0.858215	-0.535582	Good
proQb1831_572	proQ	-2.56069	-1.59804	Good
yjcZb4110_686	yjcZ	-2.84148	-1.77327	Good
ycbLb0927_306	ycbL	0.752812	0.469803	Good
hyfHb2488_386	hyfH	-0.0910657	-0.0568309	Good
topAb1274_259	topA	0.905459	0.565065	Good
rutFb1007_407	rutF	0.323465	0.201863	Good
narIb1227_345	narI	0.989539	0.617537	Good
lplTb2835_230	lplT	-0.53562	-0.334262	Good
yeaJb1786_341	yeaJ	5.91159	3.68922	Good
hyfGb2487_1008	hyfG	0.174428	0.108854	Good
fliTb1926_173	fliT	0.0662639	0.0413529	Good
setCb3659_411	setC	0.84902	0.529843	Good
citBb0620_401	citB	-0.387358	-0.241736	Good
pfkBb1723_424	pfkB	0.921304	0.574954	Good
treAb1197_9	treA	-0.916338	-0.571854	Good
kdpDb0695_134	kdpD	-0.567082	-0.353896	Good
yadKb0136_220	yadK	1.79132	1.1179	Good
bioDb0778_23	bioD	-0.154317	-0.0963039	Good
aceBb4014_668	aceB	5.18228	3.23408	Good
rfbAb2039_574	rfbA	-0.107867	-0.0673159	Good
dgoAb4477_316	dgoA	-0.0197775	-0.0123425	Good
yhaCb3121_284	yhaC	-0.0243829	-0.0152165	Good
ybhIb0770_938	ybhI	-0.106312	-0.0663454	Good
araCb0064_22	araC	2.06156	1.28655	Good
araCb0064_24	araC	0.416429	0.259878	Good
rihCb0030_330	rihC	-0.036846	-0.0229943	Good
qseBb3025_57	qseB	-1.37291	-0.856783	Good
rluBb1269_543	rluB	0.96917	0.604825	Good
dosPb1489_1475	dosP	2.70339	1.68709	Good
mdtPb4080_166	mdtP	-0.0469275	-0.0292858	Good
pflAb0902_125	pflA	1.12212	0.700274	Good
gspCb3324_19	gspC	-1.60149	-0.999432	Good
rpoEb2573_62	rpoE	-2.86078	-1.78531	Good
puuBb1301_32	puuB	-0.431714	-0.269418	Good
bdcRb4251_195	bdcR	-0.17447	-0.10888	Good
glsBb1524_299	glsB	-0.902545	-0.563247	Good
yfdFb2345_7	yfdF	-0.572955	-0.357561	Good
ybdRb0608_661	ybdR	0.292108	0.182295	Good
uvrCb1913_1100	uvrC	0.217005	0.135425	Good
dcrBb3472_362	dcrB	3.16287	1.97384	Good
yjdFb4121_334	yjdF	-2.26442	-1.41315	Good
ycaMb0899_1399	ycaM	-0.273812	-0.170876	Good
garKb3124_17	garK	-0.291168	-0.181708	Good
adiAb4117_1760	adiA	-0.226847	-0.141567	Good
preTb2146_545	preT	0.389284	0.242939	Good
garKb3124_18	garK	-0.45787	-0.28574	Good
yeiEb2157_202	yeiE	3.2536	2.03046	Good
pqqLb1494_1161	pqqL	-1.36006	-0.848763	Good
ybjCb0850_215	ybjC	-0.960844	-0.599629	Good
ybjCb0850_216	ybjC	0.578157	0.360807	Good
narHb1225_1313	narH	0.307891	0.192144	Good
phnMb4095_641	phnM	-0.144829	-0.0903827	Good
bepAb2494_675	bepA	0.355701	0.221981	Good
chbFb1734_473	chbF	1.63379	1.01959	Good
pepEb4021_111	pepE	0.869615	0.542696	Good
pmbAb4235_913	pmbA	0.366831	0.228927	Good
fhuDb0152_352	fhuD	0.410278	0.25604	Good
glxRb0509_773	glxR	0.345971	0.215909	Good
motAb1890_62	motA	0.380592	0.237514	Good
ttcAb1344_633	ttcA	0.33915	0.211652	Good
csiEb2535_246	csiE	-0.0419951	-0.0262077	Good
deoBb4383_1148	deoB	-0.236657	-0.147689	Good
ybgKb0712_66	ybgK	0.180756	0.112803	Good
yedIb1958_255	yedI	-0.813347	-0.507581	Good
gstBb0838_386	gstB	9.26704	5.78324	Good
yafQb0225_224	yafQ	-0.371524	-0.231855	Good
stfRb1372_205	stfR	0.115267	0.0719341	Good
secFb0409_845	secF	-0.487936	-0.304504	Good
ygiWb3024_36	ygiW	-0.392248	-0.244788	Good
yhjYb3548_146	yhjY	1.24558	0.777324	Good
gcvAb2808_766	gcvA	-0.559667	-0.349269	Good
mdtGb1053_86	mdtG	-0.110026	-0.0686633	Good
rpoEb2573_496	rpoE	-2.25634	-1.4081	Good
yahFb0320_665	yahF	-0.509899	-0.31821	Good
gltKb0653_23	gltK	-0.065809	-0.0410691	Good
hscCb0650_337	hscC	-0.613148	-0.382644	Good
thiLb0417_30	thiL	-0.0541924	-0.0338195	Good
yafVb0219_439	yafV	0.18356	0.114554	Good
ompXb0814_344	ompX	3.5351	2.20613	Good
fliTb1926_6	fliT	1.12369	0.701255	Good
atpBb3738_180	atpB	0.0137534	0.00858299	Good
ydhPb1657_416	ydhP	0.864298	0.539378	Good
yehBb2109_77	yehB	6.60349	4.12101	Good
yhcHb3221_28	yhcH	-0.561095	-0.35016	Good
glpBb2242_901	glpB	3.64715	2.27606	Good
yqjCb3097_47	yqjC	0.291041	0.181628	Good
mdlAb0448_68	mdlA	0.407349	0.254212	Good
ygjQb3086_479	ygjQ	-0.276423	-0.172506	Good
yfdQb2360_323	yfdQ	-1.88016	-1.17334	Good
rffGb3788_136	rffG	1.53524	0.958092	Good
bcsEb3536_158	bcsE	-0.0606927	-0.0378762	Good
yfjLb2628_1559	yfjL	1.26704	0.790717	Good
btuFb0158_460	btuF	-0.117396	-0.0732624	Good
cbrAb3690_36	cbrA	0.255544	0.159476	Good
cbrAb3690_37	cbrA	0.974338	0.60805	Good
yhfAb3356_50	yhfA	1.63029	1.01741	Good
mhpDb0350_610	mhpD	0.405239	0.252896	Good
fepBb0592_797	fepB	0.387152	0.241608	Good
pyrEb3642_18	pyrE	-1.5859	-0.989705	Good
srlAb2702_48	srlA	-0.661235	-0.412653	Good
nrfEb4074_1344	nrfE	-0.426714	-0.266297	Good
mepSb2175_47	mepS	1.48212	0.924941	Good
mepSb2175_46	mepS	1.66673	1.04015	Good
yhaVb3130_207	yhaV	-0.493979	-0.308275	Good
prmBb2330_446	prmB	-0.41798	-0.260846	Good
yceDb1088_322	yceD	0.285082	0.17791	Good
ygaPb2668_304	ygaP	1.48228	0.925041	Good
mntHb2392_966	mntH	0.907424	0.566291	Good
yfaLb2233_632	yfaL	-0.71565	-0.446612	Good
ygcEb2776_445	ygcE	-0.4669	-0.291376	Good
ycbZb0955_37	ycbZ	-0.548038	-0.342011	Good
emrDb3673_796	emrD	-0.259711	-0.162076	Good
ypfNb4547_110	ypfN	0.342092	0.213488	Good
sulAb0958_476	sulA	0.330145	0.206032	Good
yhfTb3377_884	yhfT	6.39281	3.98953	Good
sbmCb2009_385	sbmC	-0.827562	-0.516452	Good
ssuBb0933_132	ssuB	0.374316	0.233597	Good
adhPb1478_882	adhP	3.29914	2.05888	Good
yjjNb4358_308	yjjN	-0.57382	-0.358101	Good
ydeIb1536_310	ydeI	-0.168201	-0.104969	Good
baeRb2079_542	baeR	0.564574	0.352331	Good
narXb1222_572	narX	0.741779	0.462918	Good
miaAb4171_608	miaA	-0.488068	-0.304586	Good
guaBb2508_749	guaB	0.620526	0.387248	Good
araAb0062_1306	araA	5.8486	3.6499	Good
atoBb2224_1048	atoB	0.300078	0.187268	Good
chbCb1737_1017	chbC	0.0456754	0.0285044	Good
damb3387_100	dam	2.01848	1.25966	Good
yfeZb2433_58	yfeZ	-0.141417	-0.0882532	Good
asmAb2064_1304	asmA	0.690605	0.430982	Good
eutNb2456_38	eutN	0.140233	0.0875148	Good
paaXb1399_310	paaX	0.0591832	0.0369342	Good
ydaMb1341_1102	ydaM	-0.282492	-0.176294	Good
yieHb3715_115	yieH	-0.129955	-0.0811006	Good
setCb3659_145	setC	-0.605326	-0.377763	Good
yhaMb4470_796	yhaM	0.21727	0.135591	Good
yehMb2120_78	yehM	0.226545	0.141379	Good
eutGb2453_989	eutG	1.12162	0.699962	Good
xylFb3566_520	xylF	-0.360587	-0.22503	Good
sgcCb4304_553	sgcC	0.117634	0.0734114	Good
yeeAb2008_45	yeeA	0.069269	0.0432284	Good
gspFb3327_740	gspF	-0.126596	-0.0790042	Good
yegXb2102_410	yegX	-0.360537	-0.224999	Good
wcaKb2045_24	wcaK	-0.0182077	-0.0113628	Good
thiGb3991_90	thiG	1.09481	0.68323	Good
uraAb2497_894	uraA	0.238357	0.14875	Good
recRb0472_358	recR	-0.432861	-0.270133	Good
srlAb2702_321	srlA	-0.188923	-0.1179	Good
cadAb4131_1193	cadA	-0.572279	-0.357139	Good
yjeNb4157_32	yjeN	-0.0961696	-0.0600161	Good
phrb0708_27	phr	1.9752	1.23266	Good
yeeSb2002_411	yeeS	2.42566	1.51377	Good
yciKb1271_13	yciK	0.403172	0.251606	Good
ybgDb0719_430	ybgD	-0.602775	-0.376171	Good
allCb0516_340	allC	4.00453	2.49909	Good
yhhNb3468_67	yhhN	0.594671	0.371113	Good
yfeHb2410_38	yfeH	0.791715	0.494081	Good
rlpAb0633_953	rlpA	0.0795574	0.049649	Good
gadCb1492_1373	gadC	1.02631	0.640484	Good
rutFb1007_41	rutF	0.364058	0.227196	Good
uspCb1895_235	uspC	-0.320078	-0.199749	Good
pinRb1374_378	pinR	-0.0133119	-0.00830747	Good
puuRb1299_203	puuR	-0.951883	-0.594037	Good
yheTb3353_882	yheT	-0.884369	-0.551903	Good
rlmLb0948_1045	rlmL	-0.155834	-0.0972506	Good
ptrAb2821_1628	ptrA	-0.456638	-0.284972	Good
mdtLb3710_908	mdtL	-0.439012	-0.273972	Good
cspFb1558_90	cspF	0.0327803	0.020457	Good
sbmCb2009_176	sbmC	7.26749	4.53538	Good
rhsDb0497_2097	rhsD	4.25194	2.65349	Good
rsuAb2183_127	rsuA	-0.234817	-0.146541	Good
ygiDb3039_547	ygiD	-0.631403	-0.394036	Good
yecMb1875_523	yecM	-0.952546	-0.594451	Good
clsBb0789_781	clsB	-0.143025	-0.0892569	Good
osmCb1482_332	osmC	9.60744	5.99567	Good
yncEb1452_427	yncE	1.80954	1.12927	Good
yfeYb2432_47	yfeY	0.910629	0.568292	Good
hflCb4175_258	hflC	-0.879303	-0.548742	Good
pgpBb1278_603	pgpB	0.247331	0.15435	Good
ybhLb0786_609	ybhL	0.373297	0.232961	Good
malQb3416_48	malQ	-0.156408	-0.097609	Good
groLb4143_896	groL	-1.18885	-0.741919	Good
sapDb1291_131	sapD	0.246717	0.153967	Good
narUb1469_206	narU	0.299115	0.186667	Good
trkGb1363_45	trkG	0.0692787	0.0432344	Good
mutLb4170_44	mutL	-0.548088	-0.342042	Good
rnhBb0183_496	rnhB	-1.00195	-0.625283	Good
dcuDb3227_337	dcuD	-0.357202	-0.222917	Good
mtlAb3599_1625	mtlA	0.0363323	0.0226737	Good
flhCb1891_172	flhC	1.03417	0.645392	Good
hyfRb2491_1767	hyfR	1.44974	0.904733	Good
tpxb1324_117	tpx	-0.461263	-0.287858	Good
tdcAb3118_426	tdcA	-0.360738	-0.225124	Good
ygdDb2807_92	ygdD	-1.01362	-0.632567	Good
tnaBb3709_830	tnaB	-0.44686	-0.27887	Good
ydeEb1534_725	ydeE	0.328585	0.205058	Good
rnab0611_114	rna	0.14401	0.0898714	Good
feoCb3410_60	feoC	-0.259679	-0.162057	Good
marRb1530_231	marR	0.119611	0.0746449	Good
fieFb3915_676	fieF	0.131663	0.082166	Good
yigMb3827_272	yigM	8.41133	5.24922	Good
sxyb0959_368	sxy	-0.248896	-0.155328	Good
feoCb3410_69	feoC	0.339739	0.212019	Good
ubiCb4039_340	ubiC	0.122117	0.076209	Good
rpsSb3316_105	rpsS	-0.635942	-0.396869	Good
ecpDb0290_1388	ecpD	0.0581054	0.0362615	Good
nagZb1107_785	nagZ	-0.0220002	-0.0137295	Good
ybhSb0793_599	ybhS	-0.605769	-0.378039	Good
acpTb3475_516	acpT	0.760627	0.474681	Good
exoXb1844_494	exoX	-0.121766	-0.0759902	Good
artQb0862_209	artQ	1.39685	0.871723	Good
ybhQb0791_184	ybhQ	-0.164203	-0.102473	Good
deoCb4381_650	deoC	2.47819	1.54655	Good
ybhQb0791_183	ybhQ	0.0965194	0.0602344	Good
ybhQb0791_180	ybhQ	0.160591	0.100219	Good
cadCb4133_748	cadC	-0.0730713	-0.0456012	Good
serCb0907_487	serC	-1.14229	-0.712866	Good
mltBb2701_962	mltB	0.26826	0.167411	Good
xdhBb2867_827	xdhB	-0.195455	-0.121977	Good
higBb3083_284	higB	-1.24249	-0.775393	Good
dusBb3260_672	dusB	4.85373	3.02904	Good
yiaNb3578_1000	yiaN	-0.152194	-0.0949792	Good
ybhJb0771_1867	ybhJ	0.560455	0.34976	Good
ygiCb3038_615	ygiC	0.242043	0.15105	Good
rsxBb1628_283	rsxB	-0.144829	-0.0903827	Good
ygiSb3020_1325	ygiS	-0.370855	-0.231438	Good
entCb0593_932	entC	0.4698	0.293186	Good
yggUb2953_135	yggU	3.49915	2.1837	Good
yqhDb3011_437	yqhD	0.573921	0.358164	Good
ybaPb0482_552	ybaP	2.36069	1.47322	Good
rffGb3788_956	rffG	4.14124	2.5844	Good
yfjTb2637_287	yfjT	-1.71226	-1.06856	Good
gfcDb0984_1491	gfcD	-0.0302871	-0.0189011	Good
ybiPb0815_312	ybiP	0.568855	0.355002	Good
uxuRb4324_338	uxuR	0.543594	0.339238	Good
bamEb2617_199	bamE	0.0775634	0.0484046	Good
ydiMb1690_984	ydiM	-0.230428	-0.143802	Good
bamEb2617_194	bamE	0.0538643	0.0336148	Good
ydiJb1687_107	ydiJ	0.308977	0.192822	Good
argRb3237_204	argR	-0.101317	-0.0632286	Good
xapAb2407_163	xapA	-0.226359	-0.141262	Good
aasb2836_645	aas	-1.25333	-0.782156	Good
fprb3924_437	fpr	8.96095	5.59222	Good
gshBb2947_604	gshB	-0.433877	-0.270768	Good
sxyb0959_193	sxy	-0.587682	-0.366751	Good
rsxBb1628_133	rsxB	0.047816	0.0298403	Good
livJb3460_958	livJ	-0.48133	-0.300381	Good
rtnb2176_459	rtn	0.554153	0.345827	Good
wzxCb2046_684	wzxC	-0.890756	-0.555889	Good
wcaIb2050_710	wcaI	-0.0421759	-0.0263205	Good
cysAb2422_871	cysA	-0.911854	-0.569056	Good
wcaEb2055_689	wcaE	-0.0710274	-0.0443257	Good
aldBb3588_69	aldB	0.0836581	0.052208	Good
uraAb2497_306	uraA	0.666018	0.415639	Good
glnAb3870_191	glnA	-0.500373	-0.312265	Good
rhmDb2247_935	rhmD	-0.875943	-0.546645	Good
yafYb0251_336	yafY	-1.26374	-0.788655	Good
argEb3957_793	argE	0.291543	0.181942	Good
dusAb4049_850	dusA	-0.69781	-0.435479	Good
cyoAb0432_286	cyoA	0.188931	0.117905	Good
yhcCb3211_45	yhcC	-0.120627	-0.0752789	Good
yhcCb3211_44	yhcC	0.0121292	0.0075694	Good
fdoGb3894_82	fdoG	-0.434776	-0.271328	Good
mqob2210_746	mqo	-0.790919	-0.493585	Good
casAb2760_1322	casA	-0.822702	-0.513419	Good
galEb0759_371	galE	-0.433774	-0.270703	Good
mnmGb3741_709	mnmG	1.24385	0.776244	Good
smtAb0921_62	smtA	-1.65494	-1.03279	Good
recNb2616_1358	recN	0.205741	0.128396	Good
ycbKb0926_408	ycbK	-0.0295226	-0.018424	Good
rstBb1609_687	rstB	-0.314481	-0.196257	Good
yajQb0426_4	yajQ	0.208724	0.130257	Good
yahGb0321_1266	yahG	3.99996	2.49623	Good
yegIb2070_271	yegI	-0.0244087	-0.0152326	Good
gatDb2091_127	gatD	0.449765	0.280683	Good
bssRb0836_345	bssR	0.178566	0.111437	Good
erpAb0156_217	erpA	-0.172643	-0.107741	Good
yciMb1280_453	yciM	-1.16836	-0.729134	Good
opgBb4359_35	opgB	4.09099	2.55304	Good
ydjEb1769_905	ydjE	3.28791	2.05187	Good
malMb4037_644	malM	-0.14777	-0.0922178	Good
gadWb3515_24	gadW	-0.705957	-0.440563	Good
trpDb1263_48	trpD	-1.0602	-0.661633	Good
ybiOb0808_12	ybiO	1.36407	0.851267	Good
ccmBb2200_98	ccmB	0.333941	0.208401	Good
ybjOb0858_308	ybjO	3.6871	2.30099	Good
ytfBb4206_29	ytfB	0.85472	0.533401	Good
chbRb1735_41	chbR	0.750591	0.468417	Good
yjaAb4011_273	yjaA	-0.365128	-0.227863	Good
ybaYb0453_142	ybaY	-0.298304	-0.186161	Good
ydbCb1406_76	ydbC	2.3458	1.46393	Good
ldhAb1380_579	ldhA	0.472115	0.29463	Good
mprAb2684_388	mprA	0.81645	0.509518	Good
iscUb2529_272	iscU	-2.06716	-1.29004	Good
tonBb1252_28	tonB	-1.01331	-0.632372	Good
tonBb1252_29	tonB	0.186883	0.116627	Good
dcrBb3472_410	dcrB	0.140185	0.0874848	Good
eutJb2454_500	eutJ	0.780415	0.48703	Good
rlmJb3499_122	rlmJ	0.209081	0.13048	Good
cyaAb3806_1593	cyaA	3.77539	2.35609	Good
ybhAb0766_300	ybhA	-1.35235	-0.843953	Good
potGb0855_22	potG	-0.0664836	-0.0414901	Good
yfjLb2628_420	yfjL	-0.380094	-0.237203	Good
bcsEb3536_371	bcsE	-0.103722	-0.0647291	Good
thiFb3992_9	thiF	0.176361	0.110061	Good
rihAb0651_534	rihA	0.312152	0.194803	Good
fecRb4292_818	fecR	-1.07752	-0.67244	Good
yfcGb2302_502	yfcG	-1.92966	-1.20423	Good
uxuAb4322_1161	uxuA	0.605676	0.377981	Good
fucPb2801_410	fucP	-0.446558	-0.278681	Good
ycaQb0916_830	ycaQ	0.527631	0.329276	Good
wzcb2060_26	wzc	0.264525	0.165081	Good
tauAb0365_131	tauA	-0.181737	-0.113415	Good
ybgOb0716_446	ybgO	0.468902	0.292625	Good
fepEb0587_220	fepE	-0.243705	-0.152088	Good
fadKb1701_310	fadK	4.9628	3.09711	Good
chaBb1217_152	chaB	2.97916	1.85919	Good
ydeJb1537_225	ydeJ	-0.405329	-0.252951	Good
aroMb0390_234	aroM	1.52136	0.94943	Good
agaIb3141_530	agaI	-0.0617488	-0.0385353	Good
yiiXb3937_236	yiiX	-0.203146	-0.126776	Good
lysSb2890_803	lysS	-1.22952	-0.767299	Good
putAb1014_3201	putA	0.321133	0.200408	Good
atoEb2223_1245	atoE	1.2143	0.7578	Good
adiYb4116_99	adiY	-0.5983	-0.373378	Good
ypdCb2382_376	ypdC	-0.0552443	-0.034476	Good
sspAb3229_44	sspA	2.48285	1.54946	Good
kbaYb3137_640	kbaY	0.205391	0.128177	Good
yibBb3618_750	yibB	-1.24637	-0.777813	Good
ydiSb1699_59	ydiS	-0.33974	-0.21202	Good
glpDb3426_397	glpD	-0.490782	-0.30628	Good
yedEb1929_49	yedE	1.49571	0.933423	Good
tdcBb3117_438	tdcB	-1.26719	-0.790806	Good
yidPb3684_168	yidP	0.673496	0.420305	Good
ccmFb2196_876	ccmF	1.03317	0.644765	Good
ttdTb3063_805	ttdT	-0.165389	-0.103213	Good
pflBb0903_1781	pflB	2.86207	1.78612	Good
yjaGb3999_312	yjaG	-1.1272	-0.703448	Good
fhuBb0153_1424	fhuB	-0.871152	-0.543655	Good
yicCb3644_523	yicC	-0.67435	-0.420838	Good
wcaDb2056_233	wcaD	0.127389	0.0794991	Good
cbdAb0978_1194	cbdA	0.308304	0.192402	Good
gspHb3329_383	gspH	0.694507	0.433418	Good
rluFb4022_716	rluF	-1.04061	-0.64941	Good
yegQb2081_456	yegQ	0.0946712	0.059081	Good
lpxAb0181_100	lpxA	0.0683639	0.0426635	Good
acnAb1276_459	acnA	0.868981	0.542301	Good
paaHb1395_126	paaH	0.271561	0.169472	Good
hisDb2020_635	hisD	0.868169	0.541793	Good
wcaGb2052_564	wcaG	0.582243	0.363358	Good
uhpAb3669_416	uhpA	-0.327627	-0.20446	Good
yghAb3003_119	yghA	0.869204	0.54244	Good
ygjHb3074_140	ygjH	-0.105524	-0.0658539	Good
deoDb4384_165	deoD	-0.234697	-0.146466	Good
zupTb3040_304	zupT	-0.256894	-0.160318	Good
ybcKb0544_11	ybcK	0.0785441	0.0490166	Good
flgHb1079_140	flgH	0.0948429	0.0591881	Good
dapAb2478_381	dapA	0.264161	0.164853	Good
pitAb3493_401	pitA	-0.18571	-0.115895	Good
glxKb0514_558	glxK	-0.798329	-0.498209	Good
nprb3206_5	npr	0.242124	0.151101	Good
yjbMb4048_118	yjbM	-0.275427	-0.171884	Good
ycaPb0906_86	ycaP	4.83095	3.01483	Good
fimEb4313_291	fimE	0.539868	0.336913	Good
yaaWb0011_77	yaaW	-0.52361	-0.326767	Good
cbrCb3717_19	cbrC	-0.68355	-0.42658	Good
macBb0879_715	macB	0.98364	0.613855	Good
gcvAb2808_875	gcvA	7.30373	4.558	Good
ruvBb1860_460	ruvB	-0.509899	-0.31821	Good
chiPb0681_396	chiP	-0.170852	-0.106623	Good
sfmDb0532_121	sfmD	-0.149848	-0.0935148	Good
sfmDb0532_120	sfmD	2.11201	1.31803	Good
tarb1886_971	tar	0.377124	0.23535	Good
gsiBb0830_727	gsiB	-0.291447	-0.181882	Good
potAb1126_246	potA	-0.0222728	-0.0138997	Good
yqjHb3070_11	yqjH	0.398683	0.248804	Good
yqjHb3070_14	yqjH	1.04384	0.651421	Good
yqjHb3070_15	yqjH	5.71526	3.56669	Good
aroEb3281_116	aroE	0.659674	0.411679	Good
dldb2133_770	dld	2.11078	1.31726	Good
waaPb3630_310	waaP	0.277109	0.172934	Good
ygeXb2871_994	ygeX	1.31703	0.821913	Good
mdtAb2074_425	mdtA	-0.52612	-0.328333	Good
abgTb1336_369	abgT	2.57228	1.60527	Good
hyfIb2489_161	hyfI	-0.143977	-0.089851	Good
adiCb4115_658	adiC	-0.484326	-0.302251	Good
thiFb3992_643	thiF	0.388862	0.242675	Good
yceHb1067_65	yceH	3.46177	2.16037	Good
patAb3073_527	patA	-0.0155072	-0.00967748	Good
paaGb1394_144	paaG	1.09142	0.681116	Good
yfgHb2505_163	yfgH	0.0391556	0.0244356	Good
plsYb3059_398	plsY	-0.760546	-0.47463	Good
hofBb0107_386	hofB	0.405981	0.253359	Good
ybiOb0808_227	ybiO	-0.216819	-0.135309	Good
cusRb0571_89	cusR	0.814364	0.508216	Good
yigZb3848_254	yigZ	3.4011	2.12251	Good
sfsBb3188_139	sfsB	-0.728705	-0.454759	Good
agaVb3133_221	agaV	0.406068	0.253413	Good
sfsBb3188_132	sfsB	-1.01701	-0.634679	Good
sfsBb3188_133	sfsB	-0.820366	-0.511962	Good
paaZb1387_355	paaZ	-0.340267	-0.212349	Good
flhBb1880_928	flhB	0.230048	0.143565	Good
hspQb0966_44	hspQ	-0.502805	-0.313783	Good
setBb2170_410	setB	0.837258	0.522503	Good
ycjNb1310_781	ycjN	-0.0908952	-0.0567245	Good
rpoDb3067_1528	rpoD	0.334611	0.208819	Good
yicCb3644_315	yicC	-0.554125	-0.34581	Good
yiiGb3896_827	yiiG	-0.635126	-0.39636	Good
bluFb1163_446	bluF	-0.424703	-0.265042	Good
btuDb1709_311	btuD	-2.78983	-1.74103	Good
yaaAb0006_278	yaaA	-0.25297	-0.15787	Good
ybgIb0710_135	ybgI	-0.694642	-0.433501	Good
yafCb0208_8	yafC	2.50399	1.56265	Good
gfcDb0984_1355	gfcD	-0.453331	-0.282908	Good
yjbHb4029_791	yjbH	-0.376633	-0.235043	Good
ygcPb2768_59	ygcP	1.46664	0.915278	Good
yiaTb3584_710	yiaT	-0.0612036	-0.038195	Good
sibCb4446_26	sibC	4.46138	2.78419	Good
eptCb3955_48	eptC	0.194207	0.121198	Good
sibCb4446_28	sibC	0.498563	0.311136	Good
fimBb4312_42	fimB	-1.75333	-1.09419	Good
elaAb2267_56	elaA	-0.393228	-0.2454	Good
yfbVb2295_297	yfbV	2.04659	1.2772	Good
yceGb1097_251	yceG	2.59025	1.61649	Good
uhpCb3667_1080	uhpC	-0.618817	-0.386182	Good
yceJb1057_308	yceJ	1.10451	0.689286	Good
ytfLb4218_699	ytfL	-0.737505	-0.460251	Good
idnTb4265_613	idnT	0.106289	0.0663313	Good
gndb2029_893	gnd	-0.0438692	-0.0273772	Good
araEb2841_1205	araE	-0.0560508	-0.0349793	Good
idib2889_246	idi	-0.584152	-0.364549	Good
idib2889_243	idi	1.91617	1.19581	Good
efeOb1018_857	efeO	0.0665583	0.0415367	Good
thiEb3993_575	thiE	0.0270445	0.0168775	Good
tusEb0969_38	tusE	-1.522	-0.949827	Good
grxBb1064_401	grxB	1.00141	0.624945	Good
rsgAb4161_352	rsgA	0.179634	0.112103	Good
cpdBb4213_86	cpdB	4.58941	2.86409	Good
iraMb1160_196	iraM	-0.551208	-0.34399	Good
argIb4254_539	argI	0.986301	0.615516	Good
yagFb0269_451	yagF	0.0674473	0.0420915	Good
tesBb0452_217	tesB	-0.431461	-0.269259	Good
yfiFb2581_795	yfiF	0.0186697	0.0116511	Good
helDb0962_800	helD	-0.420251	-0.262264	Good
ghrBb3553_625	ghrB	0.0359498	0.022435	Good
sdhEb2897_159	sdhE	-0.284825	-0.177749	Good
nlpAb3661_611	nlpA	0.118132	0.0737219	Good
ynjIb1762_182	ynjI	-0.512613	-0.319904	Good
gntRb3438_16	gntR	0.0909814	0.0567783	Good
ybjQb0866_221	ybjQ	-1.11516	-0.695934	Good
ybjQb0866_227	ybjQ	0.596894	0.372501	Good
ecpBb0292_450	ecpB	0.313237	0.19548	Good
ygbNb2740_333	ygbN	-0.0724699	-0.0452259	Good
ydcIb1422_585	ydcI	1.02145	0.637453	Good
amiAb2435_640	amiA	0.0294264	0.018364	Good
chrRb3713_121	chrR	-0.101371	-0.0632619	Good
yfcFb2301_277	yfcF	0.221511	0.138237	Good
glcBb2976_852	glcB	2.95218	1.84235	Good
gclb0507_629	gcl	0.206694	0.12899	Good
ppiAb3363_332	ppiA	0.686259	0.42827	Good
ydeEb1534_41	ydeE	3.32763	2.07666	Good
yphBb2544_768	yphB	0.861387	0.537562	Good
ynfGb1589_416	ynfG	-0.514403	-0.321021	Good
cusCb0572_1274	cusC	0.371665	0.231943	Good
rsmAb0051_401	rsmA	-0.672644	-0.419774	Good
casDb2757_96	casD	-0.477612	-0.298061	Good
metEb3829_31	metE	-0.921843	-0.57529	Good
fadDb1805_1516	fadD	0.432639	0.269995	Good
glxKb0514_239	glxK	1.34417	0.838847	Good
uspFb1376_22	uspF	-0.348115	-0.217246	Good
speCb2965_446	speC	-0.34413	-0.21476	Good
yhfSb3376_862	yhfS	-0.273804	-0.170871	Good
maab0459_190	maa	0.34032	0.212382	Good
ylbFb0520_414	ylbF	-0.796119	-0.49683	Good
oppCb1245_162	oppC	0.878081	0.54798	Good
sltb4392_1826	slt	-0.0464506	-0.0289882	Good
ansAb1767_920	ansA	-0.861385	-0.53756	Good
ytfJb4216_293	ytfJ	1.95741	1.22155	Good
dcuCb0621_986	dcuC	0.0683639	0.0426635	Good
flhAb1879_1727	flhA	0.739966	0.461787	Good
yjtDb4403_132	yjtD	5.55075	3.46403	Good
tnaAb3708_21	tnaA	1.3674	0.853347	Good
agpb1002_629	agp	0.0388869	0.0242679	Good
NC_946	0	2.9745	1.85628	Good
NC_945	0	0.771805	0.481656	Good
NC_944	0	10.4806	6.54055	Good
NC_943	0	-0.394288	-0.246061	Good
NC_942	0	-1.35557	-0.845962	Good
NC_941	0	1.05362	0.657525	Good
malSb3571_1871	malS	-0.395037	-0.246528	Good
yeaGb1783_1103	yeaG	-1.31688	-0.821816	Good
ygaVb2667_275	ygaV	0.588594	0.367321	Good
ybjEb0874_359	ybjE	3.17181	1.97941	Good
ygaVb2667_272	ygaV	0.939497	0.586307	Good
bamDb2595_616	bamD	-2.01979	-1.26048	Good
pyrDb0945_740	pyrD	0.0530638	0.0331153	Good
srab1480_42	sra	-0.290097	-0.181039	Good
flgHb1079_169	flgH	0.164961	0.102946	Good
tynAb1386_11	tynA	-0.129401	-0.0807548	Good
yrfGb3399_69	yrfG	0.459287	0.286625	Good
tdcGb4471_714	tdcG	2.37674	1.48324	Good
ydeIb1536_152	ydeI	8.92824	5.5718	Good
nudFb3034_400	nudF	0.718747	0.448544	Good
tatCb3839_443	tatC	9.03325	5.63734	Good
yhbOb3153_61	yhbO	-0.294557	-0.183823	Good
ogrKb2082_190	ogrK	-0.739356	-0.461406	Good
nirDb3366_93	nirD	0.807461	0.503908	Good
nirDb3366_97	nirD	0.161118	0.100548	Good
nirDb3366_96	nirD	2.53676	1.5831	Good
pflCb3952_142	pflC	-0.650153	-0.405738	Good
yibQb3614_588	yibQ	1.02763	0.641311	Good
yihUb3882_714	yihU	-0.634112	-0.395727	Good
mukBb0924_1121	mukB	-2.44241	-1.52422	Good
fimCb4316_170	fimC	-0.648253	-0.404552	Good
torDb0998_224	torD	0.457542	0.285536	Good
paoCb0284_95	paoC	-0.822867	-0.513522	Good
xerCb3811_319	xerC	-0.0458069	-0.0285865	Good
ygiMb3055_170	ygiM	-0.135169	-0.0843545	Good
yhhZb3442_972	yhhZ	-0.796906	-0.497321	Good
rimIb4373_378	rimI	-0.0699826	-0.0436737	Good
narXb1222_1041	narX	-0.366335	-0.228617	Good
hyaBb0973_87	hyaB	-0.0232564	-0.0145135	Good
yhbVb3159_776	yhbV	-0.451921	-0.282028	Good
dmlAb1800_521	dmlA	1.11267	0.69438	Good
racCb1351_212	racC	-0.119786	-0.0747543	Good
frmAb0356_266	frmA	0.623689	0.389222	Good
idnTb4265_4	idnT	-0.089387	-0.0557833	Good
yhiJb3488_792	yhiJ	-0.0217542	-0.013576	Good
NC_167	0	-0.6896	-0.430355	Good
wbbHb2035_80	wbbH	-0.309774	-0.193319	Good
xylFb3566_725	xylF	-0.0218739	-0.0136507	Good
nagBb0678_54	nagB	-1.04447	-0.651818	Good
yaaXb0005_36	yaaX	-0.507126	-0.31648	Good
yghWb2998_150	yghW	0.681427	0.425255	Good
nuoGb2283_135	nuoG	0.075297	0.0469902	Good
recRb0472_191	recR	0.0567212	0.0353977	Good
yiaMb3577_287	yiaM	0.412727	0.257568	Good
damb3387_473	dam	1.42831	0.89136	Good
pspFb1303_619	pspF	0.992362	0.619298	Good
yjbMb4048_625	yjbM	0.910212	0.568031	Good
yshBb4686_65	yshB	-0.0839898	-0.0524151	Good
agaIb3141_29	agaI	0.632328	0.394614	Good
uidAb1617_1358	uidA	0.0674473	0.0420915	Good
trmLb3606_113	trmL	0.534261	0.333413	Good
wcaBb2058_40	wcaB	0.705012	0.439973	Good
prpRb0330_536	prpR	-0.760546	-0.47463	Good
loiPb2936_71	loiP	0.694207	0.43323	Good
puuEb1302_1096	puuE	-0.498518	-0.311108	Good
ygdGb2798_159	ygdG	-0.501309	-0.312849	Good
yfcAb2327_488	yfcA	0.804096	0.501808	Good
csiRb2664_555	csiR	0.0101083	0.00630826	Good
ynfMb1596_277	ynfM	0.79494	0.496094	Good
abgRb1339_592	abgR	0.690901	0.431167	Good
roxAb1128_168	roxA	0.299251	0.186752	Good
eutTb2459_397	eutT	-1.08857	-0.679339	Good
rlmIb0967_429	rlmI	0.607937	0.379392	Good
fepCb0588_17	fepC	-0.345235	-0.215449	Good
ydeNb1498_1217	ydeN	-0.804214	-0.501882	Good
aasb2836_1484	aas	-0.867073	-0.541109	Good
yeiGb2154_617	yeiG	0.404162	0.252224	Good
wcaMb2043_653	wcaM	0.142034	0.0886385	Good
ybiPb0815_52	ybiP	0.479549	0.299269	Good
fliLb1944_160	fliL	0.550849	0.343765	Good
ybiPb0815_51	ybiP	0.732814	0.457323	Good
nrdDb4238_1197	nrdD	0.459464	0.286735	Good
frlDb3374_309	frlD	0.501736	0.313116	Good
ygeAb2840_338	ygeA	0.346726	0.21638	Good
basRb4113_553	basR	0.65241	0.407146	Good
ybhHb0769_512	ybhH	0.157437	0.0982507	Good
djlAb0055_78	djlA	-1.05266	-0.65693	Good
yghQb2983_651	yghQ	-0.0460455	-0.0287353	Good
mreDb3249_90	mreD	-1.91634	-1.19592	Good
sapBb1293_51	sapB	0.614123	0.383252	Good
exuRb3094_269	exuR	-0.118912	-0.0742085	Good
nrfCb4072_204	nrfC	0.197058	0.122977	Good
nrfDb4073_563	nrfD	0.48335	0.301642	Good
sfsAb0146_149	sfsA	-0.1317	-0.0821896	Good
nlpIb3163_155	nlpI	-2.26522	-1.41365	Good
pabAb3360_446	pabA	0.355097	0.221604	Good
alaCb2379_382	alaC	-0.316989	-0.197822	Good
gadYb4452_74	gadY	-0.68427	-0.427029	Good
yobDb1820_80	yobD	-0.027885	-0.0174021	Good
sstTb3089_539	sstT	-0.375609	-0.234405	Good
yobDb1820_84	yobD	-0.90024	-0.561808	Good
yhhXb3440_1013	yhhX	-0.160153	-0.099946	Good
frvAb3900_187	frvA	0.338884	0.211485	Good
azoRb1412_245	azoR	0.00123518	0.000770832	Good
yqjAb3095_501	yqjA	-0.103839	-0.0648024	Good
fepDb0590_17	fepD	0.394539	0.246218	Good
folMb1606_413	folM	-0.611996	-0.381925	Good
yadSb0157_271	yadS	-0.470629	-0.293703	Good
purMb2499_1013	purM	-0.238394	-0.148774	Good
gabPb2663_74	gabP	0.34712	0.216625	Good
ydgKb1626_191	ydgK	0.39036	0.24361	Good
nlpEb0192_155	nlpE	-1.16015	-0.724011	Good
yeeYb2015_786	yeeY	-0.503609	-0.314284	Good
yecEb1868_258	yecE	0.111243	0.069423	Good
recEb1350_1835	recE	0.981241	0.612358	Good
ilvIb0077_1016	ilvI	0.0212907	0.0132868	Good
xisEb1141_113	xisE	0.13383	0.0835189	Good
ydhKb1645_1336	ydhK	1.19149	0.743564	Good
allRb0506_285	allR	-0.148471	-0.0926558	Good
rhaRb3906_147	rhaR	0.896356	0.559384	Good
fadKb1701_1385	fadK	0.138651	0.086527	Good
yagUb0287_129	yagU	1.47329	0.919428	Good
sapFb1290_531	sapF	0.319975	0.199685	Good
narYb1467_972	narY	-0.206128	-0.128637	Good
bglBb3721_1015	bglB	-0.0026128	-0.00163055	Good
dadAb1189_371	dadA	-0.710282	-0.443262	Good
cstAb0598_727	cstA	-0.104077	-0.064951	Good
ybaQb0483_219	ybaQ	-0.318022	-0.198466	Good
yqjEb3099_165	yqjE	0.703931	0.439299	Good
wcaNb2042_749	wcaN	9.62327	6.00555	Good
entFb0586_16	entF	3.65987	2.284	Good
rsmGb3740_270	rsmG	0.140329	0.0875743	Good
ybaQb0483_216	ybaQ	-0.633469	-0.395326	Good
treCb4239_13	treC	-0.387242	-0.241664	Good
mcrAb1159_535	mcrA	0.14801	0.0923677	Good
exoXb1844_574	exoX	-0.0901396	-0.0562529	Good
treCb4239_15	treC	6.43072	4.01319	Good
corAb3816_477	corA	-0.366782	-0.228896	Good
glmSb3729_710	glmS	0.580098	0.362019	Good
yiiXb3937_68	yiiX	0.301122	0.18792	Good
cmoBb1871_320	cmoB	7.93167	4.94988	Good
ytfTb4230_758	ytfT	0.515896	0.321953	Good
ydhTb1669_335	ydhT	0.0706157	0.0440688	Good
recNb2616_555	recN	0.57435	0.358432	Good
sspBb3228_436	sspB	0.865764	0.540293	Good
ymfMb1148_122	ymfM	0.63302	0.395046	Good
hyaCb0974_30	hyaC	0.214872	0.134094	Good
rppHb2830_238	rppH	-1.43478	-0.895393	Good
rbnb2268_90	rbn	0.538235	0.335893	Good
NC_129	0	0.32888	0.205242	Good
mdtEb3513_894	mdtE	0.814018	0.508	Good
purFb2312_1074	purF	-0.212383	-0.132541	Good
pqqLb1494_77	pqqL	1.21982	0.761244	Good
elfDb0939_523	elfD	-0.0467276	-0.0291611	Good
yhhMb3467_109	yhhM	1.8438	1.15065	Good
NC_122	0	0.313719	0.195781	Good
NC_125	0	-0.373478	-0.233074	Good
NC_124	0	0.209617	0.130815	Good
NC_127	0	-0.275765	-0.172095	Good
NC_126	0	-0.256884	-0.160312	Good
fabRb3963_278	fabR	-0.00415167	-0.00259091	Good
djlAb0055_32	djlA	-1.32037	-0.823994	Good
ycbXb0947_345	ycbX	0.758419	0.473303	Good
chiPb0681_47	chiP	1.0681	0.666561	Good
ynbBb1409_434	ynbB	-0.585901	-0.36564	Good
djlAb0055_38	djlA	-0.266909	-0.166568	Good
lsrAb1513_612	lsrA	-0.16416	-0.102447	Good
nuoMb2277_59	nuoM	-0.453521	-0.283027	Good
phoBb0399_232	phoB	-0.716665	-0.447245	Good
ygaUb2665_288	ygaU	0.000114121	7.12191e-05	Good
aroCb2329_954	aroC	-0.380163	-0.237246	Good
ygaUb2665_284	ygaU	0.185519	0.115776	Good
yjhFb4296_4	yjhF	0.387152	0.241608	Good
frvAb3900_233	frvA	-0.0187487	-0.0117004	Good
frvAb3900_234	frvA	-0.209471	-0.130723	Good
yjhIb4299_413	yjhI	0.747028	0.466194	Good
ynfGb1589_508	ynfG	2.78628	1.73882	Good
cydCb0886_321	cydC	0.551878	0.344408	Good
rnrb4179_931	rnr	0.466129	0.290894	Good
potBb1125_194	potB	0.192945	0.12041	Good
ydbHb1381_20	ydbH	1.18688	0.740692	Good
dgcZb1535_578	dgcZ	-0.227543	-0.142001	Good
potAb1126_359	potA	-0.589387	-0.367816	Good
panBb0134_699	panB	0.497281	0.310335	Good
endAb2945_524	endA	5.02045	3.13308	Good
yahMb0327_9	yahM	1.75521	1.09536	Good
ugpEb3451_41	ugpE	0.541214	0.337752	Good
yeaVb1801_657	yeaV	-0.257192	-0.160504	Good
yedIb1958_226	yedI	6.13639	3.82951	Good
yidAb3697_492	yidA	0.302779	0.188954	Good
sodBb1656_68	sodB	-0.411841	-0.257016	Good
rcsDb2216_46	rcsD	1.13674	0.709401	Good
psdb4160_540	psd	-0.332578	-0.20755	Good
smgb3284_297	smg	-0.313528	-0.195662	Good
frwCb3949_583	frwC	-1.8304	-1.14229	Good
mppAb1329_149	mppA	-0.251028	-0.156658	Good
hisCb2021_48	hisC	-0.761643	-0.475315	Good
purLb2557_186	purL	-0.452635	-0.282473	Good
ttdRb3060_16	ttdR	-0.478269	-0.298471	Good
leuDb0071_196	leuD	-0.37893	-0.236477	Good
ygcEb2776_965	ygcE	-0.939398	-0.586245	Good
yfcDb2299_170	yfcD	1.02427	0.639211	Good
lacZb0344_147	lacZ	0.51433	0.320975	Good
tehBb1430_424	tehB	0.375492	0.234331	Good
ldtBb0819_235	ldtB	-0.538643	-0.336148	Good
hyfHb2488_176	hyfH	0.859933	0.536654	Good
minDb1175_606	minD	-0.0691161	-0.0431329	Good
aisb2252_15	ais	-0.354065	-0.220959	Good
dedAb2317_311	dedA	0.870381	0.543174	Good
smgb3284_129	smg	-0.162226	-0.101239	Good
ybgQb0718_1464	ybgQ	7.85761	4.90366	Good
ygbIb2735_143	ygbI	3.22184	2.01064	Good
ybhGb0795_626	ybhG	4.93391	3.07908	Good
yiiQb3920_165	yiiQ	0.747238	0.466325	Good
garLb3126_371	garL	0.39521	0.246637	Good
setAb0070_323	setA	0.0343599	0.0214428	Good
ydgIb1605_620	ydgI	-0.894736	-0.558373	Good
rsxEb1632_72	rsxE	-0.173389	-0.108206	Good
eutRb2437_450	eutR	0.166654	0.104003	Good
frmBb0355_532	frmB	0.102761	0.0641293	Good
coaDb3634_450	coaD	-0.452337	-0.282288	Good
yicLb3660_470	yicL	3.50998	2.19046	Good
focAb0904_317	focA	-0.0242216	-0.0151158	Good
sufEb1679_130	sufE	-0.0175749	-0.0109679	Good
thiGb3991_162	thiG	-0.195455	-0.121977	Good
epmAb4155_491	epmA	0.66476	0.414853	Good
yfdRb2361_228	yfdR	2.21316	1.38116	Good
menAb3930_52	menA	-0.000938537	-0.000585708	Good
citEb0616_483	citE	0.133938	0.0835858	Good
yiaTb3584_40	yiaT	-0.491359	-0.30664	Good
phnPb4092_12	phnP	-1.85566	-1.15805	Good
codAb0337_1064	codA	1.73951	1.08557	Good
yjhFb4296_891	yjhF	-0.769268	-0.480073	Good
yheTb3353_511	yheT	-0.0586428	-0.0365969	Good
sdiAb1916_65	sdiA	-0.306033	-0.190984	Good
yggFb2930_454	yggF	0.0925662	0.0577673	Good
xapBb2406_228	xapB	1.4447	0.901589	Good
pqqLb1494_2427	pqqL	0.073492	0.0458638	Good
yegSb2086_634	yegS	-0.962573	-0.600708	Good
hyfJb2490_276	hyfJ	-0.755374	-0.471402	Good
hyfJb2490_275	hyfJ	0.100556	0.0627535	Good
kdpDb0695_494	kdpD	1.61149	1.00567	Good
csgFb1038_160	csgF	0.396485	0.247432	Good
cutCb1874_498	cutC	-0.118834	-0.07416	Good
fdnGb1474_896	fdnG	-1.44656	-0.902747	Good
napAb2206_2139	napA	-0.0139746	-0.00872104	Good
cysDb2752_619	cysD	-0.235404	-0.146907	Good
rclCb0301_45	rclC	0.100682	0.0628323	Good
rhsCb0700_3980	rhsC	0.359993	0.224659	Good
yfcSb2336_361	yfcS	-0.392823	-0.245147	Good
cusAb0575_2039	cusA	-0.468287	-0.292242	Good
narXb1222_431	narX	0.548084	0.34204	Good
yphGb2549_74	yphG	-0.452395	-0.282324	Good
rseAb2572_20	rseA	-0.806222	-0.503135	Good
ryeAb4432_60	ryeA	-0.23053	-0.143866	Good
hdfRb4480_234	hdfR	-0.279858	-0.17465	Good
yphBb2544_401	yphB	0.0237302	0.0148092	Good
iscUb2529_347	iscU	-1.95263	-1.21857	Good
dcrBb3472_176	dcrB	2.3061	1.43916	Good
gloAb1651_47	gloA	-0.680474	-0.42466	Good
lsrDb1515_552	lsrD	0.0424782	0.0265092	Good
yphCb2545_854	yphC	2.40992	1.50395	Good
xylHb3568_252	xylH	-1.49492	-0.932929	Good
yadNb0141_435	yadN	-0.203204	-0.126813	Good
lldDb3605_968	lldD	-0.335319	-0.209261	Good
uppb2498_425	upp	-0.392063	-0.244673	Good
flgKb1082_757	flgK	-0.314978	-0.196566	Good
idnKb4268_306	idnK	5.50831	3.43754	Good
thiIb0423_35	thiI	-0.802671	-0.500919	Good
tgtb0406_48	tgt	0.875515	0.546378	Good
tgtb0406_45	tgt	-0.0492833	-0.030756	Good
yiiSb3922_104	yiiS	-0.133115	-0.0830723	Good
yiiSb3922_107	yiiS	0.457118	0.285271	Good
potAb1126_46	potA	3.57031	2.22811	Good
clcBb1592_569	clcB	-0.20681	-0.129063	Good
yccEb1001_834	yccE	0.684771	0.427342	Good
allCb0516_41	allC	-0.0390066	-0.0243426	Good
allCb0516_40	allC	0.349303	0.217988	Good
frlRb3375_674	frlR	0.18491	0.115396	Good
rffHb3789_29	rffH	0.766147	0.478126	Good
napBb2203_202	napB	-0.22544	-0.140689	Good
yeaDb1780_494	yeaD	5.29984	3.30744	Good
ydhUb1670_637	ydhU	1.04755	0.653739	Good
hsdSb4348_40	hsdS	-0.714918	-0.446155	Good
ygaVb2667_70	ygaV	-0.437883	-0.273267	Good
yohCb2135_180	yohC	0.0789443	0.0492664	Good
abgTb1336_268	abgT	0.0480476	0.0299848	Good
gfcEb0983_1098	gfcE	3.28496	2.05003	Good
aroKb3390_177	aroK	-0.668363	-0.417102	Good
uupb0949_1508	uup	-0.0826897	-0.0516037	Good
yejKb2186_464	yejK	-0.802219	-0.500637	Good
oppBb1244_40	oppB	-0.0229363	-0.0143138	Good
thiFb3992_487	thiF	0.0458009	0.0285827	Good
fucOb2799_799	fucO	5.28721	3.29956	Good
ybiOb0808_111	ybiO	0.00239333	0.00149359	Good
ryjAb4459_12	ryjA	-0.747245	-0.466329	Good
mntHb2392_783	mntH	0.258063	0.161048	Good
ynjAb1753_28	ynjA	0.209081	0.13048	Good
NC_1322	0	0.0504394	0.0314774	Good
kdsDb3197_341	kdsD	0.0145779	0.00909755	Good
dsbEb2195_430	dsbE	1.20708	0.753296	Good
ruvCb1863_350	ruvC	-1.37921	-0.860719	Good
yffSb2450_396	yffS	-0.620297	-0.387106	Good
ycjPb1312_151	ycjP	0.636404	0.397158	Good
yacHb0117_349	yacH	0.543553	0.339213	Good
yhgAb3411_132	yhgA	-0.319214	-0.19921	Good
dsdCb2364_331	dsdC	0.113447	0.0707986	Good
paoAb0286_172	paoA	0.17813	0.111165	Good
fliTb1926_29	fliT	0.883616	0.551433	Good
potEb0692_584	potE	0.000196907	0.000122883	Good
guaBb2508_73	guaB	-1.89755	-1.18419	Good
kdsBb0918_576	kdsB	1.24972	0.779908	Good
yjeHb4141_812	yjeH	-0.539791	-0.336865	Good
hybOb2997_278	hybO	-0.15911	-0.0992947	Good
hdhAb1619_212	hdhA	-0.401529	-0.25058	Good
yaiLb0354_443	yaiL	0.0833112	0.0519916	Good
osmEb1739_87	osmE	-0.277097	-0.172927	Good
frdCb4152_359	frdC	-0.443673	-0.276881	Good
caiAb0039_523	caiA	0.413902	0.258302	Good
hcpb0873_474	hcp	0.937441	0.585024	Good
menBb2262_826	menB	0.586266	0.365868	Good
yohCb2135_486	yohC	-0.401307	-0.250442	Good
bolAb0435_212	bolA	-0.0153999	-0.00961057	Good
ynaIb1330_423	ynaI	0.25756	0.160734	Good
folMb1606_694	folM	-0.356185	-0.222283	Good
fetBb0491_358	fetB	-0.224117	-0.139864	Good
evgSb2370_521	evgS	-0.245354	-0.153117	Good
betAb0311_809	betA	0.605942	0.378147	Good
uidRb1618_293	uidR	4.65911	2.90759	Good
fetAb0490_310	fetA	1.40181	0.874822	Good
nadCb0109_84	nadC	0.123975	0.0773684	Good
clsBb0789_330	clsB	-0.0645274	-0.0402693	Good
yncGb1454_508	yncG	0.329636	0.205714	Good
yfbNb2273_624	yfbN	4.48931	2.80162	Good
yfjPb2632_153	yfjP	-0.268967	-0.167853	Good
phnGb4101_204	phnG	3.0068	1.87644	Good
rnlAb2630_579	rnlA	-0.0172566	-0.0107692	Good
yihPb3877_1013	yihP	0.174717	0.109035	Good
mdhb3236_357	mdh	0.949793	0.592732	Good
phoAb0383_1178	phoA	0.26152	0.163206	Good
rseBb2571_516	rseB	1.11038	0.692948	Good
ycjYb1327_730	ycjY	0.457679	0.285621	Good
rpoSb2741_659	rpoS	-0.244365	-0.152499	Good
yccSb0960_418	yccS	0.401998	0.250873	Good
flgFb1077_203	flgF	1.16958	0.729892	Good
nagBb0678_333	nagB	1.69396	1.05714	Good
flgAb1072_166	flgA	0.931172	0.581112	Good
uidRb1618_125	uidR	-0.067607	-0.0421911	Good
yeeSb2002_209	yeeS	-0.577653	-0.360493	Good
opgBb4359_2188	opgB	0.920042	0.574166	Good
csiRb2664_67	csiR	-0.305793	-0.190835	Good
bluFb1163_608	bluF	-1.19377	-0.744987	Good
cirAb2155_44	cirA	-0.0317421	-0.0198091	Good
yaiLb0354_410	yaiL	1.29889	0.810592	Good
nagEb0679_1659	nagE	0.383939	0.239603	Good
gatAb2094_109	gatA	-0.236305	-0.14747	Good
ybhNb0788_207	ybhN	0.70878	0.442325	Good
gatAb2094_104	gatA	0.0180499	0.0112643	Good
proXb2679_844	proX	-0.404204	-0.252249	Good
aspCb0928_65	aspC	0.353727	0.220749	Good
msrAb4219_548	msrA	0.103957	0.0648758	Good
glnAb3870_443	glnA	-1.02566	-0.64008	Good
wcaLb2044_810	wcaL	-0.130734	-0.0815865	Good
fruBb2169_731	fruB	-0.0799243	-0.049878	Good
ygbLb2738_498	ygbL	-0.381274	-0.237939	Good
hycGb2719_21	hycG	0.201043	0.125464	Good
hycGb2719_20	hycG	-0.665389	-0.415246	Good
zraSb4003_1326	zraS	0.907819	0.566538	Good
hycGb2719_29	hycG	0.657303	0.4102	Good
intAb2622_62	intA	0.210878	0.131602	Good
yhcMb3232_318	yhcM	1.53501	0.957948	Good
modFb0760_276	modF	-0.102415	-0.0639134	Good
efeOb1018_15	efeO	4.41762	2.75688	Good
paaKb1398_197	paaK	-0.027885	-0.0174021	Good
ypfJb2475_480	ypfJ	0.40935	0.255461	Good
sbcCb0397_146	sbcC	0.276652	0.172649	Good
yhaOb3110_1139	yhaO	-1.38484	-0.864232	Good
ycjSb1315_380	ycjS	0.265688	0.165806	Good
marRb1530_378	marR	0.112758	0.0703683	Good
efeOb1018_18	efeO	-0.611082	-0.381355	Good
chrRb3713_328	chrR	-0.741113	-0.462502	Good
yfdQb2360_23	yfdQ	-0.80587	-0.502915	Good
bcpb2480_291	bcp	2.05203	1.2806	Good
ygiFb3054_90	ygiF	0.815577	0.508973	Good
rnbb1286_1059	rnb	0.320705	0.200141	Good
yeaXb1803_113	yeaX	0.945808	0.590245	Good
yceBb1063_451	yceB	0.570988	0.356333	Good
moeBb0826_171	moeB	0.725233	0.452592	Good
aroMb0390_582	aroM	3.78036	2.35919	Good
yieLb3719_1028	yieL	0.648833	0.404914	Good
gltLb0652_579	gltL	0.813506	0.50768	Good
pepQb3847_503	pepQ	-0.691023	-0.431243	Good
kptAb4331_237	kptA	0.379456	0.236805	Good
hhab0460_13	hha	-0.165155	-0.103068	Good
yohFb2137_599	yohF	0.274626	0.171385	Good
yohFb2137_598	yohF	0.218739	0.136507	Good
yjfKb4183_427	yjfK	2.27567	1.42017	Good
flhDb1892_92	flhD	0.717633	0.447849	Good
mliCb1639_59	mliC	1.74459	1.08874	Good
yecCb1917_82	yecC	-0.0778641	-0.0485922	Good
hspQb0966_257	hspQ	0.202236	0.126208	Good
ynfDb1586_14	ynfD	0.0904002	0.0564156	Good
hspQb0966_253	hspQ	0.257272	0.160554	Good
yggCb2928_662	yggC	0.0814003	0.0507991	Good
yhgNb3434_77	yhgN	-0.274932	-0.171575	Good
tnaAb3708_101	tnaA	0.703094	0.438776	Good
ybaZb0454_102	ybaZ	0.0714063	0.0445621	Good
ydbDb1407_1329	ydbD	0.0388623	0.0242526	Good
btuRb1270_291	btuR	0.517798	0.32314	Good
rclAb0304_845	rclA	3.47547	2.16892	Good
frdBb4153_440	frdB	-0.00224043	-0.00139817	Good
panFb3258_1259	panF	-0.0802616	-0.0500884	Good
gspEb3326_648	gspE	-0.212933	-0.132884	Good
sfsAb0146_14	sfsA	-0.43731	-0.27291	Good
sfsAb0146_15	sfsA	0.162338	0.101309	Good
sfsAb0146_16	sfsA	2.61783	1.63369	Good
lpxPb2378_97	lpxP	-0.703331	-0.438924	Good
mutYb2961_463	mutY	0.075063	0.0468442	Good
serAb2913_650	serA	-0.635235	-0.396428	Good
ybhCb0772_983	ybhC	0.143856	0.0897752	Good
yahMb0327_116	yahM	-0.0123442	-0.00770357	Good
yicGb3646_113	yicG	5.36353	3.34719	Good
yphGb2549_110	yphG	0.39992	0.249576	Good
puuEb1302_770	puuE	-0.244665	-0.152687	Good
speGb1584_476	speG	0.131129	0.0818332	Good
ygaZb2682_139	ygaZ	-0.383132	-0.239099	Good
coaAb3974_169	coaA	1.31761	0.822277	Good
yhhLb3466_60	yhhL	0.377124	0.23535	Good
coaDb3634_411	coaD	-0.0208653	-0.0130213	Good
mdtHb1065_384	mdtH	0.0308508	0.0192529	Good
pepDb0237_977	pepD	-0.814754	-0.508459	Good
livKb3458_117	livK	-0.760106	-0.474355	Good
fsaBb3946_179	fsaB	-0.0264332	-0.016496	Good
intFb0281_186	intF	-0.509899	-0.31821	Good
eutPb2461_393	eutP	0.0197031	0.012296	Good
yhcAb3215_328	yhcA	-0.497153	-0.310256	Good
talAb2464_252	talA	0.0388131	0.0242219	Good
aroDb1693_435	aroD	-0.230367	-0.143764	Good
xylAb3565_703	xylA	-0.120701	-0.0753256	Good
fliMb1945_125	fliM	-0.502514	-0.313601	Good
yoaEb1816_402	yoaE	-0.15349	-0.0957874	Good
arfBb0191_137	arfB	-0.360119	-0.224737	Good
yjjBb4363_161	yjjB	-0.503432	-0.314174	Good
ydfVb1565_87	ydfV	0.0768123	0.0479359	Good
flgNb1070_386	flgN	0.649456	0.405303	Good
yagMb0279_279	yagM	-2.39504	-1.49466	Good
metCb3008_320	metC	-0.629449	-0.392817	Good
wcaIb2050_603	wcaI	0.138403	0.0863722	Good
rstBb1609_725	rstB	7.16741	4.47293	Good
dkgBb0207_557	dkgB	-0.259729	-0.162088	Good
alxb3088_429	alx	-0.460491	-0.287376	Good
ansPb1453_293	ansP	-0.398993	-0.248998	Good
mutSb2733_2054	mutS	-0.32663	-0.203838	Good
gndb2029_759	gnd	-0.621259	-0.387706	Good
asmAb2064_1493	asmA	-0.999461	-0.623728	Good
fumCb1611_654	fumC	0.581674	0.363002	Good
yjhHb4298_497	yjhH	0.558169	0.348334	Good
rseAb2572_616	rseA	-1.01584	-0.633947	Good
menCb2261_706	menC	0.300138	0.187305	Good
yneJb1526_530	yneJ	-0.4858	-0.30317	Good
ydaVb1360_328	ydaV	-0.0666483	-0.0415929	Good
yjjBb4363_292	yjjB	1.73506	1.08279	Good
rutAb1012_659	rutA	0.588065	0.366991	Good
gspFb3327_384	gspF	-0.402338	-0.251085	Good
ybiHb0796_14	ybiH	0.609325	0.380258	Good
lamBb4036_152	lamB	-0.0458069	-0.0285865	Good
yjdKb4128_232	yjdK	-0.397301	-0.247942	Good
arcBb3210_1393	arcB	0.202293	0.126244	Good
mglBb2150_158	mglB	0.588202	0.367076	Good
ssuDb0935_230	ssuD	2.28171	1.42394	Good
fliPb1948_513	fliP	2.1733	1.35628	Good
araCb0064_740	araC	1.33683	0.834271	Good
nfrAb0568_1022	nfrA	0.126091	0.0786891	Good
yhbEb3184_103	yhbE	9.05757	5.65251	Good
araBb0063_1028	araB	0.368407	0.22991	Good
trpDb1263_793	trpD	-0.838043	-0.522993	Good
ydbDb1407_42	ydbD	0.227301	0.141851	Good
yiiQb3920_200	yiiQ	-0.23889	-0.149083	Good
essDb0554_44	essD	0.977727	0.610165	Good
mrrb4351_688	mrr	-0.491744	-0.30688	Good
zapDb0102_606	zapD	0.194326	0.121272	Good
elfGb0941_674	elfG	0.363383	0.226774	Good
ycaPb0906_54	ycaP	0.773641	0.482802	Good
glpGb3424_504	glpG	7.36956	4.59908	Good
wcaLb2044_30	wcaL	0.710812	0.443593	Good
yiaTb3584_287	yiaT	2.33854	1.4594	Good
aroLb0388_361	aroL	4.09044	2.5527	Good
menAb3930_305	menA	0.104759	0.0653765	Good
rpiAb2914_264	rpiA	-0.282002	-0.175987	Good
araCb0064_520	araC	0.21616	0.134898	Good
lpxHb0524_56	lpxH	1.70361	1.06316	Good
xylBb3564_132	xylB	0.620407	0.387174	Good
ydjKb1775_879	ydjK	-0.0754168	-0.047065	Good
proAb0243_535	proA	-0.245223	-0.153035	Good
pyrLb4246_70	pyrL	5.42811	3.38749	Good
ulaFb4198_296	ulaF	3.05077	1.90388	Good
nuoGb2283_1090	nuoG	-0.371772	-0.23201	Good
yajOb0419_26	yajO	4.32967	2.702	Good
nadBb2574_12	nadB	0.338283	0.21111	Good
mhpFb0351_854	mhpF	-0.0484386	-0.0302288	Good
yfiBb2605_257	yfiB	1.18269	0.738077	Good
ligTb0147_361	ligT	-0.544012	-0.339499	Good
hisAb2024_10	hisA	-0.775813	-0.484157	Good
ybgAb0707_148	ybgA	1.43058	0.892777	Good
ebgCb3077_44	ebgC	2.71355	1.69343	Good
fadAb3845_949	fadA	-0.809651	-0.505275	Good
pspDb1307_77	pspD	-0.361309	-0.22548	Good
trmIb2960_42	trmI	0.0995157	0.0621042	Good
gspOb3335_114	gspO	0.23403	0.14605	Good
ycaQb0916_666	ycaQ	0.953253	0.594892	Good
fixBb0042_105	fixB	0.0223798	0.0139665	Good
cbrAb3690_196	cbrA	-0.627721	-0.391739	Good
ahrb4269_346	ahr	4.70093	2.93369	Good
truCb2791_113	truC	0.407884	0.254546	Good
hinTb1103_273	hinT	-0.331392	-0.20681	Good
sfmCb0531_109	sfmC	-0.126703	-0.0790711	Good
hscCb0650_1135	hscC	-0.5469	-0.341301	Good
cspEb0623_108	cspE	-0.0706332	-0.0440797	Good
rarDb3819_328	rarD	5.52937	3.45069	Good
tsaAb0195_251	tsaA	0.795596	0.496503	Good
opgHb1049_104	opgH	-1.23089	-0.768154	Good
glnHb0811_242	glnH	-0.193472	-0.120739	Good
sydb2793_82	syd	-0.179894	-0.112266	Good
ulaGb4192_864	ulaG	-0.272709	-0.170188	Good
erpAb0156_47	erpA	-1.87808	-1.17204	Good
hycIb2717_245	hycI	0.0417485	0.0260538	Good
opgCb1047_713	opgC	0.221511	0.138237	Good
xdhCb2868_198	xdhC	-0.404336	-0.252332	Good
pfkBb1723_679	pfkB	-0.655834	-0.409283	Good
hchAb1967_413	hchA	-0.0581232	-0.0362727	Good
tdcBb3117_601	tdcB	7.6498	4.77397	Good
purRb1658_634	purR	-0.618834	-0.386192	Good
dgoRb4479_576	dgoR	0.849724	0.530283	Good
dacBb3182_325	dacB	0.0188346	0.011754	Good
mcrAb1159_738	mcrA	-0.415872	-0.259531	Good
fimEb4313_156	fimE	-0.395782	-0.246993	Good
ycdZb1036_313	ycdZ	0.192358	0.120044	Good
flgGb1078_449	flgG	-0.271028	-0.169139	Good
yidGb3675_203	yidG	0.201748	0.125904	Good
rutFb1007_140	rutF	0.219947	0.137261	Good
yohKb2142_246	yohK	-0.221178	-0.13803	Good
ydiQb1697_670	ydiQ	4.18157	2.60957	Good
yedKb1931_639	yedK	2.0372	1.27135	Good
ompCb2215_510	ompC	-0.261239	-0.16303	Good
betBb0312_979	betB	5.43237	3.39015	Good
hofOb3393_180	hofO	0.72764	0.454095	Good
eddb1851_1237	edd	1.32822	0.828895	Good
feaRb1384_831	feaR	1.10362	0.688733	Good
dinJb0226_173	dinJ	-0.662145	-0.413222	Good
djlBb0646_742	djlB	0.00807255	0.00503779	Good
uvrYb1914_303	uvrY	0.4594	0.286696	Good
yhbOb3153_270	yhbO	0.377819	0.235783	Good
htpGb0473_503	htpG	-0.926934	-0.578467	Good
makb0394_259	mak	-0.287031	-0.179126	Good
plsYb3059_454	plsY	0.528869	0.330049	Good
pfkBb1723_147	pfkB	0.0340946	0.0212772	Good
wcaDb2056_798	wcaD	-0.524661	-0.327423	Good
lpoAb3147_74	lpoA	0.407037	0.254018	Good
entSb0591_132	entS	-0.249514	-0.155713	Good
ppdDb0108_284	ppdD	0.150907	0.0941758	Good
yfcHb2304_261	yfcH	2.40044	1.49803	Good
purMb2499_245	purM	-0.219237	-0.136818	Good
gntXb3413_358	gntX	-0.0025761	-0.00160766	Good
mdtOb4081_1311	mdtO	-0.552148	-0.344576	Good
mhpCb0349_507	mhpC	-0.609708	-0.380497	Good
proWb2678_520	proW	0.0891961	0.0556641	Good
flgEb1076_1040	flgE	1.26017	0.786425	Good
abrBb0715_281	abrB	-0.0202065	-0.0126102	Good
flgHb1079_291	flgH	0.212619	0.132688	Good
proQb1831_258	proQ	-2.04006	-1.27313	Good
manZb1819_377	manZ	-0.0525891	-0.032819	Good
fepBb0592_853	fepB	0.273488	0.170674	Good
yphEb2547_710	yphE	1.83876	1.14751	Good
yhjHb3525_166	yhjH	1.06765	0.666283	Good
ebgAb3076_95	ebgA	0.671907	0.419313	Good
yfcDb2299_296	yfcD	1.02351	0.638739	Good
lyxKb3580_63	lyxK	-0.193954	-0.12104	Good
dhaLb1199_431	dhaL	-0.276133	-0.172325	Good
rssBb1235_487	rssB	1.40336	0.875785	Good
rihCb0030_146	rihC	1.7526	1.09374	Good
ycjDb1289_221	ycjD	0.522803	0.326263	Good
yfgHb2505_66	yfgH	-0.321029	-0.200343	Good
hycBb2724_400	hycB	0.902677	0.563329	Good
cddb2143_600	cdd	0.0199331	0.0124396	Good
thiEb3993_306	thiE	0.564156	0.35207	Good
ypjKb2635_72	ypjK	0.292108	0.182295	Good
lldPb3603_29	lldP	4.50608	2.81208	Good
lldPb3603_28	lldP	-0.256334	-0.159969	Good
yiiGb3896_611	yiiG	0.606124	0.378261	Good
ydjXb1750_461	ydjX	-0.185787	-0.115943	Good
btuFb0158_652	btuF	0.436062	0.272131	Good
btuDb1709_122	btuD	-0.2952	-0.184224	Good
umpHb0675_530	umpH	-0.239012	-0.149159	Good
yfeYb2432_373	yfeY	0.125719	0.078457	Good
insQb1432_242	insQ	-0.487155	-0.304016	Good
moeAb0827_749	moeA	-0.139451	-0.0870262	Good
fepEb0587_717	fepE	0.102969	0.0642596	Good
yagIb0272_278	yagI	-0.341117	-0.212879	Good
modAb0763_200	modA	-0.0784159	-0.0489366	Good
tyrPb1907_601	tyrP	0.0845897	0.0527894	Good
creBb4398_338	creB	0.741034	0.462453	Good
puuBb1301_973	puuB	0.59937	0.374046	Good
paaZb1387_1195	paaZ	0.108449	0.0676792	Good
epmAb4155_650	epmA	0.0461155	0.0287791	Good
rhaMb3901_70	rhaM	-0.75566	-0.471581	Good
recEb1350_653	recE	-0.488311	-0.304738	Good
yahKb0325_135	yahK	1.16265	0.725569	Good
ycjXb1321_979	ycjX	-0.65665	-0.409792	Good
hycEb2721_978	hycE	0.0552752	0.0344953	Good
lacAb0342_452	lacA	-0.307495	-0.191897	Good
ybdMb0601_492	ybdM	-0.802381	-0.500738	Good
ybjLb0847_365	ybjL	0.123407	0.0770139	Good
narKb1223_856	narK	0.145564	0.0908414	Good
yciCb1255_464	yciC	0.669605	0.417877	Good
yfcEb2300_330	yfcE	-0.587618	-0.366712	Good
prkBb3355_368	prkB	1.40158	0.874679	Good
citAb0619_1331	citA	0.472591	0.294927	Good
sucBb0727_459	sucB	-0.038847	-0.024243	Good
alrb4053_886	alr	1.5266	0.952697	Good
wecBb3786_248	wecB	0.490101	0.305854	Good
yjbDb4023_110	yjbD	-0.587847	-0.366854	Good
setCb3659_22	setC	-0.279736	-0.174573	Good
hemXb3803_104	hemX	2.19168	1.36775	Good
yfcSb2336_163	yfcS	0.113368	0.0707487	Good
yjjKb4391_1542	yjjK	1.17169	0.731213	Good
yjfMb4185_281	yjfM	-0.0841517	-0.0525161	Good
yfbUb2294_353	yfbU	-0.555269	-0.346524	Good
lsrAb1513_899	lsrA	0.275956	0.172215	Good
rpoHb3461_34	rpoH	-0.362752	-0.226381	Good
cobSb1992_642	cobS	-0.205957	-0.12853	Good
rpoHb3461_33	rpoH	-0.466757	-0.291287	Good
rpoHb3461_32	rpoH	-0.478546	-0.298644	Good
yajDb0410_204	yajD	-0.747188	-0.466294	Good
fdnHb1475_165	fdnH	0.547365	0.341592	Good
ynfFb1588_1003	ynfF	0.496061	0.309574	Good
ybaKb0481_265	ybaK	0.171384	0.106955	Good
entAb0596_672	entA	-0.487891	-0.304476	Good
entAb0596_677	entA	2.71812	1.69629	Good
yhiJb3488_529	yhiJ	-0.178183	-0.111198	Good
hchAb1967_25	hchA	-0.598557	-0.373538	Good
bglAb2901_56	bglA	0.116568	0.0727458	Good
gfcBb0986_420	gfcB	0.886197	0.553044	Good
tatCb3839_253	tatC	-2.226	-1.38917	Good
folDb0529_649	folD	-0.442634	-0.276232	Good
dppFb3540_340	dppF	-0.269446	-0.168152	Good
rcsCb2218_456	rcsC	4.17287	2.60414	Good
fkpBb0028_305	fkpB	0.449793	0.2807	Good
mdtLb3710_775	mdtL	-0.29466	-0.183887	Good
moaEb0785_152	moaE	-0.261009	-0.162886	Good
moaEb0785_153	moaE	0.874602	0.545808	Good
yjfKb4183_61	yjfK	5.25761	3.28109	Good
yahJb0324_892	yahJ	0.95137	0.593716	Good
fimIb4315_40	fimI	0.0494536	0.0308622	Good
yjdNb4107_403	yjdN	0.0626897	0.0391224	Good
radAb4389_435	radA	0.443164	0.276563	Good
nanCb4311_594	nanC	-0.660752	-0.412352	Good
ilvEb3770_211	ilvE	-0.558886	-0.348781	Good
aaeAb3241_27	aaeA	0.123529	0.0770901	Good
aaeAb3241_26	aaeA	-1.28277	-0.800533	Good
ybaKb0481_193	ybaK	0.611791	0.381797	Good
intAb2622_14	intA	0.0116145	0.00724818	Good
sgcCb4304_43	sgcC	-0.136308	-0.0850651	Good
yaeFb0193_187	yaeF	-0.531098	-0.33144	Good
ulaGb4192_39	ulaG	0.039509	0.0246562	Good
ilvIb0077_797	ilvI	-0.742564	-0.463408	Good
ulaGb4192_32	ulaG	0.399979	0.249613	Good
ynjBb1754_131	ynjB	0.364845	0.227687	Good
malYb1622_646	malY	-0.0500853	-0.0312565	Good
pgsAb1912_280	pgsA	0.31365	0.195738	Good
rnhBb0183_225	rnhB	1.20209	0.750181	Good
phnLb4096_269	phnL	5.23152	3.26481	Good
emrKb2368_746	emrK	4.73445	2.95461	Good
menCb2261_854	menC	-1.50032	-0.936297	Good
rspRb1540_485	rspR	8.14485	5.08291	Good
yihUb3882_695	yihU	-0.13058	-0.0814902	Good
hisMb2307_239	hisM	0.834098	0.520531	Good
tamb1519_234	tam	-1.42765	-0.890947	Good
ptsGb1101_820	ptsG	-0.589387	-0.367816	Good
cysPb2425_868	cysP	-0.520815	-0.325022	Good
rcsBb2217_274	rcsB	0.335459	0.209348	Good
flkb2321_25	flk	-0.615162	-0.383901	Good
ascBb2716_69	ascB	0.32721	0.2042	Good
nlpCb1708_389	nlpC	0.694207	0.43323	Good
atoBb2224_302	atoB	-0.581999	-0.363205	Good
argAb2818_1060	argA	-1.97417	-1.23201	Good
ybdRb0608_52	ybdR	-0.606963	-0.378784	Good
ydeNb1498_1028	ydeN	0.294804	0.183977	Good
cynRb0338_643	cynR	-0.8217	-0.512794	Good
yacLb0119_164	yacL	-0.454941	-0.283912	Good
ycaNb0900_882	ycaN	1.10585	0.69012	Good
prpRb0330_1265	prpR	-0.573347	-0.357806	Good
nrfDb4073_488	nrfD	0.246674	0.153941	Good
yrdAb3279_215	yrdA	3.11598	1.94458	Good
phrb0708_547	phr	0.120701	0.0753252	Good
lsrDb1515_146	lsrD	-0.644236	-0.402045	Good
rbsRb3753_44	rbsR	-0.672355	-0.419593	Good
hybGb2990_194	hybG	-0.370959	-0.231502	Good
yraNb3148_233	yraN	0.124118	0.0774577	Good
yfhRb2534_828	yfhR	-0.970409	-0.605598	Good
iscXb2524_89	iscX	0.166376	0.10383	Good
glpDb3426_528	glpD	0.0281992	0.0175981	Good
phnIb4099_784	phnI	7.55154	4.71265	Good
leuZb1909_42	leuZ	-1.49844	-0.935123	Good
yeiHb2158_824	yeiH	0.507037	0.316424	Good
livGb3455_365	livG	-0.539161	-0.336471	Good
ybdGb0577_224	ybdG	3.8929	2.42942	Good
bcpb2480_224	bcp	0.912318	0.569346	Good
ushAb0480_198	ushA	-0.627331	-0.391495	Good
msyBb1051_67	msyB	1.56586	0.977197	Good
phnLb4096_483	phnL	0.276942	0.172829	Good
pepBb2523_23	pepB	-0.364168	-0.227265	Good
yafPb0234_31	yafP	0.339687	0.211987	Good
ratAb2619_237	ratA	0.846483	0.52826	Good
pepBb2523_24	pepB	-0.204465	-0.1276	Good
nhaRb0020_730	nhaR	0.514205	0.320897	Good
emrEb0543_163	emrE	0.677869	0.423034	Good
hyaEb0976_74	hyaE	-0.124485	-0.0776867	Good
ygeAb2840_275	ygeA	3.69752	2.3075	Good
hypTb4327_611	hypT	-0.19534	-0.121905	Good
dmsBb0895_8	dmsB	-0.694835	-0.433622	Good
ubiFb0662_579	ubiF	0.968902	0.604658	Good
uxaCb3092_51	uxaC	-0.28214	-0.176074	Good
hofMb3395_536	hofM	-0.349591	-0.218168	Good
flhBb1880_384	flhB	-0.675934	-0.421827	Good
yqcAb2790_115	yqcA	0.0266655	0.016641	Good
yadLb0137_451	yadL	-0.0643779	-0.040176	Good
livGb3455_87	livG	-0.137923	-0.0860729	Good
uspCb1895_257	uspC	-0.0539088	-0.0336426	Good
yhgFb3407_1683	yhgF	0.123975	0.0773684	Good
yegRb2085_132	yegR	-1.15352	-0.71987	Good
artQb0862_636	artQ	0.879162	0.548654	Good
mazEb2783_6	mazE	-0.193335	-0.120653	Good
atoEb2223_771	atoE	0.0421302	0.026292	Good
phoQb1129_668	phoQ	-0.534666	-0.333666	Good
yihXb3885_387	yihX	-1.25634	-0.784036	Good
gudXb2788_932	gudX	0.431058	0.269008	Good
degPb0161_495	degP	-2.28277	-1.4246	Good
idnDb4267_482	idnD	0.252962	0.157865	Good
ycgGb1168_1290	ycgG	1.00529	0.627368	Good
agaIb3141_618	agaI	1.00104	0.624712	Good
zinTb1973_227	zinT	-0.206215	-0.128691	Good
zinTb1973_226	zinT	-0.102871	-0.064198	Good
yieHb3715_625	yieH	0.0282195	0.0176108	Good
ygiDb3039_115	ygiD	-1.12772	-0.703771	Good
ybiUb0821_700	ybiU	1.01412	0.632879	Good
yegKb2072_182	yegK	0.471234	0.294081	Good
purDb4005_1136	purD	-0.15615	-0.0974479	Good
pgpBb1278_251	pgpB	-0.224117	-0.139864	Good
yjcZb4110_196	yjcZ	0.0148923	0.00929375	Good
gcdb0124_1580	gcd	-0.152544	-0.0951975	Good
bglFb3722_1823	bglF	0.305213	0.190473	Good
pspAb1304_405	pspA	0.208214	0.129939	Good
osmEb1739_163	osmE	-0.162811	-0.101604	Good
intAb2622_167	intA	-0.411878	-0.257038	Good
sfmCb0531_667	sfmC	-0.495686	-0.30934	Good
envCb3613_692	envC	-0.709447	-0.442741	Good
yhdZb3271_337	yhdZ	-0.621096	-0.387604	Good
ynaJb1332_219	ynaJ	-0.665389	-0.415246	Good
prcb1830_805	prc	-2.03006	-1.26689	Good
citAb0619_318	citA	-0.224044	-0.139818	Good
ymfEb1138_396	ymfE	0.343414	0.214313	Good
ymfEb1138_397	ymfE	-0.085901	-0.0536078	Good
ydgHb1604_331	ydgH	-0.739446	-0.461462	Good
rhmAb2245_332	rhmA	1.74887	1.09141	Good
slyDb3349_18	slyD	1.59377	0.994618	Good
trkAb3290_1265	trkA	0.171384	0.106955	Good
thiKb1106_308	thiK	0.626827	0.391181	Good
cobTb1991_579	cobT	1.78868	1.11625	Good
pldBb3825_162	pldB	0.599191	0.373934	Good
cadBb4132_1217	cadB	-0.132365	-0.0826042	Good
yccFb0961_273	yccF	0.000810791	0.000505986	Good
yjhGb4297_1179	yjhG	0.329238	0.205466	Good
scpBb2919_702	scpB	-0.142294	-0.0888009	Good
sadb1525_791	sad	2.75145	1.71708	Good
trkAb3290_297	trkA	0.616868	0.384966	Good
aroGb0754_218	aroG	0.704323	0.439543	Good
rhaBb3904_695	rhaB	-0.219415	-0.136929	Good
ldtAb1990_448	ldtA	0.31429	0.196138	Good
fliCb1923_1323	fliC	0.248458	0.155054	Good
ligTb0147_380	ligT	-0.433294	-0.270404	Good
fliQb1949_66	fliQ	0.48832	0.304743	Good
fliQb1949_67	fliQ	-0.245944	-0.153485	Good
umuCb1184_1011	umuC	-0.633169	-0.395138	Good
fliQb1949_65	fliQ	0.460303	0.287259	Good
flcb0624_100	flc	2.22222	1.38681	Good
hyfHb2488_32	hyfH	0.454458	0.283611	Good
garDb3128_713	garD	0.676649	0.422273	Good
potHb0856_536	potH	-0.0208653	-0.0130213	Good
yccJb1003_80	yccJ	1.44983	0.904789	Good
hyfAb2481_6	hyfA	1.86576	1.16436	Good
waaQb3632_405	waaQ	0.42931	0.267917	Good
argWb2348_3	argW	-0.323415	-0.201832	Good
fliFb1938_1420	fliF	1.08249	0.675542	Good
ugpCb3450_549	ugpC	-0.0828705	-0.0517165	Good
rhaRb3906_483	rhaR	0.374304	0.23359	Good
torSb0993_1981	torS	0.137972	0.0861032	Good
gdhAb1761_719	gdhA	-0.142294	-0.0888009	Good
narYb1467_870	narY	-0.117119	-0.0730895	Good
fadJb2341_1244	fadJ	-0.720117	-0.4494	Good
ebgRb3075_950	ebgR	0.313792	0.195826	Good
frdAb4154_657	frdA	0.284059	0.177271	Good
ansBb2957_854	ansB	0.252296	0.157449	Good
fkpAb3347_597	fkpA	-0.0645274	-0.0402693	Good
dgcZb1535_437	dgcZ	9.05891	5.65335	Good
ybaTb0486_59	ybaT	-0.0844935	-0.0527294	Good
yneEb1520_537	yneE	-0.0837909	-0.052291	Good
mcrBb4346_670	mcrB	0.222955	0.139139	Good
ybcHb0567_818	ybcH	0.114236	0.0712909	Good
yadVb0140_544	yadV	-0.874087	-0.545487	Good
fadLb2344_59	fadL	-0.35973	-0.224495	Good
alsAb4087_1060	alsA	-0.698988	-0.436214	Good
tsxb0411_358	tsx	-0.114283	-0.07132	Good
yhjHb3525_485	yhjH	0.378579	0.236258	Good
suhBb2533_500	suhB	-0.219964	-0.137272	Good
ompLb3875_640	ompL	-0.16829	-0.105024	Good
ompLb3875_645	ompL	6.27746	3.91754	Good
mhpEb0352_597	mhpE	-1.36476	-0.851699	Good
rclAb0304_56	rclA	-0.0242738	-0.0151484	Good
pqqLb1494_1980	pqqL	0.63176	0.394259	Good
zwfb1852_1122	zwf	-0.80745	-0.503901	Good
ppdBb2825_125	ppdB	-0.60606	-0.378221	Good
yjiMb4335_699	yjiM	0.679333	0.423948	Good
metEb3829_2169	metE	-2.49029	-1.5541	Good
ygcEb2776_1324	ygcE	-0.558762	-0.348704	Good
mdlAb0448_1233	mdlA	0.894274	0.558085	Good
nhaBb1186_11	nhaB	0.809868	0.50541	Good
artMb0861_381	artM	-0.108955	-0.067995	Good
holCb4259_253	holC	2.21813	1.38425	Good
focAb0904_122	focA	0.755635	0.471565	Good
fkpAb3347_598	fkpA	1.19176	0.743733	Good
sgcXb4305_24	sgcX	1.02874	0.642002	Good
gudXb2788_108	gudX	-0.421456	-0.263016	Good
nhaAb0019_739	nhaA	0.375261	0.234187	Good
fryAb2383_1512	fryA	-1.71492	-1.07022	Good
ligAb2411_945	ligA	-2.14229	-1.33693	Good
ybiXb0804_161	ybiX	1.51702	0.946721	Good
qseBb3025_566	qseB	6.4722	4.03907	Good
hrpBb0148_2269	hrpB	-0.550082	-0.343287	Good
ygcGb2778_296	ygcG	0.68668	0.428533	Good
potDb1123_200	potD	-0.304275	-0.189888	Good
ykfAb0253_173	ykfA	0.194133	0.121152	Good
gndb2029_1002	gnd	0.895202	0.558664	Good
htpGb0473_324	htpG	-0.121808	-0.0760164	Good
hdab2496_259	hda	3.30093	2.05999	Good
flxAb1566_198	flxA	5.18639	3.23664	Good
glnPb0810_521	glnP	-1.9247	-1.20114	Good
mtlRb3601_442	mtlR	3.70223	2.31043	Good
carAb0032_291	carA	-1.12288	-0.700748	Good
aspCb0928_531	aspC	2.39757	1.49624	Good
ompAb0957_976	ompA	0.0225938	0.0141	Good
epmAb4155_358	epmA	0.149456	0.0932704	Good
livJb3460_389	livJ	0.551886	0.344413	Good
dldb2133_502	dld	0.472887	0.295112	Good
nrdDb4238_1834	nrdD	-0.315789	-0.197073	Good
dmsCb0896_205	dmsC	-0.38064	-0.237544	Good
prfCb4375_835	prfC	-0.262224	-0.163645	Good
garRb3125_96	garR	-0.339409	-0.211813	Good
gadEb3512_253	gadE	-0.232615	-0.145167	Good
atoBb2224_972	atoB	0.134605	0.0840024	Good
yhiIb3487_945	yhiI	1.65448	1.0325	Good
gcvAb2808_29	gcvA	7.86479	4.90814	Good
wzab2062_1005	wza	-0.24625	-0.153676	Good
mdtOb4081_816	mdtO	-0.116452	-0.0726734	Good
bdcAb4249_395	bdcA	0.690901	0.431167	Good
hyfGb2487_1463	hyfG	0.282817	0.176496	Good
nudGb1759_346	nudG	0.903305	0.563721	Good
epdb2927_299	epd	0.0857103	0.0534888	Good
nudGb1759_344	nudG	2.9561	1.8448	Good
bcsAb3533_9	bcsA	-0.474705	-0.296247	Good
argEb3957_242	argE	-0.32431	-0.20239	Good
yggTb2952_418	yggT	0.20012	0.124888	Good
wbbKb2032_178	wbbK	0.669254	0.417658	Good
ycgXb1161_183	ycgX	-1.14847	-0.716721	Good
abgRb1339_733	abgR	-0.123261	-0.0769229	Good
sltb4392_376	slt	3.41566	2.13159	Good
paaEb1392_410	paaE	0.26817	0.167356	Good
cobBb1120_288	cobB	0.425186	0.265344	Good
rfbBb2041_892	rfbB	1.719	1.07277	Good
menIb1686_69	menI	-0.0276468	-0.0172534	Good
ycbVb0943_485	ycbV	0.109545	0.0683631	Good
thiGb3991_738	thiG	-0.0682973	-0.0426219	Good
fdoHb3893_35	fdoH	0.606344	0.378398	Good
tusb1610_494	tus	-0.964061	-0.601637	Good
yaiCb0385_458	yaiC	-0.83524	-0.521244	Good
lysCb4024_1234	lysC	-0.386623	-0.241278	Good
ynjAb1753_66	ynjA	-1.46084	-0.911662	Good
rcdAb0846_137	rcdA	8.86945	5.53511	Good
lysPb2156_855	lysP	0.782582	0.488382	Good
argFb0273_555	argF	0.143815	0.0897497	Good
yhhHb3483_230	yhhH	-0.077169	-0.0481584	Good
recBb2820_146	recB	-0.649848	-0.405547	Good
recXb2698_394	recX	0.184178	0.114939	Good
ugpCb3450_265	ugpC	-0.658386	-0.410876	Good
nanCb4311_616	nanC	-0.482227	-0.300941	Good
paaBb1389_264	paaB	0.747583	0.466541	Good
paaBb1389_260	paaB	-0.272725	-0.170198	Good
yihIb3866_283	yihI	0.332564	0.207541	Good
qorBb4211_305	qorB	0.0662639	0.0413529	Good
ydhSb1668_549	ydhS	-0.0277094	-0.0172925	Good
yfiRb2603_15	yfiR	6.49626	4.05409	Good
ecpDb0290_49	ecpD	0.473386	0.295424	Good
hcaFb2539_165	hcaF	-0.391262	-0.244173	Good
lsrKb1511_868	lsrK	0.489049	0.305198	Good
artJb0860_302	artJ	-0.310387	-0.193702	Good
yhjKb3529_553	yhjK	-0.644829	-0.402415	Good
bioCb0777_642	bioC	-0.0273893	-0.0170927	Good
greAb3181_13	greA	0.631976	0.394394	Good
cysQb4214_137	cysQ	-0.926401	-0.578134	Good
yfeZb2433_260	yfeZ	0.737938	0.460521	Good
pmbAb4235_1061	pmbA	-0.378382	-0.236135	Good
nrfAb4070_900	nrfA	-0.296633	-0.185118	Good
kchb1250_577	kch	0.0707582	0.0441577	Good
ygbNb2740_1127	ygbN	0.143581	0.0896037	Good
prmAb3259_693	prmA	0.0322405	0.0201202	Good
yfbPb2275_202	yfbP	-0.365	-0.227784	Good
gatZb2095_215	gatZ	-0.806222	-0.503135	Good
dhaKb1200_383	dhaK	2.27042	1.41689	Good
gsiAb0829_1246	gsiA	1.34003	0.836266	Good
glsBb1524_719	glsB	-0.235404	-0.146907	Good
ydeJb1537_113	ydeJ	0.282582	0.176349	Good
ydeJb1537_110	ydeJ	8.52743	5.32167	Good
agaIb3141_242	agaI	-1.28277	-0.800533	Good
pepQb3847_599	pepQ	-0.160153	-0.099946	Good
lpxDb0179_89	lpxD	-0.0551271	-0.0344029	Good
msrAb4219_77	msrA	0.16062	0.100237	Good
ybjSb0868_951	ybjS	-0.264076	-0.164801	Good
yifEb3764_192	yifE	1.09251	0.681797	Good
yffPb2447_467	yffP	0.211826	0.132193	Good
gcvHb2904_265	gcvH	2.47191	1.54263	Good
gcvHb2904_264	gcvH	10.5354	6.57475	Good
ydcKb1428_312	ydcK	0.41085	0.256397	Good
malIb1620_251	malI	-0.569728	-0.355547	Good
djlAb0055_255	djlA	-0.140067	-0.0874111	Good
yoeIb4678_35	yoeI	-0.462428	-0.288585	Good
ydbHb1381_985	ydbH	4.13701	2.58176	Good
yjgNb4257_715	yjgN	-0.0915476	-0.0571316	Good
yfeOb2389_23	yfeO	0.16026	0.100012	Good
manXb1817_825	manX	0.74855	0.467144	Good
ycbFb0944_540	ycbF	-1.05469	-0.658192	Good
wcaMb2043_4	wcaM	0.130246	0.0812822	Good
dcuCb0621_398	dcuC	-0.463067	-0.288984	Good
ulaDb4196_213	ulaD	-0.813714	-0.50781	Good
purDb4005_339	purD	-0.653517	-0.407837	Good
hisIb2026_213	hisI	0.353091	0.220352	Good
mdtMb4337_565	mdtM	2.08605	1.30183	Good
cynTb0339_490	cynT	0.203299	0.126872	Good
tyrPb1907_1053	tyrP	-0.257419	-0.160646	Good
metRb3828_686	metR	-0.858774	-0.535931	Good
pdxJb2564_128	pdxJ	2.01086	1.25491	Good
ccmAb2201_138	ccmA	-0.105793	-0.066022	Good
galEb0759_889	galE	0.0740497	0.0462118	Good
ykgHb0310_566	ykgH	-0.251918	-0.157213	Good
mrdBb0634_312	mrdB	-2.18826	-1.36562	Good
lysRb2839_822	lysR	2.45357	1.53119	Good
elbBb3209_314	elbB	-0.170364	-0.106318	Good
yjgHb4248_139	yjgH	-0.0889013	-0.0554802	Good
smrBb2331_211	smrB	0.462556	0.288665	Good
basSb4112_978	basS	-0.0150137	-0.00936954	Good
yaiZb0380_21	yaiZ	1.37169	0.856022	Good
allBb0512_620	allB	-0.384297	-0.239826	Good
clsAb1249_1036	clsA	0.279111	0.174183	Good
yggCb2928_255	yggC	-0.414108	-0.25843	Good
gprb3001_621	gpr	0.179634	0.112103	Good
ycjYb1327_678	ycjY	-0.295099	-0.184161	Good
yhdYb3270_717	yhdY	-0.0904467	-0.0564446	Good
garKb3124_316	garK	-0.200302	-0.125001	Good
ydbJb4529_209	ydbJ	-0.0591532	-0.0369154	Good
asmAb2064_1725	asmA	-0.00924659	-0.00577047	Good
mtnb0159_641	mtn	0.075063	0.0468442	Good
yihUb3882_43	yihU	0.0129218	0.00806407	Good
yhhYb3441_167	yhhY	1.14759	0.716168	Good
hipAb1507_30	hipA	-0.937481	-0.585049	Good
NC_371	0	-0.313214	-0.195466	Good
fadRb1187_233	fadR	-0.942838	-0.588392	Good
ygfQb4464_1031	ygfQ	-1.90764	-1.19049	Good
mmuMb0261_405	mmuM	0.52959	0.330499	Good
cycAb4208_392	cycA	0.00360524	0.00224991	Good
yhjXb3547_500	yhjX	3.58833	2.23935	Good
mepHb1655_227	mepH	-0.399729	-0.249457	Good
ahpCb0605_117	ahpC	0.714854	0.446115	Good
uvrAb4058_66	uvrA	1.10702	0.690852	Good
NC_373	0	-0.953884	-0.595286	Good
tgtb0406_806	tgt	0.910805	0.568402	Good
chrRb3713_510	chrR	-0.229519	-0.143235	Good
uvrAb4058_63	uvrA	3.79507	2.36837	Good
pyrFb1281_26	pyrF	-0.729578	-0.455304	Good
pyrFb1281_27	pyrF	-0.949118	-0.592311	Good
yfcCb2298_959	yfcC	0.147652	0.0921445	Good
NC_375	0	0.860808	0.5372	Good
mdhb3236_147	mdh	-0.0829461	-0.0517637	Good
NC_376	0	-0.260333	-0.162465	Good
ggtb3447_32	ggt	-0.953521	-0.595059	Good
chbAb1736_155	chbA	0.575576	0.359197	Good
dppAb3544_619	dppA	0.0940821	0.0587133	Good
kdpBb0697_866	kdpB	-0.574598	-0.358586	Good
yebYb1839_310	yebY	-0.887242	-0.553697	Good
eutHb2452_1177	eutH	-0.565582	-0.35296	Good
atpHb3735_510	atpH	0.44855	0.279924	Good
yacGb0101_161	yacG	-1.17435	-0.73287	Good
hcaTb2536_159	hcaT	-0.102555	-0.0640012	Good
yghBb3009_287	yghB	-0.111722	-0.0697221	Good
pqqLb1494_1403	pqqL	0.540451	0.337277	Good
idnOb4266_461	idnO	-0.730416	-0.455827	Good
wzbb2061_158	wzb	0.355444	0.22182	Good
rclAb0304_659	rclA	0.557664	0.348018	Good
gshAb2688_1328	gshA	0.803435	0.501395	Good
acpTb3475_138	acpT	0.220906	0.13786	Good
yecMb1875_417	yecM	-0.402192	-0.250994	Good
fruAb2167_972	fruA	-0.720117	-0.4494	Good
yhfSb3376_439	yhfS	-0.149843	-0.0935118	Good
yhhTb3474_361	yhhT	2.42958	1.51621	Good
hrpBb0148_13	hrpB	-0.345508	-0.21562	Good
citTb0612_1129	citT	0.00853737	0.00532787	Good
nepIb3662_595	nepI	-0.0419951	-0.0262077	Good
hrpBb0148_14	hrpB	-0.834812	-0.520977	Good
ulaCb4195_233	ulaC	-1.14935	-0.717269	Good
yfeWb2430_335	yfeW	-0.267186	-0.166741	Good
csgFb1038_72	csgF	-1.18454	-0.739232	Good
ygjPb3085_459	ygjP	7.37631	4.6033	Good
ygfKb2878_149	ygfK	1.6967	1.05885	Good
gltDb3213_30	gltD	-0.653391	-0.407758	Good
gcdb0124_573	gcd	-0.167415	-0.104478	Good
xdhDb2881_329	xdhD	1.1859	0.74008	Good
ungb2580_17	ung	0.167524	0.104546	Good
ygjIb3078_608	ygjI	5.29403	3.30382	Good
uidCb1615_409	uidC	-0.403335	-0.251707	Good
glnGb3868_786	glnG	2.0091	1.25381	Good
aroBb3389_884	aroB	0.260452	0.162539	Good
yqfBb2900_230	yqfB	-0.0838299	-0.0523153	Good
nrfGb4076_88	nrfG	1.45828	0.910059	Good
hisPb2306_198	hisP	1.05128	0.65607	Good
tfaEb1156_298	tfaE	0.355171	0.22165	Good
ygcUb4463_1142	ygcU	1.84226	1.14969	Good
yahBb0316_116	yahB	-0.0980446	-0.0611862	Good
tldDb3244_1398	tldD	-0.0212171	-0.0132408	Good
cysMb2421_598	cysM	-0.137253	-0.0856549	Good
epmCb2326_246	epmC	-0.217256	-0.135582	Good
epmCb2326_247	epmC	0.75491	0.471113	Good
alsRb4089_806	alsR	0.574736	0.358672	Good
ycaOb0905_32	ycaO	0.616868	0.384966	Good
amiCb2817_56	amiC	-0.488376	-0.304778	Good
coaAb3974_640	coaA	0.0197092	0.0122998	Good
yafXb0248_43	yafX	0.465523	0.290517	Good
yohOb4542_29	yohO	-0.529554	-0.330476	Good
ycdYb1035_301	ycdY	0.210173	0.131162	Good
waaGb3631_34	waaG	-0.665497	-0.415313	Good
kdgTb3909_134	kdgT	-0.729792	-0.455437	Good
ygcOb2767_127	ygcO	0.00924256	0.00576796	Good
rarDb3819_426	rarD	1.08113	0.674696	Good
srlMb2706_260	srlM	0.228901	0.142849	Good
fxsAb4140_71	fxsA	-0.0281855	-0.0175896	Good
fxsAb4140_72	fxsA	-0.379095	-0.23658	Good
ydcOb1433_425	ydcO	0.405362	0.252972	Good
osmCb1482_71	osmC	-0.100511	-0.0627252	Good
yihVb3883_716	yihV	-0.824425	-0.514495	Good
coaAb3974_393	coaA	0.688148	0.429449	Good
moeBb0826_39	moeB	0.689103	0.430045	Good
yqiIb3048_52	yqiI	1.04999	0.655263	Good
yfdEb2371_789	yfdE	1.30582	0.814917	Good
yegXb2102_82	yegX	0.0796738	0.0497216	Good
yjcEb4065_1401	yjcE	0.0976967	0.0609691	Good
ompTb0565_420	ompT	0.466367	0.291043	Good
ygdIb2809_62	ygdI	0.701696	0.437904	Good
exuTb3093_946	exuT	0.315457	0.196866	Good
ydiKb1688_452	ydiK	0.955007	0.595986	Good
yhfKb3358_1265	yhfK	0.279422	0.174377	Good
yacCb0122_198	yacC	-0.28384	-0.177135	Good
yagUb0287_373	yagU	-0.027885	-0.0174021	Good
rhmTb2246_367	rhmT	0.325123	0.202898	Good
ybhFb0794_65	ybhF	-0.138492	-0.0864281	Good
yjjGb4374_626	yjjG	3.03438	1.89365	Good
yjiHb4330_175	yjiH	0.555366	0.346585	Good
uspGb0607_345	uspG	0.0549761	0.0343086	Good
tsrb4355_356	tsr	2.17271	1.35591	Good
pcmb2743_511	pcm	-0.503637	-0.314302	Good
aegAb2468_20	aegA	1.42581	0.889797	Good
abrBb0715_890	abrB	0.173496	0.108273	Good
nfob2159_366	nfo	1.03069	0.643217	Good
nadCb0109_260	nadC	0.101995	0.0636512	Good
nikDb3479_4	nikD	0.121013	0.0755199	Good
yjjBb4363_311	yjjB	-1.18324	-0.738417	Good
ppdDb0108_134	ppdD	4.31538	2.69308	Good
ynbAb1408_155	ynbA	0.569269	0.355261	Good
ynbAb1408_154	ynbA	-0.465125	-0.290268	Good
yfjKb2627_1817	yfjK	0.356482	0.222468	Good
tolQb0737_404	tolQ	-1.20789	-0.753803	Good
mdtJb1600_282	mdtJ	0.367039	0.229056	Good
kdpAb0698_1435	kdpA	0.361081	0.225338	Good
viaAb3745_1282	viaA	-0.212689	-0.132732	Good
hldEb3052_623	hldE	-0.217418	-0.135683	Good
nhaAb0019_281	nhaA	1.53206	0.956102	Good
astAb1747_792	astA	0.104997	0.0655249	Good
fadLb2344_202	fadL	0.0521976	0.0325747	Good
groLb4143_89	groL	0.360727	0.225117	Good
yphDb2546_25	yphD	-0.566209	-0.353351	Good
garPb3127_449	garP	-0.277222	-0.173005	Good
alpAb2624_170	alpA	0.0310086	0.0193514	Good
truAb2318_96	truA	-1.45352	-0.907091	Good
ycbXb0947_607	ycbX	-0.433706	-0.270661	Good
ycbLb0927_35	ycbL	-0.0547232	-0.0341508	Good
smrAb1340_247	smrA	0.0244297	0.0152457	Good
purHb4006_53	purH	-0.602871	-0.37623	Good
ydhTb1669_581	ydhT	1.34857	0.841594	Good
arnDb2256_461	arnD	2.46292	1.53702	Good
yhbPb3154_339	yhbP	1.15106	0.718339	Good
rydCb4597_4	rydC	0.258085	0.161062	Good
yicRb3638_491	yicR	0.100556	0.0627535	Good
yrdDb3283_132	yrdD	0.394831	0.2464	Good
mdtIb1599_164	mdtI	-0.665389	-0.415246	Good
vsrb1960_428	vsr	0.352218	0.219807	Good
hybAb2996_923	hybA	0.65241	0.407146	Good
bioDb0778_421	bioD	-0.147767	-0.0922165	Good
ribDb0414_604	ribD	-0.148054	-0.0923951	Good
yjaAb4011_162	yjaA	-0.367774	-0.229515	Good
ulaEb4197_532	ulaE	0.244675	0.152693	Good
ampCb4150_625	ampC	-0.016287	-0.0101642	Good
leuBb0073_689	leuB	-0.199811	-0.124695	Good
dacBb3182_428	dacB	-0.934776	-0.583361	Good
sgrRb0069_431	sgrR	-1.37612	-0.858788	Good
feoBb3409_34	feoB	-0.109947	-0.0686138	Good
yfjMb2629_166	yfjM	-0.396368	-0.247359	Good
yeeYb2015_532	yeeY	-0.331248	-0.20672	Good
dksAb0145_79	dksA	0.331637	0.206963	Good
lsrKb1511_329	lsrK	-0.14777	-0.0922178	Good
ftsEb3463_255	ftsE	-0.209471	-0.130723	Good
citTb0612_1062	citT	0.33953	0.211889	Good
amtBb0451_890	amtB	-0.604091	-0.376992	Good
tsrb4355_972	tsr	0.0469614	0.029307	Good
uxuAb4322_27	uxuA	0.149456	0.0932704	Good
wcaGb2052_456	wcaG	-0.244665	-0.152687	Good
cddb2143_101	cdd	0.130031	0.0811476	Good
acpHb0404_210	acpH	2.29182	1.43024	Good
kdpAb0698_262	kdpA	-0.0784039	-0.0489291	Good
uxuAb4322_28	uxuA	-0.457796	-0.285695	Good
allEb0515_30	allE	0.99185	0.618979	Good
hisAb2024_128	hisA	-0.815864	-0.509152	Good
nudCb3996_589	nudC	-0.0639379	-0.0399014	Good
flhBb1880_630	flhB	-0.705068	-0.440008	Good
nudCb3996_583	nudC	0.927012	0.578515	Good
ydeEb1534_195	ydeE	0.272434	0.170017	Good
yhhQb3471_305	yhhQ	6.13269	3.82719	Good
nadBb2574_1115	nadB	1.76133	1.09918	Good
ftsXb3462_124	ftsX	-1.87808	-1.17204	Good
eutHb2452_683	eutH	-0.165153	-0.103066	Good
rsfSb0637_261	rsfS	-2.98343	-1.86185	Good
yqhAb3002_353	yqhA	-0.962	-0.60035	Good
yeiGb2154_179	yeiG	-0.470464	-0.2936	Good
gntKb3437_15	gntK	0.931172	0.581112	Good
fesb0585_1080	fes	-0.0791332	-0.0493842	Good
ydgIb1605_323	ydgI	1.02955	0.642505	Good
leuEb1798_551	leuE	-0.124085	-0.0774371	Good
ydcKb1428_456	ydcK	-0.584976	-0.365063	Good
tolRb0738_302	tolR	-0.45787	-0.28574	Good
yfaDb2244_5	yfaD	-0.68628	-0.428283	Good
yafWb0246_260	yafW	0.725588	0.452814	Good
ycbLb0927_387	ycbL	-0.492553	-0.307385	Good
hchAb1967_598	hchA	7.31466	4.56482	Good
rfbBb2041_1043	rfbB	-0.383062	-0.239055	Good
ybiWb0823_79	ybiW	1.03504	0.645933	Good
efpb4147_182	efp	3.98714	2.48823	Good
envCb3613_901	envC	-2.0859	-1.30174	Good
treRb4241_323	treR	-0.537914	-0.335693	Good
moaCb0783_15	moaC	-0.894094	-0.557972	Good
menEb2260_1037	menE	0.457241	0.285348	Good
glpFb3927_27	glpF	0.718036	0.448101	Good
yciGb1259_5	yciG	-0.982498	-0.613142	Good
ybjTb0869_687	ybjT	4.81775	3.00659	Good
xapBb2406_723	xapB	2.26363	1.41265	Good
hycDb2722_109	hycD	1.73013	1.07971	Good
betIb0313_533	betI	1.08834	0.679192	Good
citBb0620_482	citB	0.356975	0.222776	Good
wzcb2060_1014	wzc	0.600354	0.37466	Good
ybcIb0527_478	ybcI	-0.527127	-0.328961	Good
yijFb3944_337	yijF	0.61405	0.383207	Good
hchAb1967_627	hchA	-0.202091	-0.126118	Good
lntb0657_720	lnt	-1.08161	-0.674995	Good
yhcDb3216_52	yhcD	-0.119647	-0.0746675	Good
yhcDb3216_50	yhcD	0.59681	0.372448	Good
yhcDb3216_51	yhcD	0.482528	0.301129	Good
yehSb2124_321	yehS	-0.434611	-0.271225	Good
glxKb0514_646	glxK	-0.309123	-0.192913	Good
nlpEb0192_637	nlpE	7.51704	4.69112	Good
hyaEb0976_61	hyaE	-0.15831	-0.0987954	Good
yfiNb2604_534	yfiN	-0.454547	-0.283667	Good
hcaTb2536_786	hcaT	3.92233	2.44779	Good
exuRb3094_594	exuR	-0.48255	-0.301142	Good
trmLb3606_319	trmL	0.297193	0.185468	Good
mngAb0731_1293	mngA	2.11116	1.3175	Good
[truncated: 46,309 more rows]
