# Supplementary material for: Pooled CRISPR interference screening enables genome-scale functional genomics study in bacteria with superior performance
Source: Nat Commun. 2018 Jun 26;9:2475. doi: 10.1038/s41467-018-04899-x (PMC6018678; doi:10.1038/s41467-018-04899-x)
Supplement: Supplementary file 14 — Supplementary Data 11 [file 41467_2018_4899_MOESM14_ESM.xlsx]

## Sheet: Sheet1
Essential gene suggested by Keio collection	Overlap with CRISPRi data in this work	Note that genes with fitness score < -6 in pooled screening are regarded as essential genes
accA	Yes
accB	Yes
accC	Yes
accD	Yes
acpP	Yes
acpS	No
adk	Yes
alaS	Yes
alsK	No
argS	Yes
asd	No
asnS	Yes
aspS	Yes
bamA	No
bamD	No
bcsB	No
birA	No
btuB	No
can	No
cca	No
cdsA	Yes
chpS	No
coaA	Yes
coaD	No
coaE	No
cohE	Yes
csrA	No
cydA	Yes
cydC	No
cysS	Yes
dapA	No
dapB	No
dapD	No
dapE	No
def	No
degS	No
der	Yes
dfp	Yes
dicA	Yes
djlB	No
dnaA	Yes
dnaB	Yes
dnaC	Yes
dnaE	Yes
dnaG	Yes
dnaN	Yes
dnaX	Yes
dut	Yes
dxr	Yes
dxs	Yes
eno	Yes
entD	No
era	No
erpA	No
fabA	No
fabB	Yes
fabD	Yes
fabG	Yes
fabI	Yes
fabZ	Yes
fbaA	No
ffh	Yes
fldA	No
fmt	No
folA	No
folC	No
folD	No
folE	No
folK	No
folP	No
frr	Yes
ftsA	Yes
ftsB	Yes
ftsE	No
ftsH	Yes
ftsI	Yes
ftsK	No
ftsL	Yes
ftsN	Yes
ftsQ	Yes
ftsW	Yes
ftsX	No
ftsY	Yes
ftsZ	Yes
fusA	Yes
gapA	Yes
glmM	No
glmS	No
glmU	No
glnS	Yes
gltX	Yes
glyQ	Yes
glyS	Yes
gmk	Yes
gpsA	No
groL	No
groS	No
grpE	No
gyrA	Yes
gyrB	Yes
hemA	Yes
hemB	No
hemC	Yes
hemD	No
hemE	No
hemG	No
hemH	No
hemL	No
hisS	Yes
holA	Yes
holB	Yes
ileS	Yes
infA	Yes
infB	Yes
infC	Yes
ispA	Yes
ispB	Yes
ispD	No
ispE	No
ispF	No
ispG	No
ispH	No
ispU	Yes
kdsA	No
kdsB	Yes
lepB	Yes
leuS	Yes
lexA	No
lgt	Yes
ligA	No
lnt	Yes
lolA	Yes
lolB	Yes
lolC	Yes
lolD	Yes
lolE	Yes
lptA	Yes
lptB	Yes
lptC	Yes
lptD	Yes
lptE	Yes
lptF	Yes
lptG	Yes
lpxA	Yes
lpxB	Yes
lpxC	Yes
lpxD	Yes
lpxH	No
lpxK	Yes
lspA	Yes
map	No
mazE	No
metG	Yes
metK	Yes
minD	No
minE	Yes
mlaB	No
mqsA	No
mraY	Yes
mrdA	Yes
mrdB	No
mreB	Yes
mreC	Yes
mreD	Yes
msbA	Yes
mukB	No
mukE	No
mukF	No
murA	Yes
murB	Yes
murC	Yes
murD	Yes
murE	Yes
murF	Yes
murG	Yes
murI	Yes
murJ	No
nadD	No
nadE	No
nadK	No
nrdA	Yes
nrdB	Yes
nusA	Yes
nusG	Yes
obgE	Yes
orn	No
parC	No
parE	Yes
pgk	No
pgsA	No
pheS	Yes
pheT	Yes
plsB	Yes
plsC	Yes
polA	No
ppa	Yes
prfA	Yes
prfB	Yes
priB	Yes
prmC	No
proS	Yes
prs	Yes
psd	Yes
pssA	No
pth	No
purB	No
pyrG	Yes
pyrH	No
racR	No
rho	Yes
ribA	Yes
ribB	No
ribC	No
ribD	No
ribE	Yes
ribF	Yes
rnc	No
rne	No
rnpA	Yes
rplB	Yes
rplC	Yes
rplD	Yes
rplE	Yes
rplF	Yes
rplJ	Yes
rplK	Yes
rplL	Yes
rplM	Yes
rplN	Yes
rplO	Yes
rplP	Yes
rplQ	Yes
rplR	Yes
rplS	Yes
rplT	Yes
rplU	Yes
rplV	Yes
rplW	Yes
rplX	Yes
rpmA	Yes
rpmB	Yes
rpmC	Yes
rpmD	Yes
rpmH	Yes
rpoA	Yes
rpoB	Yes
rpoC	Yes
rpoD	No
rpoE	No
rpoH	No
rpsA	Yes
rpsB	Yes
rpsC	Yes
rpsD	Yes
rpsE	Yes
rpsG	Yes
rpsH	Yes
rpsJ	Yes
rpsK	Yes
rpsL	Yes
rpsN	Yes
rpsP	Yes
rpsR	Yes
rpsS	Yes
rpsU	Yes
rseP	No
rsmI	No
secA	Yes
secD	No
secE	Yes
secF	No
secM	Yes
secY	Yes
serS	Yes
spoT	No
ssb	Yes
suhB	No
tadA	No
tdcF	No
thiL	No
thrS	Yes
tilS	No
tmk	Yes
topA	No
trmD	Yes
trpS	Yes
tsaB	No
tsaC	No
tsaD	Yes
tsaE	No
tsf	Yes
tyrS	Yes
ubiA	No
ubiB	Yes
ubiD	No
valS	Yes
waaA	Yes
waaU	No
wzyE	Yes
yagG	No
yceQ	No
ydfB	No
ydiL	No
yefM	No
yejM	Yes
yhbV	No
yhhQ	No
yiaD	No
yidC	Yes
yihA	No
yqgF	No
yrfF	Yes
zipA	Yes
