# Supplementary material for: Pooled CRISPR interference screening enables genome-scale functional genomics study in bacteria with superior performance
Source: Nat Commun. 2018 Jun 26;9:2475. doi: 10.1038/s41467-018-04899-x (PMC6018678; doi:10.1038/s41467-018-04899-x)
Supplement: Supplementary file 15 — Supplementary Data 12 [file 41467_2018_4899_MOESM15_ESM.xlsx]

## Sheet: README
strain name	genome accession
Bacteroides thetaiotaomicron VPI 5482	NC_004663.1
Bacillus subtilis 168	NC_000964.3
Corynebacterium glutamicum ATCC 13032	NC_003450.3
Mycobacterium tuberculosis H37Rv	NC_018143.2
Listeria monocytogenes EGD-e	NC_003210.1
Pseudomonas aeruginosa PAO1	NC_002516.2

## Sheet: Bacteroides_protein
sgRNAID	nucleotide sequence
BT1865_204	TAGCCAATCGAGTTGCAGCC
BT1865_205	CTAGCCAATCGAGTTGCAGC
BT2556_80	ACAAAACTCAGATTTGCTCT
BT2556_122	AAGCCAATAAGTAAGAAGCT
BT2556_182	ATCGCTATTTACTGGTTTAG
BT2556_190	TCAATAGCATCGCTATTTAC
BT2556_231	GCAATAGCGATAGTTCTTTC
BT2556_264	CAAGAGCCCGATGAAGTTTA
BT2556_341	TCGTACCTTGATATGATACG
BT3706_4	AACTCGCGCATACCAGCTTT
BT3706_5	TAACTCGCGCATACCAGCTT
BT3706_32	TCCAAACTTACTCACGCAGC
BT3706_156	CGGGGTAGATATAGTAATTA
BT3706_176	GGGTGCAACATTCAACAGAT
BT3706_196	AATCTTGTAGCGACAAATTT
BT3706_197	CAATCTTGTAGCGACAAATT
BT3706_245	GCCCTGACCGGTGTTTACGT
BT3706_276	ACGCATCGGTAAGCAACGAG
BT3706_432	TTGAGCAATATTGGACACCC
BT2222_512	CATAACTTTAGAATCGTGTA
BT1996_150	GACGCTCTGAATCATCAAGG
BT1996_224	AGTCACGATATCAATCTCGC
BT1996_323	ACCATACAGACTGATAATCT
BT1996_446	GCTTTGCCACTCCTTCACCT
BT1996_542	ATTATAGACAGCTCGACTTT
BT1996_759	TCTGATGTATGACGCAGTTC
BT1996_857	CTCTGCTAAATCTTTATTAG
BT1996_922	CGCCATGATTCCAAGACAAC
BT1996_1035	TGGTCACCTTTCGTACTTGA
BT1996_1144	GTTAACGCCCAATTCTGGAG
BT0918_41	ATGGTCAACATACTTATAAA
BT0918_60	GGGCCGAACTATCCGTACTA
BT0918_129	GTTTCATCCCCCCAATACCA
BT0918_186	AGTCACGCCCAACAAAGGCC
BT0918_265	TGAGAGGAGTCTGTCGTACG
BT0918_295	CTGGTTAAATCAGGATACTG
BT0918_337	TCACTAACCCACAGCTGATC
BT0918_374	ACTGCCGTCAGGCAACCATA
BT0918_431	CCCAATGATCTCCTTCGTAT
BT0918_647	CTCAGCTATGGCATTGTCCT
BT1864_89	TGCCTGAGAGATTCGTTCTT
BT1864_565	TTAAACTTTTGCTTATAATG
BT1864_610	TATCGAATAGAACTAAGTAT
BT0359_5	TTCAAGCTGATAAGGACTAA
BT0359_92	CCAACGCCAAAATGTAATGC
BT0359_197	AAGACGTAAGGCAGTAATTG
BT0359_209	ACGCTCATTCTCAAGACGTA
BT0359_316	GTACCAGCTTTTTTTCGGAT
BT1704_108	GTTCCTGAAGACCGGGACAG
BT1704_115	GACAGGCGTTCCTGAAGACC
BT1704_116	GGACAGGCGTTCCTGAAGAC
BT3068_552	CCATATCCTCTTCCACCTCC
BT0598_216	GGATCGTATTACGGTAGGTA
BT0598_328	CTATTATGCAGTCCCGTCTG
BT0598_681	CTTCACGGGTATTCTCGTAA
BT0598_760	TCGTCAGCCTCACTGATACT
BT0598_795	TGATAGGGCGTACCCATTGG
BT0598_798	TTTTGATAGGGCGTACCCAT
BT0598_1071	TACGGAGACGTTCTTTCACG
BT0598_1153	CAGGGATTCTCTTCCATTAA
BT0598_1172	GTTGACCAGCACAGCTTCAC
BT0598_1282	GAGCATCCCATGACATTGGT
BT1893_209	GCCATTAAAATTGGAAAGCT
BT1893_383	ACGACGACGCTTGTCCTCTT
BT2158_227	GAATTCATCGAATACGCCTT
BT2158_329	GATGGCATGAGTATGGTCGG
BT2158_400	TCGTAAACGGAGTGAGTCAA
BT2158_455	ACCCATTTGAGTAACTACTC
BT2158_569	TTGCGGCCAGATAGGACGGT
BT2158_672	GATGATAAACGTTGTTGTAC
BT2158_836	GTGTTGGGCCTGAGGAGCGC
BT2158_907	TACCAGTGTACCTCAACTTC
BT2158_1093	GTAACACGGCGGCATACTTT
BT2158_1193	TTCATTCATCGGTCCCGATT
BT4278_35	GCTATTAGCCTGCTGGAGTG
BT4278_59	ACGCTCGATTGACTCAGACT
BT4278_60	GACGCTCGATTGACTCAGAC
BT4278_260	GCAGACAGGTTCTTGGGCTG
BT4278_496	ACACTGCCCTGATGCCCCTG
BT4278_698	GAGAGGTTTAAGTAATTCAC
BT4278_1002	AATGTCGCCTTATGTGGGCA
BT4278_1109	ATAAGTGAGTTCCTCCTGGT
BT4278_1383	CAGTGTTCTGCGCGGCTTCA
BT4278_1535	GTTTCCCGATTCCCAGCAAT
BT3827_847	TCATATTCAGAGCTATCTAA
BT3827_1411	CATAATTGCTCCGTTAGTAA
BT3827_1565	AATACCAAGCAATCTAGCTT
BT1725_209	CATCATAGGAAGCAAGACGG
BT2350_36	CGCTACGCTGTTGACGAGAC
BT2350_135	CCATATGATAACGCCTCGAT
BT2350_190	GGTGAAGAGGTGAGGCTAAC
BT2350_203	AGAGTGGGAAGCAGGTGAAG
BT2350_211	TCACAGGCAGAGTGGGAAGC
BT2350_218	GCCACTATCACAGGCAGAGT
BT2350_227	TTGTATAGCGCCACTATCAC
BT1657_45	AGCGGCCCTCCTCTCGCAAA
BT1657_343	AGCCTGCGAAGAGCGACGAC
BT4277_126	GCAGTTTCATTGTAGTGCGC
BT4277_261	TTCCCTCTACCATCAGAACC
BT4277_295	AGACGTTTGAGCCTTTTGGA
BT1469_119	AGAGGTGGTAGTCAGTAACG
BT1469_465	ACTGGAGCATTGCGGGAGAG
BT1469_524	CTCTCCTGTGATCAGGATGT
BT1469_605	ATCAATGCCAAGCATTTGAC
BT1469_692	CGGGCGACTTTCGTATGCGT
BT1469_768	TGGCTTGCAGTGCAATGGAA
BT1469_861	TATTGGTAGCAGAGATCAGC
BT1469_1045	TGCTCGTGCATCCGTATGTC
BT1469_1172	TTGCTTTACCAGAATATCTT
BT1469_1204	GGGACGACACTTGCCGTCTG
BT1468_43	ATCACACTGTTCCGCACAGA
BT1468_411	TCAGATACCGCTCACTCAAC
BT1468_476	GGCCTTGACTTCCTGCAAAT
BT1468_546	CCAGATGCAATAAGGCCAAC
BT1468_589	TGAATAACGAGTGTATCACC
BT1468_641	CGTAGACGGAACAGAAAGCA
BT1468_786	AATTGGAACCAACCGTAAAG
BT1468_1010	TTCACTAAATCCGGCATGTA
BT1468_1154	ACGAACCAGTTCTGCCTTGG
BT1468_1182	TCCTCATCATTTCCACTTGC
BT1498_85	GGGTCCGACGATTCTCTCCA
BT1498_138	CCTGCGCCACCCGTGTCTGC
BT1498_296	AAAAACTCCATTCATACTTT
BT1498_330	CTTTCAGCGCCAGCACTTCG
BT1498_403	TTTCCGTCTACCACCGCATA
BT1498_443	AGTATCAATGCCGAAATAAC
BT1498_737	TGCCGTCCGCTTATTTATAT
BT1498_877	CGGCAGACTAAGCGTATCAC
BT1498_962	AGCGAAGGACTTCGTGTCTT
BT1498_1031	AATTAAGGTCTGCACCAACT
BT4108_94	TCAGTCATCCGCACCGACCA
BT4108_135	AATCAAGCTGCCAGGATTCC
BT4108_143	GGGCTGAAAATCAAGCTGCC
BT4108_164	GCAATAGTCCCATTTCAGTC
BT4108_552	TGACGTCTGCATAATCCTGC
BT4108_597	TCTTCGGATCATACGTATGA
BT4108_673	TGTTTTGACTGTCCTGTCAC
BT4108_757	TCTCTTCCGGCCTCATGCTT
BT4108_835	TGATACCATCCACCGGTCTC
BT4108_1128	CTGCTTTCGGGTCGTTATTA
BT1460_317	GGTGAAACGTCCCAAACTGT
BT1460_542	CACGCTCAGCATACGTGCTC
BT1460_765	CCTGTGAGCTAAGGGAAGAA
BT1460_968	ACGATAATTGAAGATATACG
BT1460_1202	ACGGTGACTGATACCTCCGG
BT1460_1406	ATAAGTGAATCCTGTCTTAT
BT1460_1656	CTAAAGCAAAGGTCGCTTTC
BT1460_1895	AAAGTCGGAGCGGTTGAGTA
BT1460_2171	ATAGCGGTCGCCGCCCTGCA
BT1460_2411	GTCGGTTGCGTCTATCTTTC
BT1463_292	GCCGTATATAAACCGACACG
BT1463_294	TGGCCGTATATAAACCGACA
BT1463_314	CTGCGGATCGAGCGCATGAT
BT1463_331	CCGCCCATAAGACGTTCCTG
BT1463_481	CCTGCGGCAATTACATTCTC
BT1462_128	GAATGCACCGGAGCATCTGA
BT1462_212	CGCATTGTCTCCAAAGTGAT
BT1462_330	CTCCACTACTTTTCGAGTGT
BT1465_165	TACTTTGCACACGGTAAATA
BT1465_425	TTGTCCCGGCATCGAAAGGC
BT1465_626	CCAGTATTCATGTATAAACT
BT1465_790	GTGAGATGTATATCTGCCAG
BT1465_950	CCGACGCACTCCGACTTCCC
BT1465_1187	AGCCAATGCCGGATAATATC
BT1465_1417	TTCAGCCCGTCTGTACGTCC
BT1465_1643	CTCTTCTGAAAAGCCCCGTC
BT1465_1922	TACCTGCGATACCAGTTCGC
BT1465_2249	CCAGGCGTTCATACTGAACC
BT1464_28	ATAGCTCTTTCCAGATACTG
BT1464_53	ACCCCACTTGCTTTGGAAAT
BT1464_305	GAATTTCAGTGTATCCTTCT
BT1467_10	ATGCCGGGTTTGCGTTCAAC
BT1467_186	GCATCACTTGCCCGATCACA
BT1467_515	TGCCTGACGAAAATCCTCGC
BT1467_761	CTGGCCGATATGTTCTCCTG
BT1467_848	GGTAAAGTCGGCAGGAAGTC
BT1467_945	GCCGCTCCGAAATGAAAGCC
BT1467_1005	GTGCCGGGTCTCCTAACTGA
BT1467_1067	AATATACATCCACCGCCCTC
BT1467_1123	TTCTGGCGCCCGATCTTCAC
BT1467_1140	CCTCATAATACTGTGGATTC
BT1466_347	GTTCACTTTCTCTTTGCGTT
BT1466_348	TGTTCACTTTCTCTTTGCGT
BT1466_404	CAACTGTTGAGGATAATGGT
BT1466_564	TGATAATCGTAGTCCCCTGG
BT1466_567	CAATGATAATCGTAGTCCCC
BT1466_633	CAATCTGTCCGTCCAACAAC
BT0592_34	TCGAAAAAGTTTACGGTAAG
BT0592_83	ATCCACTCTGATGCCATATT
BT0592_156	ACGATTGTTCCTCACCCCAT
BT0592_157	AACGATTGTTCCTCACCCCA
BT0592_372	TTTGGGTGTCATTGACCAAC
BT0592_556	TAACCGGGGATTTCGAGCGA
BT0592_581	GTTGTGCGTACTCTTGTTGT
BT0593_239	ATAAGAGTGGTGAAAGTCTT
BT0591_170	GTCCAATTTAGGAGTTTCTC
BT0591_247	ATATAACGTTCCGGTACAGA
BT0591_304	GGAGCATAATAATAGGCTAA
BT0591_380	TGTCAACTTTTTCAAGTTGT
BT0591_443	GACCGATTGATTGGCACGCT
BT0591_537	CATCCCTACGAAAGACATCA
BT0591_577	AGATGGACAACAGATGCCTT
BT0591_658	CCTCCGGTAACCCACCAGTT
BT0591_764	GTAGTTGGCATAAAGCTGCA
BT0591_873	GGAACTGGTCGGTATTAATC
BT0596_445	TCACCCACAAGCCCCTGCAG
BT0596_527	GCCAATCGGCATGTCTACGC
BT0594_194	TCCTGTTAAAGATTTTACGT
BT0595_30	CGATGTATAGTTCCCCACAT
BT0595_261	CACTACCCAACTCTACCCCA
BT0595_352	AGCCGTCGGAGTTCACTCAC
BT0595_388	CGCCGCAAACAATCCGTCTT
BT0595_593	GCAACCCGGACGCGATGACT
BT0595_594	GGCAACCCGGACGCGATGAC
BT3541_229	ACAGAGTCAGCCACTACTTG
BT3541_230	AACAGAGTCAGCCACTACTT
BT3541_231	AAACAGAGTCAGCCACTACT
BT4295_92	GAGCGTTTCTACTTTAAACT
BT4295_216	TGCACCATTCTGCATTGGAC
BT4295_381	GTTGTAGCTTGTCACCTATA
BT4295_529	GTCTTTGCATCAAATGTGGC
BT4295_650	AGCTGTATAGCTGTAATTCT
BT4295_833	TACTGGAGTGATCCAGGATT
BT4295_1016	AGGAGGTGTCGCGATAAATC
BT4295_1264	CTATCTGTCTCCATACCAGT
BT4295_1479	ATGGTTTGTTCAGTTTGATC
BT4295_1658	ACTCACATTGTTTTTAGCTG
BT4294_21	TTGGCAAGATAGTTAATAAG
BT4294_40	CCTGTAGCTGCAATAATCAT
BT4294_72	TGTCTACTTTAGACTCTTGC
BT4294_100	GCCTGAAGATTGATACAATG
BT4294_129	ATGTCATTGCTTGCCGGTAG
BT4294_182	CAGAAAGCGGATGCATTTTC
BT4294_294	TAGCAAGTGTTTGTATGTAT
BT4297_315	ACATGTCGTACCATTGGTTT
BT4297_527	CCGTTCGCGATTATAATATT
BT4297_591	AGATGCCTTGAGTTGCCAGG
BT4297_735	TCCAGGTCCCGAAACATTTA
BT4297_833	TCCCATTTTGGTCAGCTGTT
BT4297_915	CGTCAGGGAAGTTAGCAGTA
BT4297_1068	CCCATCCGCCAAACTTGACA
BT4297_1174	CTGCTGAAGTCCGGTTCATA
BT4297_1334	CTGATTGACGTAGGAGGCGT
BT4297_1530	CTTCACCATAACGAATGATA
BT4296_51	AAGCACTCAATACACCTATA
BT4296_150	GTCCTACATTAGCCACCTGC
BT4296_225	GAGCTACATGGTGTGTGTTA
BT4296_237	CCGATTCCAGAAGAGCTACA
BT4296_592	TCGGGACTACCACTGGGGTT
BT4296_635	ACCGATCGGGAATACTTGAT
BT4296_775	ATGGTAAGTTCTCTGGCCTG
BT4296_782	CGCTCTGATGGTAAGTTCTC
BT4296_960	GGTAAGGGGCGGTGGATTCC
BT4296_981	GTAGTTTGGCTTTCACTTCC
BT0602_44	TCCGTGAGAGGCCATCATAA
BT0602_45	CTCCGTGAGAGGCCATCATA
BT0602_56	GATGACCTCAACTCCGTGAG
BT0602_316	ATAACTACGGTTGCTCCCTT
BT0602_453	GCTCATAAATCATGTTGCCT
BT0602_617	AGCGATGTTAACTGCACGAA
BT0602_778	TAGTCTCCAACGAGGAACCA
BT0602_912	ACCCATAAAGGCCTACTTTA
BT0602_1050	ACTGATTCTCTGCAATCTTG
BT0602_1198	ATGTGATAAACTCCCTCAAG
BT0603_97	CGAAACAAGCCCAAATCAAG
BT0603_327	AGAATCCAGGATGCCATTTC
BT0603_340	TCAACTCCAAATGAGAATCC
BT0603_383	AGATATTGTTCGAACGCTCT
BT0603_436	GATGTTCTCCAATAGCTCTT
BT0603_568	TCGCAAGATATTAGATAGGT
BT0603_759	TTAGAAAATCTGCGTATTCC
BT0603_796	ATCCAATTAACGAAACTGTC
BT0603_1049	GCGCTCTGATTGAACCTTTT
BT0603_1050	CGCGCTCTGATTGAACCTTT
BT0600_928	TAGGTGACAGAAACATCACC
BT0601_32	CATCTTGATTGCCTCTGGCC
BT0601_33	ACATCTTGATTGCCTCTGGC
BT0601_116	AAGCATTTCACGATGCTGAC
BT0601_231	ACACATCACGAAGACCGGTG
BT0601_335	CACGTGACCTACAGGAATCT
BT0601_451	TTCCTCTCAGAAAGTGGAGT
BT0601_757	ACGTTAGGATTGAGGTGCAT
BT0601_792	GATCTTCACCAAACACTTCG
BT0601_915	CAAGTCCTGGAGCCTCCTCT
BT0601_976	GTACCAGATGCAAGTGCTTC
BT0606_78	TTATTTGTCTGGGGGTAACA
BT0606_87	CAACAGACATTATTTGTCTG
BT0606_89	AACAACAGACATTATTTGTC
BT0606_496	AATACGGAGCCAACAATGCC
BT0606_512	AAGTACATATCCATTTAATA
BT0607_161	AATTCCTCTATTAGAACAAT
BT0607_256	CCTGGACCACAAACATTAAT
BT0607_417	CACCAAACAATATTGCCCCT
BT0607_418	TCACCAAACAATATTGCCCC
BT0604_118	CCCTCATCTGTCTCTATATA
BT0604_174	TTCGATTAGAGGACTTCATT
BT0604_175	TTTCGATTAGAGGACTTCAT
BT0604_185	TACAATATCATTTCGATTAG
BT0604_490	TACAGAGCTGAAACTTCACA
BT0604_571	TTTTGCACCTTAGGAGTCGT
BT0604_647	ACCACTCTCTTTATATCTTA
BT0604_873	CCCCCCCCCAAGGACTATAT
BT0605_307	TGGTAATAATAAGTGCATAT
BT0605_769	ACACCTGTAACGAAAGTTCT
BT0605_896	CACAACCACAATACACATCA
BT0605_1120	AGACCATACCAATAAGTGAG
BT0605_1220	GATTTGTCTCAACTCAACAT
BT0605_1221	AGATTTGTCTCAACTCAACA
BT0605_1405	AGCGACAATATAGCGAGCCC
BT0608_54	GAGGGTCTCCTTTTAGTAAA
BT0608_73	TCAGAATCCACTGCTAGCAG
BT0608_147	TCCATCTTGGAGCATTTCCA
BT0608_255	CAAAAGCATTTTGCCAAAAA
BT0608_310	TCACCACAAGCAACAAACAA
BT0608_529	CCAAGTGAATTCCTATTAAG
BT0608_597	GTCTAGAAGCCCCCTTACGA
BT0608_679	GTCGCATCGTCTCCTGGTAC
BT0608_703	TGAACTATTCCATTACAATG
BT0608_754	TCAGCAGCACTGAGATAAGA
BT0609_115	AGTCTAATTAAACCATGACC
BT0609_142	TCAGTTTGACTGAATTTATT
BT0609_274	ATACCAACTACTTCAACAAA
BT0609_373	CTCATACTTTTCACACCATG
BT0609_922	TGAATCGTTTCTACAAAAGA
BT3026_149	TACTTTGATGACAGCTTCTG
BT3026_349	AAGTCAATGACGTTTGTGGT
BT3026_547	TTAGATTTCATAGTTCCGGG
BT3026_688	CTGCTGTTAGGCTCATTAGA
BT3026_765	AAGCCGGGCGAAGATTCTTC
BT3026_881	GGAGTTAACCAGATCGGGAC
BT3026_1068	TGGAAACTGCCAGATAATTA
BT3026_1245	CAGTCTTGATATCCACACGT
BT3026_1418	ATCTGATGTATATGAGATCA
BT3026_1507	ATGGTTACTACACTAAACTT
BT1748_122	GAAAAGTAGTCCCAGCCAGC
BT4569_181	ACTAATTGCCAGTTGGCATT
BT4569_188	TAGATTTACTAATTGCCAGT
BT4569_266	TACTCCGGAGAGTTTTTGGC
BT4569_270	CATCTACTCCGGAGAGTTTT
BT4569_335	CCGTTCCATAGGTATAGCCA
BT4569_576	AATTGATCTCATAGACATTG
BT4569_609	CTTGTAAAGAAGTGAAGTGG
BT4569_645	TCAATTCCTCCAGACACTGC
BT4569_842	TATAGCATGATAGAAGACTT
BT4569_883	TTAGAGGTGAGCAGTCTGCC
BT4152_130	AAAGAGCGTCCGCCGTTCAA
BT4152_193	TCGGGAGCTTGGCATATACT
BT4152_625	GTCACACGCAGGTTTTTCTC
BT4152_853	GTCCCGTGGCGGATTCCCTT
BT4152_1287	GCGAAGCAAATGAGGCATGC
BT4152_1511	ATAAGCCTCACTCCAGAAAG
BT4152_1861	ACGCCATACGTACCCTGTAT
BT4152_2277	CACCAAATGACTTCAAAGTC
BT4152_2621	CCAAACCTGCGAATCAGATG
BT4152_2928	ACACCAGTACTCCTGCGGTT
BT1269_42	CCTTACCACACGATGTGAGT
BT1269_131	AATAAACGAAAATTCACGCT
BT1269_173	GCCCACCCGAAAAGAGAGTT
BT1269_199	TACACTTCGAAATGGTCAAT
BT1269_207	TCCCCGCATACACTTCGAAA
BT1269_269	CTTACGAATACGAAAATCAC
BT1269_469	TCCCCTATATATCCGTCAAA
BT1269_661	GAAACCTCTACCACTTTAGC
BT1269_714	TGGGCAGCAATGCCGTCATC
BT1268_165	CCTGAGATTGTACTTCGGAA
BT1268_297	ACTGCTGCATCTCATCCGCC
BT1268_547	TTAAGAATGACGTCAATCGT
BT1268_805	ATCCGCATTTTATTACTTGG
BT1268_1106	CACAATCAAGGTCGCAAAGA
BT1268_1483	AGAGCCGCCTTAAGTTCGTT
BT1268_1795	TTTGACAAGTAATAACGCGG
BT1268_2144	TTTTGTAATCCCTAATGCTC
BT1268_2377	CGGTTATAAGTTCTCACCTG
BT1268_2628	AAAGAATGATGACCGGTTCA
BT1267_65	TTCAAGAAGAGGACTTTGCT
BT1267_93	TGTAATCCAATGCCATAGTC
BT1267_203	ATACTGAAAGTTGGCTGTTC
BT1267_331	ACTCGTCCGCCTGTATAGAC
BT1267_366	ATTGCTGATGTTGTGCCATA
BT1267_461	CACAATCTCCTGCCGGGCTA
BT1267_467	AACAGTCACAATCTCCTGCC
BT1267_612	TACTTTGTGCCTGGAGCAAC
BT1267_715	GAATCATCGACAACCACCAC
BT1267_752	AATTTCAGGACGTGCCATAC
BT1266_125	ACTGACTGAATGTAGCATAT
BT1266_414	GATTGGCCAGCAACAATCCA
BT1266_563	GTAGCGAATCTCAGAAATCA
BT1266_612	GATACACATCCGAAAGATGC
BT1266_753	CCATACAAGTCTTCGGAATA
BT1266_760	TGAGCCTCCATACAAGTCTT
BT1266_790	GCTAACAATTGAATAGTAAG
BT1266_969	GGTTGCACAACAACATATAT
BT1265_40	TCCCTCAGCAGACGGGCTGC
BT1265_82	AATAACTGTACCTCCCAATC
BT1265_83	CAATAACTGTACCTCCCAAT
BT1265_310	ATCAGGCGGTCTTCATGAAT
BT1265_506	AGCGATATCACTCACCTGTA
BT1265_560	CTCACGATTCTTATGGGTTA
BT1265_695	GATTGCCTTTCCTAAGAAAT
BT1264_55	TGGTCTCTTTGTGCTAAAAT
BT1264_451	GGATCGGCAAGTTGGGAGAT
BT1264_788	TACGATAAGTTTGTGAGCAT
BT1264_1040	ATGTGTGTTTGGAGGACACA
BT1264_1311	CAAAATGCGCATTCACATTG
BT1264_1604	ATTAGCTACGTCAAGTGACA
BT1264_2010	GCCGATTGGACTCTTCGGCA
BT1264_2442	TCTGACGTTTGTATCCAAAT
BT1264_2728	TTATCCTTTTCTATGGCAAT
BT1264_3046	TGACGGGCATTGATAGGTTT
BT1263_107	GATCTCTTTCGTATCCGATA
BT1263_134	TATTAGGACCATTCCTGAAT
BT1263_243	ATGGCTGGTTTGCATACTGC
BT1263_258	TCAAGTCCACATTGTATGGC
BT1263_394	TGAATGGCAGGTTTGGCCAG
BT1262_31	CGGCTTATGACATCTCTTAC
BT1262_51	TCGACCATTTGTCTCCCAAG
BT1262_226	AGATAATACTCTACACGGGG
BT1262_229	GTCAGATAATACTCTACACG
BT1262_230	TGTCAGATAATACTCTACAC
BT1261_11	GGGTTGAAGCTGATCGCTTG
BT1261_13	TTGGGTTGAAGCTGATCGCT
BT1261_32	ATACTCTTGTTTGTGGAGTT
BT1261_273	CGCTTGTCTCTTCTATTAAC
BT1261_465	GTTGGTTGGTTTCATCTACC
BT1261_670	GCATCCCGGAGTACGGCTAC
BT1261_858	GATAGATATACTCCAAAACG
BT1261_1082	GTCCATATAAGGGTACTTTT
BT1261_1323	CACCTACTACCAGCATTAAC
BT1261_1435	CCCATAGTGTGGTGAGCACC
BT1260_104	AATCCACTCCGGATTGACAT
BT1260_115	TGCGTTTTACCAATCCACTC
BT1260_164	TAATACATAGATACGTCCGT
BT1260_403	TGGCGTTGTTTGCGTGGAGT
BT1260_404	GTGGCGTTGTTTGCGTGGAG
BT1260_409	ATCCAGTGGCGTTGTTTGCG
BT1515_158	GATGGTGCGTCTTTGGTGGT
BT1515_165	TGCACACGATGGTGCGTCTT
BT1515_213	GGAAAATGGCGCTCCAGCTG
BT1515_234	AGGTTCTGCTCGTTGGCCAG
BT1515_241	AAGCGGTAGGTTCTGCTCGT
BT1515_304	AGGGCGGTGGTGTCGTTGTG
BT1515_317	CACTCGGATATGCAGGGCGG
BT1515_333	AGTTTTCGTAGTTGACCACT
BT1515_423	GGTAGTCGTCCCAGAAGAGG
BT1515_453	TGTTCTCTTTGGGGAGCTGC
BT1514_63	GGAAGTATTCCGTAGCTAAT
BT1514_140	CTCTGCTTTGAGCTGCAAGT
BT1514_167	GTGTTCGGTGTAACTTGCTG
BT0028_111	ATTCTTCCGTTGCCATAATA
BT0029_114	ATACACTGACACCCACTAAC
BT0029_585	AAATACTCTTGACATCGCTT
BT0029_915	CAACTATCCACGGACGATCC
BT0029_1190	AGAGTAAAGTGATGTGTTAT
BT0029_1444	GTAATACTTAATTGCTTGAT
BT0029_2070	CACTGAGAGTAATCATACGA
BT0029_2312	CGTGTTCATCTGCGGAGGAG
BT0029_2570	ATCTACCTGGGATGAATATT
BT0029_2875	CGTGGTATATATCCTGCCAC
BT0029_3169	CTGCGACTGAAGGCGGCTTC
BT1511_181	CCTATATTGATGGCGGCGGC
BT1511_724	TCTTTTGCAACAACAGGTTC
BT1511_760	ATCGGCTCAACAACTACTAC
BT1510_94	CCTCGGTCGCCCATATACTC
BT1510_95	CCCTCGGTCGCCCATATACT
BT1510_111	ATATATCATAGATCACCCCT
BT1510_219	GCCGGGCAACAGTCTTTGAA
BT1510_237	CGGCTCCTTTCTCACCCTGC
BT1510_273	ACACACCATATACGGCTTTC
BT1510_687	GTGAAACTCCCATCTTTTTC
BT1512_1137	TTTCAACAACTTCTGCAGTG
BT1512_1276	AGATTCGTTCTGTCAAGTTC
BT1512_1498	TCATAAGGAGTCTCGTAGCG
BT1512_1744	GGAGTACGACCAAATGCTTC
BT1512_2275	ACTGCATCTAAGCTAGCTTT
BT1512_2469	AAGTCTTAGTTACAACATAA
BT1512_2763	CCATCAACAAGCCATTCCAC
BT1512_3004	ACATCCTCGGTAGAAGTTCC
BT1512_3238	TTTTTAGCAACGTAGTCACC
BT1512_3494	ATCCACATTTACATACTTAA
BT0023_147	TATTTGTGGTATAAATCATA
BT0023_225	TTTCAAGGGTGGTGTCGTTA
BT0023_226	TTTTCAAGGGTGGTGTCGTT
BT0020_7	TAATTCTCGTCCCTTGACAG
BT0020_79	AGCATCTCCGCTGTCACTTC
BT0020_260	CCTCAATTCATGGACAGCCA
BT0020_261	CCCTCAATTCATGGACAGCC
BT0020_270	AGGGCCATCCCCTCAATTCA
BT0020_315	AGCCGAAACGGTTATGACAA
BT0020_327	CGTCTCCCCACCAGCCGAAA
BT0020_425	AGTTCTCCCATGTGGGGGGG
BT0020_427	ATAGTTCTCCCATGTGGGGG
BT0020_429	TAATAGTTCTCCCATGTGGG
BT0021_45	AGAAGTTTGGAACAGTTAAA
BT0021_241	GAGTGACAATGTGCGCCAAC
BT0021_381	GCTCGTTACTGCATGGATGC
BT0021_388	GTGGAATGCTCGTTACTGCA
BT0021_407	AACGGAAAACTGGTGAGGGG
BT0021_411	GGATAACGGAAAACTGGTGA
BT0021_493	AGGAGCATTTTCCGAAGACA
BT0021_542	GTATGATGAGCTGCAGGAGA
BT0021_548	GGATGTGTATGATGAGCTGC
BT0021_579	TAGAAAACAAGTTGCTGGGC
BT0027_27	CGGTCTGGTTGGGGAATGTA
BT0024_42	TCTCACGTGTGCTGTTACCA
BT0024_142	GAACGCCAAACCTTTATTTC
BT0024_242	GTTGTAGATTGCGCGGGTAA
BT0024_248	TAAGACGTTGTAGATTGCGC
BT0024_249	CTAAGACGTTGTAGATTGCG
BT0024_424	GTTCGGAAAAACACTTTGGG
BT0024_427	TGTGTTCGGAAAAACACTTT
BT0024_428	TTGTGTTCGGAAAAACACTT
BT0025_72	TGATCTCACCTAATGGAGTC
BT0025_79	GACACAGTGATCTCACCTAA
BT4585_13	GCAAGATCGGCAATGAGTGT
BT4585_53	AAACAACAAAGTCATAACGC
BT4585_91	ACCACATATCCCAACACCAA
BT4585_151	TTGGCGGTATCCATTACTGA
BT4585_892	GCGATCGTAATTACAATGAT
BT4585_1177	AAGAACTTTCTCCAGGAAGC
BT4585_1342	GGCAGGTTCTCCTTAAAGAA
BT4585_1490	AGACACCAATGGTGCACGAT
BT4585_1802	CAACGTTTTTCCCGCCCAAG
BT4585_2129	TCCATCTTCCCGTTCCACAC
BT3258_156	CCAGAAACAACAGGTCCGGA
BT3258_165	GTTCCACATCCAGAAACAAC
BT3258_293	GTCGAAGGCAGACTCACGCA
BT3258_369	GTATTGAAGCTACAGCTTTC
BT3258_735	GCAACCCTTTCAAAAAACTT
BT4587_68	ACGGTTCATCTTGCAGGCTT
BT4587_136	TTAACTTGAACTACATCACC
BT4587_320	GTCTTTTTTGGTTGGACGTC
BT4587_328	CTTCTGCGGTCTTTTTTGGT
BT4587_332	CAGACTTCTGCGGTCTTTTT
BT4587_342	TGAATTCCTCCAGACTTCTG
BT4586_186	CATCAGCCATAAATGCATTA
BT4586_221	GAAAGCTTTCTGCATTGCAC
BT4586_222	GGAAAGCTTTCTGCATTGCA
BT4586_358	TCGGTCAAATAAACTTTTCC
BT4586_377	TAGTTCCTGATATTCAGCAT
BT4581_142	TTATAAGTAAGTTCGTATAC
BT4581_283	GATTTCACTTCTCCCCACAC
BT4581_489	CCGGAATCCAAAAGGCAGTA
BT4581_656	CAGGTTAATATACAGACCGT
BT4581_797	CGTACGCCACGGAGACTGAC
BT4581_1030	TTGGCAGCGTGACGTCCGTT
BT4581_1556	AGTATGAAAAGGTTTATTAC
BT4581_1843	GCTACTGTAATATAATCCCC
BT4581_1980	CCTCTTTTCCGTCGGCATAC
BT4581_2072	ACCGCTGCGTGCCAGCTTGA
BT4107_96	AACCGCTTTTGAGCGCTTTG
BT4107_247	TAGGCAACTGCTGCTGCCGA
BT4107_363	CGAAGTGCCAGTAGTTCCAA
BT4107_678	CGCAACCAATCACGATACCC
BT4107_854	TTTTTTAGCGATCAATTCGC
BT4107_933	GGGATACAACCAGCGTTGTC
BT4107_1063	ACCACATTACCTTTGGTGAT
BT4107_1169	CGTAGCGGCATATACGTCTT
BT4107_1250	GATACCCCAGCAGAAGAGGC
BT4107_1323	AGACTGCCATTCCCAGTGCA
BT4583_73	ACCATCTGTTTCGGAGTACT
BT4583_208	TGAGCGATAAACCCGATAGT
BT4583_209	ATGAGCGATAAACCCGATAG
BT4583_271	TCGTAGCCTTTTACAATACG
BT4583_437	AACGATTGCTGATACGATCT
BT4583_739	TGCTCCGGTGTTTCCGTCGA
BT4583_846	TCTCAAACTTGGCACGGTCA
BT4583_951	TCTCACGCATATTATAGTAT
BT4583_1100	GCCGGCAAAAATATTCGGGC
BT4583_1202	TCACTTGGAAGCTACCAGTT
BT3259_170	ATAGTTGTACTTCATATAGT
BT3259_230	TTTGGTGCTGTTCCATTTCA
BT3651_180	AGAAATAAACGGTAGGAAAC
BT3651_303	AGTGCTCGCCGTGCGGAAAC
BT3651_576	TATAGCGCTTCTTCAACCCC
BT3651_603	GATCTTCCAATTGCACCAGT
BT3651_867	CCTCTGCCACTTTGCAGGAC
BT4106_57	CCTGCATCTTGTAATTTACC
BT4106_120	TCAGGAAGCTACTACGCAGG
BT4106_256	AGGAAATACTTAGCTTTCAA
BT4106_276	CACCCAGTTCGCGACGTTCG
BT4106_570	GTACGTTGTTAACAATCAGC
BT4106_664	CGGCGACTGTGAGTATGTGC
BT4106_715	TGGCAGATGGAGTTGCCTTC
BT4106_816	TGCTGGTTCCGGCAGCTGCG
BT4589_100	CCAGCTCCGTAAAGTACACA
BT4589_178	AGATCTACTACGTAAATGTG
BT4589_307	ACCGGAACTTCCATAACGAT
BT4588_143	TCCTTTGATCGAAAAACTAG
BT4588_187	CTCAGGTTCATGAAAGTTGA
BT4588_293	TTTCAGACGCAGAGTGCCGA
BT4226_256	GCGTAGGTTTCTTCTCCTAA
BT4226_367	TCGTCAATTTTAGCTTGATT
BT4226_368	TTCGTCAATTTTAGCTTGAT
BT4226_512	TTGCTGTCTGCCGCTACGAG
BT4226_563	TACAACGACACGGATTGTAT
BT4226_597	GGGTTACAGGTCCTCCTGAT
BT4226_617	GAAAGTTTTTTGTGTCAAGC
BT4226_779	AACGATACCGTTGTATTGTT
BT4226_834	TGATTGTCAACTCCGGCTTT
BT4226_1059	AAAGTTCGATATCATTGAGT
BT4299_105	ATTCTGTGATCTCAATAGGC
BT4299_245	ACCGTTACTGCTGACTAATC
BT4299_373	GTCTTGTATAGGAATTGGTC
BT4299_485	TATACAGAGATAGAAAGGAG
BT4299_568	TCATTACGGCAGGTTGTGTT
BT4299_781	TTCAAGACTGTTCTATATCG
BT4299_1001	AATAGGGCTGAATGCGATAT
BT4299_1068	ATACGTCCACTCTCCAAATC
BT4299_1238	AATGTACATTTTTCCGTCGT
BT4299_1398	TGTTGACTGCTACTCCGCAA
BT3510_98	CGCTTTGACATACGCTTTCA
BT3510_228	ATTTCCAGAAATAAAGCGTC
BT3544_190	ACAAGAAAGGCTAAAATGCT
mraYBT3451_43	TAACCGAACATTCCCGCTCC
mraYBT3451_182	GACACCGAACGGGTCGGTCT
mraYBT3451_317	GAGTGATCCCAGCCATACAG
mraYBT3451_474	TATGAACCTCGATGTTTTCG
mraYBT3451_632	GATCACGAACAGGAACCATC
mraYBT3451_749	GTACGCCAGTATTCCCAGCG
mraYBT3451_898	TCTCCCATGAATACTTGTGC
mraYBT3451_991	AGAAATACACCGCAGAGAAT
mraYBT3451_1119	CTACCAGACTCATCGAAGTA
mraYBT3451_1206	CAATCGTTACAATCCAGAAA
BT3711_57	CCACTGCCACAATCATGACA
BT3711_303	TGATAGTCAGGTAAATGGTG
BT3711_340	ACATCGGGAACAGCACGTAA
BT3711_355	GAACTGTTGTCCGCCACATC
BT3711_410	AATCTCGGTCAGCTTGAATC
BT3711_559	TCCATGGAGTCGCTTTCCAA
BT3711_611	CTGACTTGAAGGGGATTCTG
BT0116_627	TCAACGGTGCTATTTCAGGA
BT0116_660	GTTGTAATTCATGCGAAGAA
BT0117_154	TTGTTACTTACATAAACTTG
BT0114_540	AGAGTATAAGCGTGTCCCAC
BT0114_541	GAGAGTATAAGCGTGTCCCA
BT0114_596	CGTTACACGGGTTACTATTC
BT0114_1010	AAACCAACTTCTTGTATTAT
BT0115_42	GTAAGAAACCGTGTGCCATT
BT0115_127	GACATAACTTTTACCGCCAT
BT0115_165	TTTTAGGGGTATGGTTGGTA
BT0115_174	GGCTAACGTTTTTAGGGGTA
BT0115_309	GTGTCCCGGTCGCTTCTGAT
BT0115_310	GGTGTCCCGGTCGCTTCTGA
BT0112_170	AGGGGTTAATGCCCCAAATC
BT0112_189	TGGTAGAGCAAGCGCAGAAA
BT0112_214	TTTAGAAAACCTACTGTCAT
BT0112_247	AAGGACATTGTAGAACCAAA
BT0112_643	GCAGCCACAGGTATAGCGAG
BT0112_665	ATACAGAGGAATACCCAATA
BT0112_709	CCCATCAATGCTATGCCGAT
BT0112_761	TCCTGCACCACCGATAACGA
BT0112_762	TTCCTGCACCACCGATAACG
BT0113_101	TCCTAATGTTGCTAATATTC
BT0113_192	CTTGATAAAAGCCAAAGAGT
BT0113_399	GCACTGATTGTGTGTTTGCC
BT0113_460	CAACAGCTTTCTTCCTGTTC
BT0110_214	AATAATCGTCCCAAGACTTC
BT0110_274	ACTACCTCAATGCTACCATT
BT0110_372	CTAAATGTGTCGCTTTGGAA
BT0110_438	GGTCATAAGGGGTACAATTC
BT0110_439	CGGTCATAAGGGGTACAATT
BT0110_449	TTCCGGGTCACGGTCATAAG
BT0110_451	AATTCCGGGTCACGGTCATA
BT0110_459	AAGTTGAAAATTCCGGGTCA
BT0110_465	CGTAGCAAGTTGAAAATTCC
BT0110_625	AGTTCTACTAATGCTATCTT
BT0111_100	CAACTACATTTACAAGGTTT
BT0111_106	ACTCCGCAACTACATTTACA
BT0336_102	GATCGTTCATGACGGAAAGC
BT0336_144	GGGCACAAAGTTCATCACTC
BT0336_165	TCATTGCATCGTAAAAGATT
BT0336_689	AGCCATACGCCCCATCTTAT
BT0336_908	GATCTCGGATTTATAGCGGA
BT0336_912	GCATGATCTCGGATTTATAG
BT0336_1123	CTCTCTCTCCGCACATCAAT
BT0336_1169	CGTATCTCCACAAGAGGTGG
BT0336_1172	ATCCGTATCTCCACAAGAGG
BT0336_1390	CTATAAATACGGTCGAAGAA
BT0337_39	ATCCCATCAGTCCGGTAATG
BT0337_47	AAGAATACATCCCATCAGTC
BT0337_71	AACGGGAGGACCGGGTAGAA
BT0337_80	CAAATAAGCAACGGGAGGAC
BT0337_85	AATCCCAAATAAGCAACGGG
BT0337_420	AGCCACAAACTACAAATTTC
BT0334_202	GCTTGAACAGCGGGGCTGTC
BT0334_211	ATTGTTCTGGCTTGAACAGC
BT0334_224	GATATCTATCGCCATTGTTC
BT0335_130	ACCATCGACTTTGCCACCCC
BT0335_241	TTCAGACGGCTGATGCTCAC
BT0335_349	AGCAACGTATTCTGAATAGC
BT0335_485	AATCAAGAAACGGTCCCACA
BT0335_690	CGACTTTCTCCAGGTTCTTA
BT0335_841	TTCCACAAGCAGTGGTAAAC
BT0335_1004	TCTGCGGTCACCTTTCTGAC
BT0335_1147	GCATACATGACTCCTGTTGC
BT0335_1300	CCCCTCTTCAGCCGACGCAT
BT0335_1395	CTAATTTCTCAATCCGGCCA
BT0332_38	ACGGATAGCTGCGTGGGCGA
BT0332_45	CACCGCAACGGATAGCTGCG
BT0332_57	AGTATCCGTCCGCACCGCAA
BT0332_99	GCGTTTCCAGTACTTCCGAT
BT0332_125	TGTTTCCCACGGTTTCAGTT
BT0332_136	ACCATGCCGGTTGTTTCCCA
BT0333_57	GCGGACACGCTACTACACAT
BT0333_76	TTGAGGGCGATTACATCGAG
BT0333_188	ATACACTGAGATACATCCGT
BT0330_14	GCAACCCGGGCAGTAGTGCA
BT0330_27	CCACGCCGTGACTGCAACCC
BT0330_115	GCGAAAACTGCGCATCCTAC
BT0330_353	CGTCGGAGCCATTTGTCCGC
BT0330_370	TTCATGCCTACCAGAGTCGT
BT0330_406	AGTTCGACATCACGTCCGTA
BT0330_461	AGCAGTTCCTTCCAGTTGGG
BT0330_465	CATAAGCAGTTCCTTCCAGT
BT0330_522	GTATTGCTTTCTTGGCTTTG
BT0331_47	CAGACTCACGCCGGGACTTG
BT0331_155	GTCCGCCTGACTCGGCTGGA
BT0331_159	AGTAGTCCGCCTGACTCGGC
BT0331_320	CATCTGTCCGATTACACCGT
BT0331_501	GTTTGTATTTAGCCTGGAAA
BT0331_507	CAATCTGTTTGTATTTAGCC
BT0331_669	GGAACGGCCACAAAGTGATG
BT0331_777	CTTTACCATTGACAGCCAGG
BT0331_844	AGAGCAGTTACAATTTCATC
cysSBT3351_17	TCTATCTAACGTGTTGTAAA
cysSBT3351_70	CATACATACATGCCTACATG
cysSBT3351_131	GTCAAATGTGATGGCGGGAC
cysSBT3351_263	TTCTTCGAGACGGGCTTTCT
cysSBT3351_373	ATAATGTGACCCGAAGCGTG
cysSBT3351_458	TTTAGCTACGTCAAAGTAGA
cysSBT3351_613	GGCCAGCGCATGATGTGTTC
cysSBT3351_748	GCGATCTCACATTCATGATG
cysSBT3351_954	TGCTGCGATAGTGAGCTTGC
cysSBT3351_1397	CAATGTATTACGGATTTCGT
BT0338_53	AACCTCGCCTGCGACGAGAA
BT0338_124	GCGCGATTCAAGGTAAGATA
BT0338_278	ACGGATGAGTGTCGGAGAAT
BT0338_480	CAGGAAACTGTGCCGCTCGC
BT0338_694	GCAAACTCCAGATGACTCTC
BT0338_936	CCACTCGAATATGCCGCACC
BT0338_1113	GTACACGTATTGCCGTTTCG
BT0338_1286	ATGCGTCTCAAAACCTCCGT
BT0338_1385	CACGCACCCCCAGTCTTCAT
BT0338_1609	TTATTCCGCATCACGGAGCC
BT0339_80	GTAAACGGCTGTCGGTTTAC
BT0339_95	ATCCCCATCCTTTTCGTAAA
BT0339_184	ATCAACGTATATTCTTCTCG
BT0339_316	CCCTGCTTCTCTACAGACAA
BT0339_436	GTGATGTCCAGTGTTTCCTG
BT0339_620	CATTTTGAAGAAACGCTCTC
BT0339_759	GTTTGCTGTGGGCGCAGGTA
BT0339_897	GCATCGAAGGATATCCGGTC
BT0339_1007	GACATCGCAGGGATAATGTT
BT0339_1151	AACATAAGGTAACTGCCATA
BT4639_66	GGATAGCATATGCCCAAGTA
BT4639_130	AAAGAATCACCAGGAAGAAA
BT4639_139	ACGAAAAGTAAAGAATCACC
BT4639_386	GCGGACGATAGGCACAAAGC
BT4639_387	TGCGGACGATAGGCACAAAG
BT4637_167	AAAGCCCCCTATAATGTATT
BT4637_290	AGACGGGATACCCTTCCACC
BT4637_321	CGAAACCACCTATAAGCGTA
BT4637_503	TCTCTTGAACCACATTTCAG
BT4637_545	ACCATGTCCTACACTGAACA
BT4637_602	GTGGGCAGCTATCATTGCGG
BT4637_667	CAGGAGAACGCTACCCAGTC
BT4637_893	GCGAACAGCGGATAAACGTT
BT4637_933	TAAGTACCCACGCAGTCATG
BT4637_975	CACAATAAATACATGCAGCT
BT4636_90	AGCCATAATTATAGAGCACT
BT4636_403	TAAATAACTTCCCGTTGTCT
BT4636_570	AGTGTAAATAGGTCAGTTGA
BT4635_83	AAAAGCGATACTTTCTGGGC
BT4635_190	TTTTGCGGTAAGTGTGAAAC
BT4635_412	TTATCAGTAGGAGTAGCGTT
BT4635_726	TCGGGTCATGAGATACACTG
BT4635_945	GTACGTCTACCGATTGGATA
BT4635_999	TTAGTTTTTCTGTTTGGAAG
BT4635_1088	TAGTTTACCACTGCAGGTAA
BT4634_294	GAGTTGGCTGCTCTCCTTTG
BT4634_692	TATAAGACCGGAAACTTGTC
BT4634_1014	CCACAAATTCTGGCAAACGT
BT4634_1426	ATACTGGATGAAGATGAGCC
BT4634_1784	GTCGCTAAGGTCTGGAGTAC
BT4634_2105	TTTGGGATAGAATGGCTCAT
BT4634_2579	CTTATTTCTTGCATAGGTAA
BT4634_2772	ACAGTCCCCCCAATGTGCTT
BT4634_3084	AGCGTGGCATTAATACGTTT
BT4634_3326	GGGGTATGTATTACCACCAT
BT4633_101	ATCCAACGATTGAAGATTTC
BT4633_266	TTTGTTGTCTCCATAGCCAA
BT4633_394	TGGGTGCCATTGGCAGCTAT
BT4633_514	GCGTCTTTTACAAGAGGAAT
BT4633_1011	CACTTCTTGGGGTACATCTG
BT4633_1151	CTTATAAGTGTCTGTTCCCT
BT4633_1310	AGGACTTCCTTTATGGAACT
BT4633_1414	CGGAATTTTGATGTAACTCC
BT4633_1526	GTGACGTACTTTATTCAGGT
BT4633_1784	GCGTCTGAATACGATGGGGC
BT4293_97	TTGGGCTGCTGTTCCAGCAG
BT4293_165	AATAGGTGCGAAGCATGCTC
BT4293_437	ATCCAGAAAATTCAGCTTAT
BT4293_468	AGAGATGGGAACCATTGTTG
BT4293_755	GTCTTTATAGTACTGAAACA
BT4293_1076	GGGGAAGGTTGTCACTAAGT
BT4293_1202	CTGCTTGCGTACATTATTGT
BT4293_1367	TTCAATCGCACTACGTACTG
BT4293_1446	GTTCCACTTCCGGGGCAGTC
BT4293_1506	GATTCACTTCATAATGCAGT
BT3901_177	ATTTGACTTCGGACTTGGAG
BT3901_182	AAAAGATTTGACTTCGGACT
BT3901_383	ACTCAGAAAGGTGCAAAACT
BT3901_476	GCTGATACGGACATGAGAGT
BT3901_527	ATTTCCTGGAATGCTAAGGT
BT3901_531	TCAGATTTCCTGGAATGCTA
BT3901_631	GCAGCCCGGAGGGAGGAGGG
BT3901_635	CTATGCAGCCCGGAGGGAGG
BT4630_178	ATAAAATCAGCATCGGCTTG
BT4630_253	GTATGCCCTTCGTGTTCTAT
BT4630_485	GGTTTGCTCACGGAAAGTAT
BT4630_632	CTTATAGAGTCCAGTCCAAC
BT4630_760	GGGAGGTTAAGGCGATAGTT
BT4630_885	CAGGTGATACCAGTTCTACG
BT4630_1090	GTCGCTTCCGTTTGATATTG
BT4630_1181	GAGGGTACTATTTACCCTGT
BT4630_1418	TTTAGTTACACCAATCTTGT
BT4630_1467	CCAAAATTCCCATACCCCTA
BT4292_184	TCTACGGCAGAATAGATATA
BT4292_331	CAGAATGCGGCGAAAGTCTG
BT4292_458	GCACTTTACCGCCAGCCAGT
BT4292_562	ACTGCATCGGGATTGTAATA
BT4292_633	TTTCACCCTGCTTGCGCTGC
BT4292_825	GCCGGACCGCTTCTTCTTCG
BT4292_1058	GGGCTTAAAGTAAAAGTGGA
BT4292_1079	GTTGCGCACACGTTTGTCCA
BT4292_1429	TAGCCGAAACGCAACTCAGG
BT4292_1682	ACGACGGCTGCCACTGGGAT
BT3489_208	GCACGAGTGGGCGTACTGAT
BT3489_278	TTCACGCCAAGGCGGAATAA
BT3489_434	ATTCAGATGCCCGTAAAAGT
BT3489_557	GATGCATCTGACAGCTTCTT
BT3489_630	GCGCTTGCAACGGTGTATGA
BT3489_847	AGTTTGCCGGATGACGATCC
BT3489_1030	ATTCCGTCATACGCACGTTC
BT3489_1165	TCTTGTGGCAAATTCAATCC
BT3489_1292	CTCGGGTAAACAAGGAGTAA
BT3489_1351	CGTGTTACTTTCCACTCCAC
BT4640_87	TGGTAGTACCGGCCTCTGTC
BT4640_119	GTAACTCTGTGACTTATTAT
BT4640_120	GGTAACTCTGTGACTTATTA
BT4640_230	TGAGTTTCCTAAAATACCAT
BT4640_266	TAGAATTTTGGAAAGAGAAG
tpiABT3929_45	CCAAAGCGATACCCTCTTGA
tpiABT3929_130	ACAGATGCCAAGTGGATAAA
tpiABT3929_279	CACGACGTTCTGAGTGACCC
tpiABT3929_502	CCTGTACCGATAGCCCAAAC
tpiABT3929_539	GTGGATTTCCTGAGCTTGCT
tpiABT3929_558	CGATTGAACGGATGAAAGCG
tpiABT3929_570	ACTTGTCAGCCACGATTGAA
tpiABT3929_624	GCTTGCAGCTACCACCGTAA
tpiABT3929_676	ATCAGTCCACCGTCTACGTC
tpiABT3929_677	AATCAGTCCACCGTCTACGT
BT3921_161	CGAAGGGTCGTCAAAGCCTC
BT3921_223	GGCTGCGTTTCCGCAGGTGC
BT3921_281	CAGCACTACCGTTTCTTCTT
BT3921_341	TTTGGGCTTCACTACCTCTT
BT3921_621	TACCTAAAGAACGTCCGCCG
BT3921_655	GGCACATTATAGGCAGGCTT
BT3921_707	GACTACTCCCGCCGGATTCA
BT3921_737	GTTCGTTTGAGGATTGATAC
BT3921_774	CGTCTTCCGCTGCCTTCCGC
BT3921_821	CTGGTTGTTCGGTCCTTCCA
BT4496_11	GGAGGTGGCGCCTATGATAA
BT4496_29	AACTTCCTTTCCGATACCGG
BT4496_68	TATGCCGATCTGCCATCCTT
BT4496_245	CATATTTTGGAAACCGATGC
BT4496_305	TCGTGTGAAACCTTCGACAT
BT4496_347	GCCTCCATTGTTCCTGAAAT
BT4496_404	AGGGGCAACTCCCAGACCTT
BT4496_486	GAATGTCTAACTTTTGCAGA
BT4496_526	AAGTCGGTGGCTACAAATCC
BT4496_600	GAAGTGCACGTACAATGTCG
BT3546_108	ACGGATAAGCAGGCGCACGA
BT3546_301	TTTTCATGGTCAAGCGCCAT
BT3546_624	TTGTTTGCAGAATTGAGTCC
BT3546_916	TCGCGCCTCACCCATATATT
BT3546_1399	CCGGCACGAAATGCCTTGTG
BT3546_1690	AAGGCTGCAGTGAGATGTTG
BT3546_2026	GGATTGTAGCGAAGATATAG
BT3546_2315	ATCTGTAGTAAGCTGATCAC
BT3546_2536	TACTTCATCCCCCAACTATC
BT3546_2742	GAAGCGGCAACATAAGCTTA
BT3645_14	AAGGTATCCTAAGATAATTC
BT3645_116	TTCCTGGCAACGCTGATAGT
BT3645_233	ATAATAATAGTCCAGCCGGG
BT3645_458	GTTGTAGCAGTACATGAGTC
BT3645_686	TGCCAGTATTTTATGGCTGG
BT3645_957	GTCTGTAGATTTCTCCTTTG
BT3645_1239	TTTCCGAGGCCTTCAGCCTC
BT3645_1481	TCGAAGCAGATCGTCCGTGT
BT3645_1684	AGTAACTGCGAAATGCGTTC
BT3645_1925	GAGGCTGCCTCCTAACTTTT
BT0427_94	CCGATGGATTTCATCAGGAC
BT0427_194	CATGAGATAGCCCGTCATGA
BT0427_257	AGTGCTTAGTGCGTTCTGAA
BT0427_375	ATGCGGCATTTCCGTAGGCA
BT0427_380	GCCTAATGCGGCATTTCCGT
BT0427_392	GAGGTCGAGAATGCCTAATG
BT0427_425	CATGCCTACCAATTTTGCTC
BT0427_519	ATAAGTCTTCGATTATGGCA
BT4574_41	GAGATAACGCAGAACGCCTC
BT4574_98	CAGAAGTGTTCCCAAAGGGA
BT4574_102	TGACCAGAAGTGTTCCCAAA
BT4574_103	TTGACCAGAAGTGTTCCCAA
BT4574_150	GTTCGAAGAGTCCGTAAAAC
BT4574_236	ATTCATGAAGGTTGAAAAGG
BT4574_239	CTCATTCATGAAGGTTGAAA
BT4574_297	TGAGGCCTACATAGAGTGAG
BT4574_315	TGAATCCTACAAACAAGCTG
BT4192_50	AGTTTCGGTGTAACGGTCGT
BT4192_90	TGCATATCGTATGCAGGCAG
BT4192_161	GTCACCGCCGATCATAAATG
BT4192_221	ATCCAGTGGATGCGGGCGTC
BT4192_308	AAGGTCGTCACGGTCTACCG
BT4192_331	CAATGTCCGGCTCCCAGATC
BT4192_388	AGTACTTCGATTGTGGTCTG
BT4192_447	CGGGATTGGCTTCTATCACT
BT4192_480	GTCTTACCGTCTCCATATTA
BT4192_542	GTGACCGATCACTTGCAGGC
BT1889_72	CACCAATACTTTCCCATATC
BT1888_68	CCACACGGCATAGTCGATGT
BT1888_83	GGATTTATTCCGTTCCCACA
BT1888_187	CCCAGTAAATCTACAAAGTT
BT1888_274	AGCAATTGCTCGCGGTCGTC
BT1888_275	GAGCAATTGCTCGCGGTCGT
BT1888_282	GTAAGATGAGCAATTGCTCG
BT1888_506	TACAGTACAGTCTACCGTTT
BT1888_559	AAGGTCTGCAGTGACGGAGA
BT1888_565	GGATTGAAGGTCTGCAGTGA
BT1888_744	TCCCCGTCTCATATCCTATT
BT2423_128	CACCACTTTTCCATCCAGTG
BT2423_215	AGAAGCATCATAACCGTCTC
BT2423_245	CGTGGGTCCTTTGTTGCTGC
BT2423_263	AGCCAGATATTCGGGATTCG
BT2423_312	TCAGATAGGGATGATGTACA
BT2423_325	ACATCTTTACGGCTCAGATA
BT2423_374	AATATTAGGGTCGAGACCGG
BT2423_388	GCACATTGCGGAGTAATATT
BT1883_162	CGCCCCAAAAATGCTTGATA
BT1883_339	GTGCACCTTCCCACCATAAC
BT1883_361	CTGCCCGCAAAATTGAATTT
BT1883_394	TCTACAAACACATTCCACCA
BT1883_547	CAGGTAATGCCACCAAACCA
BT1883_613	CGGGCAGCAATAAGGGCAGC
BT1883_671	ATAAGCCTGTTTGGGTTTTC
BT1883_744	CATACACTGCCCCCGTCTGA
BT1883_1017	AATTGGCACTATCCAGTGCA
BT1883_1141	CCCACACTCTCATCATCAGC
BT1882_45	GTTTAATTCCCTCGGTGAGG
BT1882_114	GTTTCTCCGAAGGGTAGGAG
BT1882_183	GTTTCAGAGGGACATAAGTC
BT1882_266	GAGCGATACGGTGATCTGCC
BT1882_354	TAATGTCAACATGATACTGT
BT1882_462	CAGTGTCTTTGGCTCCGTTG
BT1882_537	GTACTGTTTTCTCACGTTCC
BT1882_618	TACGGGCTTCCGGTTTCAAC
BT1882_701	TAATTCGGACGACAGACCAT
BT1882_778	ACAGCCGTCTGATAGTCAAT
BT1881_83	GTCTGCCAAACTGCCAAGTC
BT1881_154	TGACCTTCGACAGTAGACAC
BT1881_279	GCTCACGCATTACACGTACA
BT1881_402	TGCCACGAAGCGGATGTTCG
BT1881_433	TCCGGGAAGCGTGGACCATA
BT1881_450	CATATGCTTCGCTCATATCC
BT1881_629	GGCTACGATCACTTCGGGAA
BT1881_654	CGAATACCTTGATTCCGCAG
BT1881_766	CGCATGATAGTGGTCATTTT
BT1881_776	GATAAGTTCACGCATGATAG
BT1880_39	CCCCGTAAATCCATGAGACA
BT1880_40	GCCCCGTAAATCCATGAGAC
BT1880_102	CACCAAAACTCTTTGACCGG
BT1880_277	ATGCTGCGTGCAGTACTTTG
BT1880_369	ATAGTAATTGTTCTATGCCA
BT1880_438	CCGGCTTGACGTAACGGTGC
BT1880_517	GACTCGCGCAGACGACCTGC
BT1880_742	GTATTCGTTAAAGCACTCAG
BT1880_861	CCCGATGACTGAAATGATGA
BT1880_966	TCAATACCGGATGATGAATC
BT1887_204	CGCTCACTGAAATAACCTTC
BT1887_235	TATGACGGTTTTTCAGCGCG
BT1887_250	CCACGGTTACCACCGTATGA
BT1887_267	AATTGTTATAACCACCTCCA
BT1346_474	TTTTACGTATCTGTTCTACT
BT1346_562	TGCGCTAATTCTCTTTTATC
BT1885_244	TGCAATGCGAGTTCGCGGGT
BT1885_249	TGATTTGCAATGCGAGTTCG
BT1885_346	TTATGCAGCATATCCACTTG
BT1885_568	GTCAGAGCAATAATCGTATC
BT1885_610	GGTGTAACATAAATCTTCAC
BT1885_854	CGACTTGAAGTTACCCAATG
BT1885_914	TTCATTAATATCAATTCCCC
BT1885_974	GATTCGGTGTACATATGTCT
BT1884_163	TTTTTAATGTTTTCAGCCGG
BT1884_198	TTGCAATGATTATCTCATCC
BT1884_244	ACTCTCCCTCTCAATATAAC
BT1884_245	AACTCTCCCTCTCAATATAA
BT3001_21	CCTCGCCAAGTTTTATCTGT
BT3001_158	GGACAAAGGATTGATGTTTC
BT3001_330	ACACAATTCCCCGATTGTCA
BT3001_566	AGAACAGACGGTATCTAAAG
BT3001_647	GGCCACTGTGATTTTACCAT
BT3001_843	CCTGTATATGACGCAAGTTC
BT3001_1014	GTCCATTAGGGAGAATTCCG
BT3001_1148	GACATTCACGTCCTCCGACA
BT3001_1467	ATGTCTGAATATTCTTACTA
BT3001_1529	GGCATTGGGATGCTCTGGAT
BT3000_43	ATGCCTATTTTTACAAGTCC
BT3000_110	AAACGGAATGGGAACTCCTG
BT3000_122	AAATTTACACTCAAACGGAA
BT3000_189	GAGGGTCAAAGGCTTTATGA
BT3000_200	GTTGATGCGCTGAGGGTCAA
BT3000_270	CTTCATGATGAAAAAGCTCG
BT3000_353	TTTGGCTTGTGCTTTTGTGC
BT3000_379	ATCTCATAGAAGTTGAGTGG
BT3000_556	TTGAAAAACCAGTGCGGTGT
BT3000_582	CGTAGATTTCACTTAGAGAA
BT3003_11	TCTATGAGATATGAATGCTA
BT3003_313	CAGTCACGAGTCATCCATGA
BT3003_459	ACTCATCTAATTCATTACTA
BT3003_570	TACTGTCCTGAATACATTTT
BT3003_863	CGAGTCTATCATGGCAGGAT
BT3003_916	GCTCTCAACTCAGAATATCT
BT3003_1082	AACTGCCTGTTCTAGTTGTT
BT3003_1710	CTTTCATACGAGCTAAAACT
BT3003_1826	AAGGAGATACTCCTCGGCCT
BT3003_2200	CTATAAACTTGGGGCGAGTT
BT1347_545	CACTTGAAACCCATTTTTAA
BT1347_598	CATATTGAAACCTTAGGAGA
BT1347_713	TGACCTTTTAAAACCCAAAT
BT3005_35	CGGAGTATCCACATAAGTTT
BT3005_687	AAAGTGTTGCTCGCAGAAGC
BT3005_944	AAGCAGTGAGTTTTTGGGGC
BT3005_1149	CGCTCTGGAACATCTCGGAT
BT3005_1371	ACTGGGGATGGAAGGCGATG
BT3005_1539	AGATTTTACTTAGGAATCCT
BT3005_1765	TCGGTGGCCTGGATGTATGC
BT3005_1970	TGGATGATTGTACGGTGGTT
BT3005_2291	AACCAGTGGTTCCGGTTGGT
BT3005_2535	GTGCTACTATTTCTCCTAAC
BT3004_34	GACGAACGTTGTAAGACAGA
BT3004_142	AGGCAGCGTGCCGTCATATA
BT3004_302	GTCGGGCAGTACATCGACTC
BT3004_439	TTGTAAAGCCCTACCTCCTT
BT3004_617	CAAATAATAGTCACATTTCA
BT3004_768	TGGTCGATTGCATCGTCGGA
BT3004_941	AGTGGGGTTGAACTGCTGGT
BT3004_1104	TCATACGCGGATTGAGGCTC
BT3004_1190	GCTCCCAGCGACACGTGCTT
BT3004_1307	GACTGCTAAAATATGTTTGC
BT3007_98	AGAGTCTGTGTACGTTATTT
BT3007_147	AGTCGGATGCTGTACCTTCG
BT3007_176	AATGGAGTCCGCATGAGCAA
BT3007_221	GGATTCATTTTTCTGCGAGG
BT3007_277	GAATCCATGTAAAGAGCCAT
BT3007_404	ATGAGGATGCAGATAGGCTT
BT3007_437	TGCTTCTTGTGCTTTTAAGA
BT3007_575	TCCGCCTCCACGGTTGGGAT
BT3007_612	GAATGCTGATGTCTACCGCC
BT3007_798	ACCATTCGCTGGGCAATGCA
BT3006_218	CTTGAGGGGAAAAATCACAA
BT3006_475	ATATCCCGCTTTTCTAATAC
BT3006_866	GTCCGAAGCGAAGAGGACAG
BT3006_1166	AGTAGTCAGCAAGACTTTAT
BT3006_1408	TTATAGGCACGTTGAAGAAC
BT3006_1663	TACAGTAATTGTTTGTGAAT
BT3006_1934	ATCTTTTGCTCCTATCAAGA
BT3006_2109	CAGTATATGAATGAGGGGTT
BT3006_2324	GGGAGCCAGCCATACAAGGC
BT3006_2619	GAGGTCCCCATCCGGTACGT
BT3009_197	AGCCTCACTCCACCAATTAT
BT3009_357	ATCCATAGCGATTACTGCGA
BT3009_630	GGTAAGTCTCCCATAGATCA
BT3009_872	ATTGATCACAGCAGAAGCAC
BT3009_1153	CGTGCCCCTGTTTTTGCCAA
BT3009_1484	ATTATATAAGCCCACACCTG
BT3009_1765	ACTCTATCGACAACCATCTC
BT3009_2042	AGCCAATCCGCCAGACTGCC
BT3009_2177	AACTTCCGTCATATATCTAT
BT3009_2386	AAAGCGCGCAAACTCTTTAT
BT3008_20	ATGTTCGCGGATAAAGAGCT
BT3008_21	GATGTTCGCGGATAAAGAGC
BT3008_68	CGGGTATTTCCGGGCTTGCA
BT3008_245	CAGGGAGTTACCTTTTAGAA
BT3008_387	CGTTGATATGGTTTAGGTTC
BT3008_512	ATCGGGTTCACAGTCTGAGA
BT3008_741	CTTCCTGTGCCCCCCTGGTA
BT3008_869	GGCGATGCTGCGGAAAGCTC
BT3008_965	AATGATGTGGAAAGCCCTGC
BT3008_1136	TTGTCCGTTGTTTAAGGTGC
BT2424_82	GGGTTCTTTATCATCAGTCG
BT2424_102	CCTCTACCGTATACATGATC
BT2424_320	TTGATTACCTTCCACCTTTT
BT2424_569	CAGAAAACTTTCTCCCGGTT
BT2424_821	ACGTAGTGCACGGTCCATAC
BT2424_950	GCCCGGCGCAGTGTGAAAAT
BT2424_1194	CGGCAGTTTCCACAATCTTA
BT2424_1658	TTCCACAATCTCGATCAGTT
BT2424_1766	GATAGCCACCATAAACAAGG
BT2424_1918	AGCAAAGCACTTGCACCTAT
BT4195_83	GTTGGTACTGCGAAACTCAT
BT4195_128	ACCGCTCTTTCTCAGCGCTT
BT4195_167	CGGAGCATTCCCTGCCTTAG
BT2409_8	TCCTGTCGTCAGGAGTGTGA
BT2409_232	GTCAGCTTTGATCCATACTC
BT2409_452	TTGATATGTGAAAGGTGACT
BT2409_764	TCCCTTGTTGACGCCTTCCT
BT2409_1042	GTCCATTCCCACTTACGGTT
BT2409_1316	CAGACGAAGACCTACAGTGA
BT2409_1496	TTCGTATTGTAAGGCAAACT
BT2409_1715	GGTGGTTGCATCTTTTACTT
BT2409_1937	ACTTAGTTCGTTGGTCAGGC
BT2409_2177	TTCCGTCCAGTAGATGCGTC
rplBBT2724_23	ATGTCTTTGCCCCGGTGTTG
rplBBT2724_85	CCATATACAAGAGACTTTTC
rplBBT2724_223	TCAATTGTCTTAACCACTGC
rplBBT2724_253	GCGATACGAGCCGAACGATT
rplBBT2724_319	GCACCAACTTGCAATCCATT
rplBBT2724_320	CGCACCAACTTGCAATCCAT
rplBBT2724_660	CCGGGTTCATTACAACACCA
rplBBT2724_679	CCACCCATCGGGTGATCAAC
rplBBT2724_719	ACGAGATCTTGGATGTCCTC
rplBBT2724_730	TACAATCCCTTACGAGATCT
rpsDBT2702_276	GGAATACTACGTTGTCAAGA
rpsDBT2702_297	GTGTAGGAGCAATACCCAAA
rpsDBT2702_403	CGAACACCAATCAATTGTCC
BT4198_97	AACGTATTGAAATGAGGCTT
BT4198_156	TCCCAAAAGTATGATGAGCC
BT4133_127	TTTATATTGCTAGGCAATCC
BT4133_193	CATAGGAGATCGTCATCTTT
BT4133_268	ACTGTAAGTTTGTTTACATA
BT4133_397	GAATTATAAATAAATTCGAC
BT4133_573	TTGGTTCTGCAGCCAAATTA
BT4133_718	GACATTGCTTCACAATCACC
BT4133_860	CATTTTAAAACGACTGACTT
BT4133_1024	TTTGTCCATCCTTCGAACGT
BT4133_1147	CGGAAATTGGGTGCATCTAG
BT4133_1235	CCCGATAGGTTGCCCCCAAA
BT4434_64	CCTAGTTTTGTCCATTCTGA
BT4434_94	AGTTTCGTTGAACTTTCCAC
BT4434_321	AAACCACAGAACGTTCGATC
BT4434_365	TTTCCACTTCTTACCTTCGG
BT4199_184	TCAAACACTTGTTCAATCTG
BT4199_329	CAGAAATCCCAAATTGCCAA
BT4199_330	ACAGAAATCCCAAATTGCCA
BT4199_591	TCTCCGCCAATAATAGGTCC
BT4199_597	GGCAAATCTCCGCCAATAAT
BT4199_883	ACAGCTGTAATAGCTGCCAA
BT4199_1071	ACCATCCTGCATATCCCACA
BT4199_1189	GCCAAGTCACTTTCTGTCCA
BT4199_1437	GAGATAAGCTCTTCAACTGC
BT4199_1535	CAACACCCAAATGCCTTTCT
BT1348_193	GCTAAATGTATTACTACCTC
BT1348_781	ACTGCATACATAATATCGTA
BT3425_443	AACTATTATAACACATAGCC
BT3425_662	GTTGTCTTTTATCATTAGCG
BT3425_1127	TGTGGTATAGAGTATATGTC
BT3425_1158	TTAATGAAAATTTAGCCGTG
BT3425_1546	ATCCATTCTACTTTAGAAGA
BT1349_34	GAAACACGAATCTGTTTTAA
BT1349_382	TCAGATTCTGTCGGATCATG
BT4263_105	TGTAAGCCAAGTAGTCTACC
BT4263_106	ATGTAAGCCAAGTAGTCTAC
BT4263_385	TTTACACCGCAAACGAACAT
BT4263_754	CAGATTTCAGCGTAAGTAGC
BT3846_132	TACCATTACCGTCCGCATGC
BT3846_227	AGCCGAAGTTGTGTCGAGTC
BT3846_413	CTGTAAATGCCGGGATGTAA
BT3846_422	CTGTTCCTCCTGTAAATGCC
BT3846_673	TCACTAACGACTTCATATGC
BT3846_1063	CCCACCCGGTCGTTAACAGC
BT3846_1122	TGTATCGGGGATGCTCCCAT
BT3846_1137	GCAACACTACTCCTTTGTAT
BT3846_1354	GTAAAAGGATAAGACACTAC
BT3846_1512	TAACTGTTTTTAAAACCTCT
BT3905_66	CGCGGCAACTATCTAGGCTT
BT3905_72	CTAATGCGCGGCAACTATCT
BT3905_180	CCGTAGCCGAGAAACTGGGC
BT3905_323	CGGTCTCAACTCCGGGTGTG
BT3905_475	ATTTTGCCGCCCATGTATAA
BT3905_713	CACACGCACGGACAAACCGT
BT3905_835	TTTTCGTCTGCCAACGTGAT
BT3905_989	CGCAATGGACGGAAGATGTT
BT3905_1151	TGCGATTCGTGCTTCTGCCT
BT3905_1313	GACCCCTTCTTTGAAGCCTA
BT3982_129	CAGTACCGGCATAGCCTCTG
BT3982_260	AATTGTAAAAGCCGGGTGAC
BT3982_297	CATTAGAAAACGACTGCTGC
BT3982_467	CAAAAGACGGCACCCCTGAC
BT3982_755	ATGATCATAACAACTAGTGA
BT3982_1042	AGTTCAAAATCATTCTGGTC
BT3982_1070	AAGAGTATCCAGCAGCAAAT
BT3649_168	GTCCGTCCACATACAGGGAA
BT3649_222	TAAATGTTTCGAGCTCTTTC
BT3649_307	CCACCTTTATAGTAACGGGA
BT3649_376	GCCATCTCTATTTTATCGTC
BT3649_518	AAGTGAGTACCACGTACTTT
BT3649_721	AGCAAACGGCTGGAATTCAT
BT3649_834	GTTCGTCCGTCAAAGTCAGC
BT3649_994	ATAGATGAACCGCTGATAGT
BT3649_1080	CACCATTAAAGCCCGTAACG
BT3649_1217	TGCAACCAACGAGTTCCACA
BT3648_26	TCCGAGTAGAGCTATACCTC
BT3648_83	TTCGCCGCCCAATGCACCCG
BT3648_255	TGTTCACTGCACCATCCATC
BT3648_483	TCAAACTGACTTCCTCCCAC
BT3648_719	GAATCCTCTGCGGTAAGCAC
BT3648_776	AGTCTGGTCTACCGCTTCGC
BT3648_1003	TTCACCGAACCCCGATTGAA
BT3648_1177	ATATATGTAGCACGCATACG
BT3648_1295	CACAAAGAATGTAAAGTCTC
BT3648_1475	CATACCGCAAGTCACCGGAC
BT3139_63	GTTCAAAATTGTCAACCATT
BT3139_89	CATGGGGCGGTAGTTCATCA
BT3139_105	ACCGCTCACCGCCAAGCATG
BT3139_106	AACCGCTCACCGCCAAGCAT
BT3139_107	GAACCGCTCACCGCCAAGCA
BT3139_152	TCTTCGGCTCAGTTGCTGCC
BT3139_168	GGTAGTCCTGCAGGGTTCTT
BT3139_176	GTTGTTTCGGTAGTCCTGCA
BT3139_177	CGTTGTTTCGGTAGTCCTGC
BT3139_240	TCTTCTGAATGTCGGACTCG
BT3135_151	CCCTCCAATCGGCTGGCACG
BT3135_296	TGTCTTGACGCTGCCCTGCA
BT3135_335	ACTGATATGCTCGTCCACGA
BT3135_551	GAGCGACACATAGATGGTGA
BT3135_667	TCAGACATGCTGAGAGCCTT
BT3135_803	CTTGACATTGGCTTTCGTGA
BT3135_884	CTCGGGCAGGAGTTTCACCC
BT3135_950	CGTGCTCAGCAATGGGAAAA
BT3135_1061	AGCCTCCAGCGTAATGAGGC
BT3135_1205	TGCGAGAACGAAGTCCTTCT
ansBBT2757_24	ATAGTAGTGTTACTACTACC
ansBBT2757_84	TTCCTCCGGTAGCAAGGATG
ansBBT2757_218	GATTCTCACAATCTGTTCGC
ansBBT2757_281	CAATAACTCGTTGATTTTCT
ansBBT2757_427	TCGGCACTTAATGCTGTAGA
ansBBT2757_591	ATGCGCCGGAGTTGGGAGCC
ansBBT2757_671	GACATCAAATACGGATTGGG
ansBBT2757_713	GCTGTATACGATGCCGACTT
ansBBT2757_858	CGACTACAATGCCTTTTCTG
ansBBT2757_956	TTGTGGATTCAATTCTTGAG
BT3137_49	GTCATCCATACAGTATCGGT
BT3137_53	CATGGTCATCCATACAGTAT
BT3137_86	GCCGAACACATTATACATGT
BT3137_242	CTCAATGCTGTTAATACGGA
BT3137_314	GCAGACCAACTTCGGGCGGT
BT3137_322	GACCACAGGCAGACCAACTT
BT3136_152	GTTCCGTACCTCTCCCTTCT
BT3136_260	CACAGCCTTCAGCATTTCCA
BT3136_489	TGCGTCCCTGGTCTCGTTTC
BT3136_595	TCATACCCTATCTTGGCTAT
BT3136_680	CGTTCGCTCATCAGCCATCG
BT3136_731	ATAGGATAAGGAGGTGAGCG
BT3136_797	GCGGATGAACTTCCTACCCT
BT3136_856	TTCTCGGCTATCGGATGGAG
BT3136_916	TTCTCACCCAGTGGAAAAAC
BT3136_965	TATGCCAAGCACCATTCCAA
BT3131_98	AGCTACTTGATAGATAAGGC
BT3131_102	TGTCAGCTACTTGATAGATA
BT3131_241	TTATGACGTATGTGAATAGC
BT3131_454	GCATACTTGCAAAGTATCAC
BT3131_775	AGGCTGTATTCGGAGTCGTA
BT3131_1064	CCCCTGATGGTCACTGCTAC
BT3131_1306	AATACATGATCCTGTACTTT
BT3131_1623	AGATCTGCGAATAGCCCCAT
BT3131_1830	GGCGATACAAATCACCTTCA
BT3131_2072	GACGTTCATTAGATATTCTC
BT3130_85	ATGGCCCCCGTTCCAATAAA
BT3130_104	ACCCGAAAGTCCCCCATCGA
BT3130_261	CCGAGGCTCCTGTCCCACTC
BT3130_543	CTGCATGATCATTCAGAATG
BT3130_820	TAGCGGTCGAAATCCCAGTG
BT3130_1065	TGTAGAGAGGATGAGAAGCG
BT3130_1219	AGGATGGCATCAGTGATCAC
BT3130_1467	GGTAATATTCGGAGCGTTTG
BT3130_1712	CTGCTCACTCTTATAGGTAG
BT3130_1999	AAAGTACACTCATCCAAAAG
BT3133_26	CTTGTCTCCACTGGCACAGT
BT3133_59	GTAAGTTATATTCCATACAT
BT3133_149	CTCCTTCCCTTCCCATTGAT
BT3133_365	ATTAACAGGAGCCATTCTGC
BT3133_481	ACCAATGTATCGAAACCAAG
BT3133_931	CCGATATAGACAGTCTGATC
BT3133_1177	GCTTCCACTGCCGGATGCGT
BT3133_1405	CGTGACTGCGCATACTGGGC
BT3133_1774	GCACAATGGAAACGACCATC
BT3133_1939	AGTAATTGCACGTCTTTGGA
BT3132_44	TGTGACCTTCGCTTGCGCAA
BT3132_723	GCCACTCGTCCATTTCCCGA
BT3132_844	CCGCGAGTTTCCCAATAAGC
BT3132_1079	GCCATAATCTATGGCACGGA
BT3132_1193	TGCACCGGTCATCGATACTC
BT3132_1304	AGCGCCCTTGATAGGGAAGA
BT3132_1487	ATCACGGAGAGCCGCCCATT
BT3132_1677	GTCCCGAAATGCGGTATCCA
BT3132_1792	CCCCGGATAATAGCCTGTGC
BT3132_1919	TCTGGTGCGGAACGGGGGTA
BT2917_367	ACATCACCATATACAGTACA
BT2917_550	TCTATCTTAATCTGCGTCTC
BT2917_551	ATCTATCTTAATCTGCGTCT
BT3444_93	GTATGCCTTCCCGGTACATG
BT3444_228	CGTCGCGTGCCCGTTCGGGA
BT3444_344	GGCGATGACAGGGGCGGCTC
BT3444_476	CAGCAGGGCATCTACGTGCT
BT3444_602	ACCACGCATGGTGATAATCT
BT3444_714	CATCGATAGCTTTGGTGACA
BT3444_905	GGTGTCCAGAGAGTTGTCTA
BT3444_1026	TCTCTTCTTCAAGCTGCAAC
BT3444_1148	GTCGTCGTTGTCCAAATCTT
BT3444_1195	GTTTTATCGCGCGTGTAAGT
BT4201_149	AGCAGTAGTCACCTCTATAA
BT4201_241	TGTGCAACCGACACCTCCGC
BT4201_339	GGGATAAAGAGTAAAGATTA
BT4201_548	ATCAGCTACCAACAAATCGA
BT4201_597	GTTTCAGCAGCCATATACCG
BT4201_598	TGTTTCAGCAGCCATATACC
BT4201_878	CTCAACTCTTTCGGAGATTT
BT4201_1199	CGTAGATATCCCCCCAATAT
BT4201_2141	AGACACCGATCTTATATTTT
BT4201_2410	TTCAAAACTACTTTAAGCAT
BT4206_129	CGATAGTTGGTTGTCCTTCC
BT4206_224	GGCTGCCATACCATGCTCTA
BT4206_501	CAAGTGTTGCAAACTGATTC
BT4206_602	ACCACCTTTAATGAGGCCGG
BT4206_748	CACTCGTTCGGCCAAACCAG
BT4206_848	GTTGATGGTGTGACCGGGGC
BT4206_925	TCGCGGTTACAGTCGTATGT
BT4206_1002	CAATTACCTTGTCTACCAAT
BT4206_1095	CCGGCATCACTGGTTCCTGT
BT4206_1246	CGGAAAAGCAGTGTATCTCC
BT3484_131	TGCACGTGCCAACCACTGTT
BT3484_251	TCCACCTTTGGATGCGTCTA
BT3484_490	TTTTCCGGAACTAGAGGTAT
BT3484_553	CAAACATCATAAGAACTGCG
BT3484_680	ATACAATAGAGCTAATGCAC
BT3484_881	CGGAAAAGCACCTGTATTCA
BT3484_1095	CTTTAGCAACGGAAGGCAGT
BT3484_1252	GCGTTTGAAGTATAGCCGAC
BT3484_1723	TATATAGGAGTATCATAATC
BT3484_1917	TAGATATGGGTACCGGTGTA
susDBT3701_35	AGAGAGAACTGCGATCAGTG
susDBT3701_173	GCCGTCGATACCCTTTTGTC
susDBT3701_344	AACCCACTCTGTGCGCTGGC
susDBT3701_483	AGTCGAGGAAGTACCAATAA
susDBT3701_678	CGTTCAGGTACAAACGTGCG
susDBT3701_749	TGCTGAGCCAATCACTTTGC
susDBT3701_934	CCGTTCGTTGTTCCCATACG
susDBT3701_1052	CTCATCTGTATCTAAGCCTT
susDBT3701_1214	TTTTACAATCGACAAGCCAT
susDBT3701_1367	AAGTTCATTGATGTCTCCTG
BT4205_196	CCACGAAACTTGAGGTCCTG
BT4205_204	ATTCTTCTCCACGAAACTTG
BT4205_279	GCCCTTTAGCTGCCGTACCA
BT4205_392	GATTTCACCTGCCATCTTGG
BT4205_522	GTCCTGCAATGATATAAGGA
BT4205_738	TAATACCACGTTCTGAATTA
BT1493_132	CTCTTCCTCCAAGGGAAGCG
BT1493_239	CGGATGTTTATGAATGTATC
BT4575_36	GCGCATGGAGCAGGTCGCAA
BT4575_108	GGAGGGTCTGTTCAATCTTC
BT4575_321	AGATGACGCCCAGACCTTGT
BT4575_363	CTGCCGTGATTTGCAAGGTG
BT4575_368	ACGTCCTGCCGTGATTTGCA
BT4575_394	AGTCCCTCGTTGAACCATAT
BT4575_600	AAGTGACGAGTGCATGAGAG
BT4575_728	TTCAAATTGTTTGAACCCTC
BT3624_70	AGGCTCTCTTTTTCATCCTC
BT3624_158	ATTCAAGTGTACGCCTTCTT
BT3624_221	GGTGCTTCTTACAGAAGAAG
BT3624_284	ATAGAAACGGGCGTAATTAT
BT3624_618	GGAAAGTGAAACCGTCACAG
BT3624_712	TCCGGTGTGTCAGGCTTGTC
BT3624_748	AACATATTTCTCACATTGTC
BT3624_835	ACAGTGATATCCTGATCAGC
BT3624_908	ATCTTCCTGTTTGAGTATTG
BT3624_1048	CCTCCGTCGTTGCTCAGTTG
BT3907_255	TAAGCAACTCTCCCACTTCA
BT3907_396	CATACCTGTAGGGATTATTC
BT3907_487	TTGCCGGATTCTCCCCATAC
BT3907_593	CTTCAGTTCGGTCTGCAATA
BT3907_710	TTTGACATTACTGCTCCGGT
BT3907_825	TATCATACGACCATCCCAAA
BT3907_955	AACTCACTCCAGAAACTTAA
BT3907_1062	AACCGGAGTCGCTGAAATTC
BT3907_1150	ATTTCCTCCCGTTGGGAGGA
BT3907_1266	AATTATTCCGAAGCATCCGC
BT2198_68	ACGAACCAAACGGGCATAGT
BT2198_243	CTATAGAAAGTTGTGAACGA
BT2198_384	CCGGTAAGCTATCAATTGCA
BT2199_151	CCCCAAGGTACCGCCACAGC
BT2199_320	GTGACTCATTTTCAGTTCTC
BT2199_447	AGACCTCGAATACAGCTCCG
BT2199_635	GTAAGTACCGTATTCTATGA
BT2199_852	GATAGTTATTCCACTGTTCA
BT2199_1498	TAATAGAGATTGCGGTAATT
BT2199_1698	CCACAAACATAGAGTCGAGT
BT2199_1862	GAGATGGTACTGTGTTTTCC
BT2199_2062	ACGACGAAGTTTTTCCCTTC
BT2199_2240	ATATGGGAAGTCTGCCGGTT
BT4562_26	GTTGACGCCTATGCTGACTT
BT4562_71	TCCTCCCATACCAAACTCGA
BT4562_257	AATCGGATCGTCAACCGGCA
BT4562_262	CCCCAAATCGGATCGTCAAC
BT4562_467	CCAAGGGTTGGCGTATTCAT
BT4562_483	CGTAGCCGGGCACATACCAA
BT4562_484	CCGTAGCCGGGCACATACCA
BT4562_496	GATTTAAATTTTCCGTAGCC
BT4562_497	TGATTTAAATTTTCCGTAGC
BT4562_542	AAGAGGTAATTTGTAAATGA
BT2194_158	GGAACGGGTCACATAGTCAC
BT2194_319	GCAGAAGAACTCTCCCCGGC
BT2194_499	CATGCACTGCGGTCGGCCAA
BT2194_510	CTACTACCTGCCATGCACTG
BT2194_643	ACGATATGATGTGGTGGCTG
BT2194_758	CCACTTCGAGCCATCCAGAC
BT2194_804	CCTCTTTTGCCCCCGCAGGA
BT2194_836	CTGCTTAAATCCCGGAAAAT
BT2194_844	TAACGTGCCTGCTTAAATCC
BT2194_887	TGCCCATTTGCCACTATACA
BT2195_62	TATTTCAAGCCAGTCTTCAC
BT2195_284	CCAGGGGCCGGGTATCCAGC
BT2195_453	AGTGATAGAACCAGGCACGC
BT2195_622	TCGGAACCGCTACGGCGCGG
BT2195_724	CAGCGTTTCTTGTCTTTGCC
BT2195_819	TGTTGGTAGCTTCTGTCCAA
BT2195_992	ATCAGTGATAGGCAATCCGT
BT2195_1080	GCCACATAGATCCATCATAC
BT2195_1622	ATAATACATACGTGGCAGGA
BT2195_1686	CTTCACCACCATTTTGCTCG
BT2196_62	CACAACTGCTGTCTGTGCCT
BT2196_63	TCACAACTGCTGTCTGTGCC
BT2196_457	ACCGCTAATACCGAATTGGA
BT2196_817	TCGATACGTGAAAAGTCACG
BT2196_1311	TAGCCAGCAGATTAAAACGC
BT2196_1598	GATGCTTAACCCTTGAATGA
BT2196_2031	CGGAAACTTCCGCCATATAA
BT2196_2473	CCCGCATTGACCTGTGACAA
BT2196_2963	AGTCTCACCCAATGAGATAC
BT2196_3286	CCATTAGCGGATTTGGCTTC
BT2197_266	CCACGTCAGAGCAATCATAG
BT2197_296	CGAGCCAACAAACATATACC
BT2197_503	CGTCTGCACTGTAAAAGGAC
BT2197_504	GCGTCTGCACTGTAAAAGGA
BT2197_508	TTCTGCGTCTGCACTGTAAA
BT2197_835	ATAATCTTACTCAACAGAGA
BT2190_41	ATCAAAGGTGATTTCTACAC
BT2190_186	CGAAACTGATTACCTCCGTT
BT2190_266	AGGCACTTTCACATCTCCGA
BT2190_370	AAGGCCTGTAACGACAGACG
BT2190_372	AGAAGGCCTGTAACGACAGA
BT2190_389	CTCCAACGAAGGATTAAAGA
BT2190_522	GCCCACCCATCGTCTGAGAA
BT2190_554	ATTGGTCAAAGTCAGCCAGC
BT2190_746	ACGGGGACCCGGTCCGCAAC
BT2190_764	CTGAATTTCATAAGCGGGAC
BT2191_56	CTGCTGCGCCACAACCGCAG
BT2191_248	ATTCATTTGAGTCAAGGGAC
BT2191_661	GAAGAGCGGGTACGCTCCCA
BT2191_864	GTATAAAAGGAGGATTGTTA
BT2191_1176	CCCGATGAATACCACTTAAA
BT2191_1456	GTCTCAGCACTCCATAACCG
BT2191_1741	GAATACATCTTCGGATCGTT
BT2191_1979	ATAACGGTCGTCTATCGCTT
BT2191_2242	TAATGATCGGCAGGCTGTCC
BT2191_2567	ACCTTCTGAAGTTAAATAGC
BT2192_52	GGTGCTTGTTGAGCTATGAC
BT2192_79	GCACTCGGAACCAACCCGCA
BT2192_101	ATTGTACCATTCAAGTTGAC
BT2192_290	GCAAAATCCGTCGGCATGCT
BT2192_384	CACAAGCATCGACAAACTCG
BT2192_507	TCATCAGTTCGCCAAGCTGG
BT2192_721	GAGTCAGTCGTCGCCCAACA
BT2192_863	CTTCACACGGCTATCCTCTT
BT2192_917	TACACTATTACGCCCCACGG
BT2192_1004	ATCAATCCCCTGTTTTAACA
BT2193_419	AATATACCCCTTGATCACTC
BT2193_569	AGACCTTACGTCCATAAGTT
BT2193_678	TCATTGTGATATAATCGCGC
BT2193_866	GGCCAGATTAGCCGCCTGAT
BT2193_981	TATTATCACCGTCACTGACG
BT2193_1105	TAGTACCAGCGTAAAGCAGC
BT2193_1212	ACTTAGCCAGATAATCGTCC
BT2193_1333	TAGAAAATCGCATCGATATT
BT2193_1411	ACGCTTCTCTGCTCAATCAC
BT2193_1503	CACTATGCGGATTGGCAGAG
BT1861_143	AAAATCTCCCGGGCTGGAGA
BT1861_149	AGAATTAAAATCTCCCGGGC
BT1861_272	TGTATGGATACGTTTATGCT
BT1861_488	ATCCGGTATATTCACCACTG
BT1861_799	CTGGATACCATACGGCTGGT
BT1861_835	ATTGCTTTATTCGGCTGGAC
BT1861_878	CTGATGGATACCCGATGAAT
BT1861_987	TCAATGCCGCACGTCCGCTA
BT1861_1017	GGTTAACTCCCAACAACGAC
BT1861_1448	AATATAAGCTTCTACCGATG
BT1860_32	TTCCACCGTAGTCACCACGT
BT1860_61	CGATCAATATAAAGTTGTGT
BT1860_226	TCCACCTGAGTCTTGGAGAT
BT1860_355	CCGCAAACAATCGTCATGCC
BT1860_587	TGCATATTCCACGAAGTAAC
BT1860_745	TGATCCCATGCTTCCCCCTG
BT1860_872	TCCCATTCCCATGCCCGGAT
BT1860_1044	ATGCGCGGAAGTCCTCAATA
BT1860_1207	GCAAGGCATGCTGAACATCC
BT1860_1373	TTACATCAGCTCACGCGGGT
BT1862_162	TAGCACAAGAGTCTTTCGCC
BT2356_428	TTCGTCCATTAAATGGCTTA
BT2356_435	GATTAACTTCGTCCATTAAA
BT2356_682	ATAGTAGTCTCATTATCGGG
BT2357_152	TCCACAGGTCAAGAACCAAA
BT2357_232	TAACCTAAAAATACGGGTGC
BT2354_97	GCCTTTAAACCTACAATGTA
BT2354_208	GCAAATAGCCTAACTTGTTT
BT2354_348	ACAAGACCAAAGCACTTCTT
BT2354_910	TCTCTAGTCAAAGTTGACCA
BT2354_1114	GGAATATTTAATATTGGGAA
BT2354_1165	ATCTCTATAGGCTTAAGTTC
BT2354_1516	AAAGCTGCTTGAGACATAGA
BT1494_52	CCTGCATGCTGGCACATTTC
BT1494_95	CTCTTTCGGGTGGTAAACAT
BT1494_105	CCCACGGCCTCTCTTTCGGG
BT1494_108	GTACCCACGGCCTCTCTTTC
BT1494_109	TGTACCCACGGCCTCTCTTT
BT1494_121	GCATTCTCGATTTGTACCCA
BT1494_181	CTGTAACTTAATGCTCCCGA
BT3229_59	ATTGATAATCGCCCTGCCGT
BT3229_60	AATTGATAATCGCCCTGCCG
BT3229_418	TGCCAAATCCAGGGTTGAGC
BT3228_8	GACGGACACCCGGTGAGCAC
BT3228_9	AGACGGACACCCGGTGAGCA
BT3228_41	CTTCCTCACAAGACTTTTCA
BT3228_88	CACACCCGGTAAAAATAGAT
BT3228_120	ACCGACAAGACGGAGGGGTA
BT3228_149	GACCGCATAGGCCGAACAAG
BT3228_193	GCCAGATAGAGTCCTTTGAC
BT3228_219	GATGACACCTGAGAATGCGC
BT3228_241	TCATAACCGGAACCACCCCA
BT3228_254	TTAAGGCACAGGATCATAAC
BT4565_33	AGAGAACCGCATGAGAGAAT
BT4565_156	TCATCAGTTCGTCCCATAAC
BT4565_263	ATCCCATGACAGGAGTTGCA
BT4565_273	CCCAGAATACATCCCATGAC
BT4565_346	TGGGCCGGGGTATTGTTTTC
BT3486_211	CAACGGGAGGGTGAACTAAC
BT3486_223	GTTGTTAATCCACAACGGGA
BT3486_434	CCCATAGTTCTTGATAGAAG
BT3486_499	CACTTAGAAGCTGTTATCGC
BT3486_637	CATGGTGTATGCATATCATC
BT3486_869	TCCTTCGTAAAGGCTATTCT
BT3486_922	CGACCGGGTTTAATCTTCTT
BT3486_998	CTCAGTTTTAATCCCGGCCA
BT3486_1135	CTTCTATCGTAAGGATTGCC
BT3486_1173	ACAGCTTCCACTTGCCGCTA
BT3221_121	AGATTAAGGGGGGTAGATAT
BT3221_132	CTTCGTAGTAAAGATTAAGG
BT3221_133	CCTTCGTAGTAAAGATTAAG
BT3221_237	CTTGAATACTTGTAAGGTCT
BT3220_67	CGCAGTATTGTGTTGGGGTA
BT3220_73	TCCACCCGCAGTATTGTGTT
BT3220_131	CTCACTCAGAGAGTCTAAAA
BT3220_195	CACGTGCCTCTGTTAACAGC
BT3220_1352	TGATGTTTCGATAGCTTGAT
BT3220_1526	ATGCAGTATGAATAACTTGT
BT3220_1549	AGTTCCATCTTGGTAATAGA
BT3220_1559	ACAAATACGTAGTTCCATCT
BT3220_1702	ATGAAGTCATCTAGGTTTGC
BT3223_76	CCTAAAGAGCCTCCTAAAAC
BT3223_430	TAACTAACTCTTGCCACAAT
BT3222_714	GAGCAAACTCAAAACCACGA
BT3222_760	CCATCTTTATTTACATACAC
BT3222_827	TAACTTACGTCCAAAAACTT
BT3225_40	GTACGGGGAGAGTAGGAGAT
BT3225_110	CTTTCCACGAGCCAGAGCGA
BT3225_209	TACGAGTAGATAGCGCACAT
BT3225_308	TAGCAGGAGAGGGGAGACCT
BT3225_319	TAAATCCCCAATAGCAGGAG
BT3225_519	CGATTATCACTAAATTGGTC
BT3225_661	CCCTGATAGAGTAGCAGACA
BT3224_17	GGATGCGCTGTATACGCATA
BT3224_38	TACGGGGGCTATCTTAGTGC
BT3224_74	AAGCAGGCGGCCGAGTTTTT
BT3224_90	GGATATGTTGTTTGGCAAGC
BT3224_158	GCCATTCTTCAGAACTGCGT
BT3224_204	AGTTCTGTTCGACCATGAAG
BT3226_186	GTATGTTATTCTTGTCGAGC
BT3226_365	CTGCGCGGTAGTCGACCCGA
BT3226_380	GGCGTCGCGTACAGCCTGCG
BT3226_401	TTCAAGGTCCAAACGGAGTC
BT3226_408	TCGGTGCTTCAAGGTCCAAA
BT3226_417	CCTGCACAGTCGGTGCTTCA
BT3226_442	TCAAGCGCAGCCGTCATTGA
BT2555_54	GTAAGTTGTATTTTTCTATC
BT2995_20	GGCATTTGAGCCATGCGAAA
BT2995_158	TCTGCCTCTCTTCCTCTCGT
BT2995_296	GGTCTTTTTAGACAGGTCTA
BT2995_372	CACTCTTGGCATCTCGATGT
BT2995_464	AGCCATTACAGCCCTCATGC
BT2995_787	TGGTTGATTTTACCCTCCTG
BT2995_877	TAGTGCTTCATTACAGGTTG
BT2995_966	CCTCCAAAGAACACTCCTGA
BT2995_1064	GCTTGAAGCCGCCATGCTCG
BT2995_1155	GGTTCGCCATTCTCGCACAA
BT2996_69	CCGATTCCACGGTTATCCGA
BT2996_152	TGTAGCCTTTTCCAATGCTT
BT2996_191	AGCGGATTTAAGGGCTGCAA
BT2996_200	ACTATCAGTAGCGGATTTAA
BT2996_201	AACTATCAGTAGCGGATTTA
BT2996_224	AATCCCGGTCACGATATTGG
BT2996_239	GACAATGGCGTTGTTAATCC
BT2996_347	TTTCATCACAATCTCGTCCG
BT2996_425	GCCTTGGTTTCGGCTGAGAA
BT2996_441	AATCGGAAACCCAAAAGCCT
BT2038_42	TTTTACTATTGCAAGAGCCC
BT2038_87	GATTGTGTGTGACGGTCTCG
BT2038_227	GTGCTCGTCGGCGGGTTCGC
BT2038_365	AGCCACCGATTCGTCGCCTT
BT2038_503	AGCGATTCGGGCACGTTGTA
BT2038_653	ACCGATGGCCGAGTGGTTTT
BT2038_819	AACTGATTGTGCGGAGATAC
BT2038_950	ATTGTCAAATTCGAAGGTGA
BT2038_1058	GATGCCTTGCTCTTCCGTCA
BT2038_1249	TAGTGCTCATGACTGTGGGC
BT2990_4	CAATTACGTTCTTTGAAAAG
BT2990_5	ACAATTACGTTCTTTGAAAA
BT2990_347	ACTGATAAACGATTGTGACT
BT2990_519	GCATCCCATCTTTCCATTTC
BT2990_716	CTGTTTGCGCTTCGCACTTT
BT2990_867	CCATATTGAAGCCGTTGCAA
BT2990_1015	TCTAATACATATTGTAAGGG
BT2990_1155	CGTGGCAAATCTTGATGACA
BT2990_1308	TGTATATTTGAGTGATTGCA
BT2990_1409	ATTTGCCAGCTTAGCCAACA
BT2991_150	AGACATCTCCTAACCAGTTA
BT2991_336	GTGTTCCCGAACGAACCATC
BT2991_411	TCTTCATCAATGCCTCAGTC
BT2991_546	CAAGGTCGTAGAGGTTAGCG
BT2991_723	TATCAAGACTGTGCAGAACT
BT2991_902	CATAATGCACTGTTTTACCT
BT2991_957	GAACAACGAGCAGATAGGCA
BT2991_1029	GGGTAAGTTGTTCGATGGCG
BT2991_1077	TCATCTCTCCATATCGCTTT
BT2991_1148	CCACCTATCTATGATTTTCT
BT2992_135	CATCTAAGGTAAAAATGAGT
BT2992_222	TCTTATTGCCATTGACATTG
BT2992_364	TGAGTTATGAATTCCTGCAC
BT2992_515	TACATTATCAAACTTACAAC
BT2992_725	ACAACGACTCAAGAAAGCCT
BT2992_858	CTGGGATAATCCACCATCGA
BT2992_994	TTGGCCTCGATTTCCATGTC
BT2992_1123	TTCTGATAAGCCAGTCGTGT
BT2992_1275	TAGGAATCATGGACATCAAG
BT2992_1415	TTCCGGTTCACTTGGTAATG
BT2993_53	GTACTTGCTTCCTGCCAAAT
BT2993_84	GCCGGTTCAAAATCTTCATT
BT2993_119	ATACTCCGTTTGTTCCAACA
BT2993_233	CTTGTCTATCACACGTGAGA
BT2993_294	TCTGCGTGTGAATACTCGTG
BT2993_372	CGTCCTTGCGGTTTTTCATT
BT2993_556	ACAGGAGTTTCGCTTGATGT
BT2993_639	TAGGGGTGTGGAGAAGCTCA
BT2993_658	TCATAGCCTGATGTGGTTGT
BT1495_59	ACAAGAAACTCTTCGGACAT
BT1495_66	CCTGCTCACAAGAAACTCTT
BT1495_345	GTTCTACTCGCTCGTCGGAA
BT1495_350	ATAAGGTTCTACTCGCTCGT
BT1495_367	CAAGTCTCATCTCCCTGATA
BT1495_487	TGGAATACCCCTTCGCTCTG
BT1495_548	CGGACAAATACGATAACCGA
BT3915_38	TATAACTAGTTTCCATACGC
BT3915_158	GTCAAGGCTTAACGCTGTGA
BT3915_174	AAATAACACACTCATAGTCA
BT3914_147	TTCCCTTCCCCCGATAAGCC
BT3914_270	ATTTCACGGGAATCCCCAAA
BT3914_361	ACGTCCGGTTTTTGCGTTCC
BT3914_376	TCCAGACAGGGATTAACGTC
BT3914_388	GCAACACCAAAATCCAGACA
BT3914_608	TCGACTGAGCTTATAGTTGG
BT3914_611	ATTTCGACTGAGCTTATAGT
BT3914_759	CGACACTTACATTCAGATCA
BT2998_90	TATTTAAACGGAGTTGGTTA
BT2998_96	TCATCGTATTTAAACGGAGT
BT2998_210	ACATATTCTGTGTCTCATAA
BT2998_346	CTCCAATTTGAAGTTGTTTC
BT2998_450	CCAAATCTTGTGTACTATAT
BT2998_539	CATACTTGTCAATGGTTGAA
BT2998_620	CCACCTATAATCATCCCCTT
BT1517_57	GACGTACGTAATACAGCATC
BT1517_137	TCCTGCTGTGAGTGAAGAGT
BT1517_198	CACCTTGGGTGAGTGACAGG
BT1517_213	CGATCTTCACTTTGTCACCT
BT1517_303	CATTCACCTTGCGGATGCTT
BT1517_374	GTTGTTTTCGCTTCGTGTGC
BT3909_37	AGCACATTGCGGCACGAGCC
BT3909_193	GGGTAGAACACTGCATTCTG
BT3909_416	TTCCCACCAGGATTCACCAT
BT3909_637	TTGGGCATATCGTCCAGAGC
BT3909_840	GCCGCAACAGAGAGGCGATC
BT3909_1075	TCTACCAGCAGAGGCACTTT
BT3909_1401	TCAACAAAGCTGTCAGTTCC
BT3909_1697	AATGGAGAGCGCATAGTCCG
BT3909_1940	GTCCAGCAACAGGATCGAAC
BT3909_2190	CCAATAATTGACGAATCACG
BT3910_149	TCGGCTTACTTTGGGAGCCG
BT3910_233	GGTCAGATTCAGACGTTTTA
BT3910_314	CCGGCTTAACGACATCAGGG
BT3910_378	GCAACTCCTCAACCACCTTG
BT3910_472	CAATCTATCTCATTGTAACG
BT3910_561	GTTTACGCCCGTAGCCAATA
BT3910_699	CCGTATCAAAAACCACCATA
BT3910_803	CTGACAATAAGTCAGCGCAC
BT3910_979	GCATGCCCCTTGTCATAGGA
BT3910_1057	AAAGCAGCCGCCATAAGGTC
BT3286_157	CCATGCAGGAACAGGACCAG
BT3286_171	CACGCTCACCGGCTCCATGC
BT3286_265	TGAGGAACAAGTACGAAAGC
BT3286_283	TAGCTACCTGCCGGACATTG
BT3286_352	GAACTCATCTCCTGTCCTGC
BT3286_380	CAGCAATTGTTTGAGAGTCC
BT3286_422	TATCCGTTTTTTATCGACTT
BT3286_547	TTGGCAGCCGGCAAACGGTC
ubiEBT4216_28	TTCTTACCGTCTTCGTTGTA
ubiEBT4216_113	GCGGTCTATACCTAAAGATA
ubiEBT4216_177	CAACATCCATGATGTGCTGT
ubiEBT4216_221	CAGTTCGCGGCAAGCGAGGA
ubiEBT4216_344	GAGAGAAGTGCAGTCCTCCC
ubiEBT4216_414	TGTCCAGGTCTTCAAAATTG
ubiEBT4216_489	GATCCGGAGTAGTCAGTTCC
ubiEBT4216_559	GAGAGGAGTTTGCCAAGCAA
ubiEBT4216_631	CCTTTCATGACTTCCCCTTG
ubiEBT4216_690	AGATACCAAATGTCAACCGT
BT1516_56	TATCAGGCAGGCGCCCAGTA
BT1516_387	CTATGTCCATTGTTTCGTCC
BT1516_474	GTGCGTCCATGTCGCGCATG
BT1516_566	GTTCAGGTCCGTCAGGCCGG
BT1516_659	CCGCGCCAGATGGAGGGCGA
BT1516_804	CCGCTACTTCGTGCGGGTTA
BT1516_911	GCTTTTAAGGAGCCGTGCGC
BT1516_1035	TGGCGAGCAATTTAGCCTTG
BT1516_1200	TAGTGAGCCGTGCCAGTGCA
BT1516_1321	TCCGTAATTTTCGTTAGAGA
BT3295_115	GACACCTCTTCACTGCCTAT
BT3295_209	ATTCAAGTCTCTATCTAATG
BT3295_210	CATTCAAGTCTCTATCTAAT
BT3295_249	TTAGAGCAACCAGCGTGTCT
BT3295_250	TTTAGAGCAACCAGCGTGTC
BT3295_278	TTTTCTCAACTCATGGTAGT
BT3295_463	CGTTTATTGGTCACATATGA
BT3295_770	TTGGAAATTTATTGCCGGGT
BT3295_908	TCTGTACGAAGTAGGAACAT
mafBT1676_49	GACATCAGTTCTTTCCGGCG
mafBT1676_54	AACCTGACATCAGTTCTTTC
mafBT1676_106	GGATATGATTCATCCACATC
mafBT1676_131	AATCTCAGCACCAGCCAGAT
mafBT1676_268	ACCGCTCCTTCGCGACCTTC
mafBT1676_311	GAACACCTGATGTGACTTAC
mafBT1676_335	AGTGGTCGTAAGACAAACAC
mafBT1676_353	AAAGCTCTTTTGCCATTCAG
mafBT1676_423	GATATTTGTCCACATAATAC
mafBT1676_448	TACGCTCCCGCTTTATCCAT
BT3952_449	AACCACCCCGGCAATGCGTC
BT3952_791	GCGTGCATCCATGTAAGTGT
BT3952_1070	GTTCTCCAGCTTGAAGTTGC
BT3952_1392	AATCCAAGTCCTGCTTCACG
BT3952_1833	GATTGAATTCTGCGAAGTAA
BT3952_2075	TGTATAATTGGTTCCGAACA
BT3952_2265	CGATCCATCCTGCGTAGCTG
BT3952_2501	CTGACTGGTAAAGAGCCCAT
BT3952_2801	ACTCCAGCGGTCGTGGATGT
BT3952_3100	ACCGAATAGCTGGATACATT
BT4331_15	ACTCTTCTTTGCCGGGTTTG
BT4331_149	TCCGATCTGGAAATGTCCTT
BT4331_248	GATTCCACAACGCATATCAT
BT4331_368	TGCGGAGTGCGCCTGCATGA
BT4331_564	GCCAGTCTACATGGAACTTC
BT4331_630	AATAATGCTCCAGCAGTGAA
BT4331_755	GTTAGTCAGATCGATTGCTT
BT4331_852	AATCGTATTGGTCGCCCATG
BT4331_1004	CTTGGTTACCACCTGAGAGC
BT4331_1149	CATAGAGTACCAGCCCTTTC
BT4030_42	AGCCATAACTTCGGTTACTC
BT4030_51	GCTCTTTAAAGCCATAACTT
BT4030_90	CAGAGGCAGGGGCTATATTG
BT4030_92	CGCAGAGGCAGGGGCTATAT
BT4030_101	GCGGATACTCGCAGAGGCAG
BT4030_103	AGGCGGATACTCGCAGAGGC
BT4030_107	TTTAAGGCGGATACTCGCAG
BT4030_176	ACGGTTGCTGAGGTGGTAGT
BT4030_206	AATAAGGTCTCTCTGTTTAG
BT4030_208	GTAATAAGGTCTCTCTGTTT
rplTBT0425_4	GCAACATGATTTACTGATCT
rplTBT0425_62	TCTTGCACCAAAGTAACCTC
rplTBT0425_98	TTCCCAGGTGTTTTTTGCTA
BT3424_45	AGTGGACGGTCAATGAAATC
BT3424_108	GAAACTGTTCTGTCATACAA
BT3424_673	TCCAGCCGCACACATGCGTC
BT3424_674	ATCCAGCCGCACACATGCGT
BT3424_777	CCAACAAGTGTCCCCCCTCC
BT3424_1345	AGCAACAGGCTCGTGCGAAC
BT3424_1921	ATTTCTGACAGAAACGGCTG
BT3424_2021	CAATCTCTTATTCAGTAATT
BT3424_2392	AAAGGATCCAATATTACGCC
BT3424_2502	AATAGAAAGCTACTGGTTCT
BT4033_160	CAGCCCACCCCCTTCGGTGG
BT4033_162	TACAGCCCACCCCCTTCGGT
BT4033_166	CGGCTACAGCCCACCCCCTT
BT4033_266	AGGGGAAATCCGTGACAATC
BT4033_285	CCGCCGAAAAGTAACGAACA
BT4033_286	CCCGCCGAAAAGTAACGAAC
BT4033_390	GATTGCGCCTGCGGCGTTCC
BT4033_412	CCCGTTTTTCGTTCCTCCTG
BT2810_35	CGGAACAATTAACAAGATCG
BT2810_589	GCAGGAAAAGTGTGTTGTCT
BT2810_619	ACGTAATCGATAGTCTCCTT
BT2810_713	CACAACAATAGGGCGATGAT
BT2810_815	AACAGTGGTTTCCCACATCA
BT2810_1130	GCACAAAGCCCGGAAGGTAT
BT2810_1140	GAATTTGCCTGCACAAAGCC
BT2810_1281	TCCCCCGCATAAAGAAAGTC
BT2810_1314	AACCGATAGAATAAGCGTTC
BT2810_1398	CACAGTCCAGCATGACAATA
BT3621_218	CCAATGAAAATTGATGCCGA
BT3621_336	CTGATGAGATGACACTTGTC
BT3621_507	ACCATTTGATAAGTTGAGAG
BT3621_641	ATACATCAGCACCTCTCCAC
BT3621_761	CGGTATGTAATCTCGTTTAC
BT3621_886	TGCGTATTACAGAAAGCATC
BT3621_990	TTAACTCAGCTAGTTCCTGT
BT3621_1086	CTACTATCTTTAATCGTATC
BT3621_1165	GCTGAACTATAAAGATGGGA
BT3621_1253	TCCTACTCCGTGTCCCCAAC
BT3407_18	TGCCATTAATGCTGGCATGC
BT3407_76	ATTATCGCATGTACTTCGCC
BT3407_214	CCTTCATGACTACGGTCTTC
BT3407_259	CTTACTCCGGGGATTTCTAC
BT3407_272	GAAGTTCACCATGCTTACTC
BT3407_386	TTTATTGTCCAGTTCGACTA
BT3407_413	ACCTTCATTCACCGAACGAT
BT3407_440	GTTACGCTTCTTCTCACCAC
BT3407_540	CGCCTTCCGCTACAATACGA
BT3407_637	TAGAGTACGTGCACTATATC
BT2518_13	CCCATGATGATACTTACAAT
BT2518_97	GAAAGGGCGTTCATTTCGAA
BT2518_113	CGGCGTGCGGTGAGCAGAAA
BT2518_114	CCGGCGTGCGGTGAGCAGAA
BT2518_164	TACTTTAATGCCACGGCTAC
BT2518_212	TGCGATGACACCCGGAAGGG
BT2518_215	GGCTGCGATGACACCCGGAA
BT2518_250	TTTACAGGTACTCCGATCAC
BT2518_322	GTAGCCACAGGAATGCCCGG
BT0734_85	ACGTTTTTTACGCTGTCGGC
BT0734_89	GGCTACGTTTTTTACGCTGT
BT0734_229	GCATCATAGGCATTGTCTAC
BT0734_427	CCGCGCACCTGATAACGTGC
BT0734_621	TGTCTGTCTCCCTCCGTTCG
BT0734_811	GCACCGGTGACTGTGGCGTA
BT0734_996	TCCGTTGGTTATCTTTGCTC
BT0734_1156	CGGGATTGCATGTTGTTGTC
BT0734_1330	TGCAGGATATGTCCCGGAGC
BT0734_1517	TTTCGTGCGGCTGTAATAGG
BT3357_78	GATAAGACTCTCTGTCTTTG
BT3357_141	GGAGCGCTTGTTCGTAGATC
BT3357_183	GCGGACGTCCCTTCTCGGAG
BT3357_395	ACTGTTGTGGGAAGAGGAGC
BT3357_516	TTTTGTCCAGATCAATATAA
BT3357_566	CTGGCTCCATTCGATAAGCT
BT3357_636	GGAAAACGGGATTACTGTCA
BT3357_685	TAGCCCGTACCAGTTCCGGC
BT3357_814	GACTCTGTTTCCACTTCTGA
BT3357_874	GCTTCGGTCTCCAAAGTATC
BT3406_83	GAGTCCACGCTCAATAACAT
BT3406_168	AATGGCGATACGCTTTCAGT
BT3406_733	AACTGATTTTCATCACGCAT
BT3406_954	CGCCTGTCAATATGCAGGAA
BT3406_959	ATTATCGCCTGTCAATATGC
BT3406_1071	CTTTGCTGACAATCGTGCTG
BT3406_1103	ATAAGAGTTCTCGCTATGTC
BT3406_1277	CTGATCTTCGCTGATCTTGC
BT3406_1326	GCCCGATAGCATCCTCCGTC
BT3406_1327	AGCCCGATAGCATCCTCCGT
BT3350_47	CCCTATGACCTGCGCATAAG
BT3350_86	CCCCGAAACTTTGAACGTCT
BT3350_501	GTTGGTCCGGTGTCGTGCGC
BT3350_799	TTCTTCTTGTCTTGCTCGTC
BT3350_1073	AGCAGCCCAGAAACGTAAAG
BT3350_1433	ATAATTGCGCATGGCGAGAA
BT3350_1731	TCACCATCCAGTCTGCACGG
BT3350_2009	GCCGCCTAAAGAGCTGCTTC
BT3350_2390	TTCATAAGTAGCATTCTTCG
BT3350_2796	AAGTTACATCCAGTATCGTA
BT3353_20	TAAAACGATGATAACTTGTC
BT3353_44	TGTGCCGAACGTCAGATGTT
BT3353_272	CTTTACCCGCTCCGGATCTT
BT3353_655	TATTTCTCGATTTGGGAAGC
BT3353_1028	CCGATATGTACTGATCCATT
BT3353_1441	AGTTTCGCATTCAGTCCTTG
BT3353_1964	GAACTTCTCCGGATGTCCTT
BT3353_2371	ATCGTTTCTTCGGTAAGCGG
BT3353_2697	GAGCATACTTCCAACCCCGT
BT3353_2982	TCCTCTTGTCCTCCTGTAGT
BT3352_27	AATTGGTGAGTGTGCCGTCG
BT3352_265	AGTACCGGAACGACTTCGTT
BT3352_305	AGTCAGTATGCTTAGATGAT
BT3352_350	GTATGGATCCAACGAGTTTT
BT3352_426	CTGGGAGGGTGATGTCAGTC
BT3352_452	ATCTCCGACGATGAGGCACT
BT3352_490	ATACAAAGCTCGGATTCTAC
BT3352_550	GGAACCAACTCCAGGAAATA
BT3352_597	TATTTTCCAACAGGACGCTG
BT3352_669	CAGCAAATTTGATCATCGAC
BT2510_254	ACGGGTCATGCCTGCTTTGC
BT2510_308	GACATCTTTACCGAACTGAG
BT2510_330	TTACATTCGGACAGTATTGG
BT2510_413	AACCTGGGATGGTTTCAGAC
BT2510_500	GCAGTTTTGAATGTCGGAAG
BT2510_705	TAGAAAGATAAGCCGGGCTT
BT2510_743	GAACGGTTGTCCACCCATTG
BT2510_772	TTGGAAACATAAGTACCGGC
BT2510_833	AGTAACGCCATCTTTCGTAA
BT2510_957	AATGCCAGTCTTTGATTGCC
BT2511_101	TTCAAGATCAAGCTGAGACA
BT2511_158	CAAAAAAAGCGTGATTGTAC
BT2511_248	GTCTTTCAGGACACAGTTGC
BT2511_334	CCTTTCGGTAAGTCGATAAC
BT2512_604	TCACCCATCCGGATACTTCG
BT2512_780	TCACAATCGGAGTATAAACA
BT2512_946	ATGCCTCCGAAGTATCCTAA
BT2512_1070	CTGTACTTCAAACGTACCTT
BT2512_1170	TCACCACAGCCTTAGCAATG
BT2512_1271	CAAAACCTGAATTCCATTTA
BT2512_1566	AATGCTTCACTTTCCCATCG
BT2512_1685	ATCACTGCCTAGTCCGCCCA
BT2512_1754	CTTTATCGCTTCAGCCACTT
BT2512_1895	AATCAGTGCTACACCAACAT
BT2513_52	TTCAGGTCCTCAGGCTTAAG
BT2513_120	TCAGTGTATTTCCTTCCAAG
BT2513_314	CCAATAGTCCTGCACAAGGA
BT2513_455	CATAAATGCCGGAGTTTCTT
BT2513_578	GCGTCCGTTGCCATCTTCGA
BT2513_766	CTGCTCAAATAGTTGACGAA
BT2513_824	CTCTATGCTTTCTCCCTTGG
BT2513_1031	TTTTCTAGCCATGTTCCAAG
BT2513_1086	TAGTATATAAAATGTGTGAC
BT2513_1151	GTAGTCAACCTGAGATTTCT
BT2514_72	AATGGTCGTCTATCGTGGCA
BT2514_77	AAAATAATGGTCGTCTATCG
BT2514_90	AACGACGCTCCACAAAATAA
BT2516_35	CCGGATGAGCTTTTCGTGAT
BT2516_141	CTTTAACGACTATCGGGTAG
BT2516_212	TAGCTTGTGTCCTTTTACGA
BT2516_608	AGATTCGTGATGCAGGTTTT
BT2516_615	TGACGAAAGATTCGTGATGC
BT2517_58	ATAGGATTGGGGCCGCCCAA
BT2517_182	CGCTTCCTTGACACCCTGCG
BT2517_334	GCTGCATCTACATAATTGCC
BT2517_423	TATTCAGAAACGGCACAAAA
BT2517_515	TTCGGGAGTGTCTCCGTAGC
BT2517_644	CACGGCAACAAGCAAGCGGA
BT2517_832	TCCACCAGCTTGCGCGCTAC
BT2517_976	ATGCGGTCGGCAATAACGAC
BT2517_1124	ATTGAAAGCAGGCCATGTTC
BT2517_1285	CGGTGCTCGCCCAGGCGATT
BT4757_628	TCCTTGTGTCTATTCTTATA
BT4748_110	CGCCCCTTCGTCAATGGTAC
BT4748_234	ACGCCTGCCTTTCACTTTCA
BT4748_360	CTACCGGAGCCACTTTATTG
BT4748_467	TCGGGCCTTCTGATTGATTG
BT4748_578	GACCATGAATTTGTTATGCA
BT4748_647	TACGGCCAGTTTCGGGTCTT
BT4748_779	TTCTCCCTCTTTGGGCCATG
BT4748_855	CATGCCGTCCTACCGGTTTA
BT4748_943	TTAGCCTGCCGTGGTAAATC
BT4748_994	ATTTTTTTCAGTTCCCTTGC
rplOBT2708_68	AGTACCACCCAAACCAGAAC
rplOBT2708_166	TTAGGTACTCGACGTTGAAG
BT1519_35	ATCCTTGTCTTCGCGTGTGG
BT1519_38	GAAATCCTTGTCTTCGCGTG
BT1519_179	TCTGTTGAAACCTTTGGCGT
BT1519_185	ACTTTCTCTGTTGAAACCTT
BT1519_345	TCCGGTCGGGACTAAGGTCA
BT1519_351	TCTCATTCCGGTCGGGACTA
BT1519_358	TCTCCGTTCTCATTCCGGTC
BT2816_32	AATTGGTGCACAACACAACA
BT2816_56	TTCGCTTGTCTGTGCGGAGA
BT2816_91	CCTTCTTTATAAAGGTTGAC
BT2816_708	CGTTGTTCGGATAGGCCGAC
BT2816_1106	CGATTCACCGAAAGCGGAGT
BT2816_1452	CGCGGGCGGCTTCCATCATC
BT2816_1865	TGAACGCCCTTTTTCGTAGA
BT2816_2183	CGTAAGTGAGTCCTGTTCGC
[truncated: 34,446 more rows]

## Sheet: Bacteroides_ncRNA
sgRNAID	nucleotide sequence
BTr08_102	GAATGCCGGGTTGTCCCATT
BTr08_214	CCCGTTCGCTCGCCACTACT
BTr08_452	CTGGTTCGCTATCGGTCTCT
BTr08_697	CTGACCAAGGGTAGATCACT
BTr08_1005	GGGGACCTTAGCTGATGGTC
BTr08_1328	TGATCCGATTAGCGTTGATC
BTr08_1517	ATCAGGTTCGACTCTCATCC
BTr08_1732	CTCTGCGCCCAACTCTCGTT
BTr08_2032	TTCGTCCCATCGCGGGTAAT
BTr08_2450	CTCCGTCGATATGAGCTCTT
BTt15_44	ACAGGATTCAAACCTGTAAC
BTr01_10	CTTAACTTCTCTGTTCGGAA
BTt61_32	CCGTTGACCCTCTGCGTGCA
BTt03_30	TCGCGACCCTAACCTTGGCA
BTt47_10	TCTGCCCCATTTGGCCACTC
BTt68_27	CGACACCCGGTTTTGGAGAC
BTt37_49	CGGGACCCGGGATTGAACCG
BTt37_50	GCGGGACCCGGGATTGAACC
BTt37_51	AGCGGGACCCGGGATTGAAC
BTt35_3	GCTCTATTCACTAAGCTACG
BTt35_4	CGCTCTATTCACTAAGCTAC
BTt35_5	ACGCTCTATTCACTAAGCTA
BTt02_50	GCCGCTAGCCAGACTTGAAC
BTt09_31	GCTTGACCCACGCCTTAGAA
BTt09_32	CGCTTGACCCACGCCTTAGA
BTt65_38	GGATTCGAACCAGGAATGAC
BTt64_16	CCCCAGACGCGTACTCTACC
BTt64_17	CCCCCAGACGCGTACTCTAC
BTt45_47	TGTTACCGGGACTTGAACCC
BTt45_48	CTGTTACCGGGACTTGAACC
BTt49_56	GACCCGGGGTCGAACCGGGA
BTt49_60	CCCAGACCCGGGGTCGAACC
BTt49_61	ACCCAGACCCGGGGTCGAAC
BTt58_40	CGCACAGCCGCAATGGCCAA
BTt56_28	ACGGCACCAGATCCTAAGTC
BTt52_34	CGAACCCCTATCTAAAGTTT
BTt29_52	GTGGAAGACCGGACTCGAAC
BTt28_40	CGGATTCGAACCGCCGTACA
BTt21_25	ACGTCAGTTTAGCAAACTGG
BTt21_28	CGTACGTCAGTTTAGCAAAC
BTt22_31	ACTCGTATTACATGCGTGAG
NC_144810	GGGGTATACGGCCTTACGAT
NC_157280	GGACGTCAAGATTTAGGCCG
NC_101834	TAAAAGCCGTCTACGCCACT
NC_140267	TTTGTTACGGTTGGGCACCC
NC_107175	GGCTGTTACTAGGGCTCGAA
NC_58597	AACAACGTTCGACTTAGACG
NC_64598	TTACCACAGCTGGATCCAAG
NC_41013	GTCTTAGCGACACTTAGAGG
NC_55701	CTTTGTTAATGACATCCCCC
NC_92845	GTGAAGGACTGGGTCTGTTT
NC_152065	CATGCGAACGTGGCCCGACC
NC_96556	GCGCGTGCGTGGGTTAGCAG
NC_20030	GCTAAGTGATCTTCGACGCG
NC_10604	CCCATTCTAACTAGCGTGGT
NC_104834	GCGTCTGTTTTTAGAGGGCT
NC_42673	GGTGAAAACGCTAGCCGGCC
NC_79750	TATAGAAGCCGGTAACCACG
NC_30191	GTCACACAGTACCGTGGGTG
NC_131826	CAAGTGTCTCATTCTGCCCT
NC_123183	CACAAGATAAGCGGACCTCT
NC_55666	CTTTGTTAGTCAAGAGCGCT
NC_36433	GCATGACGACTACGGGGCTC
NC_37243	GGTGTGAGTCCGTGGCCAAG
NC_73994	TGTGCCTTGATGAGGGACCA
NC_121922	GCACGATACCGATGGCGCAT
NC_102390	CGGATGCGCGCTGCGTCTAC
NC_35602	ACACCCTCATGGGCGCGCTG
NC_67249	AGTCGTGTACAGGGCGCCTA
NC_146611	AGCGAGTCATAGGCTACTCG
NC_141234	GATATGAGTTTTAGAGGGCT
NC_91817	GCGTGCAGGGAGCGGCGAGT
NC_133723	TATACACCGTTCTCTACTCG
NC_76654	CGAGCCTCTCCACCACCCCT
NC_154373	GATATAAACTGTGTGCCCCG
NC_15089	TAACTCGAGTTGTCTACTGG
NC_131688	CAAGTGTCCCCGGGCTAGGA
NC_22968	TTGGAGGGTTGAGTCGCCAC
NC_77748	TGGTGCCTCGCGTCGAGTAA
NC_157527	GGACGTCACGAGGACCTAAT
NC_81455	AGGCCAGCGGGATGCCACTG
NC_138770	TGCTTAGGACGCCCTGGTTT
NC_56579	TAGGCGCGGCCCCTCTAAGG
NC_146370	CCGCGGTGACGCCCTGGTTT
NC_33245	TTTGCGTCCTGGGTCTGTTT
NC_102622	CTGATGCAGACCACAGTCTA
NC_100047	AGGGACTTGTGCGAGCTCGA
NC_52040	TTCGGGTCGCGCCCCCCTAG
NC_7006	AATTATTCACCGACTGTCCT
NC_133199	AATCGCGGAATGTGCCCACG
NC_88882	AACTTTAGTCTCTACTAGGC
NC_110868	AGCTCCTGGATTGGTCCTCG
NC_95970	TCGGCGCGACGCCCTGGTTT
NC_135309	CGGCGATCTGCAGAGCTCGT
NC_48476	AACGTAACCGCTGGGACCCA
NC_62745	AGCTCTACCGTCGACTAGGA
NC_13650	GTAGGACAGTTATAGACACT
NC_101678	TAAAAGCCCCTGGGGCCCCA
NC_16534	TTCGGACACAGGCGTCCCGT
NC_124529	GCCTAGCGGCGTGTCTAGCG
NC_109022	CTAACAAGGACCACAGTCTA
NC_19739	AATAAGGCCAAGGGGCTCGG
NC_120447	TGTAATCGGTGCGAGCTCGA
NC_87833	TGAGATTTCCACCCTAGGCT
NC_102525	CTGATGCAGATTTGGAGCCC
NC_24888	GTGAACCCCCCGGGCTAGGA
NC_106881	GGCTGTTAACTAGGCGTGAC
NC_131840	CAAGTGTCGCAAGCAACCCC
NC_91153	TGTAGAATCACTAGGTTCGC
NC_106110	CCGTCCAATCCAATAGACTA
NC_67749	TCTGAATCCGTGGGGCTCGT
NC_116849	ACAGTTCCACAGGGCGCCTA
NC_72622	TAAACCCTGACCACAGTCTA
NC_13936	GTAGGACAAGTCTAGTCTAA
NC_15475	TAATATCTCCTACACTCGCG
NC_33048	AAAGTATGCCCGGTCTTAGA
NC_87023	CCAAAGCGAGAGCCTCAATT
NC_77953	TGGTGCCTCACTAGGTTCGC
NC_11761	TGTCTCATGGATCCCCTAGT
NC_20031	GCTAAGTGTCGCACCTAGGG
NC_146585	AGCGAGTCACGGGGGGCCTC
NC_79711	TATAGAAGGGACCCATTAGT
NC_85964	CGCCTAATTTAGGCAACTCT
NC_9201	AGGCCTTCTCACGCTTAAGG
NC_20009	GCTAAGTGAAGTAGGTCTCC
NC_95082	TCGAGAGCCCCATGCATCCA
NC_54224	CGCTTACCTTAAGGGCCTAG
NC_6099	TTTTACTGTACTAGCAACGA
NC_5350	CGGATTCGCCGGTAACCACG
NC_58606	AACAACGTACCGACTGTCCT
NC_112422	CGGGGCTCTAAGCACGGACC
NC_99486	AATAATTTATAGCTCCGCCT
NC_87238	TAGATCATTTCGAGCGCTAG
NC_16329	TGTTTCGAGTTTAGAGTCGC
NC_107650	CGCGTGCTGTTATAGACACT
NC_83102	ATGTGCTCCAAGGTCTAGCT
NC_20793	CTATAATTGCCGCCCAACCT
NC_55864	CTTTGTTACCCCCGGTCTCG
NC_97672	AGAATAGAACCCCCCCACTA
NC_104994	GCGTCTGTTTTCATAGTCCG
NC_48906	TGTGTGCACGAAGGATGGCG
NC_94668	ACCACCTAGCGCTCCTAGCC
NC_11144	GTCACTGGCGATTACGCGCC
NC_13855	GTAGGACAGGGATGCCACTG
NC_5653	GAACACAGGTGGGGGTCTTA
NC_38804	GGCTCACATCGGGGATCTAG
NC_157607	ACCTAGTGAGGGGTCCTAGT
NC_54323	CGCTTACCGACCCAGACGCC
NC_98875	AATTGTACCTAGCACAACCA
NC_154057	GATATAAAGTTAACGCGCGC
NC_100631	CATTCACAGTGTGGTGTCCT
NC_54906	CCCAAAATCGAAGGATGGCG
NC_119595	TGATTGACGGTCAACGTCGA
NC_116826	ACAGTTCCCTGGGTCCACCT
NC_102844	CTACCCCCGCGAGTAACATT
NC_34352	GTGGAAGCTTACCCCAACCT
NC_143589	TACGTTCAGCCCGCGGTCGG
NC_87111	CCAAAGCGGGGCGCGGTTCC
NC_100269	AGGGACTTGAGCACTATCCT
NC_36400	TTGCAGAGATCGGAGCCGTC
NC_149061	AGAGCAGCGGTCGCGCGGCT
NC_71969	GGCGGCCAAGTGTCTACCCG
NC_73932	TGTGCCTTCGCGGGCGTGCA
NC_59621	AAACTGACTGGGGCCGCCTG
NC_94118	TAATTTGTGCGAACCGCCGT
NC_30622	CACAGCCCGACCACAGTCTA
NC_33562	TTTGCGTCCGAGACTCTCCG
NC_136941	TACTACCTACACAGGTCGAT
NC_108929	CTAACAAGGCGTGTCTAGCG
NC_148579	TTATTGGGGCCCCTCTAAGG
NC_50617	TCCAAATAGGAGCGGCGAGT
NC_149228	GAACCCGACGAGTTAACCTT
NC_14710	CACTAGATCCTACCCAGCGA
NC_94858	TCGAGAGCCCGGTCGACCTG
NC_1974	ACGGGGTGGGTGGGACCCTC
NC_140213	TTTGTTACGACACTTAGAGG
NC_21039	GTACGGTATTCGCGTCCAGT
NC_156988	CAGCTAGCTCGTCCTCACGT
NC_127972	TTTCCTGATGTTATGCGACC
NC_90589	GCAATCTCGAAGTTAGACCA
NC_76757	CGAGCCTCCTATCCCTAGGA
NC_10759	CCCATTCTAGAGCCTAGGGC
NC_84600	CTACTTAAGGCGACGCTACT
NC_5913	GAACACAGTAATGCGCCCTC
NC_60095	GTGTAAACGACCTCGCTAGT
NC_150270	TGACAGGTGCCGATTAGACT
NC_147498	ATGGCCGGCTTAGCCTAGCG
NC_105420	AAGGGAATCCGCGGGACCTG
NC_121515	CGATGCTGTGCCGTGGCCCC
NC_125754	TCCTCAGGGGTGTCGTCCCG
NC_117861	ATGTAGTTGGTCGCGCGGCT
NC_35817	ACACCCTCGGAGCGGCGAGT
NC_69462	ATACGAATCTCTGTTAATCG
NC_124115	GCCTGTGACGACACGCGCGT
NC_83649	ATTGACGCACAGGGCGCCTA
NC_26753	TTTGTACGCACTAGGTTCGC
NC_42702	GGTGAAAACAAGGTCTAGCT
NC_15634	TATCAACATTTTAGAGGGCT
NC_158211	AAAGACAAATAGGCTACTCG
NC_133989	TATACACCGCCCGCGGTCGG
NC_64896	ACGACGGCCCGGCCATCTTA
NC_92452	TCGTGACAGAAGGTGTTAGA
NC_132118	ATTACTTAGCGAACCGCCGT
NC_59066	TAGCTGTTGTGTGGGCGCTC
NC_148012	GGTACTTTGTGATCTCGCTT
NC_35520	CACCATATGTGTACTCGCGG
NC_12164	CCCGCTTAGGGCACTCGATT
NC_100947	CCTTGCCGAGGTGGGTGCTA
NC_147361	ATGGCCGGGGATCCCCTAGT
NC_124971	GGAATTAAAGGCGAGCCCCG
NC_38992	GGCTCACACTAGGACCTGCG
NC_82533	CGTCGAAACGTACGACCCTA
NC_155048	TCTATGATCCCGGTCTTAGA
NC_119224	TGATTGACTACTTTCCTCCT
NC_94886	TCGAGAGCGAGCGCCCTATG
NC_117916	ATGTAGTTGACATTCCACCG
NC_82022	TACTTCGCTAAGCACGGACC
NC_121165	GCTAGCCGGGCGCTCCTAGA
NC_20208	GCTAAGTGGTGGGCGAGCGC
NC_61657	ATCTAATCGTTAACGCGCGC
NC_16539	TTCGGACACAAGGGGCTCGG
NC_54295	CGCTTACCGTTCTAGAGCCC
NC_25906	TACAGTAGACAGTTCTAATG
NC_150118	TGACAGGTGCGAACCGCCGT
NC_126300	TATGTTGACGAGTCGGCGCC
NC_45749	TGTCTAGGCGTGGGGCTCGT
NC_11667	TGTCTCATCAAAGATCCTCT
NC_5665	GAACACAGCGTGGCCCGACC
NC_11862	TGTCTCATCTCTGTTAATCG
NC_158684	ACACTTCCGATAGGGCCCAC
NC_139304	TGTTATGTGCTGCGCCGACA
NC_149311	GAACCCGAGGACCCATTAGT
NC_20383	GCTAAGTGAAGCGGACCTCT
NC_147057	CTGCCATAACGGCAGCGCGT
NC_155769	GTTACCCGTGGGGTGTGTTG
NC_54149	CGCTTACCCGTGGGGCTCGT
NC_83156	ATGTGCTCACAGCAACCTAG
NC_142478	GCAATGACCCTGGGGCCCCA
NC_4307	TTTAGCTATTGGGTCCCCCG
NC_85374	CCAACTCGGGGGGACGCCCT
NC_105970	TGACTTGGACGCCCTGGTTT
NC_105205	AAGGGAATCTACTCCTAGGG
NC_117780	ATGTAGTTAGGTCGGGCTAA
NC_130375	CGGAGGGTCTAGGGCTCGAA
NC_53852	TCTCTTTAAACGCACCCCCC
NC_145935	TATGTTCACGGGGCCCTCCA
NC_84004	CGAAACTCTCGGGGATCTAG
NC_44603	TGACCGATGTACCACCTAAG
NC_59486	TTTCCGGCATAGCTCCGCCT
NC_64602	TTACCACAGCGGGCGAGTCT
NC_9900	TATAGGGCCGAGTCGGCGCC
NC_59495	TTTCCGGCGTTCTAGAGCCC
NC_121571	CGATGCTGTGAGGCATCTAG
NC_13933	GTAGGACAACGCCATCTAAG
NC_72414	TAAACCCTGCACTGGGCTCC
NC_104700	CTGTACCCCGAGTCGGCGCC
NC_140363	TTTGTTACAGTTTCGGGGCT
NC_147645	AGGTACTCCTGGGTCTGTTT
NC_135873	CACCTAGGCGCTAGCCGGCC
NC_38513	GGTATAGTAGCTCTAAGCCT
NC_108056	GTTGGACTGCTACACGGGCC
NC_130062	CGGAGGGTACGTCGAGGGCC
NC_127180	ATGATGCCGCCTACAGTCTA
NC_12408	CGCTAATGCATGCCGCGTTA
NC_14797	CACTAGATATACACTAGGGG
NC_85890	CGCCTAATCTGGAACTAACA
NC_66237	ATCCAGATTGACGATTAGCT
NC_13813	GTAGGACAGACACTTAGAGG
NC_146853	CTGCCATAGTGGGGGTCTTA
NC_140630	CGGTGATAGGTCCCGGCTAG
NC_142859	CTAGGGTACAAGACCGCGCG
NC_70767	TCCTCCCGGAGTTATCTCGA
NC_56030	TTTGCCAGATCTTCGACGCG
NC_91572	CTTCGTCATGTTATGCGACC
NC_111104	AGCTCCTGCCTCGACTTTAG
NC_114255	GCCATGATGGGATGCCACTG
NC_159597	AAGACCTTATACACTAGGGG
NC_124292	GCCTGTGAAGGCAATCTAAC
NC_128694	GATGGTAGCGACGACACGAG
NC_128422	GATGGTAGTAAGCACGGACC
NC_134294	CGGCTACTCGACGACACGAG
NC_128485	GATGGTAGTAAATGACCCTC
NC_123237	CCACCGCACTATGCCCCTCT
NC_143690	TCAACTCGCTTGACTAGTCC
NC_152712	GCCCGATGGAGATTGTCTAG
NC_46100	CCCCGTTGACTACGGGCGTG
NC_42144	TCGATATTGGACTGCCCCAG
NC_27292	AAACGAGATCCGGCCCTCGT
NC_87043	CCAAAGCGCCTTAGGCTCGT
NC_41457	TCAGATCGACGGCAGCGCGT
NC_131744	CAAGTGTCGGACTGCCCCAG
NC_61000	TAGCCACCGGCGACGCTACT
NC_110226	ACCACGGCTCATTCTGCCCT
NC_140477	CGGTGATAGTCGAAGTACCC
NC_66609	CATCGGGGCGGGGTTTAGCT
NC_90292	TGAGTACGAGGCAATCTAAC
NC_13798	GTAGGACAGCTGGATCCAAG
NC_3442	CTTGGTCAGAGATGAAACCC
NC_117643	ATGTAGTTTCCGTGGCCAAG
NC_134995	TGAGACTAGTCACCTGGGCT
NC_47440	TACAGCCGGCAAGCAACCCC
NC_85256	CCAACTCGGCTACACGGGCC
NC_21390	AGGGGGACCTGGTAGACTCT
NC_148364	GGTACTTTTTAGGCAACTCT
NC_43834	CAAATAGGGTCTACGCCACT
NC_77326	CAACCGTCGCCGCTAGGATG
NC_115337	CGCCGGCTCGATTAGAGCAA
NC_136663	CTTAGCATCGGCGACTATAG
NC_17008	GTCGGAGAGTGGGCGAGCGC
NC_79506	GACAAAGTACAGTTCTAATG
NC_67381	AGTCGTGTCGACGAGCTTAA
NC_142404	GCAATGACTCGGGGATCTAG
NC_130811	CGTCCCGCGACCAACTAAGT
NC_56354	TTTGCCAGCGCCAGGCGATC
NC_108206	GTTGGACTACCGACTGTCCT
NC_136641	CTTAGCATACGGCCACTAGA
NC_7498	CGTTTCTGCTTAGCCTAGCG
NC_13637	GTAGGACACTATGCCCCTCT
NC_158422	ACACTTCCTAAGCACGGACC
NC_81219	AGGCCAGCTGCGTTTATGTG
NC_59749	AAACTGACCGTGGGGCTCGT
NC_143213	TACGTTCAGTTTGGTCTAGC
NC_82249	TACTTCGCCCAAATCGTTAG
NC_858	TCGTTCACCCGGTCGACCTG
NC_76470	CGAGCCTCGCATAGCGCCTA
NC_48180	AATGGTTGAGGTCGGGCTAA
NC_4966	AGGTTCATCCAGTGTGCACG
NC_133319	GAGTGGATCCCCAATCTTAA
NC_75590	CACAAAACCGCTGCGTCTAC
NC_70854	CAAAGTACACCCGTCGGTTA
NC_111515	AGGTAGCATGCCGTGGCCCC
NC_26554	TTTGTACGGGTGTCGTCCCG
NC_74278	AAACTGATGAGGGATCCTGG
NC_11544	TCGCATTGCGATTACGCGCC
NC_113137	CAGAGAGGACTGTTAAGCGG
NC_131275	TAACGACCCTAGCACAACCA
NC_95269	AACCTACATTCGTTAAGCCC
NC_102433	CTGATGCAACTACGGGGCTC
NC_41983	CCGAGGCTAAGCGGACCTCT
NC_87478	TAGATCATGAGGGATCCTGG
NC_105415	AAGGGAATTCAGCGGCCCAC
NC_70340	CACTAGAGTGACCCTCCCGT
NC_136390	CATAAAGCCGCTGCGTCTAC
NC_129650	GCGCCCGGGTTATAGACACT
NC_24353	AAAAGCCTCACTAGGTTCGC
NC_41019	GTCTTAGCCGCACAGTCCCC
NC_13214	CTTTGACCGCACTGGGCTCC
NC_37565	GGTGTGAGGGCGCTCCTAGA
NC_25395	GCCACAAGGTCACCTGGGCT
NC_66896	GCGTAATTCCGGCCATCTTA
NC_78263	CGTGGTTACGGCGACTATAG
NC_36953	GTGCACACTGGGGCGCACCC
NC_19501	CAGAAGGGCGAGCGCTCAGG
NC_149437	GAACCCGATGACGATTAGCT
NC_58380	GAATCCTGGCCTACAGTCTA
NC_45531	ACGTTACAAGTCTCATGGCT
NC_26891	ATCCTGAACAGGTCTGTTAG
NC_51363	ACCACCGTACGCCGCCCCAC
NC_17520	AACACCTCGTGTACTCGCGG
NC_114568	ATCTCGTCTTGAGTCGCCAC
NC_30496	CACAGCCCCCGGCCATCTTA
NC_143086	CTAGGGTAATAGCTCCGCCT
NC_84841	GAAATACTACACGCACCCCG
NC_68483	CGGAGTGAGCCTGACATCGT
NC_140543	CGGTGATAGATTGCTAAGCT
NC_64763	TTACCACAAGTTTCGGGGCT
NC_99120	AATTGTACGTGTACTCGCGG
NC_36208	TTGCAGAGGTGGGCGAGCGC
NC_96698	GCGCGTGCCTTAGCCTAGCG
NC_27790	GTCCATTTCTGGTAGACTCT
NC_121509	CGATGCTGTGATTCGAGACG
NC_6992	AATTATTCCTAGGACCTGCG
NC_123432	CCACCGCACTCTTAGGCGCG
NC_105787	TGACTTGGATCTAGTGATCC
NC_123195	CACAAGATGGTCAACGTCGA
NC_51104	TCACATATCCTCGACTTTAG
NC_78932	TGCGCATAGAGTAGTGTCTG
NC_25041	GTGAACCCACGGCCACTAGA
NC_40154	GCCTGAACGGTGTCGTCCCG
NC_116913	ACAGTTCCAGCTCTAAGCCT
NC_104005	CACTAGCACTACTCCTAGGG
NC_42956	CTCCAACGGTGGGTTAGCAG
NC_76936	ATAGTTTAACGAGGGAGGGT
NC_74301	AAACTGATCGAGCGCTCAGG
NC_20370	GCTAAGTGACGCCCTGGTTT
NC_111954	CGTTCAAGCGCCAGGCGATC
NC_121989	GCACGATAGCCCGCGGTCGG
NC_80283	CCGTACCCAACGCTAGTCGC
NC_138476	TGCTTAGGCGCTGGGACCCA
NC_151171	TCGCTCTCTGAGGCATCTAG
NC_85812	CGCCTAATCGGCCGACCCGG
NC_72305	CGCCCGGAGCTAGCTAGCAT
NC_139626	TCAAGCCTCTGGGTCCACCT
NC_98198	TTTTCGGGGCTGGATCCAAG
NC_30728	CACAGCCCTATAGCGCTAAG
NC_84060	CGAAACTCCCCGACTAGACT
NC_68361	CAAGGGCCCCCTGGTTAAGA
NC_79726	TATAGAAGGCCGCTAGGATG
NC_35009	ACACCGGTCGGGGTTTAGCT
NC_63219	GCTTATTCTGCGTTTATGTG
NC_3753	CGTGAATATGGGGCGCACCC
NC_134930	TGAGACTAAACGACACGTCT
NC_98657	CAAGACGTACGGCAGCGCGT
NC_10515	CCCATTCTCGACACGCGCGT
NC_40508	CTGAAACACCGGCTCTCACT
NC_10023	GGACGAGTAGGCCCTGCCCT
NC_107179	GGCTGTTAACGTCGAGAGGT
NC_38442	GGTATAGTCCCCGGTGGCCC
NC_83398	TTGGGTCAGCTGGATCCAAG
NC_120612	TGTAATCGCGGCCGACCCGG
NC_24919	GTGAACCCCCCCAATCTTAA
NC_115832	TCAATTTTCTCTTAGGCGCG
NC_8219	TTAAGAAACGCACAGTCCCC
NC_25949	TACAGTAGCCTGTGGATCCA
NC_132822	AATCGCGGTAAGCACGGACC
NC_81032	GTAGACATCTCTTAGGCGCG
NC_86590	GTTCTGGTCTGGTAGACTCT
NC_153933	TCGATACGACGCCATCTAAG
NC_143017	CTAGGGTAGGAGCGGCGAGT
NC_147726	AGGTACTCGCCGCTAGGATG
NC_112375	GGGCTACGCTAGGGCTCGAA
NC_144672	CTGACCAACTTAATCGACCA
NC_21296	AGGGGGACCCGGCCATCTTA
NC_53472	GTTGACCCCTTAATCGACCA
NC_74945	GCAAGGCACTAGGGGTTCAG
NC_80209	CCGTACCCCGGGGTTTAGCT
NC_82225	TACTTCGCTCACCCAAGCGC
NC_106600	TCTCATTTGGCGACGCTACT
NC_81659	GGCGGTTACAAGACCGCGCG
NC_29210	TCGTCGCTCGGCCTTACGAT
NC_48003	AATGGTTGTGTAACGAATTG
NC_111746	CGTTCAAGGTGGTGTGCGGG
NC_20601	CTATAATTTGGGTAGAATGC
NC_149221	GAACCCGATGGGGCCGCCTG
NC_31901	CAGACAGACGAGCGCTCAGG
NC_47931	AGACAGAAAGTCTCATGGCT
NC_142496	GCAATGACCCGGCCATCTTA
NC_120571	TGTAATCGAGGCGAGCCCCG
NC_159780	ACGAGCTCAGGTCGGGCTAA
NC_14960	TAACTCGACGCTCCCTACCC
NC_15011	TAACTCGAATAGGCTACTCG

## Sheet: Bacillus_protein
sgRNAID	nucleotide sequence
yddTBSU05100_104	AGCTAGTTCTTCGTAAGAAG
yddTBSU05100_105	GAGCTAGTTCTTCGTAAGAA
yddTBSU05100_364	ACATAATGGTATCCCTTTTT
yddTBSU05100_459	TACTCCCCCATCCCAAGCCA
yddTBSU05100_460	TTACTCCCCCATCCCAAGCC
yddTBSU05100_526	TCATATTTATAATACGCATC
yddTBSU05100_658	TTAGGTAAATCTACTTTTGC
yokHBSU21590_131	AAAGCTTTGAATGTCATTCA
cyeBBSU34000_13	AGGAGAGCTGTCCGCGTTTT
cyeBBSU34000_33	TGATGACGAGAAATGCGAGC
cyeBBSU34000_73	GCGAGCGCGGCTTTGGACAG
cyeBBSU34000_106	CGGATGCCCGCGAACAATAA
cyeBBSU34000_316	GAAAATACACCCATCAGAAC
cyeBBSU34000_410	AAAGCCCGCAGCACTAATGA
cyeBBSU34000_525	CCATCCAGATGGAATCGACG
cyeBBSU34000_621	TAATAAACGGAGCTGTCCAT
cyeBBSU34000_754	CTGGCCACGATTGATATGAG
cyeBBSU34000_810	TCAGCAGCAGCCCTGCCAAG
yopRBSU20790_38	CATAACCATACCCTCAGATA
yopRBSU20790_173	TCTTCGAACACTACCGATAG
yopRBSU20790_260	AGAAATAGTTCTTGCTAAAT
yopRBSU20790_492	CACCGTGCTTTGAATCATAG
yopRBSU20790_684	TTATGACAAATTTACTTGCT
yopRBSU20790_757	CCAGATCTAACAATAGTATT
fliQBSU16360_157	AGGAGAACCGCCACGATTTT
fliQBSU16360_177	GACCAAAAAAAATGAGAGCC
yybNBSU40580_33	TGCCTAAAGCAGCCGCAAGA
yybNBSU40580_111	AGCCATAAGGTACAAGTAAA
yybNBSU40580_170	CCAAGGATTATCTGTATGAG
yybNBSU40580_339	CTACATATGTATGGCTTCCC
yybNBSU40580_348	CTGCTAAGGCTACATATGTA
yodCBSU19550_62	CAGCTCCTCCTTAGAGATCG
yodCBSU19550_99	CAGAAGGCGCTTTAGTGGCA
yodCBSU19550_115	TGCTGAAGGTTCCAAGCAGA
yodCBSU19550_156	CCGCTTTTGATTCATCGCTG
yodCBSU19550_236	TGCCTTTAAATCGCCTAAAA
yodCBSU19550_297	TTTCATCCGTAATATAGCCT
yodCBSU19550_357	CACGTGCGAATTGCTCGCTT
yjbEBSU11510_89	CTTGTCCGGCAAATGTCTGC
yjbEBSU11510_155	ACTTGTTAATCCGATTCTCA
yjbEBSU11510_202	CCGCCGGCGCACTGCAAGAA
yjbEBSU11510_296	TCGTATCGCTCTCCACAGGG
yjbEBSU11510_299	CGTTCGTATCGCTCTCCACA
yjbEBSU11510_300	TCGTTCGTATCGCTCTCCAC
yjbEBSU11510_478	CTTCCCGCGTAAATCAGAAG
yjbEBSU11510_591	ACGCAACCGTCAAAATGGGG
yjbEBSU11510_621	GCTGGTAATAAATGCTCGCA
mmgDBSU24140_153	GCCTGCCCTCCAGCAATAAA
mmgDBSU24140_224	ATGATCAGCAGGCAGGCTTG
mmgDBSU24140_306	CATAGCCAGCAAGTGCCGAC
mmgDBSU24140_397	TAGCTGGCAGCAGTGAGGGC
mmgDBSU24140_467	GTAGAGAAAATTCGCACTGT
mmgDBSU24140_537	CACTGTACAGGACGAGCGAC
mmgDBSU24140_590	ATGTGTAGATGCAATGACCC
mmgDBSU24140_810	CTTTCATCATGAGTGCTCTC
mmgDBSU24140_953	GCCGAGCATCCAATACACTG
mmgDBSU24140_1035	TGGCATGCTGTTCGATCACA
ldhBSU03050_156	GTGGCGCAAACGCCTTTCCG
ldhBSU03050_262	AATTCAAGGCGTGTCTCACC
ldhBSU03050_373	GCGTAAGTCAGGATATCAAC
ldhBSU03050_414	CAATCACCCGCTCTTTTGGC
ldhBSU03050_418	CTTCCAATCACCCGCTCTTT
ldhBSU03050_468	AGTATTCGCTCAGCATGAAA
ldhBSU03050_502	ATATGCGCGTGTACGTTTTG
ldhBSU03050_586	TTCTCAACGAGTTCACTGAC
ldhBSU03050_826	CCTCCGCGATTCACGACAGC
abnBBSU39330_50	GACGGAGTTTGGGAGGGTGA
abnBBSU39330_56	TGCATAGACGGAGTTTGGGA
abnBBSU39330_57	GTGCATAGACGGAGTTTGGG
abnBBSU39330_60	TTTGTGCATAGACGGAGTTT
abnBBSU39330_61	TTTTGTGCATAGACGGAGTT
abnBBSU39330_114	CGTTTGTTTCAATGATGGAA
abnBBSU39330_392	GCCTTCGATGTTGTCAGCAA
abnBBSU39330_676	TCTGGATTGTAGAGAACATA
abnBBSU39330_1002	CCCTGCCCGGGAAGCGGGTG
abnBBSU39330_1280	CTTGCCTGCTAACGTGATGT
yoqUBSU20510_172	CTCCCGTATCCCATTTCATA
yncBBSU17620_84	CCGTCCCATTAGAATCTGAA
yncBBSU17620_534	CTTGCTCATCTAGTCTGAAT
yqzCBSU24940_90	TATCTTTTACAGCAGCGGCC
yqzCBSU24940_266	GTCTTTAATGGTGAGCTTGT
spsEBSU37870_119	ATCCGCTCCCGCTTCCGCCG
spsEBSU37870_190	GCTGCCGTCTTGTACAAACC
spsEBSU37870_277	TCGCGGCAGTAATCCAATAG
spsEBSU37870_402	CATATTTAAGCAGCGGGAGA
spsEBSU37870_500	ATTGTTTCCCTCTGCCCTGA
spsEBSU37870_602	TACCGCCTCAGGAAAAGCGG
spsEBSU37870_671	TTTTGCTCCGAGCCGAACCG
spsEBSU37870_832	CCAAGCAGTTTTTCAGAGAC
spsEBSU37870_950	TGCGATATTGTCTTCACTAA
spsEBSU37870_1060	CAGACAATGCCTGTGTCGGC
tilSBSU00670_348	CAAGAGCCAGATAGTCCGCT
tilSBSU00670_454	CCTGTCCCAAAACGTCTAAC
tilSBSU00670_519	CGTTTTCATGGCAATAGTGA
tilSBSU00670_616	GGAGATTCCTGCTTCAAAAA
tilSBSU00670_770	CGGGAGGGCAAGCAATTGAG
tilSBSU00670_910	GGAAAGTCCAGTACTCCTGA
tilSBSU00670_1007	TCCGCTAATTTGGTATTCAA
tilSBSU00670_1096	ACAGCATTCCCATGTTCTTC
tilSBSU00670_1182	TCATCCCTTTTAGTTTGATC
tilSBSU00670_1273	CCGCTTGCGTCCGTCACAAT
yisZBSU10910_31	TCAGACTTTGAGATGGCAGC
yisZBSU10910_32	GTCAGACTTTGAGATGGCAG
yisZBSU10910_107	CAGCACCGATTTTCCGGAGC
yisZBSU10910_325	ATGTCCCGATCCTCTCTGAA
yisZBSU10910_364	ATTTCGAAGAACTCACCTTT
yisZBSU10910_399	GCTGTTCACAAACATGCAGC
yisZBSU10910_512	GTCAGACTCAATGATGAAAT
yisZBSU10910_534	CTCCATCGGAAATAGAGGTC
salABSU01540_451	ACAGTGATACCCATCATGTC
salABSU01540_478	AGTTTCTCTCCTTCAATTGT
salABSU01540_505	TTTACTCCAAAGCGTTCAAC
salABSU01540_563	CGGCCCTCTCCATACGACCG
salABSU01540_565	ATCGGCCCTCTCCATACGAC
salABSU01540_664	AGAGCAACGTCCCCTGTACC
salABSU01540_764	AATCGCCATAGAGCCCGCTC
salABSU01540_791	GACACCCACGACCTCATGAT
salABSU01540_943	AATTGGTCCTTATCCCAATC
salABSU01540_994	TCCTGATATATTTCTCCGAT
rhgTBSU07020_41	AGGCGGGCAGTCACTCACAG
rhgTBSU07020_73	ACCTGCCCCCACCCCGCCAT
rhgTBSU07020_140	ATTGGTGCTCGCTCCTCCTT
rhgTBSU07020_197	ATCGCCTTGTGTGATGTGCT
rhgTBSU07020_249	GCTTCGTCCCCCGCGGTTTT
rhgTBSU07020_299	GCGTGCCGTATCTGCAAACA
rhgTBSU07020_337	TGCACCGATGTGACGAACAC
rhgTBSU07020_538	GGGTAATTCGGATGTTCATT
rhgTBSU07020_652	CTCACAAGGTGGTCCTTAAG
rhgTBSU07020_675	ATACATGTTCTTTTCCCTCC
nasEBSU03290_126	GACAGCGGTTTTCAATGGCG
nasEBSU03290_141	CGCCGCCCTTATGCGGACAG
nasEBSU03290_148	GCCAGGACGCCGCCCTTATG
nasEBSU03290_204	AAATTTTCCAGTCGTGCATC
nasEBSU03290_205	GAAATTTTCCAGTCGTGCAT
nasEBSU03290_246	CGCATCCGTGGTCAGGTTCT
nasEBSU03290_253	GTTTTGACGCATCCGTGGTC
nasEBSU03290_258	CATATGTTTTGACGCATCCG
sspKBSU08550_118	GAGGCTCTCATTCTTTCTTG
yoyIBSU20929_114	CAACTCCGACTAATGATAAA
resEBSU23110_249	ACCAGTGGTTCTTCTCATCC
resEBSU23110_294	GCTCAACCGTAATAGACGAC
resEBSU23110_414	CATACGGGACACCTACAATC
resEBSU23110_530	CAGCACAATCGCAATTCCAG
resEBSU23110_714	TGATATGAAAGTTAAGCTGC
resEBSU23110_1012	ACGTGCGATTCCGCATAAAG
resEBSU23110_1142	TTCACTGTATCCCTGAAGCA
resEBSU23110_1278	CTGTATGGCCTGATTCCATT
resEBSU23110_1521	TCAATCCATCCTTCACAGAA
resEBSU23110_1652	AACGATAGCCAGCCCTAACC
nasFBSU03280_43	GTGAGCAGGCCTGGGTCGCC
nasFBSU03280_44	GGTGAGCAGGCCTGGGTCGC
nasFBSU03280_51	CTTTGATGGTGAGCAGGCCT
nasFBSU03280_52	CCTTTGATGGTGAGCAGGCC
nasFBSU03280_122	AAATTCGAGCAGCTTCGGGT
nasFBSU03280_362	TAGCGGCGCTGCAATTCCAG
nasFBSU03280_621	TTCCTTTCACACTCCGCTGG
nasFBSU03280_877	CGAAGAATTTCTTCATTGAC
nasFBSU03280_1113	TTTGCATGTTTTCCACTGCA
nasFBSU03280_1379	CAATTCATCCTGTTCTTGTA
ahrCBSU24250_12	CTCTGATTTTAATATGCCTC
ahrCBSU24250_116	TTTAATATCCCGTGATACCG
ahrCBSU24250_160	TTGTAAGAACCATTATTTGT
ahrCBSU24250_193	GGATTGAAACGCTGGTCCGC
ahrCBSU24250_201	TTGACAGCGGATTGAAACGC
ahrCBSU24250_298	CCGATTGCCTGGGCATTGCC
ahrCBSU24250_309	CCATCAGCGCCCCGATTGCC
ahrCBSU24250_362	AATCGTATCATCTCCGCAAA
yhfJBSU10250_34	TCGATAGCAAGATTGATCCG
yhfJBSU10250_266	AAAGCTGTCCCCGTCATCCT
yhfJBSU10250_350	GTCGTTCCGGCCGCTTAATT
yhfJBSU10250_363	CATCTACTACAATGTCGTTC
yhfJBSU10250_387	GAGCGTTTCCGGATATTTTC
yhfJBSU10250_398	CGTTGCAAACTGAGCGTTTC
yhfJBSU10250_540	ACTCACTGATGTTTGCCACT
yhfJBSU10250_732	TAAGGTTAAATTTTGGTGAG
yhfJBSU10250_772	TGCAAATCGATCGATCCAAC
mntABSU30770_181	TAAAGGTGCGGATCAACCCC
mntABSU30770_193	TGGGAAGCTTTGTAAAGGTG
mntABSU30770_213	TTAATTTTTTCGTGTCACCT
mntABSU30770_364	AACGTCTTGCCTTCCCCCGC
mntABSU30770_391	GGAATGCTGAACCAGACGTG
mntABSU30770_412	TCCACCGCATAGATCCATAA
mntABSU30770_573	CATGAGCAGTCACAAGCACA
mntABSU30770_642	AATCTGTGCTGAGTCCCTGC
mntABSU30770_798	GACCGCCGATTGTGACTGTA
mntABSU30770_882	TAATCGTGTTGATATTGTGG
tenIBSU11660_34	ATTCTCGCTAGCTCTTCTAC
tenIBSU11660_222	TGCCGCTTGGCAGCTGCACG
tenIBSU11660_253	AATCTGGCTCTGATCTGCTT
tenIBSU11660_443	CCCGATGGCTATAACCGGGA
tenIBSU11660_447	TCCCCCCGATGGCTATAACC
tenIBSU11660_448	ATCCCCCCGATGGCTATAAC
tenIBSU11660_458	GTCCGGCGTCATCCCCCCGA
tenIBSU11660_475	TTTACGTCTCTTAACCTGTC
tenIBSU11660_579	AGCGCATCTCCTTTAGCTTG
yhcZBSU09330_113	TGTCTCTTCGATGACACGGA
yhcZBSU09330_117	GCTTTGTCTCTTCGATGACA
yhcZBSU09330_169	GCTTGAATGCCGTCCATCTC
yhcZBSU09330_170	GGCTTGAATGCCGTCCATCT
yhcZBSU09330_272	CTTCGCGCCTGCCTGAAGCG
yhcZBSU09330_319	CGTGTTTTCACCAATTCCTC
yhcZBSU09330_581	AAGCGCTGCTTGCGTGCGAT
xkdNBSU12671_210	GGGAGTCTAAATCTTTGACA
xkdNBSU12671_230	AATTCTCGCATAAAAGCGCT
xkdNBSU12671_254	AGGATAAATAGTAGATTCGA
xkdNBSU12671_335	CCCAACAGATAATACACGTT
yusKBSU32830_261	GAAGGCCTGAAGAGCAATAG
yusKBSU32830_341	CGACATGGATTCTGCTCCGC
yusKBSU32830_390	CTGCCAAAGCAAGGTTCGGA
yusKBSU32830_571	TCTGTCACCGTCACTTCGAC
yusKBSU32830_657	AGATGTCTGCAGTCGTTTGC
yusKBSU32830_734	CGCTCCGTCACTCGTTTGTG
yusKBSU32830_788	CGGCGCCAGGCCAAGAGCAT
yusKBSU32830_886	CCGGCAAGCTTCAAAGCGCG
yusKBSU32830_1041	TTGTGCCCGTACAGCCAAGC
yusKBSU32830_1083	CGTTTCTCCGTTTCATTTCA
tcyBBSU03600_19	GCCGTGCCAAGCGTCAATGC
tcyBBSU03600_45	ACTGCTGCACCAGATCCCAC
tcyBBSU03600_109	ATAAAGGAAAGAATCGTAAG
tcyBBSU03600_187	ACGCTGAACACCCATCTCAA
tcyBBSU03600_273	CTAATGTGACGTTAAAGGCC
tcyBBSU03600_304	GAAAAGGCGATAACTGCGCT
tcyBBSU03600_401	TGTCATGCCAATTGTGTAGC
tcyBBSU03600_477	TAAAGGTATTGGATAATGGC
tcyBBSU03600_527	CTCAGCGACCAGAATTTGAG
tcyBBSU03600_645	CATGCTGGACGAGTGAGAGC
yxcEBSU39790_23	AGCAACGGTTACTGCAACTA
yxcEBSU39790_96	TGCTGTAACTAGATGATGAG
yxcEBSU39790_209	TGATGAATCGTCAGACGTCT
yxcEBSU39790_308	GGTTACTTTTGATGTAGCGC
yxcEBSU39790_362	AACATAACGTCCGCCAACAT
yxcEBSU39790_483	GATGATAGGTGTAACCCCAT
yxcEBSU39790_505	ACATAACCGGGGCCTCCGAC
yxcEBSU39790_544	ATATCAACGATCCAGGCAAT
yxcEBSU39790_551	AGCGATGATATCAACGATCC
yxcEBSU39790_625	AATCTCCTTCTGTACGTCTT
yusFBSU32780_189	CCAATTCCTCGAGCCTCAGC
yusFBSU32780_312	AGGCTCTGTCGACATGGAGA
yusFBSU32780_332	CGCAGCCGCTACTTCCTTAT
yusFBSU32780_355	ACAGAAGCGATATGGTGCCT
yusFBSU32780_356	TACAGAAGCGATATGGTGCC
ecsCBSU10060_121	ACGACCGTATGGATTTTTTC
ecsCBSU10060_132	CACTCTCGGTGACGACCGTA
ecsCBSU10060_146	TACCATTTTTTTCACACTCT
ecsCBSU10060_182	ATAGGTGATGATATTAGAGC
ecsCBSU10060_343	ATCTTAATTGAAAGCAGCAG
ecsCBSU10060_380	AAAGCCGTAAATGGAAGACA
ecsCBSU10060_474	TGACAGAAAAAAGCGACTTA
ecsCBSU10060_595	CCGACTGCCGCTCCTACGCC
ecsCBSU10060_626	CTGAGCAAGCAGCTTATAAT
yvbXBSU34020_380	TCCGTAATATGAGTGCTTTT
yvbXBSU34020_430	GAGTATGCAGCGCGGTCTTC
yvbXBSU34020_438	TGAAGTTCGAGTATGCAGCG
yvbXBSU34020_590	GGTCATGACTTGTACGAAGT
yvbXBSU34020_729	CCCAGTCATAGCCGTACGCA
yvbXBSU34020_730	TCCCAGTCATAGCCGTACGC
yvbXBSU34020_770	ATTCCATTCCCTTATTGTGC
yvbXBSU34020_829	CCTGATTTTTTGTTGAATGC
yfkRBSU07780_48	GGTCCCAGCACCCCGTTAGA
yfkRBSU07780_143	GCCGACCAAGGGAATCTGCA
yfkRBSU07780_236	CGCTTCTCTGATCGTAGTGC
yfkRBSU07780_303	CAATAATGACTGTACGTCTG
yfkRBSU07780_417	AAATGTCCCGCGCTTCTCCC
yfkRBSU07780_601	TTAGATTTGCCTTTCCCTCC
yfkRBSU07780_722	TACTATGAATTCTGGCTGGC
yfkRBSU07780_791	AGCGGCATGAAAGGATGCAT
yfkRBSU07780_1019	CGTGGTTGCCGTGCTTCTGA
yfkRBSU07780_1131	AATGGCTGATCGTTTTGTAT
catEBSU08240_5	GTGTGTATCCTCATGAATGC
catEBSU08240_196	AGGCCTGTCACAGACCGTTC
catEBSU08240_276	TAGCAATGCCGTGTTCAATC
catEBSU08240_383	ATCACGCTGCCACGTGCTGC
catEBSU08240_434	AAGGCCCTCAATGTCAACAG
catEBSU08240_493	TGTCCGATGATTGTATCGTT
catEBSU08240_608	CCCGGCTGAAACGAAGAGGG
catEBSU08240_688	TCTAGTCCGCTGGCATTTGT
catEBSU08240_732	CCAAATCCAGCTCCTCTTGG
catEBSU08240_830	CACAAATGTAATATAGGCGC
rbsCBSU35950_159	TTAATCCGTTAATGGCGACC
rbsCBSU35950_249	CCGCAACTAAAGCACTGGAC
rbsCBSU35950_312	CGGCACCAATGATACAGCCA
rbsCBSU35950_392	CACAGTCATGGTCGCAAGCG
rbsCBSU35950_451	TTTGTGCCAAGTCCGGTAAT
rbsCBSU35950_517	ACCATCGTAATTGCCGGTAC
rbsCBSU35950_580	GCGTACGTTCGGCGTCCGAA
rbsCBSU35950_680	TGCAAGAGCGGATAAAAGCC
rbsCBSU35950_735	ACGATTCTCCCGCAGTCGGC
rbsCBSU35950_813	ACGTGCCGACAATGCGTCCT
spoVFABSU16730_197	GACACCTTCTCCTGTTGTCG
spoVFABSU16730_264	GTGCAGGCGTTCTGTCAAGA
spoVFABSU16730_473	GGTGCGCCCCAGACCGAGAA
spoVFABSU16730_510	CCCCGAGCGCGGCAAATGTA
spoVFABSU16730_521	TTTTACATTCGCCCCGAGCG
spoVFABSU16730_608	TACATGCTCTTTCAGCTCAT
spoVFABSU16730_710	TGAGGCCAGATCCAATATTA
spoVFABSU16730_736	TATTTAAAATCCGTTCCCCC
spoVFABSU16730_761	TGCTTTAATCCCTTGTTTCT
spoVFABSU16730_802	GTTTTAGGAGCGACAATCCC
yonXBSU20970_198	GCGTGTATCCCAGATTAAGC
yonXBSU20970_423	TGTACTCAAATTCTAAATCA
yonXBSU20970_475	CAGGTAATAATATAATTGAG
pdhABSU14580_238	GAAGCTTCTTGACCCGCAGT
pdhABSU14580_307	TGAGGCACATCACGGTATCC
pdhABSU14580_325	AGGCCGTGCCAAATTAACTG
pdhABSU14580_403	GAAAGGGCATTCACATCATC
pdhABSU14580_427	TGAGCACCGATAATGATTTG
pdhABSU14580_464	TTTAAGACCTAGCGCAACAC
pdhABSU14580_686	TACTTGTACGCCGACAATAC
pdhABSU14580_807	CCATTGTGTGCGGGCCATAA
pdhABSU14580_841	TCTTTTGTACGATATTTAGT
pdhABSU14580_906	CTTTGTTTTCAAGGAACGCA
gudPBSU02480_86	TCGATCCGCGTAGTTAATAG
gudPBSU02480_167	GGCAGAAAAGACATATCCCA
gudPBSU02480_240	TGATAGTCTTTGAACCAAAA
gudPBSU02480_397	GCAACAACTCTGCCGTTTCC
gudPBSU02480_521	GGAATGCCAGCCGAAAGAGT
gudPBSU02480_622	AGCTCAGCTTCATTAACCTT
gudPBSU02480_721	GTTAACAGCTGTTTGATATA
gudPBSU02480_820	CGGGCCTGAACCAAATATAC
gudPBSU02480_879	CAAATCCGCACAGCGCCGGC
gudPBSU02480_962	GATTGGCACTTTTCTTGCAA
spoIVBBSU24230_39	CTACACTTAATAACGAAACA
spoIVBBSU24230_176	CTTTACTGTAAACGCTTCTG
spoIVBBSU24230_205	CCCGTCACCTTGATTTCATG
spoIVBBSU24230_498	TCCCAGCCTTTTGAATAAAT
spoIVBBSU24230_716	TGGTTTCTTTGTGTCCATAT
spoIVBBSU24230_833	CCCGATCGTTTTGCGTTCTG
spoIVBBSU24230_874	AGTGTGCCGAAAATCCCAAA
spoIVBBSU24230_970	ATAACCGTTAAAATTTCAGC
spoIVBBSU24230_1085	TTCTTTCAACAGTCTTGGAT
spoIVBBSU24230_1141	ACTTTTCCATTTTGAATGAT
ywfOBSU37600_49	ACATGAACATAGCGGTGCAC
ywfOBSU37600_57	TGTCCCGAACATGAACATAG
ywfOBSU37600_180	CACCGAGAGAATGGTTGAAC
ywfOBSU37600_357	TACCTCTTGTAAAATCCTCG
ywfOBSU37600_492	CGTCAATCTGACTCGAAATC
ywfOBSU37600_607	ATGACGATCTGATCCTCGCG
ywfOBSU37600_706	ACCTCTGCACTTCTAGTCAC
ywfOBSU37600_887	CGCGTCTTCTTCATCCTCCC
ywfOBSU37600_1075	CCTGGTCGGTAAAAATCGTA
ywfOBSU37600_1225	CCGTCACAAATCAAGTCCTT
yeeABSU06760_97	AAGCGCGTAATTGTAGCTCG
yeeABSU06760_262	TCAGTAACTAATAAATATCG
yeeABSU06760_437	ATATATCCGTGCAAAACGTT
yeeABSU06760_764	GCACTCAATAATTAACTTTC
yeeABSU06760_1027	AAGTTCCCTGAACCACATGC
yeeABSU06760_1272	CTGTATGAAGTGGTAACGTT
yeeABSU06760_1704	TGTTTACTTTGGTATCTAAC
yeeABSU06760_1889	TGCGTCTGTATATTCCGTAA
yeeABSU06760_2122	TGAGTATCTCTAAACTTCCA
yeeABSU06760_2277	GTGACATCAAAATGCCTAGA
rhoBSU37080_20	CAATTTCATATTTTCCAAAG
rhoBSU37080_183	GGAATCCGAAACCTTCAGAC
rhoBSU37080_267	CTCCGTTCCGCAAATCGAAA
rhoBSU37080_377	CACACGCTCTTTTGCAGATT
rhoBSU37080_496	CCGCGCTGCCCAAATCCAAC
rhoBSU37080_647	AGCTACAGAGCGCTCGATAT
rhoBSU37080_783	GACGTGTGATGCTGTCCATC
rhoBSU37080_867	TCGGACGGTGGAACGCCGCT
rhoBSU37080_938	GACCAGAGCCGTAGCAAGGA
rhoBSU37080_1035	TGCGGCGCTCGGCAAGAGAG
murABBSU37100_20	ACCGTTTAACGAGTCACCGC
murABBSU37100_223	GGCATGCTGATCATCGACGT
murABBSU37100_337	GGCCCTAAGTGACAGCCGCC
murABBSU37100_413	ATAAATGGCGCCTTGTTCAT
murABBSU37100_557	GTCAATGATCTCAGGCTCCT
murABBSU37100_629	GCCGTCGATTCGAATCACAT
murABBSU37100_765	TTAACGACTCAAGATGAGTA
murABBSU37100_871	ACGAGGGTTTTGACGTCAAC
murABBSU37100_977	CTTGAATCTTGCCGAGTAGA
murABBSU37100_1069	TTTGCGCCTTGAAGCTCGAC
ytdPBSU30150_63	TAACCGGAATGGTGCTGAGC
ytdPBSU30150_74	TCCGACCAAAATAACCGGAA
ytdPBSU30150_165	CGATGCTTTGCTGGGTCTGC
ytdPBSU30150_437	TTTTTGTTTCGTGTACGCTG
ytdPBSU30150_747	CCGTTTGCGCCAGCACTTTT
ytdPBSU30150_1028	AGGCTGTTGTTTCTCTTGTA
ytdPBSU30150_1338	TCGGGATGTTGCGCTCAATC
ytdPBSU30150_1527	TTGTCAGCACATCAAACGGC
ytdPBSU30150_1766	TTGATACGGGTTGGTGTTCT
ytdPBSU30150_2157	AGCTTTTCGCCATATGGTGT
ctaFBSU14920_140	CCAGCTGCCGACACCGTCCG
glpKBSU09290_20	ACTTGTCGTCCCCTGATCTA
glpKBSU09290_165	TGACTGAGGCGATAACCGCG
glpKBSU09290_283	CAAACGATTGCATTATAGAC
glpKBSU09290_407	AATCCACTTCACCTTCGTGC
glpKBSU09290_548	CATCAGTGTTCTTGAGGCAT
glpKBSU09290_732	GGCCGAACAATGCGGACTGC
glpKBSU09290_936	TCAAACCGTCTCTAAGCCAC
glpKBSU09290_1128	CCAATGACTCCAGTGTCGCA
glpKBSU09290_1269	GCTCCACAGGAACATTCAAC
glpKBSU09290_1383	ACCGTTTATCCAGATTCCAC
pgsBBSU35900_20	GATGACCAGTATGACAGCAC
pgsBBSU35900_88	CCGTTAATATTCACCCGAAC
pgsBBSU35900_238	CCCTGAGGTTTCCGTTTAAT
pgsBBSU35900_253	TCTCCGATATTCGGCCCCTG
pgsBBSU35900_524	TGCTTTTTGTTTAAAGAACT
pgsBBSU35900_631	AGCGCCAGAGAAGCGTTATC
pgsBBSU35900_715	CTCATTGCTCCCGGATCTGG
pgsBBSU35900_766	AACCCATTAACAAAGTGCCC
pgsBBSU35900_854	CATGATGATGATCGGATCAT
pgsBBSU35900_891	ATTGCTGTGTCCGATCGACA
yozXBSU18899_48	CAGCAGCTAGTGTATAATCC
yozXBSU18899_157	ATCGATAACGATCGCAGAAG
yozXBSU18899_158	CATCGATAACGATCGCAGAA
yqhVBSU24440_117	TGTTAACCACAACCGCCTTC
ynzGBSU17490_106	TTCTCCTCTCCCCCATAGTT
ynzGBSU17490_151	ACCCTATCTGTTGAGCCATA
ynzGBSU17490_212	CATAATTAAAGCAGGATTAG
ytxOBSU30890_67	GCCTGCCATCCCATCGGTCC
ytxOBSU30890_257	CTCCTCCTCAGGCTCCAGAG
ytxOBSU30890_268	TTCGAATCACGCTCCTCCTC
ytxOBSU30890_376	GGAGCTGGTTTAGATTCACT
ytxOBSU30890_391	GTTTGAGAAAACCATGGAGC
ydjIBSU06210_105	GTCCGGGACGAATGATTAAA
ydjIBSU06210_216	TAAAGCCCTTTAACGTTGAA
ydjIBSU06210_299	CTGTTTTGTTCCCCATCTTA
ydjIBSU06210_349	GCGCGAATGGGCATCCCGCC
ydjIBSU06210_361	AATGTGCCGTTTGCGCGAAT
ydjIBSU06210_563	TAAGTCCTCTTGAATTCCCT
ydjIBSU06210_686	CACATCCCCAACCATACCGT
ydjIBSU06210_946	ACAAGCTTCTGGCCGCAATT
yesZBSU07080_236	ATGTGAGAACCAAATCGGCG
yesZBSU07080_402	GCTGCCATCCGATCAGCCCC
yesZBSU07080_563	GACTTGCTCAAACGTCTGAT
yesZBSU07080_686	TGAATAGCAGCGGATGATTT
yesZBSU07080_870	TCGTTTCCAAAATCCAAAAC
yesZBSU07080_1041	AGGCACTGAGAACCGAACCG
yesZBSU07080_1213	CGATGCCGGAGTCCCCGGTG
yesZBSU07080_1460	AAGTTCGCCAAGTCCGCAAT
yesZBSU07080_1614	GTCCTGCTTCAACCGTGCCA
yesZBSU07080_1782	TGCCGGGTGTCACATCCGAC
yjdJBSU12070_158	AATTTGTTTGGGGCTGCTGA
yjdJBSU12070_168	CAAGCTGTGAAATTTGTTTG
yjdJBSU12070_169	TCAAGCTGTGAAATTTGTTT
yjdJBSU12070_170	ATCAAGCTGTGAAATTTGTT
yjdJBSU12070_206	CATAACAGGGTAGTGTTTAG
yjkBBSU12250_31	ACTGATCTGAAGGAGATGGC
yjkBBSU12250_35	TCTGACTGATCTGAAGGAGA
yjkBBSU12250_299	ACGCACTGTCCCGTCGAGCA
yjkBBSU12250_356	CTTTTCAGGAGAGTACAGCT
yjkBBSU12250_370	GCAAGCGAAGCCAGCTTTTC
yjkBBSU12250_400	CTTCTGTCTAACAACTCTGG
yjkBBSU12250_403	GCGCTTCTGTCTAACAACTC
yjkBBSU12250_425	CTGCCCGCCCGATAAGTCTC
yjkBBSU12250_521	AAGAGCAGAGACCGGGTCCA
yjkBBSU12250_529	TCAATCTCAAGAGCAGAGAC
ywqIBSU36200_86	GTTTTTTCCGTTGGATCCTG
ywqIBSU36200_132	TGATGTTCTCCTCACGCTCA
ywqIBSU36200_158	TTTTTTGTAATCTCCGAGCA
yuiCBSU32070_424	ACAACTCCGAGACCGTAGTT
yuiCBSU32070_449	CTTAATAGCTGATCCTGTGT
yuiCBSU32070_480	CTGTCTCAAAGTACAGATCA
yuiCBSU32070_578	GAGCTTCTCAAGCTCATCCT
ytpABSU30510_136	CTTGTCGTTGTTCCCTGTCC
ytpABSU30510_310	AAAATAATTCCCGTAATCCG
ytpABSU30510_311	TAAAATAATTCCCGTAATCC
ytpABSU30510_312	ATAAAATAATTCCCGTAATC
ytpABSU30510_340	TTAATTTGCAGTCCGAGACA
ytpABSU30510_396	GTGACGGAGCGATGACATTC
ytpABSU30510_412	CCCGAATCAACCTTAAGTGA
ytpABSU30510_483	TGACGTATAACGAATCATTT
ytpABSU30510_705	CGGGTTCATTGAAGATCTCA
oxdCBSU33240_28	GCTCCTTTGTCTCCTCTAAT
oxdCBSU33240_94	TCAGGCGGAACGAGCATATC
oxdCBSU33240_195	ATTCACGTACTGTCACTTCC
oxdCBSU33240_402	TGGAGTGCGGCAGGCCTGAC
oxdCBSU33240_519	CAATGACTTCTTTTGGAGTG
oxdCBSU33240_684	TCGGCTCTTGTTCAAGAAGG
oxdCBSU33240_767	TGTTACGAGCGCTGATGCGA
oxdCBSU33240_825	ATTGCCATTCGTGGGTATTC
oxdCBSU33240_920	TGGTACATATCCGACATCAC
oxdCBSU33240_1049	AACAAATGTTTCAGGAAGCA
yclHBSU03730_141	CAAGTCCGCCTGCCAGAGAC
yclHBSU03730_276	TCTGCAAAGCCGTCATATAC
yclHBSU03730_308	AGAACCTGTGATTTCCATAG
yclHBSU03730_398	CAGTGTGAGCACTTTTTGCC
yclHBSU03730_399	TCAGTGTGAGCACTTTTTGC
yclHBSU03730_500	TGTGTCCTCATCAAGGTTTC
comFBBSU35460_45	TATGAAGCTGGTCCATATAT
yloVBSU15840_77	GTTCAGTGCATCAACTGCAC
yloVBSU15840_105	CCGTATCACCGTCCGGCACC
yloVBSU15840_266	GCTAAATCCGCGGAACAATT
yloVBSU15840_455	AGTCATCAGCGCAGTGATAT
yloVBSU15840_573	AACCTTCATACACACAGAGC
yloVBSU15840_871	GCGTAGTTTAACACGTTTCC
yloVBSU15840_1009	GCTACAGTCACAATGCCATA
yloVBSU15840_1100	ATCCTCAGTGCTTGGGTTCA
yloVBSU15840_1203	CATCCACTACGCTGGCCGCT
yloVBSU15840_1319	CTGAATGGCGCTTAGCATAT
yozYBSU18908_64	GAAGAACTTGTTGCCAAGAC
yozYBSU18908_128	TAGGGGGCTAAGCTGATATA
yozYBSU18908_145	GAAGGCTTGAAGTTTGGTAG
yozYBSU18908_147	TAGAAGGCTTGAAGTTTGGT
rplBBSU01190_22	CCACGACGTCCATTAGAGGT
rplBBSU01190_26	CATGCCACGACGTCCATTAG
rplBBSU01190_135	GACGTACAGTCAATTTACCT
rplBBSU01190_223	TCAACTGTAGCAACGCGTCC
rplBBSU01190_258	TTAGAGCGATGTTAGCTGAA
rplBBSU01190_406	TTATGCACAACTGTACCAAC
rplBBSU01190_564	CTACTTGACCGATAGAAGCA
rplBBSU01190_648	CAGAACCACGAACTGTAGGA
rplBBSU01190_718	ATTGGTGATTTACGTCCGAT
rplBBSU01190_797	ACGACGTACGATAAATTTAT
yqaMBSU26260_87	AATGCCAAGAAGTGTCCTTA
yqaMBSU26260_136	TCTTCCGACACCATATCGTC
yqaMBSU26260_257	GCCACTAGCTGCCATGAGTC
yqaMBSU26260_334	TAAGCGTCCTTGATCATGTC
yqaMBSU26260_436	AAATGAGTTTTACCGCTACC
yqaMBSU26260_516	CACCCATGCCCTCTACATAA
yqaMBSU26260_581	TAGAACTTCGACCTTTCTCA
yqaMBSU26260_625	GCCCTTGGTTGACCGTTTAT
yqaMBSU26260_690	AAGGTTTGTGATTTAAATAC
yqaMBSU26260_783	CTATGTAATCACGGCACATC
yrvMBSU27540_267	ACGCGATCACTTCACACTCC
yrvMBSU27540_268	AACGCGATCACTTCACACTC
yrvMBSU27540_418	GCACCCATGCTGGAGATGAG
yrvMBSU27540_502	GTACGAACGACCTTCGCAAT
yrvMBSU27540_658	GGCACAAAAGCATTAGAGGA
yubBBSU31150_67	ATATGTCCTGTCGAAGAAAC
yubBBSU31150_210	AGCCCAGTAAATTTAAAATT
yubBBSU31150_284	CACGAGTCCGACGGCAATTT
yubBBSU31150_293	AGCTGCAGGCACGAGTCCGA
yubBBSU31150_362	ACCGATGGCCACAGTTTTAA
yubBBSU31150_485	AAGACATTGGAATAAGCCGA
yubBBSU31150_517	GAACCCGAACGCGAGAAACC
yubBBSU31150_573	TAAAGTCGGCTGCAGCTCGG
yubBBSU31150_587	CGCCATAATAAACGTAAAGT
yubBBSU31150_629	CTTCACGAGGCTTAGAAAGC
yoaDBSU18560_238	ACACCGACAAATGAAAGTTC
yoaDBSU18560_239	AACACCGACAAATGAAAGTT
yoaDBSU18560_299	AACAGGTATGCCCCTTTTTG
yoaDBSU18560_393	ACTGATTCGAGGCGCTGGTA
yoaDBSU18560_398	CAGCCACTGATTCGAGGCGC
yoaDBSU18560_447	TAAATTTGACATAAGCCTGC
yoaDBSU18560_660	TTTCCTCAGTGCGAGGCAGA
yoaDBSU18560_667	CCGAGTGTTTCCTCAGTGCG
ypqEBSU22230_67	TCCATTACTGTACCGTCTGC
ypqEBSU22230_90	CAGGGTCCGGTACATCTGAC
ypqEBSU22230_103	TTCTGTGAAAAAACAGGGTC
ypqEBSU22230_154	GAAACGATTTCACCGCTAGA
ypqEBSU22230_221	CGAGCGAGTCCGAATGCCAA
ypqEBSU22230_403	TCACCATTCATTATAACGAT
thiVBSU13230_115	TAAATTGGTTCATAGGCGAT
thiVBSU13230_167	CGGTTTTCGAATCATGTACG
thiVBSU13230_187	TCAGAAACGAGCGCCGCACC
thiVBSU13230_218	CAGCAGGCACTCAACGAGAG
thiVBSU13230_340	ATACCGGCCAGCATAAGGAC
thiVBSU13230_345	ACCCCATACCGGCCAGCATA
thiVBSU13230_356	GGCTACTGAAGACCCCATAC
thiVBSU13230_416	GAGCAGATAACCTGGTGAAT
thiVBSU13230_456	CCAAAAGCGCGCCGGAAATG
thiVBSU13230_464	AAGCCCCGCCAAAAGCGCGC
yacPBSU00970_194	AATTACTTCAACTCTATGGT
yacPBSU00970_305	CCACTGCTCAGTATAGTCAG
yacPBSU00970_362	TACCTCTCTCAGAAGCTCCC
yacPBSU00970_363	CTACCTCTCTCAGAAGCTCC
yodQBSU19710_56	TTTGAGAAGACGAATGGCTT
yodQBSU19710_275	AATCAGGGACCTGCCTCCGC
yodQBSU19710_393	CCTTCATATCCGTTGAGCCG
yodQBSU19710_536	ACGATAGCCTCTCATGATGG
yodQBSU19710_653	ATAGCGTGTGCCCCCATGTG
yodQBSU19710_741	GATCTGAAATTCTCGCATTG
yodQBSU19710_829	ACACGGTCTGCAACTGAAGA
yodQBSU19710_968	GCCAAACCATTCGACTTGTA
yodQBSU19710_1125	TCACTGGTGTATCTCCTGCA
yodQBSU19710_1263	CATCCTCCCCATCTGTATGA
yqkFBSU23620_342	TGCCGCCGTGGAGCTGATAA
yqkFBSU23620_429	TGGAAGAAATGCCGTAGTAG
yqkFBSU23620_453	ATTCTTTAATCACATTCGGG
yqkFBSU23620_519	CCTCAGGGCGTCTGTCAAAC
yqkFBSU23620_592	GTTAAGAGCCCTTTGGCAAC
yqkFBSU23620_668	TGTCAGTTCCTCGAATGAAT
yqkFBSU23620_769	GTAATCACTGAAGCGACAGC
yqkFBSU23620_797	CCGTAACTGCTCAATCTTAC
yqhTBSU24460_24	CAATTCCCAGCTGTCCAAAC
yqhTBSU24460_230	CGATTCAACAGTGTCGGCAG
yqhTBSU24460_320	TAATTCGGCATCACTGATAA
yqhTBSU24460_580	TTGTCACTGGCCACACCGTG
yqhTBSU24460_675	GCTGACCTACAGCGACCGTC
yqhTBSU24460_798	CAGCAATATGATCCCTTGTG
yqhTBSU24460_846	CGAGCCCGTGCCCGGTTGAA
yqhTBSU24460_899	AAGGATAGCTGAAGATCTGA
yqhTBSU24460_949	GTTTCTGGTATGTAAATGCC
yqhTBSU24460_1032	TAATAAGTTCTTTTGGGGAA
yodEBSU19570_38	CAAGTTTTCTTGCGGATCTC
yodEBSU19570_192	CCGTTCCCTGTCCGCTTCCT
yodEBSU19570_225	AAAAGTACACCCGGCCCGCT
yodEBSU19570_234	AGGGAACTGAAAAGTACACC
yodEBSU19570_263	ACGTTCCTTCCAAAAAGACA
yodEBSU19570_367	GCATCCTCCATGATCGCCAG
yodEBSU19570_473	TATGGTCGCCTGCGGGTCGT
yodEBSU19570_480	ACAATTGTATGGTCGCCTGC
yodEBSU19570_543	AAGATGCCAGTCTGACAATC
yodEBSU19570_604	CCTCCGACTCCTCTTTTTTC
yvrGBSU33210_307	TCTTTCTTGGTATAGGTGCC
yvrGBSU33210_450	CACGCTTTTCAACGGAAGTC
yvrGBSU33210_512	TTTCCGTTTAATATAGTCGA
yvrGBSU33210_649	ATTTCCCGCTTATAGTTCCA
yvrGBSU33210_723	CCTGATCGGTTACATAGACT
yvrGBSU33210_917	AGGACGGCCTTCCCGGTTTC
yvrGBSU33210_1059	TCCATTCTTCCCTTGTCGCC
yvrGBSU33210_1443	GCTTCACGGCATTCCCAAGG
yvrGBSU33210_1572	TGTAGTAGCGGTTAAACAAA
yvrGBSU33210_1622	CGCGAGCCCGAGACCCGTTC
yxeMBSU39500_281	CACAGCTACCTGGTTGGAAA
yxeMBSU39500_291	GTTCGTCTGTCACAGCTACC
yxeMBSU39500_340	TGTGTTCCCGCATAAGCGTA
yxeMBSU39500_431	CGCGTGGTTTGAACCGAGAA
yxeMBSU39500_459	TATCAGGATCTTTGCTTTCA
yxeMBSU39500_543	TGTTGACATAAGCGTCTACA
yxeMBSU39500_567	TTTGCGCGATCAATACAGTT
yxeMBSU39500_628	GCAACCTGTTCGTAAACAAT
yxeMBSU39500_662	CTTGTCGTGCGCATCGTCCT
yxeMBSU39500_707	GTCTTTACGCAATTCATCTA
ykoHBSU13260_14	CGAAGTGTATAGATGAATCT
ykoHBSU13260_119	ATCCGTCTCATCAGCAAGCC
ykoHBSU13260_214	ACACGCACCATGCCATTTGC
ykoHBSU13260_373	TGTCCATCGGTCCAAATCAC
ykoHBSU13260_525	TGATCGGATTGATGATTCGG
ykoHBSU13260_734	GCTTTCTATAATAGTGAGCG
ykoHBSU13260_878	CTCGAGTCCTTGATGGCTTT
ykoHBSU13260_957	TGTCACGCTGATAAACGGAC
ykoHBSU13260_1103	TGGCCGTCCATTCCTCGTTC
ykoHBSU13260_1256	ATGCTCATCAGCGATTTGCT
glcKBSU24850_113	TGTGACAGTAATCGTGTCGC
glcKBSU24850_219	CTCCTGCCGCCATATCTACA
glcKBSU24850_291	TGCCGGTTTCTGTCTCCAGA
glcKBSU24850_473	AATATGGCCGATTTCTCCGC
glcKBSU24850_520	CCCGTTTTGCCGCAGTTGCA
glcKBSU24850_569	TTTTGCAATTCTTACAATTC
glcKBSU24850_635	ATCTCGCGCTGACAATTGTT
glcKBSU24850_716	GAGCACCAAACCAAGATGCT
glcKBSU24850_837	CCCGCGGAAACGCGCATTTG
glcKBSU24850_905	CCAAGCGCCTCCGATAACGC
yojKBSU19420_27	GATTAATATGCCCTTCACCG
yojKBSU19420_28	GGATTAATATGCCCTTCACC
yojKBSU19420_29	GGGATTAATATGCCCTTCAC
yojKBSU19420_49	TCCTTCATCACACCGATAGA
yojKBSU19420_80	GTACGTAATGTTTTCTCCCC
yojKBSU19420_251	ATGAGTCGCGATATCCTTAC
yojKBSU19420_350	TCTTGGCAGCTTCAGCATGT
yojKBSU19420_477	TTAACGTTTCTGCAAGCTGC
yojKBSU19420_756	CAAAGTCCTTACACACTTCA
yojKBSU19420_953	CATCGGAATGACAACGAGCG
ywaABSU38550_46	AGCTGATTTGGGTCTGGTTT
ywaABSU38550_57	TTCCGAACGAAAGCTGATTT
ywaABSU38550_160	GCAGCCGGATCCATTGATAA
ywaABSU38550_285	GGCGGTCGTTTGATTGATTC
ywaABSU38550_385	AGGGACGTGCCCTCCGCATT
ywaABSU38550_493	TCTTTGTAATAAGAGCCGAC
ywaABSU38550_558	CTGTTCCGCCTTTTACCGCA
ywaABSU38550_800	AAGGCCCCAATGCTTAAGCA
ywaABSU38550_861	GGATGCCGTCTTTATGGGCT
ywaABSU38550_923	CCAGATCAGCTCGCCGACTG
mobBBSU14290_5	GATCGGGAAAGGACGGACCA
mobBBSU14290_21	ATCCTACAACTTGGACGATC
mobBBSU14290_22	AATCCTACAACTTGGACGAT
mobBBSU14290_108	GGTGCTTCAGGCAGCCCAAA
mobBBSU14290_148	TTTCCTTCCGTGAGCGTTTG
mobBBSU14290_180	CAGCACCTGCCGCCTTGTAA
mobBBSU14290_249	GCCGTGCCAAATCCCAATTG
mobBBSU14290_285	GACAGTCTGTTTCGAGAAAT
mobBBSU14290_340	TCACTTAGGATAACCACTTT
mobBBSU14290_472	AGCACAAAATCCACGGCAAC
spoIIEBSU00640_385	ATGGAGAAGAACACGACAAT
spoIIEBSU00640_605	AGCCAGCCCCGTTAAAACAG
spoIIEBSU00640_737	CGCCAAGCCAAGAATCAGGC
spoIIEBSU00640_961	ACTTTCCTCGTAATAGATTG
spoIIEBSU00640_1197	TGTTTTTCTTGTAGCACGTC
spoIIEBSU00640_1622	TCCATGTCCGCTGAACGGAA
spoIIEBSU00640_1781	CGCAGCGTGAGCAGCTCCCG
spoIIEBSU00640_2043	CTTGAAGATCGATAATAGAT
spoIIEBSU00640_2217	CATCACTCATCATAATTAAG
spoIIEBSU00640_2369	CATATCGTCCTCAATTTGGC
sboABSU37350_56	AGGACCGTCCACTAGACAAG
sboABSU37350_98	ACCGAATAGACCTGTTGCAC
mblBSU36410_27	TCAGTACATTTGCAGTACCG
mblBSU36410_166	CGAATCGCAACAATATTCCC
mblBSU36410_273	GCATGCGCGGCTTTGAGAAC
mblBSU36410_323	TTTAATTGCTTTTTGCTCAA
mblBSU36410_404	TTCCATACCCGCGCCGATAG
mblBSU36410_436	TCTACAACCATGTTACCGCT
mblBSU36410_642	TTTCCTCGTGACGTGCGTCT
mblBSU36410_740	AACAGCGACAGATTCACGAA
mblBSU36410_802	ATAATATCAGCAGAAAGTTC
mblBSU36410_845	GTTTAAGAGCGCGCCTCCGC
yisVBSU10880_5	GCTTGGCTGCCATTGCGACA
yisVBSU10880_22	GGAACATCCGACTTTCGGCT
yisVBSU10880_118	TCGGCCAGCGTTCTCTGTGA
yisVBSU10880_317	AGCTTGAATGATGGAAGAAT
yisVBSU10880_478	CGCAGCTGACGGTTTCCTTT
yisVBSU10880_647	TACATGCAAGGATTGAAGGT
yisVBSU10880_990	GCCAGCCGATTCGCAGACCG
yisVBSU10880_1103	ATATCCCTGTGACAGCCACT
yisVBSU10880_1217	GCCTGCGGGAATCCGCCACG
yisVBSU10880_1327	TCACCGTCATAAATATAGCC
moeABSU14280_19	ACTGCCTCGTCTACCGGTAT
moeABSU14280_25	CGCCGAACTGCCTCGTCTAC
moeABSU14280_141	AACGGTCAAACGCAGGTACG
moeABSU14280_325	ACGACTGCATCTGCCCCTTC
moeABSU14280_485	CGTCACTCCTGGTGTCACCC
moeABSU14280_627	CCATACTCGCATTGCTGTTG
moeABSU14280_857	TGTCACGCTGCCCGGGCGCA
moeABSU14280_1048	ACAAATCGGGTAAATGGGTT
moeABSU14280_1180	TCGTAGCCTCGCGTACCGCC
moeABSU14280_1258	GATCGGGAAAGGACGGACCA
bceSBSU30390_156	CTTTCCGATAGCGGAACCAA
bceSBSU30390_284	CTTCAAGTGTTCTGTTTGCC
bceSBSU30390_311	TGCTAAGCGATGCCGTGCTG
bceSBSU30390_369	TTAATGGAGTTTTGACCTCA
bceSBSU30390_833	TTGATCATGGTGATCCGTTG
bceSBSU30390_912	ACTCCGACTCAACATCAATA
rapBBSU36690_5	AGATGACGGGATCTCGTACG
rapBBSU36690_19	TTCACTCCTACTTGAGATGA
rapBBSU36690_208	TGAGATTCCTCGTGCAGGTC
rapBBSU36690_649	AGGGCTGATCCGATCAAACG
rapBBSU36690_651	AAAGGGCTGATCCGATCAAA
rapBBSU36690_668	GCAATTACCAATATTATAAA
rapBBSU36690_833	TTTTTCATAGTACCGTATCG
rapBBSU36690_1025	TTCGCGATGACTGAAATAAG
dpsBSU30650_41	CACATACATGACCGTCCAGT
yckDBSU03400_14	GAACATTGTGATAATGTTGA
yckDBSU03400_210	GTTCTCCTCTTTCTTTAGGC
yxaLBSU39940_203	TTCGCGTGACCAGTTAAACA
yxaLBSU39940_370	ACCCATTTGACTGAGCCGTC
yxaLBSU39940_427	ACGCCGTTGGTCCCAAGTAC
yxaLBSU39940_440	TGCCAAATAGATAACGCCGT
yxaLBSU39940_616	GTCCAGGTTGATTTTGACGT
yxaLBSU39940_632	CAACTTCCAGCGCTCTGTCC
yxaLBSU39940_682	GTGCCGTTTTTGGCAAGCAC
yxaLBSU39940_704	ATTATATGTGCCGACATACA
yxaLBSU39940_773	AAACGCATTTGACGTCGTTC
yxaLBSU39940_843	AAGCATACAGCTGTCCATCT
ydeCBSU05150_48	CAACTGGCAATTCTACCGTT
ydeCBSU05150_71	ATTGATCGTTGTCTTGTAGC
ydeCBSU05150_298	TCCTGAGATAAAACGAAATG
ydeCBSU05150_642	AGCATTCAGAACGGCTCAGT
ydeCBSU05150_697	TAATCCATTACATAACGTAA
ydeCBSU05150_761	ATAAGACACTTCTGTCACAT
yddKBSU05000_451	TCTCCAGGAATACCATGATA
yddKBSU05000_466	TCGAAAATATCTTCATCTCC
yddKBSU05000_567	AAGTAGCCCCCATTTCATTA
yddKBSU05000_621	TTTCGCCCTTAAAACCAGGG
yetFBSU07140_84	ACGGCGTAATTTGAGAAAAT
yetFBSU07140_360	AGCTCCCAGCTTGCCTCAAT
yetFBSU07140_508	CCATCTATGATTAACGTGAT
yneIBSU17940_29	GATTTTCACTCTCATGAACT
yneIBSU17940_209	GACCTTCGCTTTAGGATCAA
yneIBSU17940_245	TACAATTCTTTGCTGGCGCA
yneIBSU17940_252	CTTCCGTTACAATTCTTTGC
yhcDBSU09040_99	CATAGTACACTAGATCAAGG
yhcDBSU09040_102	TAACATAGTACACTAGATCA
yonRBSU21020_32	TTGCTGGCTATATCCTTTGG
yonRBSU21020_35	CCGTTGCTGGCTATATCCTT
yonRBSU21020_229	TATCCAGCAATTAAAGTCTC
yngKBSU18280_73	GACTGCGCATTGGCCATAAA
yngKBSU18280_233	CGGTTTAATCTGAACGATAA
yngKBSU18280_327	ATGCAAGAGGATCATAGCCG
yngKBSU18280_488	ATAATACAGCTGGTTTCCAT
yngKBSU18280_612	CCTGTCCCGCTATTTTATAA
yngKBSU18280_784	GCGTTTCTCCATACTCCAAA
yngKBSU18280_888	TATAATCGATGTCGCCTTCT
yngKBSU18280_1057	TATTCCTCAGGATCGGACCA
yngKBSU18280_1219	TTGTCAAGCCAAGGCATTTG
yngKBSU18280_1346	GGCTCTGTATATCGCATAAT
pycABSU14860_57	CGGTACACGCCCGGAATATT
pycABSU14860_77	AACTGTACGAATATTCAACT
pycABSU14860_122	TTTGTACCGATGGTAGGAAC
pycABSU14860_443	AGCTTGTCCAAATTGTTCGA
pycABSU14860_960	TGCTGTGAAGGCTGTGCCCT
pycABSU14860_1326	ATGTATCATATTGCCCTGTC
pycABSU14860_1823	GCGAAGCAACATCTGGAATA
pycABSU14860_2276	CACGTCTATGATATCAACGC
pycABSU14860_2763	CTGGGAATCCGCCATGAGGC
pycABSU14860_3248	CTTAATAACTGTTCCAGGCA
yqeYBSU25400_137	GACAGTGAGTTCCTCATCCT
yqeYBSU25400_159	GTTGCTTAAGTTCACGAGAA
yqeYBSU25400_320	GCTCGCACCGACCTCCGCGA
vmlRBSU05610_74	GATATCTCCTTGCTGAACAC
vmlRBSU05610_165	GAAGGATTTGACCCTGTGCA
vmlRBSU05610_183	CCAGTTTTATATCCTTCCGA
vmlRBSU05610_253	TCCAGTAACTTCTTTTCGGC
vmlRBSU05610_557	CTCCCGGAACTTCATATACC
vmlRBSU05610_680	CTTTTTCGTCGATTGAGCAT
vmlRBSU05610_749	CTTCTGCTTGGATTTTATCT
vmlRBSU05610_817	GAAAAGCGGACTGTATATTC
vmlRBSU05610_1190	GATCGGTTCAGTCCATTGGG
vmlRBSU05610_1305	CGCGTGACGGCAGGTCGAGA
bsaABSU21900_58	ATCAGTACCTTTCCCGCGAA
bsaABSU21900_309	CTGTCAAATACACAAACAGC
bsaABSU21900_310	TCTGTCAAATACACAAACAG
bsaABSU21900_417	GATTTGTATTTGGTGAATAA
bsaABSU21900_427	AACTCTTTCGGATTTGTATT
rokBSU14240_175	GCGAGAACCGGCAGAGAGTC
rokBSU14240_286	GTTCCGTCTGGTATACCGGC
rokBSU14240_290	TGTTGTTCCGTCTGGTATAC
rokBSU14240_390	AGCTCTTAATCGCCGCGTTG
rokBSU14240_456	GCATAAACGTTGTCATATTA
rokBSU14240_457	TGCATAAACGTTGTCATATT
fruABSU14400_159	CACCGATACCCGTGGAGCTT
fruABSU14400_387	CAGCTTCAAGGAGCTGCTTA
fruABSU14400_535	AATGTATGGGCAATACCTGT
fruABSU14400_748	CGTCTGATACCCGCCGTTAC
fruABSU14400_1006	GTGTTGTAGCTAGGATCATT
fruABSU14400_1126	ACCATACCAGGCGCAAAACC
fruABSU14400_1351	AAATTCATAAATGCCGCTAC
fruABSU14400_1499	ATAGTTGCCTGCATCGATCA
fruABSU14400_1617	AGCATGTAATACCAGCTTCA
fruABSU14400_1761	GAGGCGCCGGAAGCGTTACT
yusQBSU32890_4	CGTAAATGAATCTGTACAAA
yusQBSU32890_75	TGATTTCTTCAATCATCGAT
yusQBSU32890_103	ACTTGGAAATAGTCATCTTC
yusQBSU32890_120	TTTCATATTGTCTGATGACT
yusQBSU32890_174	GTTCATCAGTACGCTCGACT
yusQBSU32890_258	GAATCCGGCTCGCGATTGAG
ytxKBSU29480_373	AGGTTCCCAGTTCCCAGGGC
ytxKBSU29480_377	CAGAAGGTTCCCAGTTCCCA
ytxKBSU29480_393	GGTTCAGCACGGTAAACAGA
ytxKBSU29480_404	TTCAGACAGCTGGTTCAGCA
ytxKBSU29480_522	ACGGCTCAAGGCTGTCCTGG
ytxKBSU29480_525	ACAACGGCTCAAGGCTGTCC
ytxKBSU29480_692	AAATAAGTAGCCGCCCGGTT
ytxKBSU29480_697	ATAAAAAATAAGTAGCCGCC
ytxKBSU29480_724	GAGCTCTCAAACAAATGATT
yhjPBSU10590_47	TTCGTTCATTTGCCCATACT
yhjPBSU10590_622	GCAACGTCCCGCGATGTCAG
yhjPBSU10590_760	GCATACGGCAAAAGCGCATT
yhjPBSU10590_893	TCCCTTGAAGTAGCGCTCAT
yhjPBSU10590_959	GGTAAAACCGTTCATCTCTC
yhjPBSU10590_1118	TTCACGAACGAGCCGTTCAG
yhjPBSU10590_1189	GAAACGCCCTCCCACTCAAA
yhjPBSU10590_1323	GTGTAAGCCTGATACCGTGC
yhjPBSU10590_1544	TCTCGAACAGCGGTCAGGCA
yhjPBSU10590_1620	GGAGCACATTTTGATACAGC
yoxBBSU18520_12	CGAACTCTTTTAAGCAGCTG
yoxBBSU18520_179	GGAAAAACCAGGCGTGATCC
yoxBBSU18520_227	GCCTTGCAGCAGGCTTTCGG
yoxBBSU18520_237	CAAGAGTCCCGCCTTGCAGC
yoxBBSU18520_299	AAGGTTATGTCTCATCGATC
yoxBBSU18520_408	ATTTAATAACGGAAGTTGTA
yoxBBSU18520_444	ATCCGGTATAGTTTTTTTGC
yoxBBSU18520_537	GAAGAGCTGGTCCCGTCACA
yoxBBSU18520_621	CGTTAAGGCAAATCAAATTC
yoxBBSU18520_655	CGATGGCCGTTCGCGCCTGA
iolRBSU39770_59	CACCTGGCACAGCTCATCTA
iolRBSU39770_92	ATCACGTCTGACTGTGTTTT
iolRBSU39770_254	ATCGTGATCTTCAATAAATC
iolRBSU39770_331	AAGATGGTGACATTTTTGGC
iolRBSU39770_347	GTCTAAACTGTTGGTTAAGA
iolRBSU39770_440	GTCCATGCCGACAAAGGAGC
iolRBSU39770_466	TTGTACTTATCAAGCATAGC
iolRBSU39770_500	CGTTCCGGTAGCGGACATAA
iolRBSU39770_542	ATACTCCAGCAGATCCGAAT
iolRBSU39770_686	CTCGTCGTCTAATGGCTGAG
helDBSU33450_368	TTCCTCCTTCTCATCCAAAC
helDBSU33450_597	TCATTTGGGTATCAGAGTGA
helDBSU33450_830	TCCTAACTCCGGCAAAACAG
helDBSU33450_979	GTGATTCCTGCAAGCCTTGT
helDBSU33450_1165	GCGGTTTGCTCCATCCGATT
helDBSU33450_1399	AGCCTGACTGCCTGTTTGAG
helDBSU33450_1520	ATTATCCGTAAATGCCGAAC
helDBSU33450_1745	CATACGCTGATCCCCGTTTA
helDBSU33450_2003	ATGCGCAGTCTTGCAGATGA
helDBSU33450_2231	CGCCAGCATGTGCATCGCAC
gudBBSU22960_8	TGTATGACCGGTGTTTCGAT
gudBBSU22960_63	GAGCCTTATGTATTACGGTT
gudBBSU22960_160	GAACCGTCGTCCATACGAAC
gudBBSU22960_232	AAACGTATCCCGCCTTTCGT
gudBBSU22960_259	ACCTCTTTTTCTGTTACGTT
gudBBSU22960_450	GTGCCGGCACGTCTTTTGTC
gudBBSU22960_623	AGCCGCTTCTTTAATACAGA
gudBBSU22960_819	CGGTACCGAAGCTGTCGCGT
gudBBSU22960_863	CAGCAGCTCTTGGTTGGTAA
gudBBSU22960_1107	CTTCACTCCAGTAGAAGCCT
ylbMBSU15060_51	TTGCTGTTTGGGCATGATAA
ylbMBSU15060_83	CGCGACAGCCGTGTCACATC
ylbMBSU15060_162	TTTGCAGCGCCATTTTTGTT
ylbMBSU15060_267	CCTCACATTCAAGTTCGTTC
ylbMBSU15060_415	AAGGCGATAGCCGCCGCTGC
ylbMBSU15060_524	AGGTTTCATAGGATATCCCC
ylbMBSU15060_678	ATTCACGTGCAGATGCAGCA
ylbMBSU15060_771	CCCGTGCCGTTACAGTTGAA
ylbMBSU15060_1091	GAGAGCTGGATGGGAGAAAG
ylbMBSU15060_1204	TCATCTTCGTCATATCGAAT
rsiVBSU27130_180	ACATAGCCTGAGCGGCGTCC
rsiVBSU27130_181	GACATAGCCTGAGCGGCGTC
rsiVBSU27130_295	TTAGAAAGCCCGGACAAAGC
rsiVBSU27130_363	TAAACTCTTTATACAGCTGC
rsiVBSU27130_457	CGCCGGATAGAGAGTAAATC
rsiVBSU27130_506	AATATAACGGCTTTGTGTGT
rsiVBSU27130_649	GTGAGCCAATATATTTTATT
rsiVBSU27130_774	CTGTAACGCCCATATAGCCG
rsiVBSU27130_776	CTCTGTAACGCCCATATAGC
yfhKBSU08570_73	AGGGGCGCAGCTTTTGCTGC
yfhKBSU08570_118	ATGATGTAAGTATCGGATGA
yfhKBSU08570_172	AGAATATCACCTTCATGATT
yfhKBSU08570_344	TTCGGGCGTCGGTGTATAGA
yfhKBSU08570_361	TGCTTAGCTTTTCCGTTTTC
yfhKBSU08570_362	CTGCTTAGCTTTTCCGTTTT
ywcEBSU38130_35	AATAAAGAGAGGCGTTGCGC
ywcEBSU38130_97	AATACCCACATTAAAATGAT
ywcEBSU38130_144	GAGTGTGTCCAAGTGGAGAA
ywcEBSU38130_185	ATGAGCGACAATGACGTTAA
ydeHBSU05200_151	AATGAGATGACATGATCTCC
ydeHBSU05200_245	TACAACCAAATTGCCAAAAA
ydeHBSU05200_413	TTTATTCTTGCCAATGCATA
ganBBSU34120_35	ACTACATGCACTCCACACGA
ganBBSU34120_288	CATACGGGTGATTCCAGATG
ganBBSU34120_439	TTGGGCACCTTTTGTTTCGC
ganBBSU34120_464	TTCAAAGCTGAGATTCGCCC
ganBBSU34120_648	AATTTGTCTCCCTGACCGCT
ganBBSU34120_842	GACTTTTTTGCCGTACGTAT
ganBBSU34120_893	ATGCCCATCGCCATCCTCAG
ganBBSU34120_972	CATCTCTTACTGCAGTTGCC
ganBBSU34120_1051	GGCCCGACTGGAATCCACGC
ganBBSU34120_1166	ACTTCCCCCATACCACTTCC
yueCBSU31850_14	CGCTGCAGAGGGTATGAAAA
yueCBSU31850_187	AGCTCGGCGTCCTTGTCCTT
yueCBSU31850_248	CGACTGGGCCGCAATCGTGT
yueCBSU31850_263	AATTCCAAGCTGTTTCGACT
yueCBSU31850_264	TAATTCCAAGCTGTTTCGAC
yueCBSU31850_364	ATCAGTACGACATAGATCAT
yueCBSU31850_387	CGATGCCTGCAATTCCGAGC
yueCBSU31850_414	GCGCTGTGACTTTTGGGATG
phoPBSU29110_92	TGCTTCTTCCCCATCCGAGG
phoPBSU29110_319	ACTCTCGCATTTACTTCCCT
phoPBSU29110_377	ATCGTTCTTCATCTCACTAG
phoPBSU29110_552	TCCAGACTGCGCTCAGCAGC
phoPBSU29110_587	ATCAACAATTCTCGTATCTC
phoPBSU29110_658	CTAATCGTTTTAATGTAGAT
ytlPBSU29960_37	TTTGCAATTCCCTCAGGTAT
ytlPBSU29960_61	TTTTTCGCAGCCTGGTAGAT
ytlPBSU29960_69	TCGGTTCGTTTTTCGCAGCC
ytlPBSU29960_117	ACGTGATATGATAGTCAAGC
ytlPBSU29960_118	AACGTGATATGATAGTCAAG
ytlPBSU29960_261	GTAAAACGCGCGGCTTTCTG
ytlPBSU29960_353	TCTTTTTTCCACTTGAAAGC
ytlPBSU29960_376	AGCGTCATATGAGGATGATA
ytlPBSU29960_507	TTTCCTCGTATTTTGGTGAT
kdgKBSU22110_122	TCCGAGTCTGGCAAGGCCGC
kdgKBSU22110_234	CGTCCTGCGAGCGGATCACG
kdgKBSU22110_314	AGCTGAGTTTTTCCTATAGT
kdgKBSU22110_428	ATACGTGAAGTCTTTCATCT
kdgKBSU22110_523	TGTACCATTGTTGCTTGATC
kdgKBSU22110_585	GCTCTCCCTCTGCGATACCC
kdgKBSU22110_665	AAGTTTAATAGCAACAAAGC
kdgKBSU22110_744	TATCAACCACCCGGTCGACC
kdgKBSU22110_813	CCTTGTACGACAAACCGTCT
kdgKBSU22110_883	GGCAAACCGTCCATATCCCC
ymcABSU17020_152	ATTGACAGCCTGCTTTTGCA
ymcABSU17020_264	TTTGCGAGTCTCTGAATTCC
ymcABSU17020_300	TGTGTGCAACGAGCTGCAGT
ymcABSU17020_323	ATTTGTGACTTGGTTGGAAA
ymcABSU17020_362	CCCTTTCAGCAGGTCGCCTC
albDBSU37400_51	TGGCGTCCTTTTTCCCTTGC
albDBSU37400_134	CAACACCGATTCATCAATGC
albDBSU37400_293	GACAAACAAAACGACACTCT
albDBSU37400_440	TAGCACAACTCCGAAAATAA
albDBSU37400_557	AACCGCGCAAAGCGGAATCG
albDBSU37400_631	GAATGCATCTTGCCCTGCTG
albDBSU37400_824	CGAGCAGATGAGCAAAAGCG
albDBSU37400_954	GGAGAAATCCGCCTGCCAAT
albDBSU37400_1100	CTGCTCCGTCTGCCAGCTGA
albDBSU37400_1229	GTAATAGACTATGACCAGAC
yxxFBSU39240_144	CTAAAAACAGCGTCGCGCAA
yxxFBSU39240_334	CCCAGAAGAAGAACAAGCAC
yxxFBSU39240_401	CCCAAGAAAGCAGATGATAA
yxxFBSU39240_569	TAAACCTGTCTGCAAGAAGG
yxxFBSU39240_684	GCAAATATACAATACCCGTA
yxxFBSU39240_768	CGAGCACGATCGCGACAGCG
yxxFBSU39240_769	TCGAGCACGATCGCGACAGC
yxxFBSU39240_794	AGGGCGGAAGCCTGTGAAGA
yxxFBSU39240_810	GCGTTTGATAGAGGTCAGGG
yxxFBSU39240_863	CTGCCTCCTGACAAGCGTCA
enoBSU33900_112	TCACCTGTAGAAGCTCCGCT
enoBSU33900_229	ACATCAAAGCCAAGAAGCTC
enoBSU33900_333	CACAAGCCATAGATACGCCA
enoBSU33900_399	TTTTTGAGTTGAATCCTCCA
enoBSU33900_505	CGGAAGTTAGGAGCACCTAC
enoBSU33900_564	TTGCGCTTAATACTGATTTC
enoBSU33900_628	TCTTCGTTAGAACCAAGGTT
enoBSU33900_1180	GCAACACGGTCCGTACGAGA
enoBSU33900_1194	GCTGGTTGTATTTCGCAACA
enoBSU33900_1257	TGTAGAAAGAGTTGATACCG
yteABSU30840_150	CTGTCGCCTGATCGCCGGGA
yteABSU30840_155	AAGTTCTGTCGCCTGATCGC
yteABSU30840_328	TCCGCGAGGGTTGTGGCAGT
yteABSU30840_374	TTCTTCAATCGGACGGTCTT
yteABSU30840_403	TCAAATTCAAATTGCCCGAA
yteABSU30840_448	TAGGAATCCTCACTGTCATA
yteABSU30840_505	GGAGGGTTTTCCATATCCTG
yteABSU30840_522	TATCATCATAGCTGAGCGGA
yteABSU30840_557	CGTATTGCCGATATTCTCTT
yteABSU30840_692	AGCGTGGAGATCGCCGAATG
acuBBSU29700_90	CAACAGGCAGATGCCTGATA
acuBBSU29700_201	CTACGCTTCGTGTGAGAAAT
acuBBSU29700_315	TTTGATGGTGTACCACTGGT
acuBBSU29700_362	GACAAACGTCCGCAGCAAAT
acuBBSU29700_406	TTTATCTCAATTTGCGAGCC
acuBBSU29700_450	AAAGACTGCTGATCTCAGCG
acuBBSU29700_514	TTTACACCGGGATCGTCATG
acuBBSU29700_527	GAAGACAAGCACTTTTACAC
acuBBSU29700_606	GCTCTGACGGCCATACGACG
acuBBSU29700_619	AGCAGATCCCTTTGCTCTGA
yerDBSU06590_54	TCCAGGCAAACAAGACGATC
yerDBSU06590_169	TATAAATACTGTCTGAGCTC
yerDBSU06590_321	GTTTTGGAAACATAGCGTTA
yerDBSU06590_457	TCATCAGGATGGAGAAAATA
yerDBSU06590_603	TCCAGGTGCCGCCTGCCAGA
yerDBSU06590_771	TTAGCTCAAACGCTTTAATC
yerDBSU06590_928	ATAAAGTCGAGCATTTCAGG
yerDBSU06590_1138	ATAGGCAGCGCTGTCATAAT
yerDBSU06590_1337	CACACCTGCCGGACAGGTGT
yerDBSU06590_1554	ATGAAACAAATTGATGGATC
menABSU38490_6	GACCCTCACCCTTATTTGTT
menABSU38490_63	GAGGACGGGTTAACTGCCAA
menABSU38490_109	AAAACGGTTCCGAGCAGCAC
menABSU38490_189	TCGTCGCGATCTGGATCCAT
menABSU38490_198	TAAATAAGTTCGTCGCGATC
menABSU38490_281	CTTCATTCCGTGGCGTACAA
menABSU38490_445	GGCGTGTACGCAATCGGCAG
menABSU38490_451	CCGAACGGCGTGTACGCAAT
menABSU38490_603	TATCACGAATGTTGTTCGAC
menABSU38490_872	TCCGAAAAATGTATTTGTTT
yotIBSU19870_32	AGAATGATAAACTAAATCAT
yotIBSU19870_203	AATTAAGAGACGTTTACCTT
yotIBSU19870_261	CGTCTTTTGATGTTGCCACG
yflSBSU07570_94	GGTTCAAGTCCGGACGGAGC
yflSBSU07570_176	TGCAATTGCACCCATTGGCA
yflSBSU07570_308	ACCGGTTTTGATAAATCCCC
yflSBSU07570_436	CCTGCACGCGCCGTATTACT
yflSBSU07570_594	GGTTCGCCGCCATCGCTGTC
yflSBSU07570_694	ATGATTAAGCTTACAAGTCC
yflSBSU07570_811	GAAAGCTCCGATTTTTTGAA
yflSBSU07570_1082	AATCCAAGAGAACCCTGATA
yflSBSU07570_1266	AGTGAGTCGTTGACCCGAAC
yflSBSU07570_1365	CGATGATATGAACAATCGAC
ykoXBSU13430_124	AGCGGCAAGACGACTTCGGC
ykoXBSU13430_221	CCAATACAGCGTAAGCGGAC
ykoXBSU13430_249	GAAACGGCCTTCCTCCGTAC
ykoXBSU13430_265	TTCCCAAAACGTTCAAGAAA
ykoXBSU13430_369	TCCTGATACCAGGCAAGAAA
ykoXBSU13430_401	TTTTGCAATTCCGCACGGTA
yhdJBSU09490_23	CTCAGCCCATTCTTCTTTCG
yhdJBSU09490_113	ATACGATTCTTTCTGCACAC
yhdJBSU09490_250	CCGTATCCCTTTGATCGGCA
yhdJBSU09490_255	TTTTGCCGTATCCCTTTGAT
yhdJBSU09490_293	GGCTTTTCTCGCCCAGTCTG
yhdJBSU09490_345	GATGTGCGTCTTTACGCTGA
yvlCBSU35110_41	CGCGAGACCTCCGATAACAC
yvlCBSU35110_116	CGGCAAGACACTTGTCATAA
yvlCBSU35110_174	ATTTCATATCCCTTTCTGAC
yxiSBSU39040_65	ATCATGGTTCACGCACCACT
yxiSBSU39040_66	GATCATGGTTCACGCACCAC
yxiSBSU39040_81	GCTCCATCGGATCAAGATCA
yxiSBSU39040_94	GCTTTGGCGTACAGCTCCAT
yxiSBSU39040_204	CTAATACCGCAATGACAGTC
yxiSBSU39040_257	CCCAGAAATCGCTTCATGAA
yxiSBSU39040_258	GCCCAGAAATCGCTTCATGA
yvcDBSU34810_207	GATCGTTCGACTCTTGATAC
yvcDBSU34810_260	GTAATGGCACTCCGGCATTT
yvcDBSU34810_341	CGGGTCCGCATCAGAATAAG
yvcDBSU34810_550	TTGTATGCTGACCAAAGCTC
yvcDBSU34810_743	CAATAGCATCGGATAGACAT
yvcDBSU34810_807	ATTTATATCCGATCTCGTAG
yvcDBSU34810_851	GGTGTCGTCACCCTCAAAGC
yvcDBSU34810_917	CCAGATCGTCTCGGCAAAGT
yvcDBSU34810_972	GCTCAATCCAAGGCGCCGGG
yvcDBSU34810_1009	AGTCGCTGCTCCACAGATGA
yflHBSU07680_177	GCTTTGCGAGGTAGTCTCCC
yflHBSU07680_189	GCGGCTCTTCATGCTTTGCG
metNBSU32730_56	AGCGCCGTTATTCGAACCGC
metNBSU32730_255	GCTCAAGGTAAGGAATGTGC
metNBSU32730_317	TGGCTCTAAGTGAACAGCGC
metNBSU32730_378	TGATTGTCGCACCGTCTGGA
metNBSU32730_531	GCGCTACTTTTTTGAATTCA
metNBSU32730_682	ACTGCGATGATGTTAGCGTA
yvdJBSU34580_56	ATAGCGGCAAACACCTGATG
yvdJBSU34580_428	AAACCCCGTTTCGTTTTGAT
yvdJBSU34580_490	ACCTCTACATCATGGACGTT
yvdJBSU34580_498	CGATCAAGACCTCTACATCA
yvdJBSU34580_768	TCAAAGTAACGCCACACGAA
yvdJBSU34580_824	TAAGTTTCCATTATCACGGC
yvdJBSU34580_825	GTAAGTTTCCATTATCACGG
yvdJBSU34580_828	AATGTAAGTTTCCATTATCA
ykzDBSU13290_46	TCTCCTTCCTTCGTCGGATG
ykzDBSU13290_52	GCATACTCTCCTTCCTTCGT
yrkBBSU26570_124	CAAAGGTCGACGATCCTAAA
gltCBSU18460_62	GGCCACATGCAAATGATCAG
gltCBSU18460_292	AGCTGGCTGGCGAGGCTTGT
gltCBSU18460_352	CGCAGCAAAAATTCGACGTG
gltCBSU18460_375	TCAGAAACTTATAGGAGCCT
gltCBSU18460_448	GTTATGTCAGAGAAATTCGT
gltCBSU18460_585	CTCTAAGTACAAATCCTTCC
gltCBSU18460_656	ATCCAAATCCTCACCCTCCG
gltCBSU18460_717	CAAAAGTACTTTCAGGCAGA
gltCBSU18460_772	TTTACTTGAGGGAACTCAAT
gltCBSU18460_817	GGCGCAAGCTCTCTATTTTT
yopQBSU20800_253	GTTTCTGTGAAGTAATTTCG
yopQBSU20800_334	ACAACTTGTTTGAATGTATA
yopQBSU20800_442	TTGTTCGTTCTTTGAGCATT
yopQBSU20800_668	CCCGTCTAAAACGTCTAAAA
yopQBSU20800_696	CCATAGTAATGCCTATTAGC
yopQBSU20800_761	GTTATAGATGTCCACTTTAA
licTBSU39080_125	CGTGAACACTTTCTCAATGC
licTBSU39080_199	GATACTTCCATACACTCGAT
licTBSU39080_221	TGCGTAGCTGATAATCTCTT
licTBSU39080_297	GCTGGATGGCAAAGTTAATA
licTBSU39080_311	CCCTTTCTGGTTGCGCTGGA
licTBSU39080_315	CAAGCCCTTTCTGGTTGCGC
licTBSU39080_488	GGGCATCTCTTCATTCAGCT
licTBSU39080_738	ACTCCCGCTCAATGTAGGTT
licTBSU39080_743	CTCATACTCCCGCTCAATGT
yocHBSU19210_224	AATTGTATATTGCCCAGTCG
yocHBSU19210_303	TTAAGTTATTCCAAACTTTC
yocHBSU19210_666	CCGCAATAACTTTCGCGTTC
lipCBSU04110_273	TCGTTTCATCCTTAGAGGTT
lipCBSU04110_278	GAAAATCGTTTCATCCTTAG
lipCBSU04110_356	AGGATTTTCTCCTTTAATCT
lipCBSU04110_376	ACACGAATGGCGTACGGGGA
lipCBSU04110_380	GAACACACGAATGGCGTACG
lipCBSU04110_381	TGAACACACGAATGGCGTAC
lipCBSU04110_382	TTGAACACACGAATGGCGTA
lipCBSU04110_551	GTTCGGATGGACACCGTCAA
lipCBSU04110_568	GCTTGATAGCCTTTGCTGTT
lipCBSU04110_602	TTTATAGCCTAGCTTGTGAA
yfiZBSU08450_137	ATGCTCATTTGTTCCATTGA
yfiZBSU08450_215	AGCGCCCGCGGCTGCAAGCG
yfiZBSU08450_262	AAAATCCCCGGTGACGCAAG
yfiZBSU08450_349	GAGCTCCATACTAATGCCTG
yfiZBSU08450_442	CCCGCCAGCGTCAGTTTGAT
yfiZBSU08450_534	CAGTCAGCCAAAAAAGCACC
yfiZBSU08450_642	TAACGAGGAGATTAATTTTT
yfiZBSU08450_705	GCGCCATCACAAATTTCAGC
yfiZBSU08450_809	ATCATTACCAACGACAAAGC
yfiZBSU08450_916	ACCCCGACAGGAACTTCCTG
ydfNBSU05480_115	TGCTGCAAATTAAAAGCCGA
ydfNBSU05480_458	ATCAAAGCCGATCATCGGGC
ydfNBSU05480_574	ACAGGCTTCCGGTAGCCGCG
ydfNBSU05480_585	CAAACTCATTCACAGGCTTC
yjdFBSU12030_15	ATGATGGACATCCCGAGGAG
yjdFBSU12030_17	GAATGATGGACATCCCGAGG
yjdFBSU12030_20	AAAGAATGATGGACATCCCG
yjdFBSU12030_207	GGGCCATCATATTCAAAAGT
yurQBSU32620_19	GTGATGGTGACATTCGGTGC
yurQBSU32620_35	TGACTGCTGTCGTTCAGTGA
yurQBSU32620_111	CGCCTTTGTCCCTTGGGATC
yurQBSU32620_185	AATTCTCTGTCTTAACTTTC
yurQBSU32620_235	TCATCTCTGTGATGTTTGAT
ytfPBSU30060_144	GGCGGTTCGTCACATTGCAG
ytfPBSU30060_196	TATAAAAAACGCCCGTTGCC
ytfPBSU30060_313	CTTTGGGCTTTGTCGGTCAC
ytfPBSU30060_465	CAATAATGACTGCCTGGCTA
ytfPBSU30060_592	AACGGTTCGCCAGAAGTGAC
ytfPBSU30060_722	AGGTCCTGAGAGGCCGAAAT
ytfPBSU30060_802	GGATACAAGTCGATTCTGAT
ytfPBSU30060_910	AGATAGCGCTCCTGCATCCA
ytfPBSU30060_1038	GCGACAGTGTGCCATTTGCG
ytfPBSU30060_1173	TGTATCCGCCTGTGTAGCCG
yotEBSU19910_68	GATATGAATTTTTATCACCT
comECBSU25570_25	GTTGCCGAAGCTGCCGCCAT
comECBSU25570_263	CATACGGTCGCCGTCAATTT
comECBSU25570_585	CTGTCGAATCAGGAGGCAGA
comECBSU25570_854	GTAAACACCCGACATGAGAG
comECBSU25570_1049	AATTGTCAGCTGCCCCAAGG
comECBSU25570_1412	GGTTACCATCAACTGCGACA
comECBSU25570_1609	GGATGCTGTTTTTCGCGCCA
comECBSU25570_1902	GTGCTTCCGGTGACAGTACA
comECBSU25570_2115	CCGTTTTCGGCTGAAGCTGT
comECBSU25570_2296	GTTATATCTGATGTATCATA
treRBSU07820_85	GCGGTCAACTCATGTTCAGA
treRBSU07820_104	TCTTGATGTACCGTACTGTG
treRBSU07820_174	AGCCTTTTCCCCTGATTTTC
treRBSU07820_229	AAGCTGACAAGGCCCGAAAC
treRBSU07820_240	CGAGCTCCTTGAAGCTGACA
treRBSU07820_448	CAAATTTCTTTCGTCAGGTG
treRBSU07820_550	TCTCTGTCCTCGTCCGTACA
treRBSU07820_597	AGTTTCTCACCACGACCATA
treRBSU07820_669	CAAATCGGAATTTGTCGAGA
ynaFBSU17540_237	TTATTGCAAGCATATTAAAT
yybCBSU40690_83	GTAGATGGCTCGGTTGATGA
yybCBSU40690_93	GTGAAAAATCGTAGATGGCT
yybCBSU40690_155	TAACAGTAAATCTAACAGGA
yybCBSU40690_159	CCACTAACAGTAAATCTAAC
yybCBSU40690_185	GAATGCAATCTTCTTGGCGA
yybCBSU40690_191	CATGCGGAATGCAATCTTCT
yybCBSU40690_207	TAGTCTTGTCGAACGGCATG
yybCBSU40690_214	ATTTTTTTAGTCTTGTCGAA
yybCBSU40690_246	CCATACAAGTTGACATGGCA
yybCBSU40690_392	AATCAGTAATTGCAACGGAT
yddMBSU05030_136	TACTGACCGGAAACTTTTGT
yddMBSU05030_149	TATTGGCGTGATATACTGAC
yddMBSU05030_166	TGATAGGGACTTATATTTAT
yddMBSU05030_181	AATTCCTTAATATCATGATA
yddMBSU05030_217	TGTTTTACATCTAGTTTTTG
yddMBSU05030_714	CGTTTAACTTAGCTAAGAGG
yddMBSU05030_911	CTTATCAGAATCATTTAGTA
rocRBSU40350_21	TACTCTGAAAAACCAATGTG
rocRBSU40350_273	GATTGATCGTCGTAATTTCC
rocRBSU40350_347	TTCCAGCTTTGTCACATCCT
rocRBSU40350_437	GACGTCTTGAATGGCCGGAC
rocRBSU40350_579	CGCAGTTTTGCGAAATAAAC
rocRBSU40350_698	TAACAGCAGTGTGCCGCCGT
rocRBSU40350_931	TCTTTTCGTTCCCGAAGCGG
rocRBSU40350_1050	TTCCCGGCCAGTCATAAGAA
rocRBSU40350_1198	GGCTGGTGTCTTGGTGTTTC
rocRBSU40350_1341	ATTTCTTCAGCCGATATTGG
spo0MBSU08760_204	AATGAATTGTAGCGTATTTC
spo0MBSU08760_259	GGAAATTGATGCTCTTCACC
spo0MBSU08760_298	ACAGTGATCGGCGTATCTAG
spo0MBSU08760_338	AATGTCAAGGTCTGTCACCA
spo0MBSU08760_390	GGTGCGCTTCAACGAAAATG
spo0MBSU08760_447	CTTCGTTAAGACGGAAGCCC
spo0MBSU08760_488	CGGAAGACGACGCTGGAAGT
spo0MBSU08760_535	TGACGATAATATCCGGAAGT
spo0MBSU08760_585	CCAAACCGTCTTCGTCTAAA
spo0MBSU08760_627	CTCGGAGTCCTCTTGCTCTG
ygzBBSU08740_146	AACTACCGTGCTGAGACCGA
ygzBBSU08740_280	AATCCCTTATCTAAAGTCAG
yvkCBSU35190_80	CGGAACAGGAAGACCGTGTT
yvkCBSU35190_94	ATAATAAACCCGTCCGGAAC
yvkCBSU35190_153	TTTCACTAGTCTCTTGAAGC
yvkCBSU35190_338	CTCTGTTTTGATATTTAAGT
yvkCBSU35190_607	TTATTAACAATGAACGTGTC
yvkCBSU35190_849	TAATCGGGCGAGCTTGCAGA
yvkCBSU35190_1209	GGTCCAGTGTCCGGTAAAAA
yvkCBSU35190_1792	TCAAATTCGGTGCGTAAACC
yvkCBSU35190_2098	GCTTTGAGCTGTTCTTTTGT
yvkCBSU35190_2396	TGCCGTGCGTGTGCCGAGAA
yjaUBSU11280_288	AAATATGAATCTTCGGATTG
yjaUBSU11280_360	CGGCTGAGCGGATATGATCC
yjaUBSU11280_361	GCGGCTGAGCGGATATGATC
yjaUBSU11280_372	GATTCAACATTGCGGCTGAG
yjaUBSU11280_380	GAGACAAGGATTCAACATTG
yjaUBSU11280_575	GCTGTAGGGATATGGAGCTC
yjaUBSU11280_583	GCATGTACGCTGTAGGGATA
yjaUBSU11280_589	ACTTCCGCATGTACGCTGTA
yjaUBSU11280_643	AAATGAAATGTCATGTCGAC
ykyABSU14570_25	AAAGCTCCGATCTTGATTCC
ykyABSU14570_573	TAAATTCTCCGCTATATTTA
ykyABSU14570_605	CCGGGCTTTATTATATTTTT
ykyABSU14570_623	AGCATCATATAAATCTTCCC
rplOBSU01350_22	GTTTTGCGTGAACCTTCTGA
rplOBSU01350_141	TTTGTCCCCCCTCGAATCCA
rplOBSU01350_142	ATTTGTCCCCCCTCGAATCC
rplOBSU01350_174	AACCACGTTTAGGAAGACGT
rplOBSU01350_184	ATGTTAGTGAAACCACGTTT
rplOBSU01350_210	TGACTACAGCGTATTCCTTG
yufPBSU31560_62	CACAAGCATAATCAACGCGC
yufPBSU31560_206	GAGTCCGGTTCGGAATGCAA
yufPBSU31560_515	AAAAGGAGAGCGGAGGGAGG
yufPBSU31560_588	ACATGATAACTGCTGCGAGA
yufPBSU31560_648	GCTGGTTAAACCCGACCGCC
yufPBSU31560_686	ATTCTTCCGCACGCTCATGC
yufPBSU31560_752	CCCTAGGCCCTCCATGGCTC
yufPBSU31560_809	GATACCGTCAAAGCCTACGC
yufPBSU31560_940	ACAATATCAACGACCTCTGA
yufPBSU31560_968	AGCCACAAATAGAATAATAA
immABSU04810_195	TTACAAATTGTTGATGTTGG
immABSU04810_198	CAATTACAAATTGTTGATGT
immABSU04810_221	AAAGTAATGCCCTAATTCAT
immABSU04810_222	GAAAGTAATGCCCTAATTCA
immABSU04810_369	TAAAACCCTGTATATATGGA
immABSU04810_373	TTGCTAAAACCCTGTATATA
yvzCBSU33650_4	CTAATCTGTATCTTTTCTAC
yvzCBSU33650_68	TTCCAGCGCAAGCTGATTAA
yvzCBSU33650_69	TTTCCAGCGCAAGCTGATTA
yvzCBSU33650_103	AGCACGCGGCTCAGTGTGGC
yvzCBSU33650_142	TTACCAATCACAAGCTGCCC
yoqLBSU20590_73	TAAAAATTCTCTTCAGTTGC
yoqLBSU20590_239	ACTTGAGTTGTATTTCTTTT
yoqLBSU20590_529	CTATTGCAAGATTTACAAGC
narJBSU37260_8	GAACGTGATTTGCCGGTCTG
narJBSU37260_15	GAGCAGAGAACGTGATTTGC
narJBSU37260_41	ATCCGGATAAGAGAGAAGAC
narJBSU37260_77	AGCCTTCCAATCGGGAAGCT
narJBSU37260_120	GCAGCTTCTCCCGGATTTGC
narJBSU37260_242	TTGCTCGCCTGAGTTAAAGT
narJBSU37260_343	AGCATCAGCGGCAGATAATC
narJBSU37260_425	GGATGCCAGCTCCCTCACAT
narJBSU37260_446	ACTGTCATTTTTTTCGAGAC
narJBSU37260_500	TACGCCAATGTTTTCAAGCG
yesQBSU06990_15	CCGGGGCTTCTCTGACAGGC
yesQBSU06990_19	AAAACCGGGGCTTCTCTGAC
yesQBSU06990_56	GCGTTTGGGACTGACGCGCC
yesQBSU06990_71	AACATGGAACAGTATGCGTT
yesQBSU06990_167	ATGTGAGGTTGTAAAAATAC
yesQBSU06990_182	GTCTGGAATGAGAGAATGTG
yesQBSU06990_543	CCAGCTCCTCGGGAATCGTC
yesQBSU06990_624	CAAGCGCGGGGGCAATCAGC
yesQBSU06990_665	CTCCTCCCACTTCCAATAGA
yesQBSU06990_797	CAATAACGAGACGGCTGACA
yqfFBSU25330_68	AAGATACAGCAGTACATGCA
yqfFBSU25330_300	TGTCGAATATTGATGACACA
yqfFBSU25330_601	GCGGCTCCCAAGTATTTAGA
yqfFBSU25330_800	ATTTGAGTTATTTAATAACC
yqfFBSU25330_1031	TAAGATGGCGCCGGCCGCAA
yqfFBSU25330_1299	GACCCGACAGCGCAGTGTTC
yqfFBSU25330_1456	TTGCGCAATAGCGGATGGTT
yqfFBSU25330_1678	ATAATATTTTTGCTCAACTG
yqfFBSU25330_1892	GTCGGCCACTGATATAATTG
yqfFBSU25330_2097	TAGCCTCCGGATATTCAATC
ybfKBSU02260_26	GCGCAGACCACTTTCAACCG
ybfKBSU02260_151	ATGAGCGAAGGTGCGTCCTT
ybfKBSU02260_289	CTCGTTTCCATGGCTGCTGA
ybfKBSU02260_427	ACCGCCCGCTCTACTCTTTC
ybfKBSU02260_580	ACAATTTGTCTTTGCAGTAA
ybfKBSU02260_643	TACGGAAAGCCGTTTTCTGT
ybfKBSU02260_702	CACCGAACATCAGAAGTACC
ybfKBSU02260_755	CAATACCGAAGCCCGCTCAA
ybfKBSU02260_812	CTCCAGAGATAACAGATGTC
ybfKBSU02260_838	ACGCGTTGATTGACGTACTC
iolIBSU39680_45	ATAGTTCTAAATCCAGTTTA
iolIBSU39680_99	CCGGCAGCTTATCCATAGTA
iolIBSU39680_118	GAATGATCTTTTAAGTACTC
iolIBSU39680_150	GGGTTTGAAAATATTCCGCA
iolIBSU39680_219	CGTTGTGACCCTTTTCATCA
iolIBSU39680_284	CACCACATATTTCACACCGA
iolIBSU39680_435	TATTGACCGTACATTGCGGA
iolIBSU39680_439	AACGTATTGACCGTACATTG
iolIBSU39680_516	CATGGAAGTGAAAACTGTCA
iolIBSU39680_621	CATCTGTTAAAAAGCCGATT
infBBSU16630_65	TAAATCCATGTTCTTCAGTG
infBBSU16630_211	GATTGCTGATTAACCCCTTG
infBBSU16630_400	CCAGAGAATGTAATTTTCTC
infBBSU16630_717	CTTCAACAACCTTTGTTTTA
infBBSU16630_896	TTGCGGCATGACACCGTCAT
infBBSU16630_1003	AGTTCTTGCATTACACGGTC
infBBSU16630_1302	CAATGTCGTTGACCATTGCA
infBBSU16630_1554	GAACGTCAGCTTTTACGATG
infBBSU16630_1826	AGGATCAAGCATACCTTTCA
infBBSU16630_1965	CGCCGTCACGAATTAAACGG
sufBBSU32670_16	TACTTGTATTCACCAATATC
sufBBSU32670_184	TCTCCGCCCCATTGAGGCAT
sufBBSU32670_250	GAACGCTCTGAACGCTCAGA
sufBBSU32670_345	ACTGAGCAGAAACACCCGCA
sufBBSU32670_471	TTACTTTTGCCCAGTGCTCA
sufBBSU32670_606	CCATGTTCTCAGAGTTGATA
sufBBSU32670_768	AGTTTTGGATCGTTGTATAA
sufBBSU32670_810	AGACTGTACGCTTTGTTACA
sufBBSU32670_966	TCGCACCTGCATCCTGATGC
sufBBSU32670_1106	ATCACACTCGATGTTAGAGC
gidBSU16130_272	GTCTACTGCAAGAGCGCCCC
gidBSU16130_340	TCATTAATAACGGTTACGTT
gidBSU16130_388	GGACCCGTTGCGATGATAGT
gidBSU16130_540	CTGCTTCACCTTTATCATAA
gidBSU16130_730	TCTAGACCAACTGGTTTCAT
gidBSU16130_775	CTGAGCTGAACGACGGCATA
gidBSU16130_955	TAAGTCGGCTTTAACAGGCT
gidBSU16130_1014	ATCCTTCTACTCCCGTCATT
gidBSU16130_1052	AATGCCTGCTACAAGTCCTG
gidBSU16130_1179	CAAAGTTTGCATTCATCGGC
pheBBSU27910_27	CATCGGGCAATACATCTTCA
pheBBSU27910_175	TCTTTTACCATGGTGTAGAA
pheBBSU27910_300	TGCCTTGAAGCGGAATGGTC
pheBBSU27910_305	TGCTCTGCCTTGAAGCGGAA
ytzIBSU30659_139	TCAGAGTGATTTTCTTGTGG
yaaABSU00030_62	ACCGCCAGACTGAATCACAT
yaaABSU00030_144	CAACATACAGCTTTCTGCCC
purTBSU02230_68	CGTCTGTACCCCAAGACGCT
purTBSU02230_165	TGATGGTTCTGATCTGCTCT
purTBSU02230_217	GTCGCAATCGCCTCAACCTC
purTBSU02230_290	CATCGTCAGCTTGGCCGCAC
purTBSU02230_427	ATCAATGGTTTAACGACACA
purTBSU02230_468	CTTCAGAGCGGCACACACTT
purTBSU02230_783	AATATACCCTATCTTTCGCA
purTBSU02230_888	TCGGAAAGCCGAGAATCGCC
purTBSU02230_951	CTAATTCTTCCGGCGCTTTG
purTBSU02230_1058	CGCAACTGCCATACGACGTC
yfkLBSU07860_29	GAAGTAGTTGATATACATTC
yfkLBSU07860_116	ATAACTGATGCCGGTCGGAT
yfkLBSU07860_185	GATTTTATCTGATAGAACGC
yfkLBSU07860_314	CATGGCTGAATTAGCGACTC
yfkLBSU07860_410	TGCGGCCCCCACAGACATAA
yfkLBSU07860_499	TTCAGGAGATAGACCGCTGC
yfkLBSU07860_568	TCCTGTTGGCCGCTATTAGT
yfkLBSU07860_697	GCTGCCTTTTGCGCGTAGCT
yfkLBSU07860_884	CAGCACAACTGGGATATGAA
yfkLBSU07860_959	AAGCTCTGTCATTAACGTAA
yonGBSU21100_193	ACCCACAAGTCGTAAACAAA
yonGBSU21100_646	CTTGCTCCAGTTTCTTGAAC
yonGBSU21100_724	CTAGGCTCTGGCTCAGGAAT
yonGBSU21100_736	GGATCTTTCCATCTAGGCTC
yrrTBSU27280_19	GCTGCCCAATCTTCAAAGAG
yrrTBSU27280_111	ATTTTCTGACGATGGCATCA
yrrTBSU27280_159	CTGTCAAATTCCCGGTCCCC
yrrTBSU27280_160	GCTGTCAAATTCCCGGTCCC
yrrTBSU27280_223	AGTTTACGCATTGCTGGAGA
yrrTBSU27280_229	GAAGCCAGTTTACGCATTGC
yrrTBSU27280_294	ATGGCGGCTCAGGGAATGTC
yrrTBSU27280_303	CAGCCTGAAATGGCGGCTCA
lgtBSU34990_19	TGAAATGCTATCGGATTGAG
lgtBSU34990_28	GGCCCCAGCTGAAATGCTAT
lgtBSU34990_49	CCGTACCAGTGGACGGCTAA
lgtBSU34990_56	AATGATTCCGTACCAGTGGA
lgtBSU34990_218	CGCATAATAGTCCCATTCAA
lgtBSU34990_374	GCCGAGCAAAATGCTGGGCG
lgtBSU34990_396	TCCCCCAGCGGCCGATCGCC
lgtBSU34990_408	GATTCATGAAGTTCCCCCAG
ytcJBSU29550_245	TGAATCTTTCGACGTCAGTG
ytcJBSU29550_407	GCATATACGCTTGAGCAAGA
ytcJBSU29550_596	TGCCTCATCAACATAGTGCT
ytcJBSU29550_731	AAACGGATACTTTCCGCCAG
ytcJBSU29550_815	ACCGAACTCCACATACGGGC
ytcJBSU29550_910	ACCTGAACACCATTTGTTGA
ytcJBSU29550_1068	CATGAATAAGCCGATCATGC
ytcJBSU29550_1180	CCGAGACGGTCAATGACCCA
ytcJBSU29550_1314	TTTTCCGGAGGACCGCGGAC
ytcJBSU29550_1504	TGTGCGGGGTCAATGGCAAA
spoIIIACBSU24410_35	AGCGACCACGATTCCCACTC
fabDBSU15900_24	TAAATTGTGATCCCTGACCC
fabDBSU15900_25	ATAAATTGTGATCCCTGACC
fabDBSU15900_273	CCAGTGCAGAATATTCACCA
fabDBSU15900_495	CTGTTCCGGAAATGACGATT
fabDBSU15900_577	AACGGACCGCTTACTTCAAG
fabDBSU15900_679	GCAGAAACATTTGAGATGAC
fabDBSU15900_829	AGGCCTGAAAGCACTTTTCC
ylbDBSU14970_126	TCGGGTCGCTCTCCCCGAAG
ylbDBSU14970_144	CCCGATATGGATCCCAAATC
ylbDBSU14970_145	TCCCGATATGGATCCCAAAT
ylbDBSU14970_358	AAAGGATGCTGTCCAGAGCC
yhcQBSU09180_58	TGTCCGCCGTGGTTTTTATG
yhcQBSU09180_69	CAAACATTTCATGTCCGCCG
yhcQBSU09180_256	TAAGTTGCTGTTTTTTGTGA
yhcQBSU09180_319	ACAGGTTTTTTAGGCTGTGA
yhcQBSU09180_378	TAATCGCGCAAAGCATTTGT
yhcQBSU09180_448	GACAGTACGCGTCTTACGGC
yhcQBSU09180_513	AGCCGTGTTTGTTTTGGTAT
yhcQBSU09180_519	GGTAATAGCCGTGTTTGTTT
yhcQBSU09180_594	GAGGCATTTGTCCTTGGGCA
yhcQBSU09180_616	TGACCCATTCCGCCTTGTGT
adhABSU27010_20	ATGTGACACGCTTAATACAC
adhABSU27010_50	AATCGTCGTTTGTTCAAATT
adhABSU27010_91	ATATCGATTAAGACATCGTG
adhABSU27010_221	CTTGGTGACTTTTGTTCCAA
adhABSU27010_381	GGCTGTACCCGCCATAAGTG
adhABSU27010_472	GTGATACCTGCACACAACAG
adhABSU27010_564	ATTGAATTGCCAAATGTCCA
adhABSU27010_713	TAAGATCACGTCAAAACGCC
adhABSU27010_817	CTGTATGTGTCCGGCTTGGC
adhABSU27010_946	GCTCCGATGACTTCGATTTT
ahpCBSU40090_28	TTGAATGCTTTTGCTTCGAA
ahpCBSU40090_93	AGAAGCAGAATACGCTCCAT
ahpCBSU40090_118	CATACGAAAGAGAAATCTGC
ahpCBSU40090_297	TGCGAGAGATCGTTTGAGAT
ahpCBSU40090_357	GATCGATGATGAATGTTCCG
ahpCBSU40090_483	TAGCCGGGCAAACTTCACCT
ahpCBSU40090_498	CGCCTTCTTCCCATTTAGCC
ahpCBSU40090_499	CCGCCTTCTTCCCATTTAGC
ahpCBSU40090_535	TTACCTACTAGATCAAGGCT
ahpCBSU40090_540	AGATTTTACCTACTAGATCA
aroKBSU03150_45	CTACACCCATGAATCCGATC
aroKBSU03150_84	ATAATTTTTTAGCGACCAAT
aroKBSU03150_384	AACGGTTATGCAGTACAGGG
aroKBSU03150_387	TTGAACGGTTATGCAGTACA
aroKBSU03150_491	GTAATCGGCAACCTCTTCCG
aroKBSU03150_492	TGTAATCGGCAACCTCTTCC
eraBSU25290_190	TGCTTAGGTTTATGAATCCC
eraBSU25290_205	AAGTCCCCAAGTTTATGCTT
eraBSU25290_423	CCTTAAAAGGATAACGTTTG
eraBSU25290_488	CGCTTCGATCTGCGCGAGCA
eraBSU25290_526	TGGTCACTCGGATAGAATTG
eraBSU25290_627	TGGCCACCGCAATGCTGTGC
eraBSU25290_656	ACCGTTGTCCTGCCCTTTGA
eraBSU25290_720	TACCGATCACGATGCCTTTC
eraBSU25290_809	CCACAATTCAAGGTAGACAC
eraBSU25290_867	TAAAGCCAAAATCGCGAAGC
yonHBSU21090_51	TGTATCCAGACTGCTTGAGT
yonHBSU21090_247	ACTGTTGTACAATCTGTCCG
yonHBSU21090_382	GTATCAATCAACAGTTTGTC
yonHBSU21090_476	ACTATAGGTCAAATCACCAC
atpABSU36830_146	TGAAAATTCGACAAGTTCAC
atpABSU36830_292	CCGATTAACTCTTCACCAAC
atpABSU36830_400	GATTTACGGTCCATAACGCC
atpABSU36830_615	GCAATGTTTCTACTACGCCG
atpABSU36830_715	GCCATTGTAACCCCAGCATA
atpABSU36830_841	CCAGGGAACGCTTCACGGCC
atpABSU36830_991	GTGATGGAAATGACGTTCGT
atpABSU36830_1076	GACACGGGATACAGACAATC
atpABSU36830_1155	CCAGCTCACGGTATGACGCA
atpABSU36830_1233	CTTCAACTGTACGCGCACCG
ydfEBSU05380_47	GGTACCATAATACATGATCT
ydfEBSU05380_107	AGACATAGGACTAATATTAG
ydfEBSU05380_121	AGAGCCCAAGAAGAAGACAT
ydfEBSU05380_159	TTCCTCCCAGTCCTACTCCA
ydfEBSU05380_229	TTTTCCCATAAATCCGGGCC
ydfEBSU05380_402	CTTCGGCTTCGATTTGGATA
ydfEBSU05380_419	AAGCCGAATGTGTTTCACTT
ydfEBSU05380_442	GCGAATGACGATTCATATTC
ydfEBSU05380_497	GTCCAGAATGATACTTTCCT
ydfEBSU05380_535	ATAAGCGGGCTCCATTTGGA
yxlABSU38710_74	CATATTAGCCCCGAACCATA
yxlABSU38710_182	CATAAATATGGCACCGATTA
yxlABSU38710_263	CGCTCCGATTACGCCGAATT
yxlABSU38710_382	CCTATAATGCTCCATGATCC
yxlABSU38710_553	ATTGGCAGATCAATCGCTCC
yxlABSU38710_625	CTTGAATAATCGGCAACATA
yxlABSU38710_786	GACCGAACAATTGGACAATC
yxlABSU38710_957	TGCCGACAAGCGTGACACCC
yxlABSU38710_1144	ATCCAATTGACCTTTCCATA
yxlABSU38710_1294	AATACATAGTAAAGCACAGA
yfhABSU08460_121	GTTTTTGCTACATCCCAGGG
yfhABSU08460_277	ATAATATCCGGAGATGCGAG
yfhABSU08460_464	AAGCACCAGCCGAAATGTGG
yfhABSU08460_467	GATAAGCACCAGCCGAAATG
yfhABSU08460_546	CTTGTGATGCTCGGTAAATC
yfhABSU08460_569	TGACCCAGTGATATACACAT
yfhABSU08460_830	GACAAGCCGTCTTGCAATAT
yfhABSU08460_876	CTCCAATAAGTGCCGACGCT
yfhABSU08460_935	CACTTCCACCGGAGCAAATA
yfhABSU08460_962	GATAGCCGCTGTAAAGACGC
tatADBSU02630_71	ACGCCCGATTTCCGGCAGCT
tatADBSU02630_95	TTCCAGCAGTGTCCGTCCGG
tatADBSU02630_98	AAATTCCAGCAGTGTCCGTC
ykwCBSU13960_329	AGCGAACAATGCTTTTTCTT
ykwCBSU13960_368	TTGTGCACCGATGTCTCCAC
ykwCBSU13960_448	TCTCCCATTAAAGAGAAAAT
ykwCBSU13960_490	GTATGCTGTCCGCTTCCAGC
ykwCBSU13960_512	TGCAATCTGATTGCACATCT
ykwCBSU13960_542	TTCAGCAACACCGATCATAC
ykwCBSU13960_579	CCGGCTCTAGGCCTGATTTT
ykwCBSU13960_635	ATTTGACAATGACCAGCTTC
ykwCBSU13960_666	CAAAGTTGCCTTGCAGCATA
ykwCBSU13960_769	GATTTTGCGAGCGACAAGCC
oatABSU27140_34	GCCCGAAGGCCATCAAGTCC
oatABSU27140_48	ACAGGACGGCGAAAGCCCGA
oatABSU27140_62	ATAAGTGATAACTGACAGGA
oatABSU27140_87	CGTTAGCCCAATTGAAATTT
oatABSU27140_225	CCGGGAGAAGCCGCCGAATG
oatABSU27140_423	CTTCAATCGCCAGCGACCAA
oatABSU27140_683	CAGTTTGCTTGGCAGCCTGT
oatABSU27140_942	GCGTGCTTAACACAATAACA
oatABSU27140_1244	ATTTGTTTCTTGTGAGCTAT
oatABSU27140_1714	ACCTTGCTTTCCCATTGGCG
ylmEBSU15380_156	CCGCATCCCGATTCTCTCCG
ylmEBSU15380_214	CTGCCGATAAAATGCCATTC
ylmEBSU15380_278	CCGGTCTAGGGAATGGATAT
ylmEBSU15380_290	CGCTAATGAGAGCCGGTCTA
ylmEBSU15380_368	ATGTTTAGAAGGCTCAAGAG
ylmEBSU15380_379	TTTTTCATGCCATGTTTAGA
ylmEBSU15380_415	CCGGAAAGCTCCTGTATGAA
ylmEBSU15380_558	CAGTACACGGAGCGTTCGGC
ylmEBSU15380_562	AGTTCAGTACACGGAGCGTT
yfmFBSU07490_135	TCAGCCTGGCGAGCGATTTG
yfmFBSU07490_162	GTAGCACTGTACCGCTTTTT
yfmFBSU07490_201	CTTCTTTTGATGGCTGGCGG
yfmFBSU07490_338	TACCATGTCATGATCCTCTT
yfmFBSU07490_429	AAATCCAGGCTCTTTGTCTT
yfmFBSU07490_558	CAACGGTGCGGCCATGGTCG
yfmFBSU07490_603	AGTCAGCATATTGAGCGGCT
yfmFBSU07490_662	GAACACATCTTCCGGTGTTC
yfmFBSU07490_738	ACATTGGCTTCTGGTCGATC
yfmFBSU07490_766	AATTTCGGGCACAGTCCCGT
yceFBSU02920_303	GCTTAATGACGAGCCAAGCC
moaABSU36700_43	GAAATGCGAAGGTCTCTCAG
moaABSU36700_54	GGTCTGTAACAGAAATGCGA
moaABSU36700_110	ATAATCCGGGCCGAATAATT
moaABSU36700_222	GGGGCTCTCCGCCGGTCAAG
moaABSU36700_337	TTGAGCCTCTTAGCATAAAC
moaABSU36700_547	TCTTTAAAATAACGGGCCAT
moaABSU36700_617	GTCTTTCTTTTCCCATTGGT
moaABSU36700_703	GCCACTTCGCCTATATAATT
moaABSU36700_812	CTCTCCTCTCGCAGAAAGAC
moaABSU36700_888	GTTCGTCATCACTTAATTCC
ccaBSU22450_28	TCGATTAAGATGCGGAGCAC
ccaBSU22450_29	TTCGATTAAGATGCGGAGCA
ccaBSU22450_36	GGCCCGCTTCGATTAAGATG
ccaBSU22450_57	CCCCGACAAAATAAGCCTGA
ccaBSU22450_283	GAGATAAATTGCACTTCTGA
ccaBSU22450_439	TCCTCTTGAAATCTATCCTC
ccaBSU22450_558	GTTCGACTGAAACATGGGAG
ccaBSU22450_699	GAAACTCACTCGTTGAAATC
ccaBSU22450_860	AAGGCTCTGGCCAAACGTAT
ccaBSU22450_1023	CCGTGATATCAAGATCCTTA
pucMBSU32460_35	GTTCGCCGCTGGTTTGCCGC
pucMBSU32460_227	GATGGTTAAAAACGGCTGAT
pucMBSU32460_277	GGGATATGATAATGTGCATC
pucMBSU32460_297	CAAACGGCGACAGCAAGAGC
pucMBSU32460_298	CCAAACGGCGACAGCAAGAG
pucMBSU32460_313	CTATACACCTGATAACCAAA
ykzVBSU14569_83	TAAAACAACGATTAGCGCAA
cspDBSU21930_172	TTTACAACATTAGAAGCTTG
ureBBSU36650_7	TCAGCAATTTGAAATGCTCC
ureBBSU36650_35	ACGGCCTTCATTAATCGTAA
ureBBSU36650_86	GACTTGAATGGAGCGTGATC
ureBBSU36650_207	TCTGCTCTCCCGGCTCAAAA
ureBBSU36650_217	GAGACCGTTTTCTGCTCTCC
ureBBSU36650_290	GCGTTCATCGATAAACGTGT
ureBBSU36650_332	CCAGCCGGCTTGTTTTAAGT
ureBBSU36650_347	GATTACACCCTCCATCCAGC
glpDBSU09300_292	CATTCCGGTGTAGTGACATG
glpDBSU09300_390	CTGACTTTTTCACACCTGCA
glpDBSU09300_507	TCAGTCTCGCATCGTCAGTG
glpDBSU09300_699	CTCTGAGCTGATCGACCCAA
glpDBSU09300_856	ACGTATGTTTTGCCTTCACG
glpDBSU09300_976	TTCGCAGTGATATTCAGTTC
glpDBSU09300_1173	CCTCTTCTTTTAAGCGATCA
glpDBSU09300_1409	AACCGGAATGTTGCGTTTCG
glpDBSU09300_1482	TGCGGACAAAGAAGTCAGCA
glpDBSU09300_1623	CATCGTGTAAAAGCTTGTTG
yfiKBSU08300_63	CATCGAGCTCTTCTCGGAGC
yfiKBSU08300_165	CCCCGTTGGAAACCGGCATG
yfiKBSU08300_179	TTTTGTTCCCTCCACCCCGT
yfiKBSU08300_220	AGCATCAAAACCTTTACGCT
yfiKBSU08300_454	GTCAGGTCGAGCAGCTCGTT
yfiKBSU08300_471	CTTCGATTTCGCGCTCGGTC
yfiKBSU08300_476	CAGAACTTCGATTTCGCGCT
yfiKBSU08300_536	TTCTGTAATGTAAAGCTTTT
yfiKBSU08300_617	GACCGAGTAAATGGCGGCTT
yfiKBSU08300_623	ATATCTGACCGAGTAAATGG
yobDBSU18850_9	TTCGTAATTGCCGTAATCTT
yobDBSU18850_247	TATCCATCCCAGTGAATATC
yobDBSU18850_278	TATAGGATCTAATATCTCAG
yobDBSU18850_279	GTATAGGATCTAATATCTCA
yobDBSU18850_280	CGTATAGGATCTAATATCTC
gbsBBSU31050_39	CAGTCGGAATTTCAAATGTG
gbsBBSU31050_147	CACCGGCTTTATAAATCCCA
gbsBBSU31050_238	ACCAGACGGACAGGCGGGTT
gbsBBSU31050_433	GTAGTGGGAATTGTCGTCAG
gbsBBSU31050_589	GTCATAGCTGTTACATGCGG
gbsBBSU31050_707	TGCCCTCTTGATGTAATGAG
gbsBBSU31050_837	GGATAATACCGCCAAGCGTT
gbsBBSU31050_928	GCAATACGCGCAAACTTCTC
gbsBBSU31050_1048	ACTCCCTGCTCTTCTAAAGT
gbsBBSU31050_1124	TAAATCTCTAGGGTTTCCGA
fniBSU22870_106	ACTTGTTCTAATGCAAGATC
fniBSU22870_137	TGAAAGTTCGCCGATTTTTG
fniBSU22870_262	ATTTGCGATCCCACAGCAAG
fniBSU22870_343	TTGGCAAAAATCAGCCCGTT
fniBSU22870_441	CAATTTCCTGAATCACATTG
fniBSU22870_525	CAATGACCGGTACACTGACC
fniBSU22870_748	GAGGCGATCATGGTGCTTGC
fniBSU22870_821	CCCTGCCATTCCGGTGCAAG
fniBSU22870_932	AATTGTTCTGGCACCCAGCA
fniBSU22870_995	TCTCTCTGTGAGCCAATGAT
yqjBBSU23940_64	ACATACGGATCACCCGGCAG
yqjBBSU23940_79	CGCTTGTTGACAATAACATA
yqjBBSU23940_123	CGCCTTCTACTTTGTTGTCG
yqjBBSU23940_184	GTTACCGAAAACTCTCCTTC
yqjBBSU23940_259	CTTGCCCCAAGCGGGTTATC
yqjBBSU23940_267	CGATCCATCTTGCCCCAAGC
yqjBBSU23940_268	CCGATCCATCTTGCCCCAAG
yqjBBSU23940_427	ATCAGCACTCTCGTTCCTAC
yqjBBSU23940_462	TGGCAATCTCCTCAAAAGAG
spmBBSU23170_140	TCCGACTAAATAGGGGATAA
spmBBSU23170_147	CAAGCATTCCGACTAAATAG
spmBBSU23170_239	TTCAGCAGGGATGCCGATAG
spmBBSU23170_268	ATCGGGCGGATCAGAGCAAG
spmBBSU23170_282	CGGCCGTACCGGAGATCGGG
spmBBSU23170_285	GTGCGGCCGTACCGGAGATC
spmBBSU23170_286	AGTGCGGCCGTACCGGAGAT
spmBBSU23170_302	ATCGGTCGTCATTCCAAGTG
spmBBSU23170_371	ATCTGTAGATCCCTGCATGA
yfjLBSU08050_213	ACATTGGGTAGCGATGAGAT
yfjLBSU08050_256	ATTCCATCGCACGTTACTTT
yfjLBSU08050_293	TACATGTTTTGCTACTGATT
yraIBSU26930_20	GACTTTCTTACATCCAGTTA
yraIBSU26930_210	CAATTCCCCAACTTGTACCT
yraIBSU26930_211	ACAATTCCCCAACTTGTACC
yraIBSU26930_244	ATCGGGATGCGGGTTCCGCT
yraIBSU26930_254	GTAGCAATAGATCGGGATGC
yraIBSU26930_347	TCCAGGAACGATCTCCCCGC
yraIBSU26930_409	CAGCTGCATTTAGGAACAAC
motABSU13690_86	AATGGCAGCGGGGTTTGCAA
motABSU13690_87	AAATGGCAGCGGGGTTTGCA
motABSU13690_122	AACGACTGCTGAGATTGTCC
motABSU13690_238	TGAGCCCATTCAGAGAACAT
motABSU13690_463	GCGCCGAGTACTCCAAGTGT
motABSU13690_545	GGCAACAAAGGCAGCACTGA
motABSU13690_557	ACCGAGAAGTGTGGCAACAA
motABSU13690_566	TGTAAAGATACCGAGAAGTG
motABSU13690_683	CGGTGCTTGTCCTTCTAAAA
yufOBSU31550_30	CGATACCTGGAAACGCCTTG
yufOBSU31550_166	ACCCGAATTTCACCCCGCTC
yufOBSU31550_339	CCTCTTGGCCAGCACGCTTC
yufOBSU31550_461	AATGTCGGCACCGCGGTAGA
yufOBSU31550_663	GGTTTGTATCACGGACATCA
yufOBSU31550_800	TCTGACTGTCTCTATTCCGC
yufOBSU31550_995	CTGAGGAATATGCCCGATCC
yufOBSU31550_1149	TGACATCGTACTCAGTGATC
yufOBSU31550_1274	AAGGCCGCGAGTCGGCTGGG
yufOBSU31550_1442	GGTTTCCTGCGGATTAACGC
ynePBSU18040_56	AAAGCCTAAGTCCTTAATCA
ynePBSU18040_148	GCGGTTTCTCCGTAATGAAG
ynePBSU18040_167	TATCCATGTATGTACAACCG
ynePBSU18040_212	ATAAATGTGGTAACCATAGA
ynePBSU18040_254	ATGAGATGAGGTGGCTTTGA
ynePBSU18040_266	ATCCACACAAATATGAGATG
ynePBSU18040_328	TCATATGCTGTGTGCCAATC
yjhABSU12180_63	TCTCTGACGCATCGCTCGAT
yjhABSU12180_462	ATACTAGTGTTCCTCCCATA
bkdRBSU24100_26	TAACGCCGTTCCCCTTTTGC
bkdRBSU24100_89	CTCGGGGTCTTTGTCAACTA
bkdRBSU24100_106	TCTTTCAATCCCGGCGCCTC
bkdRBSU24100_499	ATCCGCGGCATCTTAGTGCT
bkdRBSU24100_686	CGTACGGACCTGCTTTAAGT
bkdRBSU24100_901	TTCATTCTGACACCGCGGAC
bkdRBSU24100_1165	CCGCGCAGCAAGATGGTTGC
bkdRBSU24100_1293	CGAACAATTCTGATTCGAGC
bkdRBSU24100_1566	TCCGGTAATACAGGTCTTCC
bkdRBSU24100_1787	ATGCGGATTCAGAAAAATCA
yfhMBSU08590_78	CATGGAGCAGGACAATTAAC
yfhMBSU08590_142	CGGTAACCCGCATCAACAAG
yfhMBSU08590_175	AGATTGTAGCCCCGCTGATC
yfhMBSU08590_385	GTTTTCATGACGTGCGGGTG
yfhMBSU08590_462	CCTCCGGTATATCGGGCAGC
yfhMBSU08590_536	TGTAAAAAGCGCGGGACGGT
yfhMBSU08590_598	AGCATAGCTGTCAGCGCGCC
yfhMBSU08590_664	TAAGGTACTGTTTCGTAAGA
yfhMBSU08590_757	ACAAAGATGAGATGTCCATT
yfhMBSU08590_792	GCTTTTCGTGGTTAATCCAA
yesXBSU07060_30	CCGCAATCAAACCTCTGGTC
yesXBSU07060_35	CTGTACCGCAATCAAACCTC
yesXBSU07060_157	AAATTAGTGCTTTCAGCGAT
yesXBSU07060_362	CCCGTCTATATCCCCGACAC
yesXBSU07060_656	GCCCTGTTCGTTTCTAAAAT
yesXBSU07060_951	CGTATGCTTCATGTCCCGGC
yesXBSU07060_1070	GAGGCCCGTTGAGTACAGGC
yesXBSU07060_1315	GACATGCCATCATTGCCCGG
yesXBSU07060_1564	AACAGGTTGGCCTGAAGAAC
yesXBSU07060_1789	GCTATGTACAGGGCGGGCTT
ydhBBSU05690_174	GAATGTTACCCTCGCGATAG
ydhBBSU05690_503	CGTTCCGACAGAATGGCGAA
ydhBBSU05690_638	GGTGAATTTCGCGCCTACAT
ydhBBSU05690_663	TCAAAACCACCTTTGGCATG
ydhBBSU05690_670	GCTGATTTCAAAACCACCTT
clpXBSU28220_88	TCGTCACATATATATACACC
clpXBSU28220_184	TCGCGAATTTCCTGAGGCTT
clpXBSU28220_273	TGGAGTTAATGCGCTTATAG
clpXBSU28220_368	AGCCAATGTTTGCGCCAGAA
clpXBSU28220_577	GACACATCACGTGTGATAGA
clpXBSU28220_661	GGATGCTTACGTCCACCTTG
clpXBSU28220_771	CAATCACTTTTTGGCCTAAA
clpXBSU28220_780	CACCGAATCCAATCACTTTT
clpXBSU28220_870	ATTCAGGAATTAACCCGAAA
clpXBSU28220_886	GGAAGACGTCCGATAAATTC
yorIBSU20370_55	TTGCTCTCTGACAAGATTGT
yorIBSU20370_56	ATTGCTCTCTGACAAGATTG
yorIBSU20370_137	TTGATGAAATAGGTTGCTCA
yorIBSU20370_231	ATTCAAGACCCTTATTATCA
yorIBSU20370_571	TTTAATGGAACTCCAATATC
yorIBSU20370_756	CTGTAGAACTTTCACTCCAT
yorIBSU20370_800	TGCTAAACTTTGCAATTCTT
yorIBSU20370_827	CTCTTCTACACTACTAATGT
yorIBSU20370_949	ATCTCCTGAATATTAAAATC
yorIBSU20370_1098	CTGACATAAGTAAAAGAATT
xseBBSU24290_107	GCCTTCTTGGAAATAGTTAA
xseBBSU24290_120	TTGACAGAGCCATGCCTTCT
csnBSU26890_132	TACTTGTCAGCTGTTCCGCC
csnBSU26890_254	CACTACTTCCAATGCATCCC
csnBSU26890_325	TTGGCCAGACGGCGCAATTC
csnBSU26890_344	TGTATCATCGCTTTCTTCCT
csnBSU26890_392	ATCATTTGCAAGCGACTTCC
csnBSU26890_450	TGGCAGGCTGATAATACAAA
csnBSU26890_491	TGCCAATGCTGTTTTTAGTC
csnBSU26890_731	AGAGCGAAGCACGTCCACAC
csnBSU26890_732	TAGAGCGAAGCACGTCCACA
csnBSU26890_758	TAGATTATAGTTGTTCTCCT
yokLBSU21550_121	CTCATGTTATTAGCTGAACG
yokLBSU21550_230	ATTTTTCCTATCACAGTCAA
yokLBSU21550_286	GCAAATCCTTTGCCCCTATA
yvnABSU35050_91	TGTGAGGATATGCCAATGGA
yvnABSU35050_95	ATGTTGTGAGGATATGCCAA
yvnABSU35050_107	GAGGTGATCGTGATGTTGTG
yvnABSU35050_126	TCAAAGTCCAGTCTTTTTTG
yvnABSU35050_167	ATTTTGGCTGGTATGTATGC
yvnABSU35050_212	GGCTTTTGAGATGTGTAAAC
yvnABSU35050_213	CGGCTTTTGAGATGTGTAAA
kdgABSU22100_144	CGATAATATCTGATGCCCCG
kdgABSU22100_174	TTAAAATATCTTCCCTATTA
kdgABSU22100_327	CGCTCGGAGTCAAGACGCCG
kdgABSU22100_329	TTCGCTCGGAGTCAAGACGC
kdgABSU22100_397	GGAATGCCAAACACACCGCT
kdgABSU22100_442	ATAAAGGTCACCTGCGGGAA
kdgABSU22100_448	GTCGGAATAAAGGTCACCTG
kdgABSU22100_466	GACGGATGTATCCCGCCTGT
kdgABSU22100_512	GACTCCGACGGCGCCAGCTC
kdgABSU22100_524	CAACTGGCTGCCGACTCCGA
ygaEBSU08700_50	GATCCACGAAGCCAAATAAA
ygaEBSU08700_51	CGATCCACGAAGCCAAATAA
ygaEBSU08700_120	AAGAGCGGTAAATCGACGGC
ygaEBSU08700_159	CGATGATATTTGCTTGAACC
ygaEBSU08700_207	TCGGGCTGGGTCCGAAAATA
ygaEBSU08700_433	ATCAGCTTTGTTTCGTACTT
ygaEBSU08700_506	ATGCTCTGTCGACTGCCGCA
ygaEBSU08700_657	TAATAATGGCCTGTCTGAAC
ygaEBSU08700_786	TCCGCTCGTGCCAGTAAAGC
mgtEBSU13300_153	CAGTTAAATAAGATAAATAG
mgtEBSU13300_442	TCTTTTACCGTGTAATGCTG
mgtEBSU13300_560	ACCCAGAATCAAATCGCGGT
mgtEBSU13300_564	GTTCACCCAGAATCAAATCG
mgtEBSU13300_618	GAGCATCTGCTGATATGACG
mgtEBSU13300_662	ATCGTAACGTTCTATCAGGC
mgtEBSU13300_803	GTCAAAGGTGATGTCTTTAC
mgtEBSU13300_849	AAATCAGCCATGGCAGACGC
mgtEBSU13300_1257	GCGGTCCAGAAGCAATCGCC
mgtEBSU13300_1331	TAATGAGTGAATGAATGCAG
gntPBSU40070_80	GCCGAACGATACGACCAGCA
gntPBSU40070_177	GTCCGAAGATGAGCGCGATG
gntPBSU40070_311	CGCAATCCCAATAATGAATG
gntPBSU40070_367	CTTGAAATCGCAAAGACAAT
gntPBSU40070_491	AATGTTTGCGCCATACTCAC
gntPBSU40070_676	AAGACACTGATTCCAAAGCC
gntPBSU40070_711	CGACCGACATGATGATAATC
gntPBSU40070_1036	ATGAGCCATGCCAGAATGAT
gntPBSU40070_1184	GTGTGAAGCGATGACACTTC
gntPBSU40070_1301	AATGAATCCCAGTCCAGCAA
yqeZBSU25390_153	CCTTTGCGTCTTGTAACGAA
yqeZBSU25390_260	AGTTACGGGGATCTCGCTTT
yqeZBSU25390_404	TGATTGAGCTTTTTGGTCAG
yqeZBSU25390_475	GCCATTGCGAGCGCATATTT
yqeZBSU25390_532	AGTGTCAGCAGATCTCCCTT
yqeZBSU25390_611	CCCAAGCTTCTTTACGAGCG
yqeZBSU25390_766	GTTCCAGGGAGGCCGACACC
yqeZBSU25390_840	GAACCGTCTCATACCCGGCA
yqeZBSU25390_910	AGTAATCCAATGATTCCTCC
yqeZBSU25390_968	CATGACAGTGAAGCTCCCCG
dnaGBSU25210_99	GACAGAGTCCAAAGTAGTTT
dnaGBSU25210_309	ACTCTGGCCGGGCTCCGGAA
dnaGBSU25210_325	TTTTGTTCTCCAGAAGACTC
dnaGBSU25210_519	CACTAAATCCCCTCTTTACA
dnaGBSU25210_628	GCCCCGTGATGATCATGGAT
dnaGBSU25210_691	TCAGGACTGTTCATATACTT
dnaGBSU25210_827	TTCCTTTACATCCGAGCTTA
dnaGBSU25210_897	TTTCTTCGACGTTTCTTCTC
dnaGBSU25210_1103	TTGCATTTTGAACGCCATTA
dnaGBSU25210_1151	AGCTAGGCGGTCGCCTTCAT
yolBBSU21530_234	CCTGCGAATCCATTGTAGAA
yrpBBSU26800_52	TTTGTAATACCGCCAGCCAT
yrpBBSU26800_76	GAAACTGCAGATGCAAGTCG
yrpBBSU26800_142	ATTTGTTGTTCTAGGAGGTC
yrpBBSU26800_217	GGTGGCATCTCTAGACCTAG
yrpBBSU26800_507	CACCGGCTTCACTTCCTTGA
yrpBBSU26800_554	ACCTACGGCAGATTCACCTT
yrpBBSU26800_619	ATTCCCCCAGCAGCTATGAC
yrpBBSU26800_707	ACTCTCGTGACAAATTAAAA
yrpBBSU26800_880	TTCGTTAGTGTATTTTGATA
yrpBBSU26800_936	CCCATAAAGACATCTGATCA
yngJBSU18260_76	TGATCTACATGTTCAGCGTG
yngJBSU18260_337	AGTGCTGTGCCTGAAGCCAG
yngJBSU18260_548	GTCAGTTGGCACGATTAATG
yngJBSU18260_574	GGGCTCGTAATCGTAAGTCC
yngJBSU18260_661	TCGCCAAGTAAGTTGGCCGC
yngJBSU18260_737	GCCGACTGCAAGAGCAGCGA
yngJBSU18260_774	CATATGCCAATGATGCGTCA
yngJBSU18260_833	CTTAAATTGAATCGCTTGAA
yngJBSU18260_930	CCGCTTCTTTGGTGAACGGG
yngJBSU18260_1014	TCATATAGCCTGAACCTCCA
hutGBSU39380_12	ATCCGGCCTCTCTGAGAAAA
hutGBSU39380_29	CCGGTCTTTAAACGAAGATC
hutGBSU39380_72	GGCCGTCCCATGTTGCGATC
hutGBSU39380_164	GCGTATTGTTCCGGGTGCAA
hutGBSU39380_258	CATGAATATCGATATCCCCC
hutGBSU39380_453	CCGTATTGCGAACATCGTGA
hutGBSU39380_507	TCTCTTCATCCAAAAGGCGG
hutGBSU39380_661	GGCAAAATCTCTTTTATCGT
hutGBSU39380_763	AGGCCGCCCGGGCCAATCGC
hutGBSU39380_872	TGTCATATCTCGAAAATCGA
yitDBSU10950_53	ATCAATTAAAATGGACTGCC
yitDBSU10950_122	TTTCACAAAATCAATATAGT
yitDBSU10950_435	GCCATTCCTCAGAGCTTTGC
yitDBSU10950_625	CCTTGCTGAAGCGTTTTGTT
yitDBSU10950_691	AACGCGATGGCATCATGAAA
yitDBSU10950_704	ACGCAGCGTTTCCAACGCGA
csbXBSU27760_179	GGTGACAGCAATGCCGTACA
csbXBSU27760_231	TTTTTCTCGGCCCCCAAGTT
csbXBSU27760_331	GCATAGCTGCCCAAGAGAGC
csbXBSU27760_490	ACTGCATAGCTGGAATAGAA
csbXBSU27760_631	TTCGACAGTTCTTTCCATTT
csbXBSU27760_751	CCGTATCGTGCTAAATAAGT
csbXBSU27760_940	TACTGATGCCCGATCAGCTG
csbXBSU27760_1036	TTATTATCAGGTGCAAGCGT
csbXBSU27760_1141	ATCACGCCACCTGCACCGAG
csbXBSU27760_1196	TGTCAAGAATCGCGTCAGAA
gcvPBBSU24550_48	CCGGCAGACTATAGCCGATT
gcvPBBSU24550_67	ATTTCCGGTACATCGAGCTC
gcvPBBSU24550_82	AGGTCCCCCAATTCGATTTC
gcvPBBSU24550_286	GGATGAATCGCAGCAAAACC
gcvPBBSU24550_512	TGCAGGATTCGTCCCATGCG
gcvPBBSU24550_711	AATACAGTTTCCCCCCCGCT
gcvPBBSU24550_851	TACGCCGACAGGGCCTGAGC
gcvPBBSU24550_1028	CTTTAATCCGTCAGGCCCCA
gcvPBBSU24550_1249	ATGCATTCTTCAACATTAAG
gcvPBBSU24550_1434	CCGCCTCGTATCTGAGCACT
yqfGBSU25320_174	CTGTCGGAGCATCCTTTCCC
yqfGBSU25320_190	GCAAATGAGATGACATCTGT
yqfGBSU25320_254	ACCTAAAACCGGAGGCATTT
yqfGBSU25320_293	TGCCTGCTCTCTTGTGCGAT
yrpEBSU26830_140	AGATGTTTGCTCTTGCGTTT
yrpEBSU26830_307	AGAGTACCATCTTGCAGGTA
yrpEBSU26830_312	CGTCAAGAGTACCATCTTGC
yrpEBSU26830_438	AGAACGTTACAGTATCTTTC
yrpEBSU26830_618	GGTAATGACTAGCTTTAGTC
yrpEBSU26830_619	TGGTAATGACTAGCTTTAGT
yrpEBSU26830_639	GGTCGTCCCCCCAATAGAGA
yrpEBSU26830_694	ATTTTTGACGGGTAGTAAGT
yrpEBSU26830_734	TTAATGAGCCATCATCTCAT
yxjIBSU38940_63	TGAATGTTTCTTGTTCATCC
yxjIBSU38940_251	GGAAATCACAAATTTCGGTT
yxjIBSU38940_256	AGCCCGGAAATCACAAATTT
yxjIBSU38940_318	CATTTTCCCCGTCCGTCAGT
yxjIBSU38940_342	ACTTTTTGCTCACTGACATC
yxjIBSU38940_383	GTATGCAATCTGCAAGTGAT
mtlFBSU03982_176	TTCTTCTGTGCCGTGTGGAA
yusVBSU32940_86	AAATACGGTAATTTCACCTT
yusVBSU32940_159	AACCGCCTCTCGGCTTCATC
yusVBSU32940_249	GAGCCGAAGGACCTTGGGGC
yusVBSU32940_271	TGATGCACCGTCAGCCCCTC
yusVBSU32940_441	TCATCGCGATCCAAGCCCGC
yusVBSU32940_597	GGCACGCCAAGTTTAAGTCA
yusVBSU32940_618	CCACAAGATGATGCGCATAG
yusVBSU32940_676	TCACAAGTGATGACCTCTTC
yusVBSU32940_745	CAAAGAGGCGTTCCGAAGAG
yusVBSU32940_772	ATGCATCTGCCCCTGCCATG
serSBSU00130_300	GAATATTCGGGATTGAGAGC
serSBSU00130_322	CCGACAGGTACAGACTCATG
serSBSU00130_409	GCAATATCCCAGTGCGGCTT
serSBSU00130_467	GAAACGGCTTCCTGTTACTT
serSBSU00130_589	CTTGCGCGGTTTACCATATA
serSBSU00130_912	GCTGAAGAACCCGTTCTGCT
serSBSU00130_946	CACATGCTCATGACACGGTA
serSBSU00130_1077	GAATATTCGCACGTCTCGCC
serSBSU00130_1126	TTCAGTGTGTGTACATGCTC
serSBSU00130_1228	ATATAAGGACGAAGCACTTT
bscRBSU27170_8	GTCGTATTTACTGCTGGATG
bscRBSU27170_14	AATCATGTCGTATTTACTGC
bscRBSU27170_429	CAATTAACACATTAGAGGGC
bscRBSU27170_433	ATCGCAATTAACACATTAGA
bscRBSU27170_557	TTGTGATGAATGAAGCTTAA
ywrJBSU36040_217	TGAGTTTCTGCCTCTATCAT
ywrJBSU36040_318	AAACATTTGTAACATATCCA
ywrJBSU36040_439	TGTGAGTTGTCAAGAGTATA
ywrJBSU36040_466	GGAACTTTGGAAGGCACGAC
ywrJBSU36040_475	CGCACAAGAGGAACTTTGGA
ywrJBSU36040_479	ATTACGCACAAGAGGAACTT
ywrJBSU36040_487	TCCTCAAAATTACGCACAAG
iolFBSU39710_59	TGAACCGGCATCAATATAGT
iolFBSU39710_185	GCCAAGCAGCGCGCCGACAG
iolFBSU39710_306	TGTAACCGCTTAACAACATG
iolFBSU39710_410	TTGTGCTACGCCGCAATGCC
iolFBSU39710_521	CAGCGCAATCACAAGCAGAT
iolFBSU39710_604	TTCTCTGCCTGAGCTTCCTC
iolFBSU39710_728	AAAGAAGCCCATGACCCCGG
iolFBSU39710_899	CCCGATCACCGCCATGAAAG
iolFBSU39710_1031	TTGCGTAGGAAAGATTTCGC
iolFBSU39710_1126	CCGAAATTGGTGATAATCAT
yxaJBSU39950_110	GCCAGCTGAATTAAACTGAT
yxaJBSU39950_156	ATGGAATGAAATACAAGACA
mtrBBSU22770_41	CACATTCACTCCGTCCTCAA
mtrBBSU22770_104	TTCTCCCTTGTCGAGTTTTT
yqfWBSU25090_333	GACCCCCAACAAGTTCGATG
yqfWBSU25090_472	TCAATCGGAAGCTGATTATA
yczJBSU04130_89	AGTGATATAGCCCTTCATGC
yczJBSU04130_183	AACCGCGAAAGCCTTCCGTA
yczJBSU04130_251	ATGCTCGACCGTCGGGAACG
yczJBSU04130_252	AATGCTCGACCGTCGGGAAC
yczJBSU04130_258	CCTGAAAATGCTCGACCGTC
ycbDBSU02470_209	GTATAAGTATTGGCCGCGCT
ycbDBSU02470_341	TCCGGCGTAATAGCGCAGAA
ycbDBSU02470_474	TCCAAATCGGAATCGCCACT
ycbDBSU02470_604	ACCAAATTGATGACCCCTGC
ycbDBSU02470_749	GCCCATCTCAAGCTGATATT
ycbDBSU02470_854	TGTCGCGGTGCATTTCTGGC
ycbDBSU02470_988	AGCTGATTCTTGCTGGCTAT
ycbDBSU02470_1190	TATCGAGTCCACCTTGATCA
ycbDBSU02470_1316	TGCATTGATCCGAACCAGCC
ycbDBSU02470_1394	CTCACCCTGTTCTCGGGAGT
murBBSU15230_61	ATCGTTGTATGATTCGCGAG
murBBSU15230_97	GGAATGACCAATACATCCGC
murBBSU15230_118	TTAACAGCATCCACACTGCT
murBBSU15230_318	TGCTCAATGATGTAGCAAGG
murBBSU15230_321	TTTTGCTCAATGATGTAGCA
murBBSU15230_413	CATATCAGAACCGTGAGCGC
murBBSU15230_546	CAGCTTCAAGGCAAACGCCC
murBBSU15230_649	CCCGCACAAGGGCTTGAATA
murBBSU15230_661	CTGAATATGCTTCCCGCACA
murBBSU15230_834	CACGGATTGTCTTTTTCACA
yqbIBSU26100_42	TCAGTCCCCCACGAGAAGCC
yqbIBSU26100_146	GAGCAAGCGGCGAGTGTCCA
yqbIBSU26100_257	GTGCCCGTCATTGACGTATG
yqbIBSU26100_292	CGTCTATCCTGATTTTTAGA
yqbIBSU26100_322	CGGTCGCCTTTCCACCGACC
yqbIBSU26100_342	CAGCAGGGTCATATTCGAAA
yqbIBSU26100_393	ACCCCGAACCGTCTACCCAT
yqbIBSU26100_462	ATTGCTGCAGCTTCCGCTCA
glpPBSU09270_31	TGCTTCATATTGCGAATAGC
glpPBSU09270_239	TCTTGTGGAAATAATCCCAG
glpPBSU09270_445	ATGAAACCCCCGGCAAAGAT
glpPBSU09270_455	TTCCGTACGGATGAAACCCC
glpPBSU09270_468	GCTCTACATCCTCTTCCGTA
amtBBSU36510_61	CCATAAAATAACGCTAATCC
amtBBSU36510_185	GATTGAATTGCCTGGTGCGA
amtBBSU36510_276	ACATCATAAATAACGAGTGG
amtBBSU36510_398	TACGGGTGTGTAAACCAAAG
amtBBSU36510_503	AAGAACAAGTCCTGCCACCC
amtBBSU36510_587	AATCAAAGCTCCTCCTAAGA
amtBBSU36510_713	CCATTCTACTAAGATCCAGC
amtBBSU36510_812	AGCGAACGGTGTGACAAATC
[truncated: 28,402 more rows]

## Sheet: Bacillus_ncRNA
sgRNAID	nucleotide sequence
BSUmiscRNA57_91	TCCCCAATGCTGCTCCAAGG
BSUmiscRNA57_94	AGTTCCCCAATGCTGCTCCA
BSUmiscRNA57_130	GTGCTGTAACGCAGCATAGA
BSUmiscRNA57_152	CAAATACTATGTTGTCGGCT
rrnI23SBSUrRNA14_68	TACAGCTCCCCGAAGCATAT
rrnI23SBSUrRNA14_127	ACCACTCCATTACGAGTGGT
rrnI23SBSUrRNA14_128	TACCACTCCATTACGAGTGG
rrnI23SBSUrRNA14_131	GGATACCACTCCATTACGAG
rrnI23SBSUrRNA14_270	AGAGGCAAGCCTCTTGGTTT
rrnI23SBSUrRNA14_717	TGGGTAGATCACCTGGTTTC
rrnI23SBSUrRNA14_1197	CGAAGAACAGTCCGCAGCTT
rrnI23SBSUrRNA14_1727	CCCCTTCTCCCGAAGTTACG
rrnI23SBSUrRNA14_2205	TTAGAAGGTCAATACAGCCA
rrnI23SBSUrRNA14_2677	ATCCCGGTCCTCTCGTACTA
trnSLGlu1BSUtRNA11_3	GTCTTAACCGCTTGACCAAC
trnSLGlu1BSUtRNA11_4	TGTCTTAACCGCTTGACCAA
trnSLGlu1BSUtRNA11_27	GTGTTACCGCCGTGAAAGGG
trnSLGlu1BSUtRNA11_30	CCCGTGTTACCGCCGTGAAA
trnSLGlu1BSUtRNA11_31	ACCCGTGTTACCGCCGTGAA
rrnD16SBSUrRNA22_20	GCCAGCGTTCGTCCTGAGCC
rrnD16SBSUrRNA22_154	CGGTATTAGCCCCGGTTTCC
rrnD16SBSUrRNA22_319	GCCGTGTCTCAGTCCCAGTG
rrnD16SBSUrRNA22_502	CGTAGTTAGCCGTGGCTTTC
rrnD16SBSUrRNA22_632	CAGTTTCCAATGACCCTCCC
rrnD16SBSUrRNA22_805	CGTTTACGGCGTGGACTACC
rrnD16SBSUrRNA22_1008	CCTATCTCTAGGATTGTCAG
rrnD16SBSUrRNA22_1106	TCAAGGGTTGCGCTCGTTGC
rrnD16SBSUrRNA22_1292	CCGAACTGAGAACAGATTTG
rrnD16SBSUrRNA22_1438	AAGGTTACCTCACCGACTTC
trnDAspBSUtRNA34_32	CCCGCGACCTCCTGCGTGAC
trnDLeu1BSUtRNA43_41	GCACGGTAGTCACCTACCGC
trnDLeu1BSUtRNA43_63	GCCGAGGGCCGGACTTGAAC
trnSLMet1BSUtRNA10_39	GATCGAACCCCCGACCTCAC
trnDTyrBSUtRNA37_41	ACTGCCGAACCCTGAGGGAG
trnBGly1BSUtRNA56_34	CGAACCCGCGACCCCCACCT
BSUmiscRNA54_101	GTCCCAGCATAGAGAAGGAT
BSUmiscRNA54_106	ATACAGTCCCAGCATAGAGA
BSUmiscRNA54_148	GCCCTCCGCGAAAAAGCACG
BSUmiscRNA56_93	CCGTTCCGTCTTACCACTCC
BSUmiscRNA56_131	AGGTTAGCCGTTAAAACATA
BSUmiscRNA56_132	AAGGTTAGCCGTTAAAACAT
BSUmiscRNA56_151	CTGCTTTTGACCTGTAACGA
BSUmiscRNA56_205	GACGAGCCTTCGGCTGACCG
BSUmiscRNA51_52	GCGTTAACTAACAGGTTCAA
BSUmiscRNA51_60	CTACGCCAGCGTTAACTAAC
BSUmiscRNA53_39	CAACAGTGTTGATGGTTGCC
BSUmiscRNA53_70	GCTGAACGCTTCGTGTGAAT
BSUmiscRNA59_15	ACAGGGAGACAAACCGCTAC
BSUmiscRNA59_32	ACCGCCGGCTCTCTGAAACA
BSUmiscRNA59_33	TACCGCCGGCTCTCTGAAAC
BSUmiscRNA59_64	ATTCACGTTTGCCTGTGCGC
BSUmiscRNA59_112	TTTCCCGTTCTTTGCTACTA
BSUmiscRNA59_170	CAATGCACGCGGTACCACCC
BSUmiscRNA52_63	ACTTAGTAAGATTCACCCCA
BSUmiscRNA60_43	AGCTGCTATGTGTTTTCTCT
BSUmiscRNA21_40	TGCTTTATAAGTCGGTTGCC
BSUmiscRNA20_94	GCCTTAAGAGACCAGCGTCT
BSUmiscRNA23_11	GGACCCCGCAGATGCCTGCG
BSUmiscRNA23_12	AGGACCCCGCAGATGCCTGC
BSUmiscRNA23_41	GCCTTCTCCTTAACATATTA
BSUmiscRNA25_40	CCATCTCCGGGTCGCTATGA
BSUmiscRNA25_52	CCCGGACTCTCACCATCTCC
BSUmiscRNA25_53	TCCCGGACTCTCACCATCTC
BSUmiscRNA25_70	CTACATGATTCCGGCCATCC
BSUmiscRNA25_99	GAGTTCAGCAAGGAAACTAA
BSUmiscRNA25_109	AACCTACTGTGAGTTCAGCA
BSUmiscRNA25_200	GGACGAGAAAGCTTATCTCG
BSUmiscRNA24_8	CAGCTTCGCAAAGCACCCCT
BSUmiscRNA24_74	TTTTCACCGCTTCCCTCCGC
BSUmiscRNA27_5	TCTCTGGATTGCCCTTAAAA
BSUmiscRNA29_39	TACAAACTATGCAGGTTGCC
BSUmiscRNA29_40	TTACAAACTATGCAGGTTGC
BSUmiscRNA29_47	TAGCACCTTACAAACTATGC
BSUmiscRNA28_18	ATAACCCTTCCAAGCCTCTC
BSUmiscRNA28_65	TCGGGGTATGGTTAAATAGA
BSUmiscRNA28_66	CTCGGGGTATGGTTAAATAG
BSUmiscRNA28_77	TCTAAGATAGACTCGGGGTA
BSUmiscRNA28_82	CCCGGTCTAAGATAGACTCG
BSUmiscRNA28_83	CCCCGGTCTAAGATAGACTC
BSUmiscRNA28_84	ACCCCGGTCTAAGATAGACT
BSUmiscRNA47_18	GTGTCAATCAGGTGAGAAGC
BSUmiscRNA47_29	ACTACATGCATGTGTCAATC
BSUmiscRNA46_34	CAGAATCCATCTTTCTCCAA
BSUmiscRNA46_83	CGATGGGGTTTTATTTGCTT
BSUmiscRNA46_98	GCCAGCAAATAATACCGATG
BSUmiscRNA46_99	GGCCAGCAAATAATACCGAT
BSUmiscRNA46_100	CGGCCAGCAAATAATACCGA
BSUmiscRNA45_52	TCGCCGGTTCTCAGCTAACC
BSUmiscRNA45_132	ACGAGTGAATCAAGTTCACC
BSUmiscRNA45_176	CCTGTTAATCGGCCGTCTCA
BSUmiscRNA45_187	CTTGTTTACGGCCTGTTAAT
BSUmiscRNA44_96	TTTCAAGAAATTATGCTCCC
BSUmiscRNA44_97	CTTTCAAGAAATTATGCTCC
BSUmiscRNA44_144	ATGCACTTATAACGGATAAC
BSUmiscRNA44_198	AAGGACGAAAAGCTCTTTCG
BSUmiscRNA43_1	GTACTGAGCGGTTGTAGCAA
BSUmiscRNA43_13	CTCTTAACACCTGTACTGAG
BSUmiscRNA43_45	AAGACTCGCCAGATACCAGG
BSUmiscRNA43_46	TAAGACTCGCCAGATACCAG
BSUmiscRNA43_47	CTAAGACTCGCCAGATACCA
BSUmiscRNA43_48	ACTAAGACTCGCCAGATACC
BSUmiscRNA42_52	ATCCGCTTTCAGCCTGGGGC
BSUmiscRNA42_56	TGGGATCCGCTTTCAGCCTG
BSUmiscRNA42_57	ATGGGATCCGCTTTCAGCCT
BSUmiscRNA42_58	AATGGGATCCGCTTTCAGCC
BSUmiscRNA42_103	CGCGTTCAGCAGGAAACCTC
BSUmiscRNA42_113	GCGTTATTCACGCGTTCAGC
BSUmiscRNA42_156	CCCGCTCGATCCTTTAACGC
BSUmiscRNA42_208	AGGGACGAGAGTTATACCCG
BSUmiscRNA41_6	AGGTGTACAACTAACACATC
BSUmiscRNA41_62	ATGTACGCCATTTAAAAATG
BSUmiscRNA41_133	TGAACCCGCTCTCAGCAGGT
BSUmiscRNA41_137	GTTTTGAACCCGCTCTCAGC
BSUmiscRNA49_116	TTAACGCAGTTATGCGTCAG
BSUmiscRNA49_184	GAGAGACTTTCGTTTTCCCG
trnDCysBSUtRNA42_11	CAGACCTCTGCCTTACCACT
trnDCysBSUtRNA42_39	CGGATTCGAACCGGGGATAA
trnDCysBSUtRNA42_46	CGACACCCGGATTCGAACCG
trnDCysBSUtRNA42_47	GCGACACCCGGATTCGAACC
trnDCysBSUtRNA42_48	GGCGACACCCGGATTCGAAC
trnDTrpBSUtRNA38_33	CGAACCCACACCGGAGGTTT
trnDTrpBSUtRNA38_39	AGGAATCGAACCCACACCGG
trnDTrpBSUtRNA38_42	AGTAGGAATCGAACCCACAC
trnQArgBSUtRNA81_35	ACCCCCGACAGACGTGGTAC
trnSLArg1BSUtRNA85_34	GAACTCCCGACCTGCAGTTT
rnpBBSUmiscRNA35_47	ATCTCAGCACCGTGCGAGCA
rnpBBSUmiscRNA35_71	TCGCTAGGCACGAACACTAC
rnpBBSUmiscRNA35_86	CCCTAGCTTATGACTTCGCT
rnpBBSUmiscRNA35_167	TCGTCACTGTGGCACTTTCA
rnpBBSUmiscRNA35_178	CTAGTGAGACTTCGTCACTG
rnpBBSUmiscRNA35_227	ATTTGGGTTTCTCGCTCGAG
rnpBBSUmiscRNA35_244	AAGGTTCCCCTACCAAAATT
rnpBBSUmiscRNA35_263	TCCGTTGAATTCCGTTAAGA
rnpBBSUmiscRNA35_322	CTCATCACCTCGTACTCAGG
rnpBBSUmiscRNA35_325	CGGCTCATCACCTCGTACTC
BSUmiscRNA40_28	TTCTCTCTTTAACAGGGCTT
BSUmiscRNA40_99	GGCAGTGATTAACTGCACTC
BSUmiscRNA40_120	ACCCTGTAACGCAGGATAAG
BSUmiscRNA40_128	CACCTTTAACCCTGTAACGC
BSUmiscRNA50_9	GGCCTGTCCCTCCGCCAGCT
BSUmiscRNA50_40	TAACAGAGAAACCGGTTGCT
BSUmiscRNA50_90	CTTGCAACAGGTTAGCACCT
ssrABSUmiscRNA55_48	GTGTTTACGAGATCGCCTCT
ssrABSUmiscRNA55_107	AGGCAGCTAATGCTACGTTT
ssrABSUmiscRNA55_127	AAGAGCTCGCTGCGCTTATT
ssrABSUmiscRNA55_160	TGTGCTCTTCACAGACACAT
ssrABSUmiscRNA55_184	GAACGCAAGCGTAGCCTACT
ssrABSUmiscRNA55_206	CTCTTCTTACGTTCTCAGAC
ssrABSUmiscRNA55_207	TCTCTTCTTACGTTCTCAGA
ssrABSUmiscRNA55_253	TCATCTTCTTGCCTGCGGGC
ssrABSUmiscRNA55_254	CTCATCTTCTTGCCTGCGGG
ssrABSUmiscRNA55_257	TCACTCATCTTCTTGCCTGC
trnDLeu2BSUtRNA44_47	GGTCGAACCGACACTCCAGA
BSUmiscRNA61_47	CACCATTCTGTTTGAAACAG
BSUmiscRNA63_57	TCTAGTTTTTTACGGTTACT
BSUmiscRNA26_18	GTTATCCTTCTCAGCCTCTC
BSUmiscRNA26_77	CCAGAGCATAGAGGGGTTTT
BSUmiscRNA26_84	CCTCCTGCCAGAGCATAGAG
BSUmiscRNA26_85	CCCTCCTGCCAGAGCATAGA
BSUmiscRNA6_69	ATTCGGCATCAGGGGAGGAT
BSUmiscRNA6_74	AGCCCATTCGGCATCAGGGG
BSUmiscRNA6_132	TGGTAACGGGGAGAGAAACC
BSUmiscRNA6_146	CGATACTCCTCTCTTGGTAA
BSUmiscRNA6_152	ATGTTTCGATACTCCTCTCT
BSUmiscRNA7_72	AGAGTTAGCCCTACCTAAAA
BSUmiscRNA7_119	TCCTCTCACGAACGCTTACG
BSUmiscRNA4_15	AAGTTCCGGGGCTTATCGTG
BSUmiscRNA4_16	TAAGTTCCGGGGCTTATCGT
BSUmiscRNA4_17	ATAAGTTCCGGGGCTTATCG
BSUmiscRNA4_28	TTCACAACACAATAAGTTCC
BSUmiscRNA5_1	AGTTCGGGCGCTATAATTAT
BSUmiscRNA5_29	CGTCAACTAAGCCTTTTTCC
BSUmiscRNA5_30	TCGTCAACTAAGCCTTTTTC
BSUmiscRNA5_86	TGTGATCTGCACACTCAGCC
BSUmiscRNA5_87	CTGTGATCTGCACACTCAGC
BSUmiscRNA5_129	TGTTCAAGGAGTCACCCCCT
BSUmiscRNA3_19	GGTTAGGCCCCTACTGTCTA
BSUmiscRNA3_35	GGTAGGATAATTAAGCGGTT
BSUmiscRNA3_40	ACCTCGGTAGGATAATTAAG
BSUmiscRNA3_52	GTGATAATATACACCTCGGT
BSUmiscRNA3_56	AGCTGTGATAATATACACCT
BSUmiscRNA3_110	TAAAAAGCCTCCATGAGACA
BSUmiscRNA1_49	CACCGATTCGCACCAACCAT
BSUmiscRNA1_89	TTCAGCATTTCGCTCAAGGA
BSUmiscRNA1_93	TCGCTTCAGCATTTCGCTCA
BSUmiscRNA8_29	ACCCTCAAACCATATTATTG
BSUmiscRNA9_65	TTACGTAGTCAAGCCATTTA
BSUmiscRNA18_94	GCCTTATGAGACATCAGTCT
BSUmiscRNA18_129	ATCTCTCAGACACAATCTGA
BSUmiscRNA10_43	GTTGCCGGGTAGAAACTTAT
BSUmiscRNA10_44	GGTTGCCGGGTAGAAACTTA
BSUmiscRNA10_58	GTCCGGCAATTTACGGTTGC
BSUmiscRNA10_65	CTGCATAGTCCGGCAATTTA
BSUmiscRNA11_80	ATTCCTCTACTTCCCCACGC
BSUmiscRNA12_29	CCGGTTGCTGAAGCTTCGTC
BSUmiscRNA12_30	ACCGGTTGCTGAAGCTTCGT
BSUmiscRNA12_67	TGGATTTAGCACCTTGGTCA
BSUmiscRNA13_35	ACCGCAGACTCTCTTCAAAC
BSUmiscRNA13_106	GAGCCTACTTTTTTCCAGTT
BSUmiscRNA14_6	CTTATGAAGGACACCCCTAG
BSUmiscRNA14_57	CTGAACCTGTTCAAGTTATG
BSUmiscRNA14_81	ACCGCTCCACTTCCCTACGC
BSUmiscRNA15_29	CCGGTTGCTGAGGTTTCTAA
BSUmiscRNA15_30	GCCGGTTGCTGAGGTTTCTA
BSUmiscRNA16_20	AGTCCATGTCAATTGACATG
BSUmiscRNA16_46	TACGCGTATGTGTTTTCTCT
BSUmiscRNA17_85	GACTCCAAGGCAGGTTCGGC
BSUmiscRNA17_89	CTAGGACTCCAAGGCAGGTT
BSUmiscRNA17_94	TCCCCCTAGGACTCCAAGGC
BSUmiscRNA17_98	GTTTTCCCCCTAGGACTCCA
BSUmiscRNA17_107	TGCGCCTAGGTTTTCCCCCT
BSUmiscRNA17_120	TAACGCCAGGTTATGCGCCT
BSUmiscRNA17_133	CTCCGCTCTCCTGTAACGCC
trnSLVal2BSUtRNA83_30	CAGCGACCTCTACCCTGTCA
trnSLArg2BSUtRNA84_32	CTCCCGACCGACGGCTTAGA
scrBSUmiscRNA2_33	GCTTCCTTCCGGACCTGACA
scrBSUmiscRNA2_44	CACTTAATGCTGCTTCCTTC
scrBSUmiscRNA2_70	GCAACCCTGCGGCACATGAG
scrBSUmiscRNA2_81	GCTCGGCCCAGGCAACCCTG
trnDSerBSUtRNA30_11	ATCGTGCTCCTTCGACCACT
BSUmiscRNA48_35	GGGCTTCCCTCTCTTTGAGC
BSUmiscRNA48_55	AGCTGGGAAGCTTGCAGCCA
BSUmiscRNA48_56	TAGCTGGGAAGCTTGCAGCC
BSUmiscRNA48_71	AAAGCGAATGGTCCTTAGCT
BSUmiscRNA48_72	TAAAGCGAATGGTCCTTAGC
BSUmiscRNA48_83	TTCAAAGGCGGTAAAGCGAA
BSUmiscRNA48_155	GCGGCTCTAAGCTCTGTAAC
BSUmiscRNA48_156	TGCGGCTCTAAGCTCTGTAA
BSUmiscRNA48_174	AAGCCAATACACGGCACCTG
BSUmiscRNA48_216	AGGTTGAATAAACGGAATCG
BSUmiscRNA36_28	TGTGCTTTACTACCGCCGGT
BSUmiscRNA36_32	CAAATGTGCTTTACTACCGC
BSUmiscRNA36_63	TGCTTATGCACACGGGTCAC
BSUmiscRNA36_64	GTGCTTATGCACACGGGTCA
BSUmiscRNA36_70	CACCGCGTGCTTATGCACAC
BSUmiscRNA36_71	CCACCGCGTGCTTATGCACA
BSUmiscRNA36_112	CCCATCCAGACTTTCACTGT
BSUmiscRNA37_34	CGCAAAGACGTCCCCTTTGG
BSUmiscRNA34_57	AGTCGGACATTTACGGTGCC
BSUmiscRNA34_74	TTCCATTGCTCACCCATAGT
BSUmiscRNA32_39	AACTCCCTATTACAGCTTAA
BSUmiscRNA32_73	GCAATGGAGGCATGACATTC
BSUmiscRNA32_86	CCTGTCGTCCTCTGCAATGG
BSUmiscRNA32_89	GTTCCTGTCGTCCTCTGCAA
BSUmiscRNA32_125	AAACCACCACTCCTCAAAGT
BSUmiscRNA30_17	ATGCTCTTGGCCACAAAAAC
BSUmiscRNA31_29	AATGTTGCCGAGGTTTCATA
BSUmiscRNA31_30	TAATGTTGCCGAGGTTTCAT
BSUmiscRNA38_20	GTATCCCGAGGTTTTCGGTC
BSUmiscRNA38_25	CGCCTGTATCCCGAGGTTTT
BSUmiscRNA38_32	CCTTCGGCGCCTGTATCCCG
BSUmiscRNA39_50	CCTTAGCTTACACCGCCCTA
NC_25453	CCGTCATGTGCGCTAACCCG
NC_83121	ACACACAGACTATCTGTACG
NC_140811	TTTCTCTCCAGCCCCGGGCC
NC_92170	TAGGACACCGGGCGTAACGG
NC_109994	GCGCCTGTTGGACTGTGCTC
NC_108876	ACTATCGCCATTGAGGTCCA
NC_62340	CTTACCAGTTCGCGTGCGCA
NC_89173	AATTTCCACTTTACGTGCAG
NC_154051	TCTCCCTTCGAGAGCGTACC
NC_119312	TTTCGGTCCATAAGTTGCGG
NC_121086	GGCCAACATCGCGTGCTCGT
NC_7842	CTCACTGCGCGATCCCTAAC
NC_13181	AGTGCTTCCTCAGCGACGCC
NC_103061	ATAGGGTTGTCAACGTTGGG
NC_39551	AGCTGCTAGGGCCGACCTCC
NC_52465	TCTGGCACGTAACTGTCCAC
NC_102712	ATACACGGGCTAGGACCAGA
NC_88744	CGACGTTTACGCCGTGTTAC
NC_131991	CGAACGATCCAGTGGACGCC
NC_25212	CCGTCATGTTACGCCCTCGC
NC_21613	TAAAACCTGCATAGTAGGGT
NC_46793	GACGCCGGTGCCGGGGAGTT
NC_92640	TCGTCCCATCGTTATCTATC
NC_136540	CTAGTCTCACACAAGACCAC
NC_28968	TCATCGCACTATTAGTCTCG
NC_67340	TAAAATCTACACAAGACCAC
NC_9463	GATATGGTCCCGGGCCGCCG
NC_110820	GAACACATAATAGGTGGGTC
NC_63654	GAAACACGCTAGGTCGCGAG
NC_53524	ACCACTCCGCTAAACGTAGA
NC_22505	CCGTGTAAATGGGACCCAGG
NC_77095	ATTATCGGACGCTGGCTGGT
NC_57050	GCAGGGTCCGCCTCCGATCT
NC_136720	CTAGTCTCTTATACCTAGCA
NC_16714	ACTCTTAACTAGCATGTCGA
NC_57852	TCTATCCCCGAACCTTCCCC
NC_135701	TACGATCGACTATCCTGGTC
NC_138374	CATGACAGTGGCCTTCACGT
NC_98168	GGACACGTCTATTAGTCTCG
NC_13894	ATTAAAGCCACTCCTACATT
NC_109948	GCGCCTGTAAATTAGGGCCA
NC_118352	CCAAAGCTGGCTCTGGGGTT
NC_64426	TTTGACGTACGCACACCGTA
NC_129988	CTCCCACACGGGGATCCTAC
NC_156957	AAATGTGCCCAAGGAGTTCT
NC_77741	AGAAGATGCAAGTGCTAGCC
NC_23616	ATATAATGTAGGTAGGTCGA
NC_153702	TTACTTGGCGCAAAGACGGA
NC_47931	ACGCCGCATCTTCGTGACCT
NC_34428	GTCCAGCGTGTTGCGTAGTG
NC_55445	TGGAAGCCCTGGGGTACTAC
NC_159771	AACTGACAATCGGCTACTAG
NC_9044	TCAATTTCCCCCCGAAGTCC
NC_41022	CTTATCATACGCCCTAGTAC
NC_95668	CCGGGAATAATGAGTACGGG
NC_143348	AGAGTTACACTTTGTAACCC
NC_144517	CAGAATCTGCCATAGGGTGG
NC_83259	GACTATTTACGATATAAGGC
NC_17186	ATTTAACTTCGGGGGTCGTA
NC_150644	TTCGGTTGCCCCCGAAGTCC
NC_110061	TCAAAACTGGGTCCGTCGTC
NC_153395	CCCGTGCACCACACCATCCC
NC_29885	TTTAGGTCCAACCAGGTCCT
NC_112382	CCCTTGAGACTCTAATACCC
NC_102085	AGGCGGACCGCCCCCTCCAT
NC_145550	CCTAGCCACGACGCGAGGCG
NC_47717	ACGCCGCAGCCATAGGGTGG
NC_101740	GCAAATCCACACAAGACCAC
NC_32013	TGGTAATAGCATAGTAGGGT
NC_60680	AGCGATTGGCACGTAGAAGT
NC_150810	AAGCAAGTCTTTACTACTAG
NC_124937	ATATTGCACCCCATCTAGGT
NC_51436	GCATCTTTTATGTAGCACGT
NC_159805	AACTGACAGAAGTTGTACGT
NC_33996	ACCAAGTCCGCCCCTAGTTC
NC_109198	ACTATCGCACAGGGCGTCAA
NC_120495	CCGCCTGAAAGCCACGTAGA
NC_135499	GCAAAGGAGTCCGTGTTACC
NC_147916	AAGTTATCGATGTGGGGGGT
NC_22874	GATCGATCACGTAGGTTGAC
NC_44595	GAGATCGGCCACACCATCCC
NC_144712	CAGAATCTGCTAGGACCAGA
NC_89845	CACCTGTCCTGGGGTACTAC
NC_41416	CCAGGCGACCTTGCGAGCCC
NC_30295	TTACAAATACGCTGGCTGGT
NC_156350	GTTTATATCGACGCGAGGCG
NC_58190	GCTAGTCTGCGCACTCGCTA
NC_118754	TGCCCGGTGGCTCCCGTCCT
NC_94402	GGTCCTCCCTGTAAGACTCC
NC_5985	TCAGCAGTGGGAGCGATCTA
NC_79416	TTACGAATCCTTGCGAGCCC
NC_10693	CAGGCAACCTGCACTATGTA
NC_97346	AAAACCGTCCCTCATGCAAC
NC_147602	AAGTTATCCTGTAAGACTCC
NC_124536	TGGGAGGACGAGACAAGCTA
NC_95359	CTCTGTTATGAGCTACTACG
NC_63225	GAGCTATGACAGGTGTAGTT
NC_61511	AACTACAAGCCCACGCGACT
NC_103298	CATTCGCATAGTAACTTTCC
NC_104157	AGGGAATCCCAAGGAGTTCT
NC_148099	CGATACAGCTTCATACCACT
NC_58133	GCTAGTCTACTGACAATCCA
NC_94862	GAGAATTAAGGTCCCGGGGT
NC_87799	AGTATCGTGTCTGGTCGCGC
NC_121787	GGACTCCTTGGTGTCACCCC
NC_113164	CGCGCCTCTAGGCATTCACA
NC_85073	GACTCAACGAGGCATGGCCC
NC_23788	ATATAATGTGTGCACAGTGC
NC_12370	TCAATTATGCAACCATCTAC
NC_148574	CCTTCTCTGGACCGAGTATG
NC_34275	ATATTATGAATCGAGACGCG
NC_62785	AGACCTCAGGGAGCGATCTA
NC_143921	AGCCTCTTACTATCTGTACG
NC_103993	GTAATGGTTGCCGGGGAGTT
NC_64440	TTTGACGTACCGTGGAGAGG
NC_80221	CTAGAGCTACGGGTTACGCC
NC_144390	GTTCGTTGGGGTACTCTGGG
NC_154144	TCTCCCTTGAGGGTAGCCTA
NC_98719	TGCGCGCTACCACCTCAGCA
NC_73867	CACGTTGTGAGGTAGTTCGG
NC_136387	TAAATCTTATAACGGACGTG
NC_83557	GACTATTTCTTGGACCGTAC
NC_99166	TGGCCCCGGGCCATGTAGCA
NC_90203	GTCCAGGACCAAGCACTGGG
NC_88396	TGTTCCTGCGCCCCTAGTTC
NC_13784	ATTAAAGCGACGGTACCATA
NC_26282	AATGAAACGGGGCGAACTCC
NC_66077	GTGACCGCGTGCGTACCTGA
NC_31349	CCATGAACCTCCCTCACTAG
NC_104555	GAAATTCATACGCACTTGGT
NC_154171	TCTCCCTTATCGGCTACTAG
NC_102614	ATACACGGTCAAACCCCCCT
NC_116323	TATGTTGCAACTTAGACTCT
NC_115477	GCGGAATCCACGATCAACCT
NC_51085	GTACGCAGCAACCAGGTCCT
NC_10346	AGAATATGCGGGAGGGACGG
NC_63251	GAGCTATGCGAGAGCGTACC
NC_56368	GCATTCCTCCATATGTTGGG
NC_151570	AATTTATCGCAACCATCTAC
NC_79930	GTTTTAAATGTGGTCCGTCG
NC_68211	AGCGTGACTAGTAAGCCTCC
NC_31345	CCATGAACTACAGTTCGCAC
NC_52088	TCCAACTCAACTCGCTATCC
NC_140388	GGGTTTGGCGGGGATCCTAC
NC_125777	GATACCCTTCGTACTCCCGG
NC_129707	CTCCCACATAAGCCGGTGTA
NC_44412	GAGATCGGTTACGCCCTCGC
NC_116459	GTGACAAGACGATATAAGGC
NC_93033	AATCGCTAGCGCCATCTAGG
NC_156395	GTTTATATGGATGGTCTCGA
NC_107045	TCTAATATCTGGGGTACTAC
NC_12760	CGAGGTGGCGTGTCTATAGA
NC_83031	ACACACAGCCCGACTGCGCG
NC_78290	CTGCAGTCGATCGGACTCTG
NC_101412	TGCCTACTCCAAACTAGAGA
NC_85848	CGAAGATTCTCTGTGCTCTA
NC_126583	GGGATGACACCTGGGGCCCC
NC_84010	AAGGAAGCCTTTACTACTAG
NC_69362	AATTAAGGGCCCCCTCGTGT
NC_61312	AACTACAACATAAGTTGCGG
NC_59320	CGGATGACCAAGGCGGGGGT
NC_120244	CTGTTGGGCCCCCGAAGTCC
NC_59911	GAGCAAATGCCCACGCGACT
NC_39750	CGCTCACCTTGGACTCTGGT
NC_83265	GACTATTTGTAACTGTCCAC
NC_119509	TTTCGGTCGTTGCACGCAAT
NC_4672	GCATGGCTCCTCGCGGCCAC
NC_21575	CTCTGGACCTAATTGCCCAG
NC_133604	CGTGCCGTTGGGTCCATAGA
NC_140507	TACGGTCATAAGCCGGTGTA
NC_96861	GTTCATAAGGGTCCGTCGTC
NC_119269	TTTCGGTCTGCGCGAAGTCT
NC_87065	AACGACATGTAGTACCAGGG
NC_2759	TGCTATGCGCGCCTAGCATT
NC_26974	GAGGTAACGGACCGAGTATG
NC_97656	GTCGGCTTATCCTGTAGGCC
NC_8937	TCAATTTCCCCCATCTAGGT
NC_29867	TTTAGGTCGAGGTAGTTCGG
NC_75279	CGTTTTTACCCGTAGCTTCG
NC_60098	TTTGGGGCTAGTAACTTTCC
NC_107202	TGGTTACGCTGTAAGACTCC
NC_9881	GCAGTGTCTGTGTTAAGCTA
NC_157448	AGCTTCAACTCTGTGCTCTA
NC_56932	GCAGGGTCGTTATCCCCGGG
NC_12258	TCAATTATCCATCGTGACGC
NC_52771	TCTGGCACCTATACTAACAA
NC_157696	CCTGATACGTCGGTGCACAC
NC_19870	TTCTTAAGGACCTGGGGGAC
NC_93538	CAGTTTTCTAACAAGTTACC
NC_117102	AGGCAGCCGCTTTCCAACGC
NC_142146	CAACGGGTCCCTCATGCAAC
NC_16855	ATTTAACTGAATCCAGGGCC
NC_44317	CCTCCATCTACGTGTGGGTG
NC_51075	GTACGCAGAATCGAGACGCG
NC_110595	GTCCAATACCACACCATCCC
NC_60215	TTTGGGGCATCACATGCTAC
NC_105810	GACTGAGGGATCAGGCACCC
NC_154272	TCTCCCTTCCTCGCGGCCAC
NC_96248	TCTAACTTCTCTGTGCTCTA
NC_86952	AACGACATCGGACTAGCCTC
NC_140190	GGGTTTGGGCGCACTCGCTA
NC_131805	CGAACGATGAAGTTGTACGT
NC_98764	TGCGCGCTTAGGCATTCACA
NC_39005	GCCGCGAGGAAGTTGTACGT
NC_146270	TAGTATTTGACCTGGGGGAC
NC_65273	CAATGGCTACACTCTAATAC
NC_33946	ACCAAGTCCGGGAGGGACGG
NC_40189	TCGCTTCGTAAGACTCCGTG
NC_109716	GCGCCTGTTTGCCTCCCTCG
NC_16189	TGCTGGCTTAAGACTCCGTG
NC_108075	GCTGGCCGTCGAGCTTAAGG
NC_98146	GGACACGTCCCTCATGCAAC
NC_28297	ATCTTGCTTTCTAGGCGTCG
NC_118029	CCAAAGCTTGTGTTAGTTCA
NC_82506	TACACACATCCCAGGGGCTT
NC_156397	GTTTATATGGGGGTCGTCTC
NC_98172	GGACACGTGGTTCGAGTTAC
NC_98273	GGACACGTGAGGCATGGCCC
NC_5619	TCAGCAGTCATCCGCGTTAG
NC_59484	CGGATGACCGCGGGCCTCTA
NC_32564	CGTTTACTCTCTCATGGACC
NC_73064	CAGTCTCGACGTTAGATAGC
NC_87385	GTGACGTAGGACTGTCCCGG
NC_54522	ACGTCAAACTCTCGCTAGAT
NC_143480	AGAGTTACGCACGTAGAAGT
NC_56312	GCATTCCTGCTAGGACCAGA
NC_33362	AGCAAGTGGCCCCCTCGTGT
NC_103573	CATTCGCACTTTACGTGCAG
NC_94498	GGTCCTCCTAGTAACTTTCC
NC_24735	ATAGTCTTGTGGTAGGAGCT
NC_119867	AATAGTCGGAGGTAGTTCGG
NC_66314	GTGACCGCCTAGCATGTCGA
NC_105327	CATGGTCACAGGCCCTCACC
NC_28784	GTATCTATGCCATAGGTGTC
NC_3677	TTATAAGTGTGCGTACCTGA
NC_11428	CTCGGTCCCCGCTATCCTAC
NC_74957	GACCCTAACCAAGGAGTTCT
NC_22084	GCCTACACCCAAGGGCTATT
NC_138384	CATGACAGGCCATAGGTGTC
NC_132536	AAGTCAGCCGAGACAAGCTA
NC_35881	CGATACACTGTGTTAAGCTA
NC_27690	GAGCCGGATCAAGGGTCCCA
NC_105799	GACTGAGGGTCTGGTCGCGC
NC_96998	GTTCATAACTATCGACTGCG
NC_40279	TCGCTTCGGGACCCACCGTT
NC_55890	TTCGGTGCGATCGGACTCTG
NC_91446	CTAGTTGCATGTGTGGGGCC
NC_35656	CGATACACATCCTGTAGGCC
NC_25384	CCGTCATGGACGGTACCATA
NC_84515	AGGGACGCGAGTGGGGAGTG
NC_98497	TGCGCGCTCCAAGGTCTAAG
NC_146144	TAGTATTTGAGGGTAGCCTA
NC_17956	GATTCAGCACTGGTGCCGTG
NC_120739	CCGCCTGATTGCCTGCAGTT
NC_95796	CCGGGAATCTAGGGCCCATC
NC_24586	ATAGTCTTCGGGAGGCACTA
NC_80502	AGGCCTAGCGCAAAGACGGA
NC_102624	ATACACGGAAGTTAGCCCAC
NC_48905	CCCACCAGATGGGACCCAGG
NC_152284	GGAAGTTCCGCGGGCCTCTA
NC_82413	TACACACAGCATAGTAGGGT
NC_42210	AACCGCAGGATCAGGCACCC
NC_113642	GTCATCACCAGCGTTACCCC
NC_62471	AGACCTCAGAGGAGTAGGTT
NC_81228	GACAGTTTTGTTGCGTAGTG
NC_44684	GAGATCGGCGCGGGCCTCTA
NC_149055	GCTCCGCCTAGTTGTGTCCG
NC_44267	CCTCCATCGAGGTAGTTCGG
NC_44922	TTCTAGTACTCTCGCTAGAT
NC_66453	AGGCTATTGTCCACTAGCCG
NC_657	GTCGGCGGGTACCACCGAGT
NC_35094	AATTTCCTCACTCCTACATT
NC_31106	CCTCACTGGTCTTTACTAAG
NC_150191	CTCCTAGGACCAAGGGCCTT
NC_608	GTCGGCGGAGTACGTATCTT
NC_136400	TAAATCTTAGAGCAGGACTC
NC_103678	GTAATGGTCGGATTCTACCC
NC_53486	ACCACTCCTCGCGTGCTCGT
NC_17166	ATTTAACTGGCCATGTAGCA
NC_117336	CGCGAGCTCGAGACAAGCTA
NC_12940	AGTGCTTCACACAAGACCAC
NC_14613	TAGTAATTTCGCTCTAGGGA
NC_78093	CTGCAGTCCATTGTTCTAGT
NC_48338	TCCCGATCTAACAAGTTACC
NC_41114	CTTATCATCTAGCATGTCGA
NC_118942	TAAGTCAATGACCCCCTGCT
NC_138054	CATGACAGCTAGGTCGCGAG
NC_52245	TCCAACTCCTGGGGTACTAC
NC_64628	TTTGACGTCCGCTATCCTAC
NC_135363	GCAAAGGACCGCCTGGACGG
NC_140534	TACGGTCACGTGCTGTAGGT
NC_132805	CTAGGCCGCAGGACCACGGT
NC_144898	ATTGCGGATAGTAACTTTCC
NC_126389	GGCAGCGAACTGGAGTTCGT
NC_52445	TCTGGCACAGGAGCGCTCTA
NC_66914	AGGGATGCTGGACCGACATG
NC_156559	CATCCATGTGAGCTACTACG
NC_8856	TCAATTTCATCCTGTAGGCC
NC_139006	GCTGACTTGCGTACTTCCCA
NC_62609	AGACCTCACACGATGCACGA
NC_112324	CCCTTGAGGCTAAACGTAGA
NC_126502	GGGATGACCGCAAAGACGGA
NC_27835	GAGCCGGATACGGGCGCCCT
NC_38236	GGACTCCCTATGTAGCACGT
NC_143354	AGAGTTACAGCTGTTGGTTG
NC_15625	ATGAGTCGACAGGTGTAGTT
NC_71051	CAGGTGGTCGTAGTGGGTCC
NC_14210	ATTCGCGCGATCAGGCACCC
NC_104774	GAAATTCATGGCCTTCACGT
NC_21804	TAAAACCTGCCCACACAAGA
NC_9934	GCAGTGTCTTAATTCTCGCG
NC_67148	AGGGATGCAAATTAGGGCCA
NC_43666	ATGACATGGGCGAACTATCT
NC_153704	TTACTTGGCCGGAGAAGGTC
NC_7457	ACCGCCTGGTACCACCGAGT
NC_151428	AATTTATCCCGCTATCCTAC
NC_6457	GCTTCCACAGCAATCTGACT
NC_96608	TCGTGGTGAGTACGTATCTT
NC_25702	TCGCATTCCGCAAAGACGGA
NC_5196	TTGGTTTCCGCCCCTAGTTC
NC_83569	GACTATTTAAGGGTACTTGT
NC_110379	TCAAAACTAAGTCCCACGAT
NC_124023	ACCACAAAACGTAAGCTAGT
NC_139786	GCGAATCCCGGGAGGCACTA
NC_15249	AATGCCGTTCACTACCCACA
NC_26350	AATGAAACCGACGCGAGGCG
NC_132973	CTAGGCCGTGAGATTTAGAC
NC_132201	CCGACTGATGTCCCCCGGGG
NC_126308	GGCAGCGAACGCTAACACGC
NC_73535	CATTAGTTGTGGTAGGAGCT
NC_4017	TGCCACATACTGGACCCCAC
NC_37980	CGCACAGAATAGGTAGGCGT
NC_23438	CACGATAAGGGCCGGTCGTC
NC_77501	AGTTTGAAAGATCTCTCGCA
NC_136996	CGAATCATCTAGGGCCCATC
NC_159295	CTATAGAAAAGCCACGTAGA
NC_78945	ACATTGCATACAGTTCGCAC
NC_103721	GTAATGGTTCGTAGCCTAAG
NC_46951	CGGGACTTCTCATGGCTCTT
NC_155512	CGATTCCAGCTAGGACCAGA
NC_37804	CGCACAGAGCCCACACAAGA
NC_91066	GGTATGTATAGCTCGGTACT
NC_20500	TCTCTCGCAGCCCGGGCCAT
NC_93187	AATCGCTAATAACGGACGTG
NC_53289	ACCACTCCCCGAACCACGGG
NC_7380	ACCGCCTGCTAGTACCACTG
NC_142911	GCCAGAAGAGGTGGTTAACC
NC_18304	ACGGGTTTCGCGACTCCGGG
NC_9724	GCAGTGTCGTCGGAACCCCG
NC_2415	TGCTATGCCTAAACTCGCTT
NC_35408	GCCGGCTAAGTACGTATCTT
NC_63099	TTGGGGTGGTCCGTGTTACC
NC_40719	AGAATAGGACCACCTCAGCA
NC_45495	GGCATTATACGCTGGCTGGT
NC_148075	CGATACAGTCGAGCTTAAGG
NC_59589	CGGATGACACTGGAGTTCGT
NC_131734	CGAACGATCGTGCTGTAGGT
NC_128204	CGTAACTTGCCCACACAAGA
NC_87694	AGTATCGTCTACGATACTAC
NC_78921	ACATTGCATCGTAGCCTAAG
NC_58561	TTCGTTACGTAAGGCTACTC
NC_70113	TTAGGTTACCACACAACGAG
NC_83702	CCAGTTCCCGCAAAGACGGA
NC_95136	GAGAATTACGTAGACAGCCT
NC_146844	GGTTAAGCAGGTCCACGAGC
NC_19081	TTGACGAGTGTGTTAAGCTA
NC_157955	CCTGATACTCCGACCCGGGG
NC_120468	CCGCCTGAAATGAGTACGGG
NC_55887	TTCGGTGCATACGTACACTA
NC_139334	TGTCCTGGCGTGCTGTAGGT
NC_121581	TAAATCGTCTCAGCGACGCC
NC_73929	CACGTTGTTCATGGTGTACG
NC_84180	AAGGAAGCCTAGTACCACTG
NC_80311	CTAGAGCTGCCCACGCGACT
NC_143562	AGAGTTACGCCCCGGGCCTC
NC_74740	CGCACGACTTCGCGTGCGCA
NC_23394	CACGATAAGGGATGAGTCGT
NC_44576	GAGATCGGATAAACTAAGTA
NC_81358	GACAGTTTGAGCAGCCGCCC
NC_100444	CACCTTTTAGGTCCACGAGC
NC_116237	TATGTTGCACAGTTGGGTGG
NC_20707	TCTCTCGCTTCTATGTGTTG
NC_6489	GCTTCCACCCGAACCACGGG
NC_52470	TCTGGCACCTAGGACGGACC
NC_5451	GCACTCCGCGTAGTGGGTCC
NC_79198	ACATTGCAACAGGGCGTCAA
NC_148064	CGATACAGCCTCCGTAACGG
NC_34300	ATATTATGATGGAGGGTCCC
NC_89616	CACCTGTCTAGGTAGGTCGA
NC_87493	GTGACGTACTGCACTATGTA
NC_91074	GGTATGTAGTTGTGCAGACC
NC_60635	AGCGATTGTACGGGCGCCCT
NC_97785	GTCGGCTTGGACTGTCCCGG
NC_41291	CCAGGCGAGGGGATGGTTAC
NC_72427	TTAGCTACGTACAAGTTAAC
NC_147355	GACGGACTTACGCACTTGGT
NC_123795	TGTTTTACCCACACCATCCC
NC_156636	CATCCATGTATGTAGCACGT
NC_14754	TAGTAATTGGCTCCCGTCCT
NC_140514	TACGGTCATGGACCGACATG

## Sheet: Corynebacterium_protein
sgRNAID	nucleotide sequence
NCgl0891_96	CGGGCTCGATGGCCTTGTAT
NCgl0891_272	GGCGAGATTGATGCGGTGGT
NCgl0891_415	GGCTTGTCCGGTTCGGGGTC
NCgl0891_598	AGCCACGTGCGGAGGTCTTC
NCgl0891_723	CGGGCACGAGGCCGCTGATG
NCgl0891_903	TGGCTGTTCCACCACGAGCT
NCgl0891_1089	GCTGCCCCGTCTCACCATCG
NCgl0891_1210	TGAACCTCGCACTCTAACTG
NCgl0891_1322	TTTACCATTGACCCCACTCC
NCgl0891_1522	CTGCCCTCATCACCAGGATC
NCgl1764_31	GTGAGATGGACTATCGCAAC
NCgl1764_88	GTGCTATCAGGGATGCAGAG
NCgl1764_99	TAACTACGAAAGTGCTATCA
NCgl1283_10	GTGTAGATGCACAGTTGATG
NCgl1283_11	AGTGTAGATGCACAGTTGAT
NCgl1283_12	TAGTGTAGATGCACAGTTGA
NCgl1283_39	AGCGAAATCCGGAAGTTTTA
NCgl1283_70	AGAAAATCTAGACTTAGCGA
NCgl1283_160	GTAAATACATTACCTGGGAA
NCgl1283_166	TGATTAGTAAATACATTACC
NCgl1283_260	AGCTACTAAGGATCTTATAT
NCgl1283_289	TCAGATACAGTGAGCACATC
NCgl1283_466	TTTTCGAAAACCGAGCTAAT
NCgl1464_65	ATGGCTCAGCCTGGCACAGG
NCgl1464_153	GGACAGGTTTCGGTGCAGGA
NCgl1464_226	GCTGGCTCCTTCCCCTGCCA
NCgl1464_319	ACCCCACTAACGCTCAGTTG
NCgl1464_432	CCGGGGACAGGGCACTGACT
NCgl1464_541	GTCTTACCACGTACCAGCGA
NCgl1464_596	CTTCGCCCCAACAATCTTGC
NCgl1464_844	GCAAACACCTTCGGATAAAA
NCgl1464_928	TGCCCAGCCACACCAGAATG
NCgl1464_1019	CTGCGGGAACTGCCGGTAAT
NCgl1813_61	TAATCACTGTTCTGTGGCTC
NCgl1813_67	GATTCATAATCACTGTTCTG
NCgl1813_145	ACAAAGGCACCCGGCTTCGA
NCgl1813_161	TCGCTGCCAAAAGGCAACAA
NCgl1813_200	CCCGTCGTCACTAAACGGCT
NCgl1813_201	TCCCGTCGTCACTAAACGGC
NCgl1813_205	TTCATCCCGTCGTCACTAAA
NCgl1813_357	TGAGCCCTTCGCACCAGGAG
NCgl1813_359	ATTGAGCCCTTCGCACCAGG
NCgl2461_21	CAGCAAGCGAGATGAGGTTG
NCgl2461_27	CCAGTCCAGCAAGCGAGATG
NCgl2461_52	GCATCGGCTAAGTGCATGGT
NCgl2461_95	GGTGATGCTCAACCGGTCCT
NCgl2461_281	GCGTACGTGGCCGAAAGTGA
NCgl2461_530	TCGTTGGCCCACAATGATGG
NCgl2461_705	ACACATCCGCACCGGACCTT
NCgl2461_863	AAACGCGGTGAAAGGCACTT
NCgl2461_1123	TTGGCGGTGAACGTCCCCGA
NCgl2461_1305	ACGTCCACCCCTCGGGAAGG
NCgl2392_32	TAGTTCCGCAGTGCGGCAGA
NCgl2392_68	ATCACCTGCATCGGAAGCGC
NCgl2392_211	AGACGGATAAACAGTTTGGT
NCgl2392_332	AAGGCGTTGTAAAATCCAGC
NCgl2392_441	GATCGTTATAGACCAGCTCA
NCgl2392_551	CCCGGTCATATCGACAATCA
NCgl2392_647	TTCACCGCGGGAGCCAAGCC
NCgl2392_813	TCTCCCGCTGGAGGCGTTGC
NCgl2392_896	AGGACTCAACCACTTGTGCG
NCgl2392_1236	GAATGTAGTGGTTCAAATTA
NCgl2400_24	ATGGGTCGTGTGGGTTGTTG
NCgl2400_33	GGTGGGCGTATGGGTCGTGT
NCgl2400_34	TGGTGGGCGTATGGGTCGTG
NCgl2400_42	CGGTGGTGTGGTGGGCGTAT
NCgl2400_299	CCACAGGGTGGGGTCTGCTT
NCgl2400_460	ACGTGAACATAGTCCTCTTT
NCgl2400_591	ACGCCATGAGCGCTTCAGGC
NCgl2400_731	GTCCTTGGCGCACACGAGGG
NCgl2400_930	GCCGCTGGCACAACAACTGC
NCgl2400_1060	CGCGGCATCGCTTTCACCAA
NCgl1291_65	TTCATTCGCCTGAATAGTAG
NCgl1291_97	GCAATTCGATCCATGGCTTG
NCgl1291_154	CCGTCATAGTTGTTCAAGCT
NCgl1291_233	AGTATGACCAAATGGGACGA
NCgl1291_271	GGAAAGCGGTCAATAGGTAC
NCgl1291_277	TCAAACGGAAAGCGGTCAAT
NCgl0867_65	CTTTCTGCACATCCATGTAA
NCgl0867_98	CCACCGGTAATACGACGCTC
NCgl0867_114	GACCCGCAGGCTTGGCCCAC
NCgl0867_122	CGGAGTCAGACCCGCAGGCT
NCgl0867_127	GCTGTCGGAGTCAGACCCGC
NCgl0867_142	TCTAAATGCCTTATGGCTGT
NCgl0867_149	CCTGAGTTCTAAATGCCTTA
NCgl0867_182	GTTGCTTTTTTCAAACTCCT
NCgl0867_204	GCTGATCCCTGCCAGCCATC
NCgl0867_243	TAGAAACTTTGACACCACGC
NCgl0919_324	CCGCCGCGACGTTTCTCTTC
NCgl0919_413	GGCGAGTGAGGGGGCCTTGT
NCgl0919_472	CGACGATGCTCGACCGTCGA
NCgl1590_353	AACTTCTTCTCCGAAATCTC
NCgl1590_570	GAGCAATCACTTCAAGGGTT
NCgl1590_752	GTTGTTTTCGCGCAAGCCAC
NCgl1590_879	TCACGTTGTCTACCAGGATG
NCgl1590_1121	CTCGCCACTGTGGCTGCCTT
NCgl1590_1310	CGCGTAGGCGAAGTCCACCG
NCgl1590_1515	GTCGTTCCTTGGCAAACCAC
NCgl1590_1760	GCGTGCAACCAATGCGTCTT
NCgl1590_2006	ACCTTCCGAAGCCCAGGAGA
NCgl1590_2168	CGCAAAGGTGAAGCGCACGG
xseANCgl0981_32	GACTGGCCACGGTGCCTCAG
xseANCgl0981_33	GGACTGGCCACGGTGCCTCA
xseANCgl0981_34	CGGACTGGCCACGGTGCCTC
xseANCgl0981_49	TGAGTATTTACTTCCCGGAC
xseANCgl0981_142	AAATACGACAGCTTCCAATT
xseANCgl0981_297	CCCACAGCGAAAAAGTGCCG
xseANCgl0981_444	GTCCCGTGATCAAACCAACG
xseANCgl0981_635	CTCCACAGAACCGCCGCCGC
xseANCgl0981_789	CGCGCTTTGCTGCATCGGTC
xseANCgl0981_953	ATCACGTCGGCGGTTAATCG
NCgl1086_41	GTCTTCTAAAACAGCGGGGT
NCgl1086_93	GAGCTGCCTTGTCCAGGGCA
NCgl1086_131	CCAAGAAATGTATCCCTCGA
NCgl1086_169	AGCTGCGCCGGTGTTTTCTC
NCgl1086_263	GACAAAGCCAATGCCTGGCA
NCgl1086_347	ACGCAGGTGCGCGGATGCCA
NCgl1086_396	CCACCAAAATCAAACCACGT
NCgl1086_585	TTTTGCCAATCAATGCCGAA
NCgl1086_647	CCTCTTGGCAATTTTGCGGT
NCgl1086_662	TGCGTTTCCGACAGTCCTCT
hisGNCgl1447_18	CGGACAGCGAGCCTTTGTTT
hisGNCgl1447_19	TCGGACAGCGAGCCTTTGTT
hisGNCgl1447_62	ACGGCCTGCGTAGCCTGCTT
hisGNCgl1447_141	TGGCGATATCTTTAGGGCGA
hisGNCgl1447_251	AGTGGAGGAACCGAAGCCGA
hisGNCgl1447_341	GCGAACAAGGTTGGGGTAAG
hisGNCgl1447_477	GACCTTGCTGACGCAGCGTG
hisGNCgl1447_570	GAAGCAGGATCTGCTGCTCT
hisGNCgl1447_671	TAAGCCTGGGGTTACTGCAG
hisGNCgl1447_754	ATGGCGTTAGCTGACCTGCG
NCgl1640_24	GAATATGGAAGACAGACTGC
NCgl1640_25	TGAATATGGAAGACAGACTG
NCgl1640_39	TATGTGCTGGGATATGAATA
NCgl1640_52	GAGTGCATAGTGGTATGTGC
NCgl1640_215	CTCATTGCCTTCTGGCTTAT
NCgl1640_308	TGATGCATCCGAGTCACCGT
NCgl1640_455	AGGGATAAGTTCGTCGCAAG
NCgl1640_590	ATTCTCTTGATAGTACGCAA
NCgl1640_702	TAGTACCTCGCGCTAGTGCG
NCgl1640_815	ATAAGCACTAAGTTCGACCA
NCgl2640_185	GGGGACGGTGTCGCACACTC
NCgl2640_294	CGCGGAAATCCGAAAATGGG
NCgl2640_365	CATCTGGTTTCCCCAGTATT
NCgl2640_472	GCAGAAAGTGCCAACAGATG
NCgl2640_565	TGGTATGGCAGTCCGGCTGT
NCgl2640_656	GATATCAAAGTGCATGGATC
NCgl2640_735	CGATGGCAGACAGTTCCCGC
NCgl2640_825	CCGAAACGTGCCATTGTTGC
NCgl2640_939	GCATCAATTGCGCTACTAGT
NCgl2640_1041	TTTCTTTAAACACTCTGCGT
NCgl2385_16	AGTGCTCGAGCGCTCTTGCT
NCgl2385_298	GACCAATCCTGGTCCTTGAA
NCgl2385_332	TGTGGCATTAAGTGAGAACT
NCgl2385_399	TGCAAATAGCGCCCGTGCCA
NCgl2385_455	GAGCACATACGTGGCGTTGT
NCgl2385_503	CAGCTCATAATGCATTGCCT
NCgl2385_586	ACGATCGACTTCTCAGACTC
NCgl2385_650	ACGCAAGGTCTCTGCGGAGC
NCgl2385_722	AACAGAGGACACAAAATTCA
NCgl2385_765	TATAAACCCAGCCCATAACA
NCgl2384_17	AGTAAAAGTCAATGACAGGT
NCgl2384_21	GCTCAGTAAAAGTCAATGAC
NCgl2384_92	GTAAGGGTACTGAAACTCCA
NCgl2384_152	CAGTTCAATGGGCAGACCTG
NCgl2384_221	GGATTGTTGAAAGTCTTCAG
NCgl2384_280	GCCATGACATGCATCTTCTT
NCgl2384_329	ATTCTCCACATAGCGCGCCG
NCgl2384_406	GGAACCGAATAGTGATTAAT
NCgl2384_483	ATAAGATCTTCACATTGGGG
NCgl2384_546	CATGAACCTCGCGCAGGCGG
NCgl2387_17	TTTGGGGGTTTGCGGTGGCA
NCgl2387_32	GATGCGCATGTGACGTTTGG
NCgl2387_33	GGATGCGCATGTGACGTTTG
NCgl2387_34	TGGATGCGCATGTGACGTTT
NCgl2387_54	AGGAAATTTCCATGGGGCTT
NCgl2387_110	CATGTCACCACAGCGGCGAG
NCgl2387_400	CGATCGCCCGCCTCACGCCA
NCgl2387_695	GACCGGCGGCAGCAAGCCGA
NCgl2387_888	CAAGAGCCCACAGGGACGCC
NCgl2387_1136	GAGCATATGCACCCGCCACC
NCgl2386_28	TCATCGCGAGCTGCGACTGC
NCgl2386_51	CCAGATCGACCCAGACCAGA
NCgl2386_221	CCCAGAGGATTCGTGCATGT
NCgl2386_266	GGCTTCCTTCAACGTGACCG
NCgl2386_328	GCTAGCGGTGCAGGATGGGC
NCgl2386_365	GCGGATAAACGCGCGGTCAG
NCgl2386_397	TGCAGGGCCTCATCAAGACG
NCgl2386_440	ACGCGCCAATTCCTTCACCG
NCgl2386_471	GCTGCTTGTAGTACACGCGT
NCgl2386_586	CACTGCTCAGAGGTAGGACC
NCgl2381_66	CGTAACGTGATTTTGGAGCA
NCgl2381_126	AGGACGTGACTCCAACCTGC
NCgl2381_169	CGCTGCCGGGCAGTCGCCAT
NCgl2381_295	TCTACATCGGCGAACACTGT
NCgl2381_361	TCTTGGTAGGAAACAACAGA
NCgl2381_395	GGAATCGTTGGCTAGTTGGA
NCgl2381_454	GCCAATGCAGCGCCGCGCTC
NCgl2381_520	CCAAATGGTGCGGCGGGATC
NCgl2381_561	CGGGGCCGAGTTCTCTGCCA
NCgl2381_600	GATAAATGGTTTGGGTTTCT
NCgl2380_12	TCGGCAGGGACACTTCTTCG
NCgl2380_26	GTTCAGAGTTCGGCTCGGCA
NCgl2380_27	TGTTCAGAGTTCGGCTCGGC
NCgl2380_77	AGTCAGCACTGACCCTACAT
NCgl2380_162	CAAGTAGATCGATGGCAGCA
NCgl2380_211	AGTGCTTCATCTGGAGCATA
NCgl2380_302	AACCGCGATTCTATGCGCCC
NCgl2380_384	CATATACTGCCTCTAATCGG
NCgl2380_473	TCTTGTTAAATGAGCTTGGC
NCgl2380_537	CAGCGCTATTAATATACCCT
NCgl2383_266	AACGCCTAAGGCATCCTGCT
NCgl2383_351	AATCCCAAGCTCCTACCTCA
NCgl2383_420	GAGATGCAGCAATCAAACCT
NCgl2383_536	CTCCATAAGAGCTCCGGTTT
NCgl2383_633	TGATGATGCCACCTGGGAAA
NCgl2383_731	GGTATCTGGGTTACTCCTAG
NCgl2383_796	ATTACTCCTGGCCACAGCCG
NCgl2383_886	AATGCTGACACCCTATGTGC
NCgl2383_956	TCTGATCCCAAAAGTCGTGG
NCgl2383_1064	ACTGATTACTTGATCATCAC
NCgl2382_29	GATCTCAAAAGGTTGCTTCG
NCgl2382_110	TGCGTCAGTGTGGCGCACTC
NCgl2382_206	CGAGGTGACTGCAGAACCCA
NCgl2382_301	TAGAATTTCTCACAGTACGC
NCgl2382_374	TGCCTGCTCTTTTGTTGCAC
NCgl2382_471	CGCTTACTCCCGAAGCCTCT
NCgl2382_557	TGAGGTGGAGCGCCCCAAGT
NCgl2382_612	CTTCTTCGTATGAAAGCAGG
NCgl2382_713	TGGCAGTGCGACGACAGGTG
NCgl2382_805	ATGTTGACCACTCCAACTCC
NCgl0210_69	GCAGCATGGCCAGGGTGGCT
NCgl0210_131	CAACTCCCAAGACCGATCCC
NCgl0210_215	ACCCACAATTGCGCATAGCG
NCgl0210_279	TCAAAACTGATGTCACCCTG
NCgl0210_450	ATGGCAACGCTACAAACACC
NCgl0210_482	ACGCAGTGCAGTAGTCACAG
NCgl0210_551	CTTGTGCATGATCTCCCAGC
NCgl0210_635	TGTCGCACCATACTCGCCCA
NCgl0210_700	AAACCAAGCTCAATATGCAA
NCgl0210_797	AAACAATCGTAACGCTCCGA
NCgl2389_9	GGTCTGTTATTCCGGACCAG
NCgl2389_17	TTTTTCTGGGTCTGTTATTC
NCgl2389_31	AAACCTGAGTGTAGTTTTTC
NCgl2389_81	CCCAATTTCCATCTCTTGAC
NCgl2389_173	TTGGTGCAGTGGCGTAAACC
NCgl2389_251	GGCATTTCGGAGTGAGCACC
NCgl2389_282	TTCGTGCGATATCAATTGCA
NCgl2389_375	CGAGATGTTGATCCCAAGCT
NCgl2389_448	GTAATCACTTCGGTGGGCAC
NCgl2389_533	AAATAGTCGGTCTCTGTGGA
NCgl2388_119	AACTTCTGTACTTTGCTGCG
NCgl2388_201	TTACGATGACAGATTCCGAA
NCgl2388_342	TTGCCTTAATGGTGTACGTG
NCgl2388_412	GCCACGTTTGTGGTAGCTGC
NCgl2388_499	GCCGCCTTGCGATCCTTCAC
NCgl2388_622	TCGACCGTAACTTCAGTACC
NCgl2388_799	GTGTCACGACCAAAGGATAC
NCgl2388_890	ATATCCCAGACCGAAGGTGG
NCgl2388_1022	TACATTGATGCAACCATGTG
NCgl2388_1162	CCCTTGCTCCATTCAGACCA
NCgl2143_67	GTGTTGAGTATGTGCAAAAA
NCgl2143_89	GAAAGGAATTGTCCACCCTA
NCgl2143_106	ACCGCGCCAAGGGATGCGAA
NCgl2143_155	AGGAGCGTCGCGCACCAAGA
NCgl2143_175	CTCACAGGCTCACTGCTTGC
NCgl2143_239	GCAATAAAGGCTGGTCAGCA
NCgl2143_248	GCCCTGCCAGCAATAAAGGC
NCgl2143_252	ACACGCCCTGCCAGCAATAA
NCgl2142_29	CAACCAGACAACTAGTGCCT
NCgl2142_143	AGTGAACACGGCCAACCGGG
NCgl2142_314	GATGAGCACTCGGGCAAAAA
NCgl2142_365	GTTGGGCAACAGTCGCATCA
NCgl2142_383	CCAAGACATCGGGAACCAGT
NCgl2142_394	AACACAGGTGTCCAAGACAT
NCgl2142_468	GTGTTGAGTATGTGCAAAAA
NCgl2141_34	GTTACTTTCTCTCTGGGATG
NCgl2141_40	CGGGTAGTTACTTTCTCTCT
NCgl2141_41	GCGGGTAGTTACTTTCTCTC
NCgl2141_65	GGCTGCTGCCCAAACTATGA
NCgl2141_86	GGCTGCCATATACACAAGAC
NCgl2141_273	TCACCAAAGCACCAATGGCA
NCgl2141_439	GTAGTTAACTGCGTGAAAAT
NCgl2141_593	AGGATCTGGAGTATCCCGAA
NCgl2141_772	CCCATGCCCAAAGTCATCAG
NCgl2141_935	CAAGAACACCAGCCATACTG
NCgl2140_10	TTCGAGAAGCTGGGGTAATC
NCgl2140_18	CCTCGAGTTTCGAGAAGCTG
NCgl2140_88	TACAGGTTCCACTTGGACAC
NCgl2140_105	AACAACCAATGAGAACATAC
NCgl2140_160	TCAACGTAGGGGTAAAGCCA
NCgl2140_172	TCGATGTGTGCCTCAACGTA
NCgl2147_10	ACTTTACGTTCACTTCTTAA
NCgl2147_51	AAGAACCAACTTTTGGCAGT
NCgl2147_58	AGCGATAAAGAACCAACTTT
NCgl2147_95	CAAATGCTCTAGATCTGCTT
NCgl2147_96	CCAAATGCTCTAGATCTGCT
NCgl2147_675	CAGTCAAAGCAGCATCAGCT
NCgl2147_1159	TCACGATCACGCAAGTCTTC
NCgl2147_1665	CATAAGCACGTGATGGATGC
NCgl2147_2154	CCCAGACTAGTGACAAGCTT
NCgl2147_2631	CCTGCGTTGCCCCGTCAACT
NCgl2146_50	TTCATGGGCCTGCGCAGTGT
NCgl2146_66	TTGAGTGCTCGGCCTCTTCA
NCgl2146_77	ATTCATAAACGTTGAGTGCT
NCgl2146_110	TGCCTGCGCATCGAGCTTCC
NCgl2146_209	GTCCAGCAGACCAGCCGCAC
NCgl2146_231	TTTCCTTGCGCTCGAGGCGT
NCgl2146_237	CCAACGTTTCCTTGCGCTCG
NCgl2146_290	CGTGACGTTGTCACGCCAGG
NCgl2146_375	AGTGATGAGCAACCAAACGA
NCgl2146_376	TAGTGATGAGCAACCAAACG
NCgl2145_24	CTGCGAATGTTGCATCTGAT
NCgl2145_107	GTTAAGGACTGTACCTTCAA
NCgl2145_123	CGCCGTCGAATTCAATGTTA
NCgl2145_173	CTCAATTTCCGCCTCATCAA
NCgl2145_204	AGATGGGGCCGTCTTCGCGA
NCgl2145_261	TCTGGCTCTTGGTCTGTGCG
NCgl2145_415	CCGAATGGACCGTCATTGCG
NCgl2145_430	AATGGTCCAAATGGGCCGAA
NCgl2145_439	CCCGGACCGAATGGTCCAAA
NCgl2145_448	CCGCGGTATCCCGGACCGAA
NCgl2144_69	CAAAAACCAGCGGATTGGAC
NCgl2144_126	CGAAACCGAAGTTCGCCACG
NCgl2144_215	GGCCAGCATCGCGCAAATGT
NCgl2144_279	AATTCGACCAGGTGTAGGCG
NCgl2144_369	TATTTTTTCGACGCTGCAGC
ureCNCgl0085_32	AACGGTTGGACCATAAAGGT
ureCNCgl0085_36	CGCCAACGGTTGGACCATAA
ureCNCgl0085_46	CGTACTGAATCGCCAACGGT
ureCNCgl0085_171	CGCGAACCAAGGTGCCATTT
ureCNCgl0085_432	ATGCTAATGCAGTGTTGACC
ureCNCgl0085_705	CCATGTCATCGGCTACTTCT
ureCNCgl0085_906	TTCGGGTGTATGGGAGCGTT
ureCNCgl0085_1161	CATCTCCCGTTAGTGATCCA
ureCNCgl0085_1417	CAAGTATTGCGCAGGGTGCG
ureCNCgl0085_1603	TCTGGATCGACACGAATATC
NCgl2432_31	GTGATCTGAGTTTTTTGCGG
NCgl2432_80	TTGCTTTGATAAAGGCGCTT
NCgl2432_88	TGGTTCGATTGCTTTGATAA
NCgl2432_113	CCAGGCGAAACACCGATTTA
NCgl2432_131	CGGAGTCGAAAGACTAAGCC
NCgl2432_151	TGTGCCAAGTCTAACCAGAT
NCgl2432_192	GGATCTGGGGTGGTATTTGT
NCgl2432_207	GTGGAAGCATTGAGCGGATC
NCgl2432_226	AGCAGTAAGCAACTCTTCCG
NCgl2432_250	GGCACCGCCCAACGCTTCAA
NCgl2149_20	TTGTGCGTCGGTGACGTTGT
NCgl2149_32	ACGGTAAGAGTCTTGTGCGT
NCgl2149_154	GGTAGCGCGTGAAACAGGAG
NCgl2149_284	GGTACTTAGCTTCGGTAGCT
NCgl2149_449	TGCTTTAAGGATCAATGCTT
NCgl2149_597	TGGCATTGAGCAGTTTGTAT
NCgl2149_701	GTTGAACAGATCAATAATGT
NCgl2149_837	AGATGAGAAGTCTAGAGATT
NCgl2149_978	AGGTCATTGTCCGCATATTC
NCgl2149_1076	GAATGTTGAGTCTTCCAAGC
NCgl2148_32	CTTAATGTCGCGTTCTTCAA
NCgl2148_200	CGATGGATCTGGGCGGGCAA
NCgl2148_351	AGCCTTCATCTGCAGCTAGT
NCgl2148_449	GAAATATCCGCCGTTGTCAG
NCgl2148_557	GCCAGGTGCAGTTTCATGGT
NCgl2148_698	TGCATGTTCTTGGAATGGCT
NCgl2148_857	GACCCACTGGTTGGTCACAG
NCgl2148_975	GCGACTCCTCCTTATTCAAA
NCgl2148_1127	ACGTTCCCGGAAGCTCAAGT
NCgl2148_1309	AGATTGTTTCGGAGCTCCCA
NCgl2419_18	CGGAGGTACCAGTAGTACCG
NCgl2419_54	GAACGTCCGGGATCGAACCG
NCgl2419_66	GCGTCTCCCGGGGAACGTCC
NCgl2419_109	GCAGCCGGTATCGCCCAGAA
NCgl2419_266	GAGACCGGTCACTGAGATCG
NCgl2419_432	CGTCCTCGCTCCACACGTAC
NCgl2419_614	CTGCACGGGATAGATACGTG
NCgl2419_795	CGAGGAAGTCCCCCACCGGC
NCgl2419_981	TGGCCGGATCATTGATGCCC
NCgl2419_1238	GACGGCAGGCAGGGAATGAT
NCgl1339_44	AGCGACCAGTGATGCGGACA
NCgl1339_45	AAGCGACCAGTGATGCGGAC
NCgl1339_50	GCCACAAGCGACCAGTGATG
NCgl1339_223	TGCTCAACAGGTGCCTCGAC
NCgl1339_250	ACTGGAGCTTGCTCCACGAC
NCgl1339_373	GCGTGTCCGCCGCCACCACC
NCgl1338_30	CAGTGAGCGACGGCAGATTC
NCgl1338_31	CCAGTGAGCGACGGCAGATT
NCgl1338_365	TCGCGCAAAATCCAGCACCC
NCgl1338_523	CCCTTCACTTTGCGCACTAA
NCgl1338_660	GTGACACATTGGTGTCCCAC
NCgl1338_776	GAGGTAGAACTCGATGAGTC
NCgl1338_904	ACAGACATCTTGAATGCCAG
NCgl1338_1043	GGGGAATTGCACCATGTAGA
NCgl1338_1184	CATCAAAGGATCATCAACGA
NCgl1338_1354	ATTCCGGTAGCTACCTTAGC
NCgl2642_8	GAGGAGGGTTAAATCATCTG
NCgl2642_49	TCTTTAGCCCCGATTGCGTG
NCgl2642_50	CTCTTTAGCCCCGATTGCGT
NCgl2642_51	CCTCTTTAGCCCCGATTGCG
NCgl2642_77	GATACCAAAAGTGGCGCGAA
NCgl2642_86	CACCGGTGAGATACCAAAAG
NCgl2642_103	AGGCGTTGGTAATAACGCAC
NCgl2642_143	ATTCACTTTCATGGCTTCGG
NCgl2642_146	TGGATTCACTTTCATGGCTT
NCgl2642_179	TCCGGCGCGACGTCGTAACC
NCgl2987_21	CTATGTGTTCCTGCACGATC
NCgl2987_55	AACACCGACTTGCGGGCCTG
NCgl2987_115	CAGGCTTCCTTCTCAAACAC
NCgl2987_167	GTAACCAATGTTGAAACCGC
NCgl2987_244	GTAGGCAGCGCCTTCGCGCC
NCgl2987_324	CCGATTCCATGCCCGTGCCC
NCgl2987_362	GCGCCGAATGAGTTCCATGA
NCgl2987_390	ATCCAAACGCCTCAACGGCT
NCgl2987_523	ATCCGCAGACGGGGTAACAC
NCgl2987_588	CCATCTCTTGAAGGAGTCGC
NCgl0200_11	GGCTTGCATGGTTTGGCGCG
NCgl0200_23	AGTTTGGACGATGGCTTGCA
NCgl0200_32	CTTCTCCTCAGTTTGGACGA
NCgl0200_337	AAGCTGTAACCCTCTGGAAT
NCgl0200_371	GCACGCAACCTCCACGATCG
NCgl0200_485	CAGAGCCTTGCCCATCTGAA
NCgl0200_554	ATCGGCCCCTAAGTTCTTAC
NCgl0200_608	CGCCTTGTTCTTCAAAACCT
NCgl0200_856	ATTTCCTTCGATTGCAGCAG
NCgl0200_926	GCCGTCTTGAATTTTCTGCA
NCgl1542_20	AACCACGTTGCGGGGTGCGG
NCgl1542_28	ACACCAACAACCACGTTGCG
NCgl1542_53	CTTGTACGCTGCGATTCCGC
NCgl1542_190	TCAAACACCGTTGTAGACAC
NCgl1542_377	AAACCACATCTCCGTATGCA
NCgl1542_514	GCTAAATCAACAATCTGCTC
NCgl1542_628	CTATTGCCAATAAAGCGCAC
NCgl1542_779	TGCATCAAACATGTCTTGTG
NCgl1542_948	CCGTGGTAGCCAAAATATCC
NCgl1542_1055	TTTCTTGCGCGCATACTCCA
NCgl1543_38	GCCCACTGGCGGATCGAAGA
NCgl1543_49	GGAGCGGTAATGCCCACTGG
NCgl1543_52	GGAGGAGCGGTAATGCCCAC
NCgl1543_65	CAGTTCATCGATCGGAGGAG
NCgl1543_104	GAAGATCACGAGGGCGTACT
NCgl1543_162	ATACTCCCTCATCTGCCTGA
NCgl1543_199	CCTGGCTGCGGAGTAACCAA
NCgl1543_211	AGTGGCTTTTCGCCTGGCTG
NCgl1543_217	ATAGAAAGTGGCTTTTCGCC
NCgl1540_11	CTTTTCAGGAGCGGGGACGC
NCgl1540_12	ACTTTTCAGGAGCGGGGACG
NCgl1540_18	CCACCGACTTTTCAGGAGCG
NCgl1540_52	AGGTGAGGTAACCCCAAAAG
NCgl1540_72	GGTAATCAAACAGTCGATCC
NCgl1540_464	CGCAGTTGTTCCCGCCAAGA
NCgl1540_823	GCGTGGGCATAGGGCGCTCT
NCgl1540_1179	TACAGTGCCGGCACCGCGCT
NCgl1540_1553	TTGCCGACCCATCAACGCCC
NCgl1540_1924	CTGATGAGAAGGCGCTGCGG
NCgl0201_35	CAGAACCGGCACACCAATCA
NCgl0201_235	ACAACCTGCCACGGACGATA
NCgl0201_328	CCACCCAACGCCGAATAAAA
NCgl0201_377	ATCCTGAGGAATGGCATCCA
NCgl0201_404	TAAGCCAAACGCCGACAATC
NCgl0212_64	TCGCTGAGTGTAAGTTCACT
NCgl0212_167	CGAACGGCCATCGATAAGGA
NCgl0212_171	CAGCCGAACGGCCATCGATA
NCgl0212_203	TCGTGATGCCCCGCTGAGCG
NCgl1545_10	CGCTGCTCATCAGTCAACTG
NCgl1545_93	GGTTAGTGTTGCCGCGCTTC
NCgl1545_276	CGAGAAGTGCGCGACGCTGA
NCgl0754_92	AAGGCCGCGCTTCACACGAG
NCgl0754_155	GGCGATGCGCGCTTGTTCAG
NCgl0754_231	GAGCAACGCCGCCCTGAGAA
NCgl0754_303	TGCGAGCTTTCGCCATGACC
NCgl0754_386	GTCGGCAGGGCTGAGAACTT
NCgl0754_445	TTGGTCGCGCCACAGACGAA
NCgl0754_536	GACAGCTTCAGAGACATCGC
NCgl0754_594	CATCCTCATCCAGGGAGCGC
NCgl0754_657	TGGAGGCGACTTCGCGGACC
NCgl0754_690	CTGCAACGAAGGTGACCACA
NCgl1548_24	ATCCGATCTCGGTGACTCCC
NCgl1548_47	AAGAACCAGGTATGCCGGAA
NCgl1548_52	TCTGCAAGAACCAGGTATGC
NCgl1548_167	GTGATAGGAAGGATCGGTCA
NCgl1548_300	AGTTGGACACACGTGCTGCG
NCgl1548_428	GGAGAAGATGCCCGCTGCAA
NCgl1548_599	TTGCTTAATGCCCAGGTCGT
NCgl1548_708	TGGAGATGAACACGCCTGAT
NCgl1548_840	AGGTCTCCATGCCGAATGCG
NCgl1548_975	CGAAATCGGTCTCGAATTCC
NCgl2509_30	CGGAGGCGTAACGGTTCGAC
NCgl2509_66	TCTTCTCTTCGGCACTCCAC
NCgl2509_173	CTGGTCGATCACTGCTTCAT
NCgl2509_356	CTTGTTGCGGACCAGCTCAA
NCgl2509_590	CATGAGGTCAAGCATGTCTT
NCgl2509_755	GTGGGACAGCGATGATGGGC
NCgl2509_945	CATCGCCTTCGTTCCACTGC
NCgl2509_1131	CTGCGCGGACAGCGGCCATG
NCgl2509_1275	CAAGGTCAGCTTCGCTCATT
NCgl2509_1388	GTAGTCTGCGGCGCCGGGGT
NCgl0207_41	AGAGCGATCCTCATACACCC
NCgl0207_114	TGGCGTCCGCCACGATCACG
NCgl0207_142	TCCAGCTCGTCCAGGAATGC
NCgl0207_221	GCGCGGGATTAAAGTGTCCA
NCgl0207_258	AAAAAGCGTGGGCGATGCCG
NCgl0207_270	TGCTGTAATTCCAAAAAGCG
NCgl0207_299	CGACAATACTGCGGTCGGGA
NCgl0207_308	GACGGTGCGCGACAATACTG
NCgl0207_338	CATGATGAAACTGCCGCCGA
NCgl0207_405	TGTGATCAATGAGTGGGTCG
NCgl2709_5	AAATTCTTGGGGTGCAGCAG
NCgl2709_85	GCCTGGTGTGGCCCTGGCTT
NCgl2709_199	TCACCTACACCTTCGTGTCC
NCgl2709_323	GTTGCACTGAGTTTCCCTGC
NCgl2709_407	TGGGATGCGAGCGGCGTAAC
NCgl2709_510	TCACCATGAATTGGCCCGGG
NCgl2709_567	TGCCCATCGCCGCTGCGTAT
NCgl2709_659	ATCTTCATTACGCGCATTCA
NCgl2709_836	CTTGAATACGATGTTGAACA
NCgl2709_947	ATCGAGGGAGCACTCACTCA
NCgl2708_5	CCCAAGCGCGTGCGATACAA
NCgl2708_143	GAGCAGCTGATACAGCTCTG
NCgl2708_301	ACCGCCAACAGCTCTTCACT
NCgl2708_426	CTAAACGTTTCGCTGTGCTG
NCgl2708_593	GCTCAGCTCATGCCTTACCC
NCgl2708_716	ATTGAAGCTGCGCCCCGCAT
NCgl2708_858	CCTCCATATCCCGGAAAATT
NCgl2708_1019	TGAGGTCACTTCACCAGCCT
NCgl2708_1253	GATCGTGGCGTGCGATTGCT
NCgl2708_1410	GCCATCCTGTAATCCGCCGG
NCgl0204_112	CACACAACCTCCCCCGACGG
NCgl0204_115	GACCACACAACCTCCCCCGA
NCgl0204_147	ACAGAGCACCCGGCCTGACC
NCgl0204_157	TTCCCATCCAACAGAGCACC
NCgl0204_220	GTACTCACCCTCACCCGCAC
NCgl0204_379	ACTAATCTCCGCAGGTCAGA
NCgl0204_387	TCTCCTCCACTAATCTCCGC
NCgl0204_663	TGAAATTCCGCCTATTCGCC
NCgl2701_8	ATTGTCGGGCATTCCGTTAG
NCgl2701_9	GATTGTCGGGCATTCCGTTA
NCgl2701_55	CGATCAGCAGAGGTTGCCTC
NCgl2701_107	TGGAGATTCCTCCGCTTGGC
NCgl2701_127	TCCTCTGAGGCCTGTCCAAA
NCgl2701_296	CTCGGTACGTCGACGGTAGT
NCgl2701_365	GTCGAGCAACGGCAGAAGTT
NCgl2701_417	ACTTCAGCGGACCTTCGTTA
NCgl2701_517	TGTACTGCTTCGTGGATCTC
NCgl2701_620	ATCCCCAATGAGGACCATTG
NCgl2700_42	AAGCGGACGAGGAGACCCCC
NCgl2700_53	CTCATCTTCTGAAGCGGACG
NCgl2700_59	TTTGATCTCATCTTCTGAAG
NCgl2700_114	TGTCACCTGGATTTTTATCT
NCgl2700_249	CTCCGCTTCCGAATCCTCCG
NCgl2700_458	AACAAACGAGAGAGTTATTT
NCgl2700_643	GTGCCACCACAGGTTGCACA
NCgl2700_805	TCGCCCGCTGGTTTGCCATT
NCgl2700_979	CGACCATCTGGCGTTCCCGC
NCgl2700_1156	TGGCCCGCCCAGTTAGCGCG
NCgl2703_53	TTTTGCATCATCCCTTTTTG
NCgl2703_54	TTTTTGCATCATCCCTTTTT
NCgl2703_55	CTTTTTGCATCATCCCTTTT
NCgl2703_153	TAGGGGGAACCGCCGACTTC
NCgl2703_351	CGGTGCAGACTAGAAGTGCG
NCgl2703_570	AGATATCTAAGTTAAAAGGT
NCgl2703_759	TGAAGCCGCGCATCCATGGC
NCgl2703_971	TGCAGACACCGCACCGACGA
NCgl2703_1128	GCAAAACAACCGCTGCGTGC
NCgl2703_1343	TCTGCTTCGAATGGCAGCAA
NCgl0205_20	CATAATTTGGCGGCGGTAGC
NCgl0205_433	AGGATGGATGCCCAGACGTG
NCgl0205_488	TTCGTAGATGGGGCCGTGGC
NCgl0205_577	GAGCCCATTACGCCGACAAC
NCgl0205_646	TAGCCGAGTTTTCCGATCAA
NCgl0205_702	CCTCCGGCGAACCGACGACG
NCgl0205_796	TCAACCAGCGCGGAAACTCG
NCgl0205_874	AGTGGGGTGTTGTGCGCGCC
NCgl0205_929	AACCTCTTTACCTGCGGAAA
NCgl0205_1007	GCTCATTCCGGTGTAGCCTG
NCgl2705_24	AGTATTTTTTGCTGCGGTGG
NCgl2705_30	CGTGGAAGTATTTTTTGCTG
NCgl2705_444	GTTTCAGCAGGCCAGAGTTA
NCgl2705_513	CTAACGTTTCAATGAGTACG
NCgl2705_606	GAGCATCTACGGAATGGAAG
NCgl2705_666	GCGGTTCTTGTAATTCACAC
NCgl2705_742	CCCCAAGCAATTGTTACGCC
NCgl2705_843	CGAGAATTTTGAAACCGTCC
NCgl2705_920	AAGGTAGCGCCAGCGGGAGA
NCgl2705_1014	GCTCACCGTCTGTAATGAGT
NCgl2704_26	ATACACCGCTTCCTCAGTTG
NCgl2704_52	ACCAGCAAGTCGATTCCATC
NCgl2704_142	CCAATATTGACAATTCGGGC
NCgl2704_146	CGTACCAATATTGACAATTC
NCgl2704_147	CCGTACCAATATTGACAATT
NCgl2704_268	AAAGTTGAACCATTTGAGCA
NCgl2704_293	TACTGGGAAGTGCCCACTCG
NCgl2704_310	CCTGTTGCCAAACTCGCTAC
NCgl2704_360	CCCGGGTGGCCAGGTGGTTG
NCgl2704_383	GCCCTCCATATCGCAGAGGG
NCgl2707_50	TAATTGCACCAGAGCTTTCC
NCgl2707_83	ATGCTGCAAAGCATTCACCA
NCgl2707_217	ACTTCTTGTCTACCATTGGC
NCgl2707_272	CGTCTCCGTGCGCAGCACTT
NCgl2707_333	GTGGCGCCATGGTGAGTTCT
NCgl2707_390	GGTAGAGCAACACTTGTTCG
NCgl2707_437	GTCGAATCGCTTAGCTAGTT
NCgl2707_511	GGTGAGACCTCAAAACGTTC
NCgl2707_557	GCGCACACCTGCCACAGTGT
NCgl2707_608	TTCCTCTTCATTTCCATCAT
NCgl2706_5	AGGATCTAAAGCTTGTTCGC
NCgl2706_45	TCAACTGAATCCGAGAAAGA
NCgl2706_80	AATGTCCACCGTTCCGTGGA
NCgl2706_84	CAGGAATGTCCACCGTTCCG
NCgl2706_103	AAGATTCCTTCCCTGGTCAC
NCgl2706_371	GTGCTCGACGCCTTCACCGT
NCgl2706_1010	CGCGAGGGTTTCCATTTCGC
NCgl2706_1643	AACATCAACTTTTCGGATCA
NCgl2706_2271	CAGAAACCTCCGCAACCGGC
NCgl2706_2918	GTGGCGGCGGGTGTCTAGAA
NCgl0758_32	ATCCGCGTTCAAAAAGTGCC
NCgl0758_250	CCTACCCCCTCACTAGTACG
NCgl0759_133	GTAGTCATGGCAGCATGATA
NCgl0759_146	ACGAACCAAGCTTGTAGTCA
NCgl0759_170	ATTTGAGATAGCCAAAAGCA
NCgl0759_374	TTCATATGAAGGTGAGATAT
NCgl0759_385	TATCCTCCACCTTCATATGA
hisFNCgl2013_48	AGTTCACGCCTTTAACAACC
hisFNCgl2013_185	GCGTCGAACAACATCCAGCA
hisFNCgl2013_228	CGCCGCCACCGACAGTCAGA
hisFNCgl2013_331	GACAGCTCTGACAGCAGTTC
hisFNCgl2013_353	GCACTGAGCACCAAAACGCT
hisFNCgl2013_421	ACTTCAAAACCAGATGGCTG
hisFNCgl2013_446	GGACTTGGAACCGCCGTGGG
hisFNCgl2013_449	TGCGGACTTGGAACCGCCGT
hisFNCgl2013_602	GGCGATTACAGGAATGGATA
NCgl2961_7	ATTTTCTTTTTTGAGCGAAT
NCgl2961_40	ACGTCATCGACTGTTAGTCT
NCgl2961_73	GCCGGACGGATCTTCTTTGG
NCgl2961_74	GGCCGGACGGATCTTCTTTG
NCgl2961_75	TGGCCGGACGGATCTTCTTT
NCgl2961_185	CCATTCTTGCGGCAGGCCTT
NCgl2961_519	CCAGGTAGGAACCCATATCT
NCgl2961_851	ACTGGTTAGCGCGTAACCGG
NCgl2961_1174	CCAGAGAATCGTGACGCGGT
NCgl2961_1468	ACGTTTTCCTCATCAGGAAA
NCgl2960_35	GCCTGCCGTATCGGTGGTCG
NCgl2960_85	GTGGTGCTGACTGGAGTGGT
NCgl2960_188	GAATTGTGAAATTTCGGTTA
NCgl2960_279	CGAATTCGTGACTATCGGCG
NCgl2960_386	GACCTTGACTCGTGAACCGC
NCgl2960_524	TTCACGGACCATGAAATCCT
NCgl2960_664	AAGTAGTGCAGGTTTGACGC
NCgl2960_754	ACGAGATAGAGATCAGTGGC
NCgl2960_864	CACCATCAGCGGGGATGTAT
NCgl2960_954	GAGGTAGACCGGTGTCGGTT
NCgl2963_39	AAGCGATCGATTCCAAATCC
NCgl2963_235	GAAATCAAGGTCTTTTCCAA
NCgl2963_307	ACAAAGTCTTCCTCCCCACG
NCgl2963_388	CTAACTACATAGCTACCTGG
NCgl2963_460	CACCCAACAACATCTCGAAG
NCgl2963_551	GTTCTTAGACTTATTAGTAG
NCgl2963_649	TTGATGAAAATTTCAACATT
NCgl2963_712	TCCACTTGCCAAAATCCATC
NCgl2963_800	TTCCAAGTCCCCAAAAATGA
NCgl2963_900	GCAGATTATTGTGAAACCTC
NCgl0209_13	ATTTCTGCCAAATGTTGCTC
NCgl0209_49	ACGAACGTGGACTTTTGTGG
NCgl0209_51	TCACGAACGTGGACTTTTGT
NCgl0209_52	TTCACGAACGTGGACTTTTG
NCgl0209_174	TGCCACCGTTAAGATGTGAG
NCgl0209_361	GTGGCGGGGATTTCTACCTG
NCgl0209_534	CAGACCCGCCGGTGATGATG
NCgl0209_711	TGATGACATCCGGTTGATAC
NCgl0209_902	GAAAAGTGTGAAACTCACCA
NCgl0209_1058	ACTGGTGCCCAGGAGAGGCG
NCgl2965_5	GGGGTTAGGGAAATCAAAAA
NCgl2965_18	CATATTCGTTAACGGGGTTA
NCgl2965_24	GAGCTGCATATTCGTTAACG
NCgl2965_25	CGAGCTGCATATTCGTTAAC
NCgl2965_105	TGCTTGCCAAAATAATACGA
NCgl2965_176	TACTGAAAGACGTCCAAAGG
NCgl2965_240	CGAAGCGCTTTGGTGGGCCA
NCgl2965_303	CGTTAAATCCAAAGGCCATA
NCgl2965_368	GATACCAAAGACGGATTCTA
NCgl2965_439	CACTGCTCGCAAACGTCTTC
NCgl2964_26	GGAAGGCAGTGTGCGCAGGG
NCgl2964_29	CTGGGAAGGCAGTGTGCGCA
NCgl2964_47	AGCCAAACCCTGCGCAGACT
NCgl2964_116	ATGGACTTCATCAAACTCAG
NCgl2964_135	ATGGCCAATCGACCCAACGA
NCgl2964_154	TCCATGGTGCCACCGTTATA
NCgl2964_231	TGGGAAGATAAAACTTGCAC
NCgl2964_335	AATAACGAGTCTATTGCTAA
NCgl2964_2120	ACCAACTTTATCTACAAGCT
NCgl2964_3905	TGACAAGGACATTTTTAGAT
NCgl2967_24	TCCACAACGGGGAAAGATCA
NCgl2967_37	GTGTGAACTTTATTCCACAA
NCgl2967_59	TGCAGGGATTGAAGATACGA
NCgl2967_119	AATGGACTGAGCATTTGTTC
NCgl2967_137	TTCAGCAAGATGGTTACCAA
NCgl2967_163	ACTCGATGAGCGTTTAGTAC
NCgl2967_242	CAATACTTCTTTTGGTGAGC
NCgl2967_293	CTGTTGAGGGTTTGCCCTAT
NCgl2967_307	TCTGGAGTCAATCGCTGTTG
NCgl2967_341	TTAATTCTCAGCTGCAAAGA
NCgl2966_6	CATCGAGTTCTAAGAACAGA
NCgl2966_63	GGAACAAATGCTCAGTCCAT
NCgl2966_91	GAGTTACGGAGATGTTGCAG
NCgl2966_105	GCAGGTCATTGGGCGAGTTA
NCgl2966_115	TTCAATCCCTGCAGGTCATT
NCgl2966_123	ATCGTATCTTCAATCCCTGC
NCgl2966_239	AAGCTTCTCAAGGCCGGAGA
NCgl2966_312	CCTTGACGACTACGTACTGG
NCgl2966_467	AGCACCCTTTGCGAGCTCTG
NCgl2966_575	GTTGTCCTCAGCAAGCCATA
NCgl2969_30	GCCCTAGTGGCACGGCCATC
NCgl2969_43	CACCAGCCGATAAGCCCTAG
NCgl2969_121	GTACGCAATGCCTGCTTAAT
NCgl2969_212	CAGGAAAGTGGTCATGTACG
NCgl2969_312	CAATTGCGCGGCCAACAAAT
NCgl2969_371	CGCCATAATTACTGTGCTTA
NCgl2969_476	TACTGAGGTAACGCAGTTAG
NCgl2969_542	AGTGACGTTGTAGGTAATGC
NCgl2969_627	TGTATACCGCAGGGGCCAGC
NCgl2969_725	CTTTGGTGCCTTAATGGCCG
NCgl2968_162	CGGCTTCCTCTACAGCAGCC
NCgl2968_182	GGAGGCAACGATCTTGTAGC
NCgl0709_14	CAAGTATTTACCTGGTGAAT
NCgl0709_22	AACGACGCCAAGTATTTACC
NCgl0709_81	CATTGTCTGCCATCACAACG
NCgl0709_159	CTAAGTTGCCGCCAGTTGAG
NCgl0709_228	CATCGATCTCTCCTGCCTCC
NCgl0709_355	CCGTCCGCCTCACGGATCAA
NCgl0709_458	GTAAGCCGCCGACCACGGAT
NCgl0709_537	ACGCATCCCACCTTAATAAC
NCgl0709_647	CGCACTTGGGCAAAAGACGT
NCgl0709_753	GCTTCGCGAGGCGATCAGCC
NCgl0708_19	GCAGGCTTAATGTCACGGAC
NCgl0708_24	CCGGAGCAGGCTTAATGTCA
NCgl0708_75	CAACGCTTCGGAACACAGGA
NCgl0708_593	GTAGTGATCGACGGTGATGC
NCgl0708_721	CCGAGGGTTTGACGGCCTGC
NCgl0708_877	GCAAGTGCGGAAAGCTTTGC
NCgl0708_1001	GTCGATAGAGGTAACCGGGA
NCgl0708_1156	ACCTCGACTTCGCTTAGGTC
NCgl0708_1284	GGATCTGGGACTCGTAGTAG
NCgl0708_1435	ACGGCGTTTGCTTCCGCGGT
NCgl0707_41	GACTTCAATGGTGACACCCG
NCgl0707_53	AATTTCATCTCGGACTTCAA
NCgl0707_63	TAACCAGCCAAATTTCATCT
NCgl0707_101	TTTAACCCTAAAACCATCTG
NCgl0707_690	GCACCTTTTCTAGTTGCGCG
NCgl0707_1099	GGGAAGAGGCGATCCTTGAT
NCgl0707_1526	ATGCAGGTTCACACCTTCTG
NCgl0707_1917	TGGCATCGGCTTGGGCGATT
NCgl0707_2329	CACGAAGTGACTGGGTGCAG
NCgl0707_2720	GCCACTTCGTTTGTTATTCC
NCgl0706_71	CTTGGAAAATGAGGCACCTT
NCgl0706_128	ACTCTGCTGGGTTGCGTCCT
NCgl0706_140	AGTTAAAGGGCCACTCTGCT
NCgl0706_141	GAGTTAAAGGGCCACTCTGC
NCgl0706_153	TGCTGGAAAAACGAGTTAAA
NCgl0706_154	TTGCTGGAAAAACGAGTTAA
NCgl0706_481	GCGGTGATAACAACAAAAGC
NCgl0706_1842	ACTCCACAGCAGTGCTGTTA
NCgl0706_3189	ACTCATTAATGAACTGCCAG
NCgl0706_4522	TCACGATCCAACACCCGGAA
NCgl0705_16	ATGCTGCCAGCCGCATGGAC
NCgl0705_53	AAAACTGGTGGTCAAATATT
NCgl0705_65	ATCCGCAAGGGAAAAACTGG
NCgl0705_77	GGCCACTTGCTTATCCGCAA
NCgl0705_78	TGGCCACTTGCTTATCCGCA
NCgl0705_98	CAAGAACCGCTTGAGCTCGG
NCgl0705_134	ATAAGGCCCGTGGAACATGC
NCgl0705_172	CATTCCTGTGCCTGAGCATA
NCgl0705_217	TGATAGGGCACAAAGTTCTC
NCgl0705_233	CGCCGCTTTTTGATGGTGAT
NCgl0704_45	AATCGAGGGTGAGTTTTTTG
NCgl0704_59	TAGTTTATTGAGGAAATCGA
NCgl0704_69	GATTGGTGGCTAGTTTATTG
NCgl0704_86	AAGCCCCGGGGAAGCTGGAT
NCgl0704_141	TGACCCGACCTGTGCGGACG
NCgl0704_580	AGTGCGTCTTTTTCCCACGT
NCgl0704_992	GGCCAAACCGCGGGTATAGG
NCgl0704_1377	CGCGGTTTAGTGGGGTACCA
NCgl0704_1748	TGCGTAACTGAGGTTTTCGG
NCgl0704_2159	GGCCTCGCCTAAACCTTGCA
NCgl0703_48	AAACCGGGATTTCCAAGGTT
NCgl0703_53	TTGATAAACCGGGATTTCCA
NCgl0703_150	CAGCTCCAAAAAAATGTTGA
NCgl0703_465	AGTAGCGATAATTAGCAGTG
NCgl0703_746	GTACCAGCGAATGAAATTGT
NCgl0703_1165	AGTGAGCTATAACTTTGCCC
NCgl0703_1437	CATGAATTCGAGCATATTCA
NCgl0703_1692	GAAGCACAGCTTGTGGTGGC
NCgl0703_1989	CCAGTTGAGTAAAAACTCTG
NCgl0703_2257	TGTTTGAGGAATTCTGGAAC
NCgl0702_34	ACAGTCAAACGAGGGGAGGC
NCgl0702_68	GAAATCCAAACGCGCACCCG
NCgl0702_259	GTAAAGATGGCATCTGCCTC
NCgl0702_299	ATCACTATGGCCCTTGTAGT
NCgl0702_382	CCAAAATCGATGGCACCATT
NCgl0702_438	CCGGCAATGTGCGGGTAGGC
NCgl0702_494	CCAACCAGTTGCAAGAACTC
NCgl0702_553	GCAGAGCCACCCACTGCGAG
NCgl0702_587	ACGCTCAATATCAGCCAGTC
NCgl0702_626	ACGGTGGGTTGTCTTCTCAT
NCgl0701_95	ACTGATGCGAGCTTGCAATT
NCgl0701_150	CCAGCGCAAGGAGTGGGGTA
NCgl0701_151	TCCAGCGCAAGGAGTGGGGT
NCgl0701_162	TCAGCTGAAAATCCAGCGCA
NCgl0701_185	GATCGTTTCGTATTCTTCAA
NCgl0701_379	ATCGCGTCGTATACATGCTC
NCgl0701_1143	AGAACATAATGGGATTCTTG
NCgl0701_1926	CGTCGAGGTTGTAGTCCTCA
NCgl0701_2739	ACACTGTGCGGATTTCTTGT
NCgl0701_3528	TTACTTCATGAGCGATCATT
NCgl0700_5	AAAGCTCTTTTTAGGTGCGT
NCgl0700_13	AAGTCTGAAAAGCTCTTTTT
NCgl0700_42	TTTCAGTTTCGGTTGCTAGT
NCgl0700_43	GTTTCAGTTTCGGTTGCTAG
NCgl0700_107	ATTTCGAGTGACTTCAGTCT
NCgl0700_171	TAAGTGTTTTCAGGTAGCGG
NCgl0700_174	TAATAAGTGTTTTCAGGTAG
NCgl0700_231	TTTCGGACTCATCAATCTCT
NCgl0700_968	ACTTGTAGCGATGCACTGGA
NCgl0700_1812	AGATCTTTACATCAATAAAC
NCgl2568_19	GCAACGAGATTCCAGACTTT
NCgl2568_68	CCGAAATCCCAAAATCTGCT
NCgl2568_101	AATCCACATCACTAATGCGG
NCgl2568_137	TCCCCACACCACAGCTCCGA
NCgl2568_179	GCGCGGAATAAACCAATCAC
NCgl2568_196	GCCGCAAATGCGTAGAGGCG
NCgl2568_201	GTACAGCCGCAAATGCGTAG
NCgl2568_224	ATCAAAAAGGAGCATTAAAT
NCgl2568_237	TCCAGGATTGCGCATCAAAA
NCgl2568_339	ACTTCCTCTTAGGTGATTTG
NCgl2565_28	GTGTTTCGCAGTACCAGGAT
NCgl2565_29	GGTGTTTCGCAGTACCAGGA
NCgl2565_74	GTCTGGGCGAAACAGCTTTC
NCgl2565_186	GGCCAACCATAACGCGGGCA
NCgl2565_224	GCCTTTGAACAGCACTTCGC
NCgl2565_334	TGTTCGCGCACGGTCATTCG
NCgl2565_445	AGTACTTCCAACGCGGATTG
NCgl2565_578	GTTGAGGACCTGCGCACGAA
NCgl2565_630	GGGAGATGAATACCAATCCC
NCgl2565_768	GTGTCGCTTCGAGCAGAGTG
NCgl2564_14	GGCGTTGGCTTCTTCACGTG
NCgl2564_112	CGAACTTCCAACAGAGGAGT
NCgl2564_208	ACAAGACCCATGGTTTGGCC
NCgl2564_315	GGAGGTTCTTTCCGTCGAAA
NCgl2564_458	ACTGCGCTTTCCACCGCGGC
NCgl2564_564	CCATTGCGATGAGAACTCGC
NCgl2564_704	GTCGTGGGATACAAAGATCA
NCgl2564_810	ATTCGTGTCGAGGATCGATA
NCgl2564_891	ATGGAACAGTGCCTGGGACC
NCgl2564_1034	CTTTGCGGCAAGAAGTTCAT
NCgl2567_34	CAATCTACCGAATCTAATTT
NCgl2567_113	GCTCGGTGCGATACCGACTT
NCgl2567_130	ATCCGTTCTAGACAGGTGCT
NCgl2567_153	TTCCATTTCGTCGCATTCGC
NCgl2567_189	AACTTGGGCGAACGTGCGCA
NCgl2567_205	TCACCTCTACCCAACAAACT
NCgl2567_256	TTGGCTGTATCACGGGCGTG
NCgl2567_275	TACTTTTTGCACAAAGTCAT
NCgl2567_365	TAATTCGGTGCTGTTCGCTA
NCgl2567_421	GTTCGACAGTGCGCGACCTG
NCgl2566_58	ACAAGAACAAGGTCAGGTCC
NCgl2566_59	AACAAGAACAAGGTCAGGTC
NCgl2566_96	TGACCCCCGTGCGGATCCCG
NCgl2566_105	CCGCAGTCATGACCCCCGTG
NCgl2566_173	TAGCAATAATGCAGTTGCTC
NCgl2566_202	TGAATAGCGCTCAATACTCC
NCgl2566_278	TTCAGATTCCCCGGTATTTT
NCgl2566_279	TTTCAGATTCCCCGGTATTT
NCgl2566_434	GATGGTGGCACACAATGCCA
NCgl2566_452	CGCTCCTGAGCCAAGCACGA
NCgl2561_11	CCTTGATCGCGAAGTCTTTT
NCgl2561_35	GCGCACTGCTTCTTGAGTAG
NCgl2561_84	GAAGGTCTCCCGTACGCAGC
NCgl2561_171	TGTCCAAGGTCACGAGCGCG
NCgl2561_239	CCCGTTGATCAGGGGCTCGA
NCgl2561_326	TGAAAGGTCAAGGATTTCGC
NCgl2561_387	CCAGATCAAGGAGTAGCTCG
NCgl2561_471	TTCGCGCTAGGAGTGCTCGG
NCgl2561_557	GGGCATAGCCAGATTGAGCA
NCgl2561_701	CTAGTGCGCATCGAGCATGT
NCgl2518_9	CGCGGATTTGTCCGTCAGAC
NCgl2518_74	GCCTTGGAATTTAAGGCTTA
NCgl2518_81	CTGCGAAGCCTTGGAATTTA
NCgl2518_157	ACATCGAGGATGTATGCGTC
NCgl2518_187	AGCTCGAAGCCGTCCATTCC
NCgl2518_243	TTGCGGTGAGGTACAGAACT
NCgl2518_244	TTTGCGGTGAGGTACAGAAC
NCgl2518_328	ATTACTTCTTCCAGGGAGAA
NCgl2518_354	GACGAAGAATCACGCGCAGG
NCgl2518_649	CGAACAGTCTGAATTAGCTG
NCgl2563_92	TAGGGCAAGTCGTGCCGGGT
NCgl2563_175	TCGAAATAGCGAACCATCAT
NCgl2563_287	TCCCCAGAATGTTAGCTGCA
NCgl2563_353	CCAGCGGTCTCGGTATAGAG
NCgl2563_421	AAGATAGCCAACCAGAATGA
NCgl2563_503	TTCGCTGAATGGGACCCACC
NCgl2563_599	CATGGAGGTACGAACAACGC
NCgl2563_724	CGAAGACCAATCACGGTGAT
NCgl2563_833	GACGAGGTAGACGTCATTTC
NCgl2563_924	TCCTAATACGTGGATTGACC
NCgl2562_6	GAGTAATCGTGGTGCTCATG
NCgl2562_30	CGGTTGCTCGGAGGAAATTG
NCgl2562_219	GAGCCGAGGTGGTGGTCATT
NCgl2562_461	TGGGATGAAGGATGCGTAAA
NCgl2562_641	GTCGGTCATCTTGTATGGGC
NCgl2562_783	CCATGGTGCTGCCGGACTGA
NCgl2562_1008	TCTGCACGAAGGAGGTGGCT
NCgl2562_1217	GACGTCGGCGGATTTACGTT
NCgl2562_1361	CTTCCAGTGCATGCGGGAGT
NCgl2562_1535	GAGGGCGTTGGAGTTCCATG
NCgl1146_25	GCGATGAGTAGAATAGTGGC
NCgl1146_26	CGCGATGAGTAGAATAGTGG
NCgl1146_29	CAGCGCGATGAGTAGAATAG
NCgl1146_138	TGAGGCTTCGCAACGCAGCG
NCgl1146_262	ATACGCGCCCATTCGAAGAG
NCgl1146_394	ATAGTTCGAAGTGCCGTCTC
NCgl1146_554	ATGCTCAATGAGGGCATGGA
NCgl1146_663	GCGTAAATGGAGATGCGGTC
NCgl1146_763	ACGTGTGGGAAAAGGTGGGA
NCgl1146_857	TAACGTGTCGGTCTCAGCAA
NCgl1147_92	ATTTCGATCAACGGACATGT
NCgl1147_185	TTGCGCACCAGAAAGCATAA
NCgl1147_301	ACAGAGATTGACACCGCAGC
NCgl1147_398	AGACTTCAACGGCGTGGCAA
NCgl1147_571	CTAGATGACGCCACAATATG
NCgl1147_719	GAGGGCCTTAACCTCAGCGA
NCgl1147_827	AATTTCGGCGCCGTGAATAT
NCgl1147_1086	CATCAATTAGCCATTTGTCA
NCgl1147_1255	GTGTTGTTCAGGTAATCCTC
NCgl1147_1382	TTAGCGATTCTCCTTCGGAG
NCgl1144_24	ACACAACGATGACGGATCCT
NCgl1144_32	CCGATCAGACACAACGATGA
NCgl1144_89	CTGAAGAAGGTCTACTGCTA
NCgl1144_163	TTAACCAATTCTTGATGGAC
NCgl1144_168	ACGCCTTAACCAATTCTTGA
NCgl1144_241	GCCTCCGGCGTCCGATTTCT
NCgl1144_271	GGCAGTAGCGTATCGATGTG
NCgl1144_335	CCGAGATAACCCCGCCTGCG
NCgl1144_412	CGCACGCCCCCGGAAGAACT
NCgl1144_457	TCAAAAATGGAACCGAAAAG
NCgl1145_52	ATGATGTCTTTCAAAGTGAA
NCgl1145_53	CATGATGTCTTTCAAAGTGA
NCgl1145_86	TAGGACGAGGCCAAGTGGCC
NCgl1145_87	ATAGGACGAGGCCAAGTGGC
NCgl1145_91	GTGCATAGGACGAGGCCAAG
NCgl1145_245	ACTTGATGGATTCAGATCAG
NCgl1145_602	AGTGGATCCGAGTTCTCCAC
NCgl1145_949	CGGCCGCCAATAACATCAAG
NCgl1145_1301	GTTGAGACGGCCCCAACCTT
NCgl1145_1660	GTGACGTGGTTGGTGCCAAC
NCgl1142_69	AACCGACGGTGCCTTTTCTT
NCgl1142_126	TGCGATAAAACACATCGGCT
NCgl1142_150	CGACTTTATCGAAAGCCCAT
NCgl1142_206	TACATACACTTTCCACGAGC
NCgl1142_808	GAGTCAGGCGTGCGGGTCAC
NCgl1142_1412	TCGGCCATTCAACGTGATGG
NCgl1142_2014	AGGGGATTGCGGTTGAATTG
NCgl1142_2584	TCCGGGGAGTCATGGGCAAT
NCgl1142_3171	CGTAATCAATAAACCAATCG
NCgl1142_3558	TGCCAGACTTCTCGTTCAGC
NCgl1143_17	CCCTTGCAGAACAACGCCTT
NCgl1143_90	TGGAGAAGGTGGTAATCCAC
NCgl1143_230	AATCAATCGGATTAATCCGC
NCgl1143_364	AGTGTGAGAAGCCACCAGTA
NCgl1143_504	ACTGAATTATCGAGACGCCG
NCgl1143_698	GATCTGTTGCCGGAAATTTG
NCgl1143_843	CTGGATAAGTCTCTGCCATC
NCgl1143_1019	CGCTCTGCTTAGGAAGATTG
NCgl1143_1187	GAAGGGGCCGAAGGCACCAA
NCgl1143_1295	CGGGCGGGCGTAGTAGATCC
NCgl1140_8	ATCCGGAATTTTGCCAGTAT
NCgl1140_9	GATCCGGAATTTTGCCAGTA
NCgl1140_25	ATGCGAGGCACAAAGTGATC
NCgl1140_50	GCGCCGCTGCTCCTCCGTCA
NCgl1140_172	TCGACCACGTGCGCCGCGAC
NCgl1140_261	ACAGTGAGCAGCGTCGGCGC
NCgl1140_342	CGAGCTGTTGCAGCGTTTGA
NCgl1140_507	AGGGCGAGTCGAGGTTGTCG
NCgl1140_609	TTTCTGCTGGTGGACCGCTG
NCgl1140_665	CTAGTGAATGTCCGGTTGTG
NCgl1141_57	TACACGTGACAGAACACGTG
NCgl1141_137	GGGATAACCCACGCCCGGAC
NCgl1141_364	TGACTGACCGGACGCGCAGT
NCgl1141_589	CGTTTGTACATAGCACCGGA
NCgl1141_722	ATAGCACAGCGTACACTTTT
NCgl1141_915	GGGCGTCGGCGATCACCTGT
NCgl1141_1041	ACCAAACCATCGGCAAGGTG
NCgl1141_1227	ATCGCATGGCGGCTAGGCGT
NCgl1141_1394	AATTCCGCGCGGGGTCTCAG
NCgl1141_1563	TTGGTGGGAACATCGCAGCG
NCgl2363_156	ATCCAGGTCCGGGAAGTAGT
NCgl2363_224	GAGCCAGGCGATCGCCATGC
NCgl2363_308	CAGGCCGAGCGTCCAGCTGG
NCgl2363_448	CCGAGGTGTGTAAACGCGTT
NCgl2363_543	AAGCCGGTATGGCGCGTAGC
NCgl2363_637	GATCCGGCTTGAATGAATGC
NCgl2363_691	ACAACGAGCTTTTCCAGCAG
NCgl2363_775	GCGAAGCTGAACATGGGGCC
NCgl2363_869	TCCGCTGATGCTCAAGAGTG
NCgl2363_956	GCCCAAAAGCCCCACCACAC
NCgl2362_53	ATAAAAACGGTGGACGATGA
NCgl2362_66	TGGGGACCTGTTCATAAAAA
NCgl2362_84	GGCCTAAAATATCGTCGTTG
NCgl2362_86	CGGGCCTAAAATATCGTCGT
NCgl2362_106	AAATCATCCGGCGGATACAT
NCgl2362_137	GAACATCTTTAGACGCTGCT
NCgl2362_165	CCTTCGGGCCGCCCCAGTAC
NCgl2362_180	GCTGCTCCTGATAATCCTTC
NCgl2362_211	ACGTGACGCATGCGCAGACG
NCgl2362_254	CTGCAGCCAACGCTCCGCTG
NCgl2361_7	TTGAGTGCTAGTTCGCGCAT
NCgl2361_8	GTTGAGTGCTAGTTCGCGCA
NCgl2361_44	CAATTTCTCGCCGCGCCGCA
NCgl2361_113	GGCGCCATTTGGACCAAGTA
NCgl2361_201	CCCGACCAAAGCGATGCCCC
NCgl2361_294	ACCCCGACAGCACAATTTCG
NCgl2361_431	TTTTTCGCCCTGGCTCATAT
NCgl2361_535	CTGAGCAAAGTTTCACGTCC
NCgl2361_638	GATCATGAGGATATCTGTCG
NCgl2361_765	GAGCATCGAACGCGAACCAC
NCgl2360_21	TCGATGCAGTGGAGAAACCC
NCgl2360_61	ATCGAACCGTAGTAGTCGTC
NCgl2360_173	CTGCTCTAATGCCACGATGG
NCgl2360_347	GACGCCCCATGCGGTGAATA
NCgl2360_453	TGCCAAGTGCTGGGTTGGTT
NCgl2360_594	TGTACTTGGTGGTGGAGTGC
NCgl2360_715	AGGTATGCATCGAAAACTGA
NCgl2360_836	CAGACCTGGGTAGAGCACGG
NCgl2360_965	CAGACAGATCAGTTTGGTGG
NCgl2360_1055	GGGAACCTCGAGCTGAGAGC
NCgl1498_14	TTCAACCTCTGTCGTGTTCT
NCgl1498_50	AGAGCTTTGTGCTTCAAAGG
NCgl1498_53	CTCAGAGCTTTGTGCTTCAA
NCgl1498_79	AGGTCTGCCTCGGACTGCTC
NCgl1498_89	GGCCTTAGCCAGGTCTGCCT
NCgl1498_174	AAATATCGTAGACAAGGCCC
NCgl1498_244	ACGTCAGTCAGCGGGCAAGC
NCgl1498_343	ATCATGTGTGGACCCCAAGG
NCgl1498_346	GTAATCATGTGTGGACCCCA
NCgl1499_51	CCCGAAGGCCCTTGTGCTGT
NCgl1499_66	CAGCATCGAAAGGATCCCGA
NCgl1499_106	GTCAATTCGTCGCCACAAGA
NCgl1499_209	CTCGGCCATAACGGACGTGG
NCgl1499_227	GGGTTGGCCCACGATCTCCT
NCgl1499_243	CCAGCGCCTTGTCGACGGGT
NCgl1499_353	TGCCGGGTACTTGGCGACTC
NCgl1499_362	CTTCACGCGTGCCGGGTACT
NCgl1499_370	AGCGCGCACTTCACGCGTGC
NCgl1499_422	TGCGTGCGCAACAGCGTCAG
NCgl1148_263	TGCAGAATAAGGCGCGTCCA
NCgl1148_274	GGCAGCATCGCTGCAGAATA
NCgl1148_296	GCCAATCTGTGCCTGAAGTA
NCgl1148_297	TGCCAATCTGTGCCTGAAGT
NCgl1148_338	TACCCAGCCATCGGCAGCAA
NCgl1148_339	GTACCCAGCCATCGGCAGCA
NCgl1148_414	GTCGATTTCTAGTCTCGCCC
NCgl1148_436	TGCTTCAGTAACGCTTTTGC
NCgl1149_97	TCCTCTGCAAGGTGACTTAA
NCgl1149_208	CCGCCCACAAGAAATGTCCA
NCgl1149_314	AACCACGATCATGTCCTTGT
NCgl1149_376	TCATTGATCGTGATTTCTGT
NCgl1149_546	TAGTGATCACCGCAACCCGA
NCgl1149_607	AGCATCGGCCCATTGGAATT
NCgl1149_791	ACCACCAGTCTTAGTTCCCA
NCgl1149_943	CCCCCTAATCTCTCAATTAC
NCgl1149_1060	TTCTCCCAATCAATCGCCAC
NCgl1149_1172	AACATCAACCAGACCGTCCT
NCgl2599_115	TGATCCTCAATGCCCCACGG
NCgl2599_118	TCCTGATCCTCAATGCCCCA
NCgl2599_182	ACGGCGCAGCAACTCGATGG
NCgl2599_185	GCCACGGCGCAGCAACTCGA
NCgl2599_237	GTGGCCCCCATTTGCGGACG
NCgl2599_243	GGGTGCGTGGCCCCCATTTG
NCgl2599_322	GGGTGTGGCAAGGTCAGTTC
NCgl2599_343	AAGGCACGCTGCCAAGCCCA
NCgl2599_401	AATGGTCGTGCCGTGCAGGA
NCgl2599_419	ATTATCCACATGTTCTGCAA
NCgl1812_695	TAGATTACATCCCCGGAAGA
NCgl1812_702	CCCCTTTTAGATTACATCCC
NCgl1812_793	CGCTCTAAAAGCGACCCATC
NCgl1588_15	CAAGTGCAACCAGTGAGGTG
NCgl1588_20	GGTACCAAGTGCAACCAGTG
NCgl1588_41	GGAGAGAGTGATAGCTGCAG
NCgl1588_98	AAGAGCACTTACAGCTGCGT
NCgl1588_142	GTAGAAGCCCCTGGCGCCTC
NCgl1588_197	GATCGCCTTGCCAGGGACGC
NCgl1588_223	GCGACGACCTTAACAGTGAC
NCgl1588_291	TCTTTCCGGTGTTGTCGATA
NCgl1588_347	GTTCTTGGCAATGATCTTTG
NCgl1588_515	CTTGGTACTGAAGGTTAAAA
NCgl1817_59	AAGTGGAACCACGATGGGAA
NCgl1817_65	TATGGCAAGTGGAACCACGA
NCgl1817_76	ATACCGGCCGCTATGGCAAG
NCgl1817_111	CGAATGCAGCCGCCATAGCC
NCgl1817_112	CCGAATGCAGCCGCCATAGC
NCgl1817_179	GCAGCCCGAACCGTAGACGA
NCgl1817_206	AGTGCGGATCATTCGAGCAA
NCgl1817_222	TGTCAAAGCTAATTCCAGTG
NCgl1818_29	CGCTCCAGCTGTTTGTGCAA
NCgl1818_30	CCGCTCCAGCTGTTTGTGCA
NCgl1818_110	ATTAAGAATCATGTCCACGC
NCgl1818_236	TCCTTTCGCACGTGCCCGTT
NCgl1818_262	TGCCCACAAACCGCCAGTAC
NCgl1818_288	TTGAGATTGCTGGACCCAAT
NCgl1818_298	AATAGCTCATTTGAGATTGC
NCgl1818_341	ATTGATGTCAGATTCGAAAT
NCgl1818_378	TACCTTCCAAAATTGGGAGC
NCgl1818_385	AAACCGATACCTTCCAAAAT
NCgl1819_41	AGAAGTAGCGGCTATTGCAA
NCgl1819_82	TCGAGGCAGGCGGCTGATGC
NCgl1819_99	TCTGCTGACCATTTGCATCG
NCgl1819_132	TTTCACTTGAAGCATGTACT
NCgl1819_158	CTCGCAATCATTTACGCGGC
NCgl1819_162	CTTTCTCGCAATCATTTACG
NCgl1819_197	GCCGTTGGTCCCTTCCCAGA
NCgl1819_257	TACGACGAAGTATTTGTTGT
NCgl1589_22	GCTGTGCCGAGTGCGACGAG
NCgl1589_23	AGCTGTGCCGAGTGCGACGA
NCgl1589_62	CTGTGCAGGAACGGAGATGG
NCgl1589_100	GCCACGTACACAACCTGTGC
NCgl1589_128	GCTACCCGTTTCTTCTTCTA
NCgl1589_182	AACGACGACGTAATCCAAAA
NCgl2417_157	TCAACGGTCGCTGATCCATC
NCgl2417_223	TGCGGATTCGTGATGGTAAA
NCgl2417_288	TCTCCACTGCATAGCTAGTG
NCgl2417_334	TCCTCATACAAGTCAGTCAA
NCgl2417_394	TTGCTTGTCACAACACCTTC
NCgl2417_447	CCTGAGAGGTGGCATCCAGT
NCgl2417_519	AAGGCAAGTTGGTATCAAAG
NCgl2417_586	AAATCAACATTAAAGCTCAT
NCgl2417_636	TCACTTGCCTGTGGAGCAAT
NCgl2417_667	TACGAGACTGCCTTGGTTTC
NCgl1586_28	ACATAGCAATTTGTTTTATA
NCgl1586_317	ACGCAGTGACTCAGGATCAG
NCgl1586_400	GTACAACCAGGTGAATGCCC
NCgl1586_412	CCGACGATCAGCGTACAACC
NCgl1586_546	TCTGCAATGCATCATCAAGT
NCgl1586_593	AGTGCGTTCTGCACGCATGG
NCgl1586_596	ACCAGTGCGTTCTGCACGCA
NCgl2416_119	CTCCCCAGCAATTGTCAGAG
NCgl2416_153	CCGGAGTCTCAGGGTCTTCT
NCgl2416_162	CAGTAGCTACCGGAGTCTCA
NCgl2416_163	CCAGTAGCTACCGGAGTCTC
NCgl2416_172	AGAGTCGATCCAGTAGCTAC
NCgl1587_24	CCAGCTGGGAAAGCGCCTGT
NCgl1587_216	GCGCCAGTGGCTGGTAGTCA
NCgl1587_266	ATCTGGGTACTCACAGGTCA
NCgl1587_319	GCTGGCACGTTTTCAGTAGC
NCgl1587_368	GCCGATGTTGCCCTGGGCGG
NCgl1587_414	CAACAGCGTTGACGGTACAA
NCgl1587_491	CTGGAGAACGTAAATGCCAG
NCgl1587_546	CGTTGGCGAAGCTGAACCCT
NCgl1587_602	GCCGCGCTCGTAGATGACTG
NCgl1587_675	GTGGGGAATCCTCGTAGTTG
NCgl0153_39	ACAGCGCCGGGGTTGAGAGG
NCgl0153_105	CCGCGAACACTATATTCACG
NCgl0153_178	CTGCCGGAGCCTTTAAAACG
NCgl0153_289	TTGTCCGTGAGATCCATGAC
NCgl0153_408	CATGCCACGGACGGTTGAGT
NCgl0153_537	TGCGGTATTGCCACATCATA
NCgl0153_630	AGGCGACTGTTTTTCGTGCG
NCgl0153_714	CGATTACGTTTTCCCACATC
NCgl0153_819	AAGCGTAGCTGGAGTCGTTG
NCgl0153_931	TTGGGTTCCTCTATCTGTTG
NCgl2410_17	TACCGAACCATCCGACGTGA
NCgl2410_141	CGTCAACGAGCTCATAGCCC
NCgl2410_272	ATTTTGCGCTATACGTTCGT
NCgl2410_389	GGACCAGCGCAGCATTCTGC
NCgl2410_494	TTCTGACCTTCGCACCGAAT
NCgl2410_590	TGCTCTTAGAGGAGTGTCGG
NCgl2410_677	CGATGCCAGCACCCGCACTC
NCgl2410_830	ATCGGCAGCCTTCAATACAA
NCgl2410_919	GCAAGAATCTCCGTCACCCG
NCgl2410_1023	CAGCAGCAGGAATATTCATC
NCgl0145_4	CCTGGCATTGCCTCAAAGGC
NCgl0145_8	CATTCCTGGCATTGCCTCAA
NCgl0145_22	TCGATCCAATACGGCATTCC
NCgl0145_31	GTGGACAGGTCGATCCAATA
NCgl0145_195	AGTAGGTAATCCAGGTATCC
NCgl0145_286	CGTCCCAAGTGCACGTCAGT
NCgl0145_394	TCATGCCACACGGATGTGCC
NCgl0145_482	TTCAGCACTAGCCATTTCAG
NCgl0145_582	AGAAGCTTGGAACCTGAGGT
NCgl0145_685	CGGCCAAATTCTGAGTCCCA
NCgl0144_65	TCCGCCTGATTCGACAAGGT
NCgl0144_143	GCGAAGTGTCTTACCCCTTC
NCgl0144_144	CGCGAAGTGTCTTACCCCTT
NCgl0144_224	TTCGTCAAAATAATCGTCGT
NCgl0144_251	GGGATCGAAGTCATCGTTTG
NCgl0144_271	TACATGTTCCTCCACTTTTC
NCgl0144_272	TTACATGTTCCTCCACTTTT
NCgl0147_148	GATTCTTGCACGCTGCCATC
NCgl0147_209	ATAATAACCCAAATACAGCT
NCgl0147_270	CAGAGTAGCGGATCATATCT
NCgl0147_328	ATAACCTCAGGAATTGCTTC
NCgl0147_374	GCCCCAGAAACCAGCCCATT
NCgl0147_467	GTCAGACATTGCGTCAAGCA
NCgl0147_519	ATGTAAAAGTGCCAAAGTTC
NCgl0147_582	TGACCGATGAATGCACATCG
NCgl0147_638	GAGCGTTTCGGCGTCACCGT
NCgl0147_672	ACAGCGAAGACACGGAATCT
NCgl0146_29	TGCGCAGTCGAGCACCATGG
NCgl0146_80	TATTTTGGCAATGTCCCCGT
NCgl0146_95	CGGACCAGTTCCTACTATTT
NCgl0146_115	ATGATCCGGCCGACCTGACG
NCgl0146_143	CCAAGATGTGAATTGCCCAG
NCgl0146_209	CTCTGCCCATTTAGACCGCG
NCgl0146_262	TGCTGCTGCATTCTCACTTT
NCgl0141_23	TGGTCTGGGAAGTTGGTGGA
NCgl0141_24	GTGGTCTGGGAAGTTGGTGG
NCgl0141_43	CCAGCTGCAACCCTGCGCGG
NCgl0141_120	CACGCGCAAGGTCTCGAGCC
NCgl0141_175	ATCTGACCACTTTTCAGCTT
NCgl0141_236	ATCCACATAGCGATAAGGAT
NCgl0141_315	ATCCTGCAGACAGCAATGCT
NCgl0141_432	CCGATTCTTCATTAGCGTCT
NCgl0141_519	TATCTGTCCACGGTTTATTG
NCgl0141_607	GCAGTATTGGCCTCAATAGA
NCgl0140_68	CACTTCTTCACGTTCCGCGC
NCgl0140_114	GTCCAATTTGGTTGTATTCG
NCgl0140_158	TAGTACAGTTCTTAGTATTT
NCgl0140_281	AACCGGTGCGATATCTAAAA
NCgl0140_298	CTGCGTGCCCCGATGCGAAC
NCgl0140_350	GTCATCGACCGGGTGACCTG
NCgl0140_386	TGCGCCATTTTCCCACCCAC
NCgl0140_523	CCCACAGCAATAGAATCATC
NCgl0140_617	AAGAATCCCCAACGCATCCA
NCgl0140_652	GCAATATTTTCTGACAGCCT
NCgl0143_58	ATCTGGAAAAGGTCTGGCCC
NCgl0143_102	CAGTCAGTACGCCATCACGG
NCgl0143_125	GTTTCCCACCATGATGCCTA
NCgl0143_164	TGCCGAGAGCCCAAGGAGGC
NCgl0143_194	GTTCAAAATTGCTGGATACG
NCgl0143_373	GCAATGCCAGATCGAATAGC
NCgl0143_411	CAAAAAACAGCACAGCTTTG
NCgl0143_460	CTCCACCCGATTCCCATGTC
NCgl0143_539	GGCTAGTTTGCGGACCAAGA
NCgl0143_584	CCCCGTTAGCAGGTCGATGA
NCgl0142_45	CATGCCAGGTGACACCCACT
NCgl0142_59	TTTGGACAGCACAGCATGCC
NCgl0142_77	TTGACGGAACCCTTCCCGTT
NCgl0142_107	TACTTTTGCAACATCGAATT
NCgl0142_108	CTACTTTTGCAACATCGAAT
NCgl0142_159	AAATCTGTAGATCATCAAGT
NCgl0142_332	CAAGGAGGTCAGTCCGATAT
NCgl0142_333	TCAAGGAGGTCAGTCCGATA
NCgl0142_363	CTGTGACCCCAATGGCCTGC
NCgl1722_62	ATAGGGTGCTAGTTGCGTCT
NCgl1722_93	CTCGGGCTGCAATATTGCGC
NCgl1722_110	GTCATCGGCTCTCAACCCTC
NCgl1722_125	GAAGCACGAGCCTCCGTCAT
NCgl1722_298	ATATCCTGACCAAAATAGTT
NCgl1722_332	CATGAGATCAATCTCTGGAT
NCgl1722_337	AATTCCATGAGATCAATCTC
NCgl1722_444	TGTGCGCATAGACATAGCTC
NCgl1722_530	ACGTCTAAACAGCACTCGTT
NCgl1722_564	GTGCCTCTTGCTCCACAAAC
NCgl1723_23	CCGCTGCGCTGCGGGTGAAT
NCgl1723_31	TCGGCAACCCGCTGCGCTGC
NCgl1723_82	GGGGTAAACACCGCGTACAC
NCgl1723_199	GTAATTTTTTGAATGTCGTA
NCgl1723_365	GACAGTGACATCGGCATTCA
NCgl1723_513	CCGCCTCGCCCGCTTCACGC
NCgl1723_702	CAACAAGCACGGGTTCAGTC
NCgl1723_839	CCGCTCCACCACAGGCTCCT
NCgl1723_1010	ACTTGCTGGCGCCTCTACCT
NCgl1723_1109	CTTCTGTGCAACACGTCGGC
NCgl0639_35	GAGGGACACCGTGAGGGTTG
NCgl0639_114	CGTTGGAAACGTCAGAGCTT
NCgl0639_221	TGCGAGAGGGACTTCATGGT
NCgl0639_368	CTCAAAAGGAATGGAATCGG
NCgl0639_478	ATTTCTGGGTAGGCAACCAC
NCgl0639_611	CAACTCTGGGTTGGCATCGA
NCgl0639_709	TCAAGCAAGAAGCTCATGCG
NCgl0639_774	CCTGCTCGTAGAAGCTATCT
NCgl0639_887	CAGTGGATCAGCCTGCATCT
NCgl0639_991	ATACCCCAAGGAATAGATAG
NCgl0638_35	AACAGCTAAAAGAACCAGCG
NCgl0638_140	TAATGCTGCTGCTTGCTCCG
NCgl0638_224	CCTGGTCACCGCCTGCATGG
NCgl0638_317	CGCGCCAGCCAAACCGAAAA
NCgl0638_425	AAGAGCAAGCTTGAGCGGCG
NCgl0638_578	AGCGAGAAACGGTGCAGCCA
NCgl0638_801	GATGATCCGTGCCCACAATC
NCgl0638_836	CGCGCCCGCTAGCGCCGAAC
NCgl0638_904	ATGCCCACGGCAATTTCACT
NCgl0638_949	CGAATAATCCAAATAAACAG
NCgl0149_4	GGCCCTGGAGGGAGCTGCGC
NCgl0149_15	TACGCTCGGCAGGCCCTGGA
NCgl0149_19	ACAGTACGCTCGGCAGGCCC
NCgl0149_215	ATCGGCAAGATAAGTAGTGG
NCgl0149_250	GAGCGAGCAGCGTTAACAAC
NCgl0149_272	TACTTCTCCGGTGAAATAGC
NCgl0149_284	GTGGGTGGGCAATACTTCTC
NCgl0149_303	CAGCAACTCCAATTACGGTG
NCgl0149_308	AAGAGCAGCAACTCCAATTA
NCgl0149_337	GAGATCTCGACTAGAAACTG
NCgl0148_17	ATCTTGTTCAGTTTCTTGTG
NCgl0148_18	GATCTTGTTCAGTTTCTTGT
NCgl0148_283	CCACCGATAAATGCGACACC
NCgl0148_361	GATACAGCCCAGCGGCCCGT
NCgl0148_432	CCGCGACCTCTGGACGCCAC
NCgl0148_508	ATATCGTGGAGGTTATGGCC
NCgl0148_577	CCCCAACCCGTGATCGACAC
NCgl0148_662	GACGCTACCCAGGTCCGGAA
NCgl0148_742	GCGATCTGCACAAAGGTCGT
NCgl0148_834	CCTTCGGTGTGGAAATACGG
NCgl1724_116	GACCCACGAAGGCCATCCAC
NCgl1724_127	CAGACCTTATCGACCCACGA
NCgl1724_197	CGCTACCGGCCACACGGCGA
NCgl1724_203	AAGGATCGCTACCGGCCACA
NCgl1724_245	TACTCCCCACGTACCGATGA
NCgl1724_277	ATGCTGGAAATAACCAGACT
NCgl1724_326	AAAGAGGAACCCATCAGTAG
NCgl1724_443	TAACCCCTGTCGCAAAGTCA
NCgl1724_631	TTCTTATCGTCTGACTCTTC
NCgl1583_43	CCGACGGTATGTGAGGATGA
NCgl1583_50	CATGGGGCCGACGGTATGTG
NCgl1583_67	TACGTGAGGGCGGCTCTCAT
NCgl1583_77	TTCAGAGATATACGTGAGGG
NCgl1583_253	CCGTTCACAGAACCTTTCGC
NCgl1583_452	CACCTCTGCCTCTGGATGAA
NCgl1583_643	AACCCACCCGGTAAAATCCC
NCgl1583_820	ATCCCCGCAGCACCATTAGT
NCgl1583_1022	ACCTAAGACTGCACACAACC
NCgl1583_1175	GGCAAGCCTTGCCGCATTGA
NCgl2530_234	TCTCCTCACCCGACAAACGG
NCgl2530_261	TGTAGAGCCACTCCACAATG
NCgl2530_311	GCTTGCATACAAACCGTTGT
NCgl2530_358	TCCGAAAGGCGAGACAGCAC
NCgl2530_412	CTCGCGCCCCAGAACATATC
NCgl2530_513	ACGTGGTGTGCTCCAGGTTA
NCgl2530_530	ACCCGTCTGACCACCCCACG
NCgl2530_618	TGTTTGCGCGATCTGCGTTC
NCgl2530_674	GTAAGCGCTCGCCTCAAATA
NCgl2530_719	AGCAGCAGCCTTGAGCGATT
hemCNCgl0403_21	TGGTGGCAAGTTTGGATCCT
hemCNCgl0403_66	CGCGTCCGTAGTGTTTCAGC
hemCNCgl0403_134	GACGCCGATACGCTCGACTG
hemCNCgl0403_168	GCAACACATCGCGCAGCGCC
hemCNCgl0403_239	GTGGAATCGAGGATCGGTGG
hemCNCgl0403_297	TCAGGCCGTCGCGGGCGATA
hemCNCgl0403_359	CTGGGAGATGCGTCGAGGAG
hemCNCgl0403_414	TGTCAATGTTTCCGCGCAGT
hemCNCgl0403_495	CCTGCATGCCGACGCGGGTG
hemCNCgl0403_557	AAGTGCGCCCTGTGCGGGGG
NCgl2531_27	CACTAATACCCTGGGCCATC
NCgl2531_113	ACGTTCTTTCTCTTTGGTGC
NCgl2531_119	CGCCTCACGTTCTTTCTCTT
NCgl2531_262	GTGCCCTCACGCGCATACGC
NCgl2531_304	CGGGAATCGTGTTGGGAAGC
NCgl2531_311	TCCATAGCGGGAATCGTGTT
NCgl2531_312	TTCCATAGCGGGAATCGTGT
NCgl2531_383	AGCCAAAACAGCGAAACTCG
NCgl2368_80	GATCTTGGCGCCTGGGTAGA
NCgl2368_229	GTCTTTTCTTCGTTTAGTGG
NCgl2368_416	ATCCATTGCCTGGTCGATCT
NCgl2368_575	CTCCAGCCACAGGACGGACT
NCgl2368_725	TGCCTTCTTCTCCAGGTAGG
NCgl2368_903	TTTCTTCGAAGTCGAGCTTG
NCgl2368_1028	GACGATGCCGTTACGAGGCA
NCgl2368_1280	TGCGCCCTTGAATCCGAAGG
NCgl2368_1464	AAATGACCACTGCACAGCCA
NCgl2368_1641	TCAGCTTGCGGTGAGTGACA
NCgl1908_42	CGCTAACCGTGTGAGCTGCC
NCgl1908_113	TTGCTGTAGTGCCGCCACTG
NCgl1908_202	AACTTAATGTTTGATGCCCC
NCgl1908_319	TCAACCACCAATACTTTGTC
NCgl1908_404	CCAGTCATATAAAATCGTGG
NCgl1908_491	CCACCTGAAGCACCCGGTAT
NCgl1908_602	AAGACGCAAATCATCCACGG
NCgl1908_704	GGCGCGTGAACGGCCGTTGA
NCgl1908_815	ATTGGAGGAACGCAGTGACA
NCgl1908_950	CAAAGACTCCCCCAAGGTAA
NCgl1924_13	AAGTCAGCTTCGAGTTTGAA
NCgl1924_45	AGGGGGCTGCCATGGTGGGC
NCgl1924_50	TTGCCAGGGGGCTGCCATGG
NCgl1924_53	ACCTTGCCAGGGGGCTGCCA
NCgl1924_63	GGGCTTCCTCACCTTGCCAG
NCgl1924_65	GGGGGCTTCCTCACCTTGCC
NCgl1924_122	CGGATCAAGCCCGAGGCTGT
NCgl1924_533	GGATCCGACTCGAATGAGGC
NCgl1924_937	TCTGGTGTGGCGCCCAGGAG
NCgl1924_1358	GCTTGGCAGGCGTAGTTCAT
NCgl1925_32	GCCTTGGCACCAGATGTTTG
NCgl1925_33	TGCCTTGGCACCAGATGTTT
NCgl1925_34	GTGCCTTGGCACCAGATGTT
NCgl1925_382	CACCCGTAGTATTCCGAAAA
NCgl1925_463	GTTGGGATTACTGCGGGACC
NCgl1925_560	AGGTGCACGATCACCAAGTT
NCgl1925_636	AAATCCACTGACCGTCGAGT
NCgl1925_692	CAATGAGACACCCTCACTGA
NCgl1925_775	CAACCACAAGCCTCAGCTTC
NCgl1925_866	AAGAAGCTTTTCATACGCGC
NCgl1926_12	TAATCCTCGGTGCGTTCTTC
NCgl1926_25	TCTGCCTCATCGGTAATCCT
NCgl1926_65	CAGCGTGGAGCTCATGATAC
NCgl1926_167	TCCTGCATTGTTCCACGGGG
NCgl1926_354	CGAAAGATACGTGAGGAACA
NCgl1926_581	AGCTGCATCCAGGTACTGCT
NCgl1926_818	GGTGCAACGAAGCCACAGGC
NCgl1926_1011	GGATGGACTTGAACAGGTCC
NCgl1926_1230	ATTCCAGGGAACCGAACTTA
NCgl1926_1411	GCAAGCTTCTTGCCGTAGGA
NCgl1927_33	GGTTTTGGTAGCCCTCTCCC
NCgl1927_308	GAAGTAATGGGCAAGATCAG
NCgl1927_398	AGGAACGATGAGTCCACCAG
NCgl1927_483	TGTCCAGCCACGGACTGTTG
NCgl1927_585	ATGCTCCCAAACCTCCGCCT
NCgl1927_659	ATGTCCTTCTACAGGCTTGA
NCgl1927_720	GGTCGTGATGGATTTCTGCT
NCgl1927_788	TGTGTATTCAGACTTCAACC
NCgl1927_890	GATGATCTCAACATCAACCC
NCgl1927_950	TTCAGAGGCGTGATCTCTGG
NCgl1920_19	CCGTGGGTCTTAGTTTCTGA
NCgl1920_36	GAGGTTTTCCTGAACCGCCG
NCgl1920_55	CTCAAATGGTGAAAATCCAG
NCgl1920_120	CATCTACCTCCAAAGCTTGC
NCgl1920_188	CTCCAGCGCGCGATTGGATT
NCgl1920_245	GAGCGCATCATAAAGCACTC
NCgl1920_336	GCGGGATCGGATCGGTGGCG
NCgl1920_413	TGTGCCCCAACGCGCCTTCA
NCgl1920_498	CTTTTACGCGACCCAACTGT
NCgl1920_579	CTTTGTAGTGTTTGTTAAAG
NCgl1921_32	CTTGGAACGCCTACCTGGGG
NCgl1921_37	TACGCCTTGGAACGCCTACC
NCgl1921_50	GCCCTGGCGCGAATACGCCT
NCgl1921_86	GATGCCGTGTCCACCCTTCA
NCgl1921_290	AAGCATAGAGGTAATAGTCC
NCgl1921_330	CGATAACCGCAACCTTGTCG
NCgl1921_433	AGTGGAGTGCGACCACCCAT
NCgl1921_501	CGCGTCGGCCGGGTTCCTTT
NCgl1921_516	TCACCATGAGGATCGCGCGT
NCgl1921_648	GCTCTTTGCGCACTTTGAGT
NCgl1922_18	CAACCGCGGAGAATGGATAG
NCgl1922_25	TGTCCCACAACCGCGGAGAA
NCgl1922_32	CTCGTCTTGTCCCACAACCG
NCgl1922_178	CCGAGAGGCAAGTTCACCAA
NCgl1922_258	AACCTGGCTGATATTCCGCA
NCgl1922_443	CTCGCCTTCCTCCGGATTCA
NCgl1922_526	ATGATCTCCACGCGCACCTC
NCgl1922_655	AGATCCGGCAGCTCCACACC
NCgl1922_856	TCCATTTCTGGAGCATCGAA
NCgl1922_1082	CTAGGAGCGAAAGGGGTCGC
NCgl1923_11	GATTATTGGCTGGTTTTCTT
NCgl1923_21	AGACTGGCTGGATTATTGGC
NCgl1923_25	AAGGAGACTGGCTGGATTAT
NCgl1923_33	CACCAATTAAGGAGACTGGC
NCgl1923_37	CCTCCACCAATTAAGGAGAC
NCgl1923_102	AAATGACATCAGCCTCCTGA
NCgl1923_200	CTGCCGCCCATACGGAAGCT
NCgl1923_303	AACCCCGACCGAAGACATAA
NCgl1923_403	ATAGGAATACCTGCCGCCGC
NCgl1923_518	GGACAAGGTGCCACCCGATT
NCgl2255_4	CGGCGTGGGAAAAATGAAGG
NCgl2255_40	GCGGGGAGTGCCAGAAGGTC
NCgl2255_69	AAACGTCGGCATGGACGTCC
NCgl2255_83	CATGAAGATGTCTAAAACGT
NCgl2255_200	GACGCTGAGCGGCCGGGCGT
NCgl2255_226	CGTGAGCGGGGATCCTCGAT
NCgl2255_240	GGTGGAGCGTCGGGCGTGAG
NCgl2255_262	GGCATCATCCAACCATGATC
NCgl2255_283	TCCACCACTGGTGGGCTTAG
NCgl2255_291	GCAGTTCATCCACCACTGGT
NCgl1928_13	TCATAATGCTTAATGGAAGC
NCgl1928_20	GATGAGGTCATAATGCTTAA
NCgl1928_53	AGGAATGGAGTTTCCAGAGC
NCgl1928_68	ATCAAACTCTGGTCCAGGAA
NCgl1928_79	ATTGATTTATCATCAAACTC
NCgl1928_337	ATGTCATACACATCGATGTT
NCgl1928_506	CAGGCGCATGATGTCTTCGT
NCgl1928_731	GTCGGCCTTGTTGTGTACTG
NCgl1928_950	TACGTGCTTGAGCTTGTAAG
NCgl1928_1211	CAACTTGCCGGTGTCCTTAT
NCgl1929_17	AGTAAGGCCTGCAACTGCCG
NCgl1929_33	CGGAAAGTGCAACTGCAGTA
NCgl1929_68	AGATTCTTCCGCAGTTGCCA
NCgl1929_99	GTGCTGAGAAGCCGGATGAG
NCgl1929_107	GGAAGAAAGTGCTGAGAAGC
NCgl1929_128	ACCTACGGCCGCTGCGCCAC
NCgl1929_143	TGCATCCCAGTCCTCACCTA
NCgl1929_168	TGTCTTCACCTGTGACGGGC
NCgl1929_229	TACATGTTCTTAGCCCACGC
NCgl1929_303	AAACCAAGTAGTTGTAAGCG
NCgl0039_4	TTTTTAGTTACTCTTGCCTT
NCgl0039_32	TGGGTTGCTTGAAACCGGTG
NCgl0039_52	ACCGGGGTGCGGTTTGCGCT
NCgl0039_70	CCGGCGGAATTGATCTTAAC
NCgl0039_89	CTTGTACCACATTGGGGTTC
NCgl0039_95	GATGACCTTGTACCACATTG
NCgl0039_146	GAGGTAGTTAATGATCAACC
NCgl0039_165	ATGGGATCTGTGGGCCCACG
NCgl0039_174	CAGCCATGAATGGGATCTGT
NCgl0039_246	GCCAACCCATGGTCATGAGT
NCgl0038_11	GTTTTCGCGCAGTAGGTTGT
NCgl0038_142	ACGTTGGCTTCTGCCCACAC
NCgl0038_207	AGGATCGGACGGTGTAGACG
NCgl0038_286	GTGTCTGACCAGCGCATCAT
NCgl0038_348	CTTCGGGGATGACAAAGTGT
NCgl0038_410	ATCCAAAATAGCGGCGAGAG
NCgl0038_481	GGTAGTTCATCGAAGGCTGC
NCgl0038_562	TCATATGCCTGTTGGGCAAG
NCgl0038_644	CTTGCGGAAGTGCCTGCGGA
NCgl0038_725	GACTGCATCGATCTGAGTGT
NCgl0031_9	ATACTTCGCGGAGTTGAATG
NCgl0031_98	GCCGTTGTCACCCAGAACAC
NCgl0031_135	GGCCGGAGAGAATCTTGATG
NCgl0031_191	TCCAAAATTCACTACATCGC
NCgl0031_245	TGCTAGGTCTTGGTAGACGG
NCgl0031_320	TTTCAGAACGCCAAATCGGC
NCgl0031_414	CACCTGAAAGGGAGGCCACA
NCgl0031_467	GACGCGCGCGCCGAAGTAGA
NCgl0031_557	GATCCCCCGGTCGCGTGCTG
NCgl0031_605	ACCGACAAGGTAGGCGTGGT
NCgl0030_50	GGTCAGTTCGGGGCGCTTTA
NCgl0030_71	AAGCACGGCGCCAAGCAGGC
NCgl0030_152	CGTGGAACTCGCATACAGCA
NCgl0030_269	CAGGTTATAGCTAAACATCG
NCgl0030_393	GGAAAGTGGCAAGGGTGATC
NCgl0030_475	CCTTCCATATCCGCGATGGT
NCgl0030_502	GCAAACACCGCACGCGCTGA
NCgl0030_705	CAAAACCAACGAACATGAAC
NCgl0030_759	CAGCCTGAATCGAATCAAAG
NCgl0030_902	TGCATAAACAATGCCTTGGT
NCgl0033_62	TGTATGCAGAATCGCAGTTG
NCgl0033_120	TAGCGACGGTCTCTGGAGCG
NCgl0033_182	GCTGTCGCCCTGAGCGTTTG
NCgl0033_211	AAGACAGATCCGTTGTAGAA
NCgl0033_423	TGTGAGCGTTGTTCAGGTGA
NCgl0033_429	AGATGGTGTGAGCGTTGTTC
NCgl0033_528	CGATGACAACTGCGTCAGCT
NCgl0032_18	CGCCATCCACTACTAACTTG
NCgl0032_72	TCTCAGACACCTTGCGGTCG
NCgl0032_78	CATAAGTCTCAGACACCTTG
NCgl0032_347	CGCCTTGCGGGCTGCCTTAG
NCgl0032_479	CCGTGGAGGCTGGGTGCCTG
NCgl0032_488	AACCTCAACCCGTGGAGGCT
NCgl0032_496	TTCAACTGAACCTCAACCCG
NCgl0032_574	TCTGTGGAGTACACCAACTC
NCgl0032_749	CTTATCAAACTCAGCCTGAA
NCgl0032_791	CTACTTCTTCTTTTCGCTCT
NCgl0035_5	TTTCTGTGCAGTTCCGTCCC
NCgl0035_117	AGGCAACTGCAAGGCTTAAC
NCgl0035_209	CATATGAGTGCGAAATGCTT
NCgl0035_294	GAATCTCTAAAGATGCGAGT
NCgl0035_386	TTCTCTATCAGCTACTCGAA
NCgl0035_518	ATGTTGGGCACTGATTGAAT
NCgl0035_629	TAGGGAGAAGCACTGATCCG
NCgl0035_738	TAGCAGAAACATTAGTTTCT
NCgl0035_873	GGTTCCGTGCGACTACCCCC
NCgl0035_966	GGATGCGCGCACAGTCAGCT
NCgl0034_61	AAAGAGATCAACGTACTTGC
NCgl0034_113	TGTCACTGATCTCGATTGAA
NCgl0034_152	AATCCACGCGTCACCGATAC
NCgl0034_184	AAGCCACCATCATCCATCAG
NCgl0034_221	GTGCAGGAACATTCCTCCGA
NCgl0034_251	AAGGTTCAACAGCATGTGCC
NCgl0034_389	AGCACCTGCTGTCGGTGAAT
NCgl0034_512	ATTGGTGGACATCAAGGTAT
NCgl0034_530	GTGTCCCCACAGAGAAACAT
NCgl0034_589	TGAGTTTTCGCTTTAACCAT
NCgl0037_69	TGCTGAGGCCTCTTTCCGGA
NCgl0037_157	AGCGTGATCTTCCCCAATTG
NCgl0037_209	GATGTGTTTCGCCACATGCT
NCgl0037_260	CTCCGTGACGCTCACCCCAT
NCgl0037_309	ACCATTGCGACAGCAGATGT
NCgl0037_387	CCGACACTAAATGCTCAGCA
NCgl0037_501	ATATTTGGTGGGCTACGTCG
NCgl0037_572	GTTCAGATCGTGTAGAACAA
NCgl0037_661	GCTTTAGTGAGTATTTCTTC
NCgl0037_731	GATGAGTGGTCGGCCGTTGT
NCgl0036_211	CCCAGCACTGTTACGTGACA
NCgl0036_269	AATGCTGATCGCCGCAGCTG
NCgl0036_320	ACCAAGAATGGCTGCCACTC
NCgl0036_353	CATGAGATAGACAAAAACTG
NCgl0036_395	CAACACCAGACGCAACCCGC
NCgl0036_515	GTCGCGCCCGCTCAACGAAC
NCgl0036_549	CACACGAAATCAACACCAAC
NCgl0036_606	CCATTTCCATCAGGCGTAAA
NCgl0036_734	TGCCAGTGCAATAAAAGCGA
NCgl0036_760	GCCAGAGCCCGGGCAATCTG
NCgl0527_4	ATAAGAACAGTGCGTGGACT
NCgl0527_87	TGATATCCGCCACCGCGATA
NCgl0527_255	ATATCGCTGCGTTATTAATA
NCgl0527_395	ATTGACCACACGGGCATTAT
NCgl0527_473	TAAAGCAATGACCCCACCTT
NCgl0527_497	CAGCTCTTTAGCAAGCACCC
NCgl0527_553	GCTTCAGTCAGCGTAAACCC
NCgl0527_575	GCTATCCATGAGTCCCAAGC
NCgl0527_665	TGGGGATGCAAGAAACATGG
NCgl0527_692	TGTTTGCCCAGTGATGTATT
NCgl0526_38	AACAGTCGCCTCGATGGTGC
NCgl0526_44	ATCACCAACAGTCGCCTCGA
NCgl0526_87	CAATTCCAGGCACTCCGTTT
NCgl0526_128	ATGGCAGGTTGCACACGATA
NCgl0526_143	AGGGTCAACAAACACATGGC
NCgl0526_163	GGAAGCGCATCATACTGTGC
NCgl0526_234	ACAAACGGGAGCAATCCTCA
NCgl0526_248	CTTGATTTGGCAAGACAAAC
NCgl0526_275	CAACGAAAGATCCATGCCTT
NCgl0526_299	TCACACTTGCGTTTCTGGCG
NCgl0525_135	CCTTGGACAAGGCGGGACGC
NCgl0525_293	GAATTCTTGTCCGGCGCCGT
NCgl0525_419	AATCATCGCTTTGAGCGCCA
NCgl0525_530	ACGCGGACCATATTCCAGGA
NCgl0525_638	GCCCACAAACTGTTTCATGC
NCgl0525_709	CCCACAATGACTAGTTGGGC
NCgl0525_854	AGGGATTGGATTGGGAATGT
NCgl0525_974	GAACCAGGGGATTCCGGCGT
NCgl0525_1065	TCTTTTTCTCGGGATCCTGT
NCgl0525_1228	TCAACGGCTAGTTTTTTCAG
NCgl0524_20	GGGGTCTGCTTGCTCCCAAG
NCgl0524_40	GGATCAGAGGCGTGGACGCT
NCgl0524_110	GGTGGTATCAATTGGACCTA
NCgl0524_206	GATGGGAAGATGAATGTCGT
NCgl0524_265	ACCAATTCTCTATCTGCCAG
NCgl0524_426	ATCCGAGGGATGGAAGCACT
NCgl0524_500	TAGTGAGTAGGCCACTTGGC
NCgl0524_567	TAGAAGCCGTGATCCCGGCG
NCgl0524_630	CTGGGAGGATTTCCCTGTGC
NCgl0524_711	GGATCGCATCCGTTCTTAAC
NCgl0523_14	GAGTTGCAGAGAAGCACGCC
NCgl0523_36	AATCATCGACATGGGTATAG
NCgl0523_37	AAATCATCGACATGGGTATA
NCgl0523_74	TGTTCCTTCTGCTTTAACCC
NCgl0523_107	ACCGACCGCAGGATCAACTA
NCgl0523_414	CGCTACCGGCAGGAAATGGG
NCgl0523_692	AAACGCTACCTTGTCTACTC
NCgl0523_981	AAACCGTTTCTTCATCATAG
NCgl0523_1217	TGTATCGTCGTACTTTAGGA
NCgl0523_1449	TGTATGTCAGGTAAGCACTG
NCgl0522_11	AATCGATTTACCGGGTACCG
NCgl0522_12	GAATCGATTTACCGGGTACC
NCgl0522_13	AGAATCGATTTACCGGGTAC
NCgl0522_19	AAAGCAAGAATCGATTTACC
NCgl0522_94	AAGCCAATTACCACTATGTC
NCgl0522_143	AGTGAGTGCTGCGGTAATGA
NCgl0522_194	GATCAGGCCAACAAGTCCTA
NCgl0522_253	GCGACATCGAGAATTCCCTC
NCgl0522_308	GCTAATAAGTAGGGAAGATT
NCgl0522_341	ACTAGTAGCTTGACGGCGCC
NCgl1038_70	AGCCCATACTCCGGATCATC
NCgl1038_122	CAGGTAAGACACCTCCACCC
NCgl1038_184	CGCAATGACCCGGTTTCTTT
NCgl1038_270	TGTACACCAACATGGAATCT
NCgl1038_327	CAGCATTTGGTTTACGGATC
NCgl1038_377	CGCCTGGTTCAAACCACCGT
NCgl1038_437	CCACGGATTAGCGGCATCGC
NCgl1038_539	TTTAGCCAGATCCATGGTGT
NCgl1038_631	GGAATGAACTCCTCCGGCTT
NCgl1038_689	TTACCGTCCGAAAACTCGGA
NCgl1039_10	GGCATAGCGCCGAGATCACC
NCgl1039_97	AAGTTGAATCGACGAGCAAT
NCgl1039_168	AGCCGGGCATAAAATTCCAC
NCgl1039_214	AATGCATCTGAGAAGTGGAA
NCgl1039_251	CGCGCGATTAATCAATGCGA
NCgl1039_308	CAGTGACATCAGGTTGATCG
NCgl1039_362	GTACATTAAAAACTCCAGCC
NCgl1039_551	TGACGCTGATTCTGGTTCTG
NCgl1039_673	TAAGCAGGGCGATACGTGAT
NCgl1039_700	GCAGCGGCCTTCCGAGTTTT
NCgl1036_68	AACCAACTGAAACCCGGTGC
NCgl1036_123	CAATCTCCGATGCCGCTTCA
NCgl1036_153	GGTTGTCCGCGTCCAAAACA
NCgl1036_235	TCGATAATGAGACTTCGACC
NCgl1036_320	CTCAGGACCAGTGATACGAA
NCgl1036_337	CGCTGTTTTCTTAAAGCCTC
NCgl1036_362	GTAATCAGGATCGCGGTTGA
NCgl1036_369	ATGGTGCGTAATCAGGATCG
NCgl1036_388	TGCGCCCACACTTTCCAAAA
NCgl1036_510	AAGAACTCTGGGCCGTTCCC
NCgl1037_88	AGCGCCAACTCAATAATTGA
NCgl1037_204	TGATCACGATCGACAAGGTA
NCgl1037_342	GCCTTAAACCACCAATGAGT
NCgl1037_397	GCGATCAGCACCAAGTAGGT
NCgl1037_448	GAGTATTCTCCCCTGAAAGC
NCgl1037_545	CTCTTGAAATTCACCAGCTT
NCgl1037_613	ATCAAGATTAAGCCTCTAAA
NCgl1037_715	ATTAATCCAGCCATTGCTAC
NCgl1037_819	ATACTTGGGCTCCATGCGCG
NCgl1037_861	CGCCGATCACTAGAACAGCT
NCgl1034_5	AACGCGCGTTCCAAGTGCGG
NCgl1034_8	AACAACGCGCGTTCCAAGTG
NCgl1034_48	GGTTTTCCCGGGAAGCATGG
NCgl1034_51	CGGGGTTTTCCCGGGAAGCA
NCgl1034_249	TGACTTGGGAATCTGGATCT
NCgl1034_420	CAAGAGCGAGGCGTTGTTTT
NCgl1034_615	CGTCAGTAATACTGATGATC
NCgl1034_794	TTTTCCAGCGCCATTCGGCC
NCgl1034_967	CGCGCCACAAATTGGTGCTC
NCgl1034_1131	AGGCTGTCGCCACAGATAGG
NCgl1035_6	CGGGATTAATTTTGATCAGC
NCgl1035_146	ACGTTTCAGCAGCATCTTCC
NCgl1035_229	CTAAAGTACTCTTTTCCATC
NCgl1035_299	CGCCAGAACACGCAGCCCAA
NCgl1035_362	CAAACCATCGCCCAGGTCGG
NCgl1035_403	GCACCGATGACAAACCTTTC
NCgl1035_479	TCCGCGGGCACGCCTTGCCC
NCgl1035_570	CCGTTGCAAGCTTGGATCCA
NCgl1035_647	CAGATCGCGCGCGCCGACGG
NCgl1035_719	CTTAAAGAAACCAGTCTGAA
NCgl1032_6	CAATAATTGCCACTGGTACG
NCgl1032_56	ACCTTGAAGGTGGAGGAGGT
NCgl1032_57	CACCTTGAAGGTGGAGGAGG
NCgl1032_179	TTCCATGCGTGCGCCGACTC
NCgl1032_301	TCTTTGAGGTATTCGTGCTG
NCgl1032_485	CAGCTTGCGGTAAGGGGAGT
NCgl1032_692	GTCATCGGGCCACATGTCTG
NCgl1032_818	GCGTCCCTTTTGCATTGGTT
NCgl1032_965	GGTGTAGCTATCGAGCAAGC
NCgl1032_1121	GAGGTAGCGTTGGCCGGATT
NCgl1033_119	GGTGGTCCAGGCGTAGCCGA
NCgl1033_131	TGCGTGAAATGCGGTGGTCC
NCgl1033_179	ACCGAGCAGCCAAATACCAA
NCgl1033_225	AAATTGCGGCACCCGGCTTG
NCgl1033_239	CACTACTTCAACGAAAATTG
NCgl1033_308	CTGCGCCAAGCCGGAGTAAA
NCgl1033_363	GCAGGCTGTAGCGACGGTAG
NCgl1033_491	ACCGGAAATAAGGACAGTGG
NCgl1033_501	CAAGGATCGCACCGGAAATA
NCgl1033_528	GGACCAGGTACCAGCTGAGC
NCgl1030_44	CCAATGTTTCAGAGCTTCCG
NCgl1030_101	TTCCAAGGTGAGCTGACCGT
NCgl1030_168	AACCACCATTGTCCAACGTG
NCgl1030_239	GTTATACAACATGGAGTACG
NCgl1030_326	CGGAGCCTGTTCAAACTTCA
NCgl1030_346	TGGCCAAAGAAACCGCCCCA
NCgl0528_25	TTGGGCACTGGAAGATCGGA
NCgl0528_26	CTTGGGCACTGGAAGATCGG
NCgl0528_29	GCCCTTGGGCACTGGAAGAT
NCgl0528_43	TCCCAACCTTCAGCGCCCTT
NCgl0528_44	TTCCCAACCTTCAGCGCCCT
NCgl0528_75	CTTGGAAAACGAGGTAGTAC
NCgl0528_76	TCTTGGAAAACGAGGTAGTA
NCgl0528_169	TCACCACCGATAGTTTCAAA
NCgl0528_872	ACCGTAGAAGCCATTACCGA
NCgl0528_1575	CATCCTGCTGGATTTCTGAA
NCgl1905_22	AAAGAAAACTTTGCCGAATT
NCgl1905_94	GCTACCAGTGCCTTTTCCAA
NCgl1905_180	CGCTATCTCGTCCCAAAGCT
NCgl1905_209	TCCTCGTTCCCCACGCAAAA
NCgl1905_270	CAGCTCGGAATCCGTCAGTG
NCgl1905_358	ATTGAACCCAAAACATCCTT
NCgl1905_461	CGCTTTGTATGTTGCTTCCT
NCgl1905_490	CCAAGCCACCTATGCGTCAG
NCgl1905_560	AGTTGGTCGAACCAGCAAAT
NCgl1905_589	ACCCATTTACCTGAAATAAA
NCgl0453_312	GGATCTCAGGCCACCAGTAT
NCgl0453_377	TCGTACCGCAGCCAAGTTCA
NCgl0453_491	GGTGCCATTAGGTGATTCAA
NCgl0453_569	CTGGAAACCAGCCAAGAAAC
NCgl0453_659	GATTGCCCGAGGAAGCGTCT
NCgl0453_747	CAGCACGGACCTGATCCCAT
NCgl0453_884	TCCATACAACATGCGGGAGG
NCgl0453_1003	GCGTACAGCAAACCCACCGC
NCgl0453_1125	GTAATTCCGGGCTGTTGCGG
NCgl0453_1235	TGCACGGGTATCCGGCTCCA
NCgl0452_30	TGACTCCGTTGACATTTGGA
NCgl0452_34	TTGGTGACTCCGTTGACATT
NCgl0452_226	ACAGAGGTAACTGAGGGCAG
NCgl0452_340	GTTTGATAGATAGCAATTGC
NCgl0452_467	CTCGTCAATGCTCATGGATG
NCgl0452_569	CCAAGACTTACGTAGCGCTA
NCgl0452_674	CAATTGGATGTCTGAGCGTC
NCgl0452_794	AAACAGATCGAGTGATGCGT
NCgl0452_892	TCAATGGGACCACCTGCGCG
NCgl0452_1008	CTGCGCACATTTCGGAGTGG
NCgl0451_12	GTCGGGCCCGTCGGCGCACT
NCgl0451_48	CGAGCATCGCTGCTATAAAA
NCgl0451_94	ATAGTGCGGTCGTTAAGGAA
NCgl0451_152	TGTGCGGTAGCTGCCGACGT
NCgl0451_186	GATAGATGCCGTTTTCATCT
NCgl0451_236	TTGCCCCTCGCCCAGTCCCG
NCgl0451_294	TGCGGCCTTCTACTTTGACC
NCgl0451_337	ACAGCTGCGACACTAAGCGC
NCgl0451_371	TCCCAGCCATAGTACTGACC
NCgl0451_416	TGTGGTTTCGTTGGCGTCGT
NCgl0450_29	GAGGGAATCAATAACGGCGC
NCgl0450_30	CGAGGGAATCAATAACGGCG
NCgl0450_55	AACACCACGTCAGTGACGTG
NCgl0450_281	GAGCACAATCAACGGGATAT
NCgl0450_490	GGCAGTTCAGGAGCAACCAA
NCgl0450_676	TGCACCGGATTATAAGGCTT
NCgl0450_880	ACCTGATCGGCATGGCGGCC
NCgl0450_1058	GAGAGTATCGCCGGTGCCTA
NCgl0450_1262	GAACGACAGATCGCCCAGAA
NCgl0450_1413	CGAAAGCACGCTCGAAGTTG
NCgl0456_17	CCCGTGGGAACGGGTTGGAA
NCgl0456_22	CCGAGCCCGTGGGAACGGGT
NCgl0456_27	CTTTTCCGAGCCCGTGGGAA
NCgl0456_248	TGGTTTTTCACCGAACTCGG
NCgl0456_366	CGTTAGCACTTGGGACGCCG
NCgl0456_491	GACTAGTTCGCCGAATGTTT
NCgl0456_611	CATGGCTCCCAAATAGCCTG
NCgl0456_749	GTCGGTGCCGGGCGTTTTTC
NCgl0456_894	CGGATTGGGAGAGGAGCTCG
NCgl0456_1028	TCCGACGCGCTTGACTGTGA
NCgl0455_49	ACGGCGGCGCTGGCACCTGA
NCgl0455_157	TCTAGCTGGTGAATCGCACG
NCgl0455_265	GTGAAATATGTCTCCGGCCA
NCgl0455_386	CCCCCTCAAAATGGGGTCTT
NCgl0455_498	TACCCAGTTTCTTACCGAAA
NCgl0455_643	GGGAAAATCCACCCATATCC
NCgl0455_793	GCAGAGGCGACGTCGTGCTC
NCgl0455_898	TCGATGCCTTCGCCGTTCAG
NCgl0455_1069	CCAGCCATCGGCAAAAACTG
NCgl0455_1243	GAACTAGTCGAGTCCCACAG
NCgl1995_10	GCGGCGACATCAAAAATAAA
NCgl1995_36	CCGGAAGGGCACTTCCACGA
NCgl1995_63	GGCTTGGACCTGATTGGGTG
NCgl1995_79	GGACCAATGCGGGTCGGGCT
NCgl1995_119	TACGATAACTTTTCCGCCCT
NCgl1995_239	GACGTGCAGCGTCTTGGTTG
NCgl1995_245	CTCAGAGACGTGCAGCGTCT
NCgl1995_283	TCTTCACCAGTAACAAAGTC
NCgl1995_331	ATCTGGTCTTGGTTAACCAT
NCgl1995_397	TCTTCGCAGACAGGGTTAAA
NCgl2888_32	ATTTTCTGGATGCTCTGGTT
NCgl2888_71	CCTGGGCCGGTTAGAAAAAT
NCgl2888_174	CAAACAGATAAATGAGTGCT
NCgl2888_236	GCCCTGGAGTCGTGACACCC
NCgl2888_284	AGCACGGGAACAAATCCACA
NCgl2888_329	ACCAAATGCGATGACGCTAG
NCgl2888_375	AATTTCGGTATTTGTCATAG
NCgl2888_399	CCATCCAAGGACGCCAGCGT
NCgl2888_442	GTTCCCCACAGCATGCTGAA
NCgl2888_476	TTAGTGCCCCAAGATGGACA
NCgl0155_30	CGCCCAAGCGGCCGATAGCT
NCgl0155_42	GGTAAATATCTACGCCCAAG
NCgl0155_213	AACGCTCCAGCTCAGCAAGC
NCgl0155_336	GATCCGGAGCCTTTGGTTCG
NCgl0155_462	CACGAGTAGTCAAGATCTCG
NCgl0155_523	TCTGGGGATTCCCAGAACAT
NCgl0155_640	AGTGCTCGGCCCGCGCGCTC
NCgl0155_737	GAAGAACGGAGGAACTTCTA
NCgl0155_835	AAACGGAGAACCTTTTCCAA
NCgl0155_935	TCAGACTTTCTGGTTGAGGG
NCgl0857_29	GGGTCCGTTGGCATACGGCC
NCgl0857_41	TCCAATGTGACGGGGTCCGT
NCgl0857_49	GCCACATGTCCAATGTGACG
NCgl0857_85	AACCTTGCGAACACATCGGA
NCgl0857_602	TTCGCGTCCCTTCAGCCACT
NCgl0857_872	GTCTTTGCCCATGAAGTAGT
NCgl0857_1101	TGAAGTATCGCAGCGCATCT
NCgl0857_1347	CCTTGAACTTGGACTGATCC
NCgl0857_1568	CCAGATTCCATCACGGCCCA
NCgl0857_1802	CACTGGTGCCCATTCTGGGC
NCgl0856_29	GCCCGCCAGTTCTTCGGTTG
NCgl0856_64	AGTTTCCCTTCCAGGTTAGT
NCgl0856_129	CTGACCAGTTAAGTGAGGCC
NCgl0856_320	AATCGTGCCGAATTTACTAG
NCgl0856_594	GAAGCTGTTTACGGCCCACT
NCgl0856_828	TAGCGGAGAAGATAAATGCC
NCgl0856_1014	CGTCGGCACTCATGGCAGTG
NCgl0856_1193	AAAAATGGAGAACCATACGG
NCgl0856_1427	GGCAGCTGTCACCCACTTGT
NCgl0856_1659	CATTGTGAACACGACGTTCA
NCgl0855_26	CGCCGCGATAATAATTCCAG
NCgl0855_52	GCATCCCCAATGTTGCCGAG
NCgl0855_107	ATCCTCCGCAGCTACCACAG
NCgl0855_201	CGACGCGCGCCTGTTCATTA
NCgl0855_275	ATCAGAAACCACAGGCATGC
NCgl0855_354	TTGGCACAGCTGACGGCCCG
NCgl0855_433	GTGCGCGCACCTTGTTTGCG
NCgl0855_479	GAAACATACCGCGCGCTTTT
NCgl0855_530	AACTTCGGCAGCGTGAGCCA
NCgl0855_596	TCCACGCTTTACCTGTTCGT
NCgl0854_11	CCCCTGGTCACGAACAGGTA
NCgl0854_12	GCCCCTGGTCACGAACAGGT
NCgl0854_27	AAATCCCCTGGTCCCGCCCC
NCgl0854_39	GAGTACCAGCGAAAATCCCC
NCgl0854_73	CGGGTCCACTTGAACTTTGG
NCgl0854_76	AGGCGGGTCCACTTGAACTT
NCgl0854_210	GGACCATGTCCCAGGCTTGT
NCgl0854_626	GAATCGGGGGCCAAAGTCTT
NCgl0854_1034	GTGGCTGTGACCTGAGGATG
NCgl0854_1451	CATCACCACGAGGGAAATGT
NCgl0853_41	GGGAGCACCCAAAGCGCCCA
NCgl0853_102	CCAGCCACCCAATTAGATTG
NCgl0853_223	TCTTCCTCGGTGCCGAGGCG
NCgl0853_347	GCCTTCAAATGACGCCCCGG
NCgl0853_495	GGACTTTTTCCCAAAATTCA
NCgl0853_602	TTCGGTAACGGAATCAATGC
NCgl0853_727	TGGTTACCAATGAATGTCTG
NCgl0853_831	CATCGCCGTAGTAAATGCTT
NCgl0853_902	GGCAGGAAGAGGTGGCCTAA
NCgl0853_994	GTGTGCGCCTGATACAACCA
NCgl0852_38	TGTCGGCTCACCATCTAATT
NCgl0852_90	TGCACTCTTCACAATTAGCG
NCgl0852_126	TCCGATTCAACTCAGCAGCA
NCgl0852_187	ATGATCTCTGATAGATCAGG
NCgl0852_251	TAGCAGGGATCCCACAACCT
NCgl0852_309	ACATTGTGATACCCCAGGCG
NCgl0852_367	GCGAGCAGGCGCGAGGTGAG
NCgl0852_395	AAGAGCAATGCGGTAGGCAA
NCgl0852_471	TCCACAACGTTCCAAAAATC
NCgl0852_539	GGACAGTCCCGTCTGTGAAT
NCgl0851_98	TCCTGTTGTCTTGGTAACTC
NCgl0851_107	TGAAAATTGTCCTGTTGTCT
NCgl0851_149	TGTGATCCACACCGAGAGCT
NCgl0851_224	CGCTAATGCACCAGCAACAA
NCgl0851_321	AAGAAACAATGATGAGCAAG
NCgl0851_322	AAAGAAACAATGATGAGCAA
NCgl0850_11	AAAGACTTTTAGTTTTGGGG
NCgl0850_15	AGGTAAAGACTTTTAGTTTT
NCgl0850_16	AAGGTAAAGACTTTTAGTTT
NCgl0850_422	GGTAGATCCAACACCAAGCA
NCgl0850_517	ATTGCCACCTGCAAAACGGC
NCgl0850_625	AGCATGATGAAGAATGCTGT
NCgl0850_727	AATCCGATAGAGGCATGTGC
NCgl0850_825	AGACCACGGGGAACCACACG
NCgl0850_921	AGAGTCCACCTAAACCAAGA
NCgl0850_1024	GCTGCAAGAATGTAACCCAC
NCgl0859_34	CCAGGGTAGTGGGGTTGTCC
NCgl0859_86	AAAGCCATCGTTTTCAATCG
NCgl0859_160	CCTTGTGGATCGAAATGTGC
NCgl0859_225	GAGAAAACCTCAGGCAATAA
NCgl0859_317	TCCAGTGTGGAGTGCGACGA
NCgl0859_368	TAAAGCCTCGATAGACCAGC
NCgl0859_437	CTCCAGTGAAGGATCTGTAT
NCgl0859_526	GCAATCATCGCACCCGTTGC
NCgl0859_585	CGAGAGCAATTGGACGCACT
NCgl0859_610	CGAGTAGGGGATAGGTGCTC
NCgl0858_23	GATTCCAGCTAGTAAGTTGT
NCgl0858_47	GCGGAGCTGTGCGCCAGGTC
NCgl0858_52	TCATCGCGGAGCTGTGCGCC
NCgl0858_231	ACGCCACCTGGTTACGCATG
NCgl0858_504	CAAGTCCCGCTAACAGGTCG
NCgl0858_806	TTCGGTTCGACCGGTGTACG
NCgl0858_1101	TTAACACCGCAAGCAGTTGG
NCgl0858_1405	CAATTGTCGCAGCGCCCGCA
NCgl0858_1706	GACCACGTTGGCAGGCCGGT
NCgl0858_2009	GAACGGCAGCACCTTCTCTG
ubiANCgl0594_41	GGCGGTATTGATCCAGCTAA
ubiANCgl0594_66	ATAGGTAGGCCAGACCAAAG
ubiANCgl0594_145	CCATACATGGCGATGTTATA
ubiANCgl0594_233	GTGGGAACTTTTCGGTAGCA
ubiANCgl0594_292	ATGAAAAGAATAACTAGGAA
ubiANCgl0594_405	ATGTTAGAGCATCGATAAAG
ubiANCgl0594_515	GGCCATGCCCCACAAGAAAA
ubiANCgl0594_576	TTGAGCTCAGATTAGCTTCC
ubiANCgl0594_682	CCGATGATCCACGCCGGATT
ubiANCgl0594_761	GCGATTAGCCTGTTCACAAC
truBNCgl1904_16	ACGATCACGAGTCCAGGTTT
truBNCgl1904_22	TTGTCGACGATCACGAGTCC
truBNCgl1904_50	CACGTCATGGGATGTCATTC
truBNCgl1904_143	AATTCCGACGACTAACACGC
truBNCgl1904_303	TTTCAGCAAGGATGGTGCTG
truBNCgl1904_362	GATTTTGATGGCGGAGACTT
truBNCgl1904_527	CGCGCGGATGTAGGTGCCGG
truBNCgl1904_645	TCTCTTGGAGTTTGGAGAGG
truBNCgl1904_731	CAGGTCAACGCCTTCGTCTT
truBNCgl1904_855	GAGCAACAAACACGGTGGCC
NCgl2248_56	GATGCCGTTCCAACGAGGGT
NCgl2248_61	CGGGTGATGCCGTTCCAACG
NCgl2248_183	TGATGTATCCGTCACCTTCC
NCgl2248_353	GCGACGAACGACGCTTGGAA
NCgl2248_555	ACTTCTTTTCAGAAGCGAGC
NCgl2248_670	GTACGTGCGATAACAACAGT
NCgl2248_805	GACTTTGCACGTGCGATACA
NCgl2248_927	AGCAGTTGTAGGACAGCAGC
NCgl2248_1065	GGTCGAACATGCCGTAGTTG
NCgl2248_1229	AGAAGAGTTCGGGTCAACGG
NCgl1659_43	TGCAAAGCTTCTGGGGCATC
NCgl1659_50	TATTTTTTGCAAAGCTTCTG
NCgl1659_51	CTATTTTTTGCAAAGCTTCT
NCgl1659_52	CCTATTTTTTGCAAAGCTTC
NCgl1659_837	GAAGTTCTTCTGAGAAGCTC
NCgl1659_1023	TAGCTGCGGCCTCACGTAGA
NCgl1659_1182	GGAATGTTCCGCTTAATAAT
NCgl1659_1329	GCTCCCAATCCGAGTGTTCT
NCgl1659_1489	CTTACTTGATGCGCACATCC
NCgl1659_1637	TTCACCTAAAACAAAGTCTC
ispHNCgl0982_22	TTCTTTCCGGTTTTGGTTTC
ispHNCgl0982_23	CTTCTTTCCGGTTTTGGTTT
ispHNCgl0982_29	CAGGATCTTCTTTCCGGTTT
ispHNCgl0982_48	ATCCGCGAGGGGCTGCAAGC
ispHNCgl0982_131	TTCTTTACGGACATAAATTG
ispHNCgl0982_270	CAGCTTCTTCGTGGACCATT
ispHNCgl0982_428	TTTCTCAACGGAATGACCCA
ispHNCgl0982_607	TAGCAAATATCATCTGACGG
ispHNCgl0982_795	CTACGCCTTCGAACCATGCT
ispHNCgl0982_926	CGCGAAAACAATCTTCTCAG
NCgl0202_5	GTCTATCTTGTGCGTGTGCA
NCgl0202_6	CGTCTATCTTGTGCGTGTGC
NCgl0202_77	GGGTAGGTCGGCCTGGAGGA
NCgl0202_93	TGCAGGAATAGCGGGCGGGT
NCgl0202_102	GGCCTTCCATGCAGGAATAG
NCgl0202_123	TACATTGGCAAGTTCCGCAG
NCgl0202_160	TCATTGTTGAGCATGTGCGA
NCgl0202_209	GCAGGCCAACACTTGGTTTT
NCgl0202_231	CGTCAGCGTCTCGGATTGTC
NCgl0202_240	GGTATGGCCCGTCAGCGTCT
NCgl1541_10	GTGAACAAACGGACGGCGGT
NCgl1541_14	ACTGGTGAACAAACGGACGG
NCgl1541_17	TTCACTGGTGAACAAACGGA
NCgl1541_21	CAGATTCACTGGTGAACAAA
NCgl1541_32	TCCCTCAGTTACAGATTCAC
NCgl1541_58	ATAGCATCACATATTTTGTC
[truncated: 25,767 more rows]

## Sheet: Corynebacterium_ncRNA
sgRNAID	nucleotide sequence
NCg1r18_76	GCTTAGTTGGCAACTCCCCG
NCg1r18_89	TCCTCGGATCAACGCTTAGT
NCg1r18_105	TTTCCCCATTCGGACATCCT
NCg1r18_115	TGCGGCTGGGTTTCCCCATT
NCg1r18_128	AACCACACATCACTGCGGCT
NCg1r18_129	TAACCACACATCACTGCGGC
NCg1r18_152	CCAGCTATACATTCACTGGC
NCg1r18_515	ATCGGTCATATCAAGTATTC
NCg1r18_1320	ACTCGCACACACTCCACCCA
NCg1r18_2125	ACAAGGAATTTCGCTACCTT
NCg1r10_37	TTAGCTTCCGGGTTCGGAAA
NCg1r10_43	CCAGGCTTAGCTTCCGGGTT
NCg1r10_48	CGTAACCAGGCTTAGCTTCC
NCg1t36_29	CAGTGACCTCTTCCGTGTCA
NCg1t36_30	CCAGTGACCTCTTCCGTGTC
NCg1t33_2	CGTCTGCCATTCCGCCACCC
NCg1t33_47	GAACCCCCACGTCCGTTAAT
NCg1t29_19	GCGTGAGAGGCCGGCGTCCT
NCg1t29_28	GTGTTACCGGCGTGAGAGGC
NCg1r19_235	TACCCCACCAACAAGCTGAT
NCg1r19_380	CCACGCGGCGTCGCTGCATC
NCg1r19_495	CTACGTATTACCGCGGCTGC
NCg1r19_589	GCACGCCCGAAGTTAAGCCC
NCg1r19_697	CAGAGACCTGCCTTCGCCAT
NCg1r19_835	GGCGCTTAATGCGTTAGCTG
NCg1r19_958	GTCCATGTCAAGCCCAGGTA
NCg1r19_1074	GACAAGGGTTGCGCTCGTTG
NCg1r19_1187	TGTGTGAAGCCCTGGACATA
NCg1r19_1304	ACTAGCGACTCCGACTTCAT
NCg1t17_30	TGTTGACCTTTTCCTTACCA
NcG10s01_48	CGGTGGTCTCCAGCCTTCAC
NcG10s01_87	TGAGACTTCTCGGCGCTTAT
NcG10s01_121	GTCGCTTGCTTATGCAGCGA
NcG10s01_143	TCCCTAGGCTGACAGACACG
NcG10s01_158	TCTAGGTCAGGGACTTCCCT
NcG10s01_182	CAAGTCCCTTAGTCGATGCC
NcG10s01_282	AAGATCTCTGCTTGGCCCTC
NcG10s01_290	TTCGCGCAAAGATCTCTGCT
NcG10s01_328	GGTCCTACGTCACCTCGCCA
NcG10s01_350	GAGCTGCCGGGAATTGAACC
NCg1t37_11	CAGACCGTTGCCTCACCACT
NCg1t15_2	CATTGGCCGCTCGGGCAATC
NCg1t15_11	GTCCGCTCCCATTGGCCGCT
NCg1t15_41	CCTACGTAGGCGCAAGCCGA
NCg1t15_54	TGTAGGATTCGAACCTACGT
NCg1t12_57	ATAGGGGATTTGAACCCCTG
NCg1t11_11	GGCGAACACCTTCGGCCGCT
NCg1t11_32	TTACCCAACATTCGCTTTCG
NCg1t57_18	CCGTGAAAGGGCAGTGTCCT
NCg1t57_30	CCCGTGTCGCTGCCGTGAAA
NCg1t57_31	ACCCGTGTCGCTGCCGTGAA
NCg1t19_34	GAACCTGCAACCTACGGTTT
NCg1t43_25	ACCAATGGATTATGAGTCCA
NCg1t54_49	GGCCAGAGCCGGGATCGAAC
NCg1t22_27	CGACACCCGCTTTAGGAGAG
NCg1t22_34	GAACCTCCGACACCCGCTTT
NCg1t46_27	CGACCCCCTGCTCCCAAAGC
NCg1t47_30	ACCCGCGTCATCAGCTTGGA
NCg1t60_27	GCGCCGCCTGCTTGGGAAGC
NCg1t06_41	CCCCACGTCCTTGCGAACAC
NCg1t07_19	GTTTTCAAGACCAGTACATT
NCg1t07_41	CTCGGATGGTTTCCCATCGC
NCg1t48_3	TCTAATCCACTGAGCTATGG
NCg1t48_30	GCGACCAACCGGGTAGAAGC
NCg1t48_40	ATTCGAACCCGCGACCAACC
NCg1t48_41	GATTCGAACCCGCGACCAAC
NCg1t24_11	GTCAACCGCCTCTGCCGATT
NCg1t24_12	AGTCAACCGCCTCTGCCGAT
NCg1t25_34	GAACCTACGACCTTCGGTAC
NCg1t08_10	TGAGTCCCATTCGGCCGCTC
NCg1t08_19	CATTAGCAGTGAGTCCCATT
NCg1t08_48	ACCTCCGGTCCCCCGTTAAG
NCg1t41_4	ACGCTCTTCCACTGAGCCAT
NCg1t41_28	AGCGACCTTTCCGGTGTGAA
NCg1t52_40	ACTCTCACGTCCTAGGACAC
NcG10s02_33	ACTTTCCTCGGCCGACGCTT
NcG10s02_63	TTAACAACCACCGTGCTCTG
NcG10s02_92	ACTTTCCCGCGGATCGCTCC
NcG10s02_103	CTCTCTGTTGCACTTTCCCG
NcG10s02_182	AAATCAGTCACCTGACCTGC
NcG10s02_216	CTCATGCCTTGCTCCCGGTG
NcG10s02_246	CACCTGCACAGACATACCAT
NcG10s02_288	TGCCTCTAGCAGCTACCTGC
NcG10s02_343	CCAGTTGCAAAAACAACCGG
NcG10s02_374	GAATGAGCCAACCTATAAGC
NC_134423	TTCCACACTACACTCAGAGA
NC_38633	TGAGAGCCTTATGTGACGGT
NC_7888	CGGGGATTTCAGTATGGGAC
NC_29477	TACTACTGGAGTAGATACTC
NC_89791	GAGGCTCGATAACGCGTGTA
NC_49243	GCCCCATCCCACTAGAGGTA
NC_63936	ACAACGGGTAAGGTATGCCG
NC_117087	GTAGTAGGAAAACGGACGTT
NC_148502	TGGAGCACATATCCACTATA
NC_147179	GTACGTGCTATACCAGTCAA
NC_6570	ATTTGCTGCCATTCGGCCCA
NC_17982	TTCTACTGACACATCTACTG
NC_108689	GTTGTACGTCCTAAGGTTAG
NC_100424	AAATCCAACGTAAGTGTAAC
NC_136949	TGACCTTCCTCAGTCCAGTA
NC_170	GTAAGTGGCCATTCGGCCCA
NC_106143	TTACCAGACACCTCGGTACC
NC_79205	AGGTTCTTAGCAACTGGTAA
NC_86365	AGCCGTCATAGAACATGCTT
NC_73120	TGTTGGACCGAAATTATATC
NC_52185	GAGTCTCCATATACTTAACA
NC_208	GTAAGTGGACGAGAGACGGA
NC_37713	CTTCCCTAATGAATAGAGTA
NC_106733	AGACAGGGTTAGCTACTATC
NC_42099	TGTACACCCTTTTCAGCTAT
NC_91311	CGCCCCTGAGATCTAGTATA
NC_151228	AATACGCCGCACTTATATTG
NC_108882	ATACGGGCGGCGATATGTTA
NC_151444	AATACGCCATGGGTAATAGG
NC_157339	GGTTCAGTATATACACCCAT
NC_49139	ACCGGGAGCCTGCATATAAG
NC_106099	TTACCAGACTTTTCAGCTAT
NC_88825	TGCGACGGAGGGCAACGTAA
NC_4036	GGTACGAGGCCATGTCTATC
NC_83696	CGTACACGGCTAGTCGTTAC
NC_97845	CTTGAGCCCATGAATAGGTT
NC_89311	GAATGTCCAGATCTAGTATA
NC_25724	AACCTCCGTGTATATATACC
NC_81489	ACCGCGAGTCCTAAGGTTAG
NC_73026	TGTTGGACGCAATTAAGACC
NC_70533	TGTACACGGTACATCTAGTC
NC_13904	GCGACTAGAGGTTGGTACAA
NC_122834	CCTTTGGCATTAGATGCAAG
NC_43023	ACAGGGCGCACCGGGCTCTT
NC_20282	TAGGCACTCCGACGCGACTA
NC_113485	ACCCCGCATCCGTAGGGACC
NC_71279	TCTATCCATATGACTACACG
NC_74810	GAGCGGCTTTAGTTATAAAG
NC_102563	CCCGACGTAGAGCTCAGAAA
NC_64694	TGATGTACAAGTCTATAGGG
NC_8773	ATAGCGTACGACCTAACAGT
NC_101039	CGTCGATGCCGCCTTGCATT
NC_81597	ACCGCGAGTAGGACGCTAAC
NC_25039	TACAACACCCGCCTTGCATT
NC_38784	TGAGAGCCTCAGGTGATATA
NC_34625	TCCAGCTCAGTACTGTCGTA
NC_115703	TCCTGGGCCAAAGACATATA
NC_75064	GAGCGGCTAATTGCCGCACT
NC_71539	TCTATCCACCTGCATATAAG
NC_125566	ATCCACTGTATTCGGGCCCA
NC_13384	AGTCCTGCCTTACGATAGAA
NC_14196	GCACACGACTTAGCCGCCCC
NC_72937	TGTTGGACCTCATTCCTAGC
NC_100962	CGTCGATGGCTCGTCACTAT
NC_52256	GAGTCTCCAGGGCCTATAGT
NC_38008	AGGTACCTCTGGCGTACTAA
NC_152803	CAAGACACCTCAATAACGAC
NC_117351	TGAGATCTCTTCTTTAAGGG
NC_154340	CATCCCCCGAGTGGAGAAAC
NC_159416	AAAATCACCGTACCCTATCT
NC_121348	TCAGGATCTAGGCCTAAACT
NC_79931	TAGTGGAGGGGCCGTCAAGT
NC_92751	GACAATTAGGTTCAACCCTC
NC_82749	ATCTGGCATTCACTCGAACG
NC_52082	GAGTCTCCGGCGATATGTTA
NC_27747	GTAAGGGTGAGTGCCTATAC
NC_28742	GTCACGTACATAAGAGCCCC
NC_66753	ATGCAAATCTGGATATGGGG
NC_64090	CCTCTGTTATCAGACTATGA
NC_156497	CCATCTGGGTAATATAGTAT
NC_8300	GCGTCACCAACTTGGTATAC
NC_20994	AGTTGCTGTCAGGTATCATG
NC_158731	CAGACGTAGGGCCGTCAAGT
NC_3181	GGAGCACGTGTTATAGTCTC
NC_46001	ACGTTAATAGTGAACCTCAG
NC_28026	TGCAGCAACAGTCCCCCGTG
NC_63785	ACAACGGGATATACTTAACA
NC_6870	ACATGAATGTGCTTGTTAGG
NC_62980	ACGACTGCCCTAATACACAT
NC_99338	GACCGCAACGATTTATGATG
NC_123749	TTCTGGCTCTCAGTCCAGTA
NC_92087	ACCAAATTGGTCTAGTAACC
NC_112198	AGCACGGGGATAGCTACTCG
NC_85341	CCCATTTTCTGACGGGTCAA
NC_63995	ACAACGGGCGGTTAGTAGTA
NC_105358	GATCGTATGTGACTTACATC
NC_106981	TCGACGCTTTGCATATGCTA
NC_77058	CGCTCCTTTACAAACGCTTA
NC_95905	ATGACGTGGCCCTTAGAACA
NC_111949	ACAGGGGCTTCACTCGAACG
NC_68464	TCATTGGAAACATTTCGTAC
NC_106574	AGACAGGGTTATTAAGTAGC
NC_123229	AGTATGCCAGAAGTAATGTC
NC_112321	AGCACGGGTAACGGGGTCAC
NC_18728	ACTGCGGTTACTATGAATTT
NC_140125	TTCTGTGCTGGACTAGTATT
NC_20269	TAGGCACTGCTAGCGACTTT
NC_131471	CGCCTCACAGAAGTACTATG
NC_78770	GTGTCCATACGTAGCACGGC
NC_5514	TCCCTAGAACATAAGTGTAA
NC_123864	TTCTGGCTAATTGCCGCACT
NC_106600	AGACAGGGTCTTACACTTCG
NC_32964	ATAGAATCGGCGTCTCGTAA
NC_138271	TGCCTCGAAGAAGTACTATG
NC_105747	CTCTTATTGAGTGCCTATAC
NC_18564	ACTGCGGTGGCGTCTCGTAA
NC_30445	TGTAGCTATTCAGCCGATTA
NC_73840	TAACGGGCGGACTTGCACCT
NC_7167	ACATGAATGGATGATAGTAC
NC_137331	CCTGTTCGATTGTGTGTAGA
NC_78457	GTGTCCATTTTACTAGCCCC
NC_114188	AATGCCTCCATAATAGCTTA
NC_98719	TTCATAACCGACTGGTACCC
NC_108991	ATACGGGCATAACGCGTGTA
NC_15822	AAGAGCATCTATCCTGTATC
NC_106004	TTACCAGATTCCGAGTAGTA
NC_111622	ACAGGGGCGATCCCTAGCCG
NC_72508	CATTGACAACCGGAGTCGTA
NC_48598	CAGTGGTGGATAGCTACTCG
NC_143861	CATGGTATGACGATAGGGAT
NC_89883	GAGGCTCGAGTCGTGTCGTA
NC_64278	CCTCTGTTACGATAAACTGC
NC_115507	GTGCATCCGATAGGTTATAG
NC_5438	TCCCTAGAGTGTGTATAGGC
NC_57734	GTTAAGCCTTCCCATAGAGG
NC_53818	AGCGCCCTTGCGGCACAGAG
NC_36351	CTCTCAAAGGTTCAACCCTC
NC_92411	GACAATTAACCGTAGCGAGG
NC_21477	GGGTTGAAGAGTAGATACTC
NC_21306	GGGTTGAAACTACAAGACTA
NC_124705	TCTTCGTTGCCCTTAGAACA
NC_20701	GTGGGCATGCGCTATAATAT
NC_139779	ACTGTATCGGGGGAATGTAA
NC_7186	ACATGAATGGCACTACTCTT
NC_19974	AGAGCTAGGGCCACAAAGGG
NC_42379	TGTACACCTATACCAGTCAA
NC_75009	GAGCGGCTCTGACGGGAGTA
NC_67991	TGGGCTGCCATCCAGATATA
NC_97912	CTTGAGCCGGGTAGAGATTA
NC_73700	TAACGGGCGTTTTTACTATC
NC_107238	GGATAGTCGCCTAGTAGGGT
NC_85525	CCCATTTTGGCCTGTCCTAG
NC_118350	ACGACGAAAGCTAACGTATA
NC_30374	AGTTAGACGGCCACAAAGGG
NC_67411	CAGGATAGCTACCGGTCCTA
NC_72523	CATTGACACTATGGTCGGAA
NC_14777	CCTTAATCCCGCTTATGAGT
NC_45840	ATATAGGCGGACTTGCACCT
NC_144121	CAGGAAAGTCCAGACGCTAT
NC_137059	TGACCTTCGTGTGACTTTAT
NC_143767	CATGGTATTGTCGTCCGAAC
NC_65873	CCTTGAAGTACTAATACGGT
NC_114845	TATACGTGTTCAGCCGATTA
NC_90997	GGACAATAGTCCCGCATACG
NC_86367	AGCCGTCAGGATGATAGTAC
NC_113178	TTATGCGTATCACGTAGTCT
NC_145184	AGGCCTCGTCAGGTGATATA
NC_107690	AGCGATTAATCAGACTATGA
NC_87906	GGGTCTTGTCCGTCAACTGA
NC_100337	GGATACCTATTAAGTGACTC
NC_90404	TAAAGCCGTTCCGAGTAGTA
NC_33650	GCACGAGCAACATTAGCGAG
NC_113799	AAATGTGCGACCTTACGCTA
NC_83722	CGTACACGGAAGGCGTCTCG
NC_26738	ACTCGAACGGAGTGTTAACT
NC_15258	CCTTTTTGGGCGTCGGTTAA
NC_95504	CAAACCAAAGGTTGGTACAA
NC_13474	AGTCCTGCACTTGTACTATA
NC_130976	TTGGTCGGACTTATTCTAAA
NC_87616	GGGTCTTGCAGTCTAGTGTG
NC_30764	TGTAGCTATCGCTTAGCAAG
NC_19768	AGAGCTAGGTTCAGAGTAAG
NC_51273	CGTTCCGAACGTAGTTAGTC
NC_21145	AGTTGCTGTTAGAGTGTAGC
NC_42931	ACAGGGCGATTGTGTGTAGA
NC_18083	GCCACAAGCCCATCCTTTAT
NC_61211	TGGTTCCTACCGTAGCGAGG
NC_75402	CCGACCCTATGTTCAGACAT
NC_51587	CGTTCCGAACGCGTACAATG
NC_66947	AACACTTCGAGTGCCTATAC
NC_108893	ATACGGGCAGGCACGAGACT
NC_150578	AGGCCATGTCCAGGACTCAC
NC_52398	GAGTCTCCTCACAATACTAT
NC_16811	GCTTCTCTACCGTAGCGAGG
NC_17975	TTCTACTGGATTACACTCTC
NC_16220	TCTACAAAGGCAAGTCTATA
NC_32547	AGAATGTAGAGTGCCTATAC
NC_88832	TGCGACGGAAGGATATGCTA
NC_138798	GGGCTGACTCACAATACTAT
NC_74256	CCGAAAATAGGGCCTATAGT
NC_113000	TTATGCGTTCTTACACTTCG
NC_30256	AGTTAGACAGGGCCTATAGT
NC_4886	GAAACTCAGCGTAAATGGAC
NC_104230	CTCGGCGCACTTCTCTTGGA
NC_44376	CAAGGTTCGACGTGTATCAT
NC_154757	ACTACTACGTACTATTCGTA
NC_114932	TATACGTGTCCTGACTCGAG
NC_25279	CCATTTATTATGACTACACG
NC_47334	GTTTCTCCTTCCCATAGAGG
NC_63008	ACGACTGCACGAGAGACGGA
NC_85819	TAGTCCGCACGAGTCTGTCT
NC_153565	TGGACCGTTAGAACATGCTT
NC_122968	CCTTTGGCGTTCAGAGTAAG
NC_67984	TGGGCTGCTCAGGTGATATA
NC_121374	TCAGGATCTTATTAAGTAGC
NC_82793	ATCTGGCAACATTCACTCTA
NC_17886	TTCTACTGATAGAGACACGT
NC_105567	GATCGTATGGATGATAGTAC
NC_36951	TTGACCATCTTCTTTAAGGG
NC_142380	TCCGGGCCTCATAGTCCTAC
NC_149406	GCTCTGATGACAAAGAGTAA
NC_94366	CTCGGTTATATTCGGGCCCA
NC_115169	TATACGTGCTACACAAGGCA
NC_104764	TCGCACGCTCGCTTAGCAAG
NC_21390	GGGTTGAAACGACAGACGAG
NC_88008	GGGTTACCCTGGCGTACTAA
NC_107691	AGCGATTAGCCCCTACACAG
NC_7725	CGGGGATTTGGACTAGTATT
NC_34060	CCTCTCCTTTACTCTTATTA
NC_147086	GTACGTGCATAGAGACACGT
NC_42072	TGTACACCGTACCGAGTGTA
NC_95512	CAAACCAAGGGTAGAGATTA
NC_30681	TGTAGCTAGCGATATGTGAG
NC_92678	GACAATTAACGATAAACTGC
NC_51915	TGTTTTAACGTCACCGTGAG
NC_57636	GTTAAGCCGCCATGTCTATC
NC_143275	TTCTGTTCGTCACACTAACA
NC_46473	AAGTGGATACGTAGTTAGTC
NC_54126	GAGCTATGTTTCCCTATTAG
NC_54980	AAAGAAGCCCTAATACACAT
NC_132974	CCTAGGACTTATTAAGTAGC
NC_18804	CAGGAGGTTTCCGAGTAGTA
NC_94299	CTCGGTTAAGGTAGCATAGC
NC_58173	GAGCTTAAATAGGGTTTACA
NC_102745	CCCGACGTTTAGAGTGTAGC
NC_135990	GACAGCAGACTATCATTAAT
NC_103303	ATGCAGCCCAAAGACATATA
NC_35273	ACGCCGACACGTAGTTAGTC
NC_100248	GGATACCTCGGCGAGGTATA
NC_938	AGGGTTCACGATTTATGATG
NC_56402	GCCACCCGTACGAAGTCCGA
NC_84662	ATGACCACCTCTCGGCAGGG
NC_127901	GGCGCAAAGCGCTATAATAT
NC_38954	GCCATCTTTAGAGAGGGGGC
NC_93596	CGGCAAATTGGCTAGTTGAC
NC_24612	TGTTACCCCCCTTGGACCGG
NC_119819	CGCGCAATACGAGTCTGTCT
NC_82093	TGATACAGAGGCACGAGACT
NC_118859	CCAGTAATGCAGCACTCTAA
NC_113246	ACCCCGCAAAGTCCAGAGAG
NC_94666	TTCGAACTCTATGTGTGACC
NC_18400	GCCACAAGATAAAGACAAGT
NC_24024	ACGTCGCGCGTAAGTGTAAC
NC_43160	ACAGGGCGGCTGACTCATAC
NC_30307	AGTTAGACGATAGGTTATAG
NC_141996	GATCTGTATGGCTAGTTGAC
NC_29118	AGTCCGCGTCTGTCCCCGAG
NC_146120	ATTGCACGTGAGGCGTGTAC
NC_142336	TCCGGGCCTAAGGTATGCCG
NC_116178	TTAAATCTTCCAGGACTCAC
NC_110395	ATGCTCAACGGTTAGTAGTA
NC_157492	GGTTCAGTTATTGCGGGAGT
NC_140002	TTCTGTGCTACGAAGTCCGA
NC_113595	ACCCCGCACGGTTAGTAGTA
NC_2401	CATTCTTGAGTGAACCTCAG
NC_86119	AGCCGTCATTGCTTTACTAT
NC_43768	AAGACTACGTTCAGAGTAAG
NC_68244	TAGAACCAATGGGTAATAGG
NC_108485	GTTGTACGGGAGACCGACAT
NC_144493	ACGGCTGAAGGCACGAGACT
NC_14267	GCACACGATCCGAAAGCCTA
NC_51730	TGTTTTAAGGGGGGTATGTT
NC_103672	CAGTTTGAGTACCGAGTGTA
NC_4653	TTTAACGCCTAGTGACTCTA
NC_42974	ACAGGGCGTTATTAAGTAGC
NC_24303	ACGTCGCGTTTATAATAGCA
NC_109919	TCAGCTGTCGACTGGTACCC
NC_112353	AGCACGGGCTGGATATGGGG
NC_89272	GAATGTCCGTACCGAGTGTA
NC_81059	CGGGTCCGGTGTGACTTTAT
NC_62291	AATCACTGAGTGTTACCCCG
NC_17842	TTCTACTGGCGTCATAACGA
NC_11744	TTGGTCGTTTTCCCGGAGAG
NC_118970	CCAGTAATCCATTCGGCCCA
NC_126566	TAGACTCGACGACCGAATAA
NC_124901	TGATTTGCGTCATATCCCGT
NC_116703	CGGTGCTCTTTATAATAGCA
NC_87256	TGCTGCTTGACGGTTGTAAG
NC_157723	AAACAGGGCTATGGTCGGAA
NC_97836	CTTGAGCCGACTTGAAGAGA
NC_28949	AGTCCGCGCTCAGTCCAGTA
NC_107846	AGCGATTAAGGGGACATAGG
NC_83610	CGTACACGTTAGTTATAAAG
NC_130919	TTGGTCGGTTGCTTTACTAT
NC_5066	GAAACTCACTATGTGTGACC
NC_19962	AGAGCTAGGAGCGTAGAATA
NC_73829	TAACGGGCCTGGTAAACTTC
NC_121911	AGCGTGTACAACAGAGGGAT
NC_15921	AAGAGCATTAACGGGGTCAC
NC_50352	CTCCATGCAGTGGAATAGAC
NC_138588	GGGCTGACCATAATAGCTTA
NC_113159	TTATGCGTTCCTATAAGACG
NC_111969	ACAGGGGCCTACACAAGGCA
NC_57173	GTTTTTTTCGACCTAACAGT
NC_109295	GGCTGTAACCCGTGGTACGT
NC_125970	AATTTGTAACGTAGCACGGC
NC_6383	GCCCCTTCGCTTTACGATAC
NC_144814	AGGCCTCGAATACGGGGGGC
NC_148148	GTTAGGACTAGGCCTAAACT
NC_150611	AGGCCATGCTACCGGTCCTA
NC_32545	AGAATGTAGGGTTACTCGGT
NC_96834	AGTTCTGTATTAGATGCAAG
NC_130351	ACCAGATCGGTTCAACCCTC
NC_75285	CCGACCCTGGAGACCGACAT
NC_132048	TTCAGGTGGGCGCATAGACG
NC_27456	GCGTTGTCAGGGCCTATAGT
NC_31954	AACTGGTTTACTGGTCGAAA
NC_152741	TGAAGCCATTCTATGTTAGT
NC_34383	CCTCTCCTGCTTTACGATAC
NC_149504	GCTCTGATAGGTTGGTACAA
NC_20896	AGTTGCTGGCTAGTCGTTAC
NC_3672	TTGTCTGTGTACCGAGTGTA
NC_120967	ATCTCAGATGTCGTCCGAAC
NC_12023	ATATAGCTTACACTCAGAGA
NC_95189	CCTCACACATGTTAGCCATA
NC_122698	AGATACGACGTTTCATACCA
NC_67826	TGGGCTGCGCAATTAAGACC
NC_38716	TGAGAGCCCAAAGTGGAGTA
NC_61263	TGGTTCCTTGTAGCGTAGCA
NC_127535	GCCTGGCCCTATACCGGTAG
NC_106767	AGACAGGGGGATGATAGTAC
NC_68964	CAGCACGAGGCGTCTCGTAA
NC_10908	GTCGCTGTACCGGAGTCGTA
NC_26672	ACTCGAACGTAGCAAATGAG
NC_25737	AACCTCCGCTCATTCCTAGC
NC_80781	GTACGTCATGTTATAGTCTC
NC_11576	CCATTCAGGACGTGTATCAT
NC_135122	AAGTGGGAGCTAAGCGGGTC
NC_77688	CCCTGGTTCATCAGAATGGC
NC_146816	GTACGTGCCAGTCTAGTGTG
NC_80589	GTACGTCAATCATCCTAAGC
NC_117412	TGAGATCTCCCTTGGACCGG
NC_106575	AGACAGGGGTACAGAGCGCC
NC_19077	CAGGAGGTGAGTAGATACTC
NC_127994	GGCGCAAAATATTTGGGCTC
NC_154118	CATCCCCCAAGTCAAATGTC
NC_103730	CAGTTTGAGGGGGGTATGTT
NC_74595	GCTTTTAGTATCATAACGCC
NC_111046	CTACGCCTAGGGGACATAGG
NC_36286	CTCTCAAAATAGAGACACGT
NC_21936	GGGGCCTTTAAGGTATGCCG
NC_907	AGGGTTCAGAATGCGAGAGT
NC_103624	CAGTTTGACGTAAGTGTAAC
NC_22015	CTGTCCAGATGGTAACATTT
NC_70207	CTACCTGTTACAATGAGGCC
NC_149926	CTCGATGTAATGTCGTGACA
NC_149650	CTCGATGTAACATTAGCGAG
NC_125224	ATCCACTGCGTAAGTGTAAC
NC_22727	CTCGGAGTTTAATTAGTACC
NC_117724	TCCCTGTTTGTATATATACC
NC_145182	AGGCCTCGACACATCTACTG
NC_129269	CTTGAGACATACTTAGGTAG
NC_36468	GCAGACACAGTAGAGAGGGC
NC_117109	GTAGTAGGATGCGGGTCGAT
NC_115302	GTGCATCCATATCCACTATA
NC_80975	CGGGTCCGGTACAGAGCGCC
NC_120023	GTCTGGGATACACTCAGAGA
NC_137728	ATTGGGCGGATAATAGATAG
NC_52749	GCACACCGTTCACTCGAACG
NC_58658	GAGAGGGATACAAACGCTTA
NC_111990	ACAGGGGCACTATCATTAAT
NC_45841	ATATAGGCATGATATTGGGA
NC_139318	CAGGTTCTAAGTCAAATGTC
NC_26965	GCATGGAAGTCGGGGCTCGC
NC_125840	AATTTGTAGGACTTGCACCT
NC_158229	GGCGCGCGCTGGTAAACTTC
NC_72740	CATTGACAGAGTGGAGAAAC
NC_86891	CTACCCGAGCCCCTACACAG
NC_104106	CTCGGCGCACTACAAGACTA
NC_43149	ACAGGGCGTTCACTCGAACG
NC_13893	GCGACTAGGCTAGCTCTGTA
NC_80448	GTACGTCAGGCGCATAGACG
NC_68666	TCATTGGACTATGTGTGACC
NC_111435	GGGCAGTAGTAGAATAGACA
NC_45946	ATATAGGCCTAACTCTCGTA
NC_46619	AAGTGGATACGAGTCTGTCT
NC_90670	TAAAGCCGATACTACCGTAA
NC_35042	ATTTTTACGCGTCATAACGA
NC_109923	TCAGCTGTCTCGTAGACTTT
NC_147331	CTTACCCAATTGTGTGTAGA

## Sheet: Mycobacterium_protein
sgRNAID	nucleotide sequence
RVBD2355_60	TGTGGTCGTAGTAGGTCGAT
RVBD2355_176	CAGGGTTAGCCACACTTTGC
RVBD2355_230	TTTGGTCATCAGCCGTTCGA
RVBD2355_293	TGTGGCCGGATCAGCGATCG
RVBD2355_389	CCCTGCCCAGGTCGACACAT
RVBD2355_518	TTCTTGTTGGCGGGTCCAGA
RVBD2355_552	TATGGTGGATAACGTCTTTC
RVBD2355_570	ACTGAGATCCCCTATCCGTA
RVBD2355_665	CTCGGCTAGTGCATTGTCAT
RVBD2355_767	GAACCAGTCGACCCAGCGCG
RVBD1793_174	CGTAGATCACCTGGAAGTTA
RVBD1199c_767	CATCAGATTGGCTGCGTAGT
RVBD1199c_768	CCATCAGATTGGCTGCGTAG
RVBD1199c_860	ATATTGGGCAACAACTGATT
RVBD1199c_875	GTCGAGTACCCGATCATATT
RVBD1199c_975	TTTGGCGCCAGATCTGCTTG
RVBD1199c_976	ATTTGGCGCCAGATCTGCTT
RVBD1199c_993	GGGGGTTGTTGGACCAGATT
RVBD1199c_1013	CTCTCGGTTGAGGCGTTCCT
RVBD1199c_1196	TTGCTGCTTGGCGGGTTCTT
RVBD0094c_907	TGGTTGTGGAGGAATCGTTC
RVBD0094c_908	TTGGTTGTGGAGGAATCGTT
RVBD0515_10	TCAAAATGAGCGATCGCCTC
RVBD0515_313	CTAAACACCTCAGCCGTCTT
RVBD0515_995	ATCCCGGCAGCGAACGAAAT
RVBD0515_1065	CATACGGGATCGTATGATCC
RVBD0515_1104	AACATTTCAGGTTCGACGCA
RVBD0515_1143	ATCCCCAAAACGTTTTCACC
RVBD0515_1208	GACATAGGTATGCCCGGACG
RVBD0515_1294	TCGTAGGGTGGGTCGGCTTC
RVBD0515_1317	TCGCTGTGCGCTGGTCGCAA
RVBD0515_1394	GGCGTGGTTTTGTCGACGTT
RVBD3117_29	CAGATTGCTCTCAGCCCAGT
RVBD3117_105	TCGCGCCGGCAATATGGTCA
RVBD3117_186	ACAGCAGCTTGGAGAATTGC
RVBD3117_275	CTTGAAATACCAGTACGCGT
RVBD3117_418	AATGCCCGAATCGTGTTATC
RVBD3117_559	ATGGCACCAGGAATGTGTCC
RVBD3117_620	CAACTCCTCATCGGACTTGA
RVBD3117_666	TCGTTTCCTTGCTGTTGTCT
RVBD3117_699	GCGAGGACCGTTCCCCGATT
RVBD3117_725	TAATTCCCGCAACACGAACC
RVBD3381c_193	GATTCTTCGGTCGTGGTCCC
RVBD3381c_200	CTCAGCGGATTCTTCGGTCG
RVBD3381c_206	CTTCAGCTCAGCGGATTCTT
RVBD3381c_248	CGCGTTCGCCCTTCGCAATT
RVBD3844_16	AGCGTCCGCCTGCTCCGTCC
RVBD3844_155	GTCGTAACCGCTGAGCTTGT
RVBD3844_395	TCGACGTAACGCCAACTGCG
RVBD3844_426	CAATCACTGCGCCGGCACGT
RVBD1313c_50	GAATTCGATGTCCTCAATCA
RVBD1313c_198	CCCAATCCAGACTGCGCCAT
RVBD1313c_317	ATCGAAAGCATACGTGTGCC
RVBD1313c_596	GGCATCGAAGAACAAGCCCA
RVBD1313c_639	CGGCCGAAACGTGAGTAATC
RVBD1313c_838	CGTGGTGCGGCGTTCTTACC
RVBD1313c_939	TCCAGGCCAGTTTGGCGCTT
RVBD1313c_965	ATACAGACGGGGATCGGTCT
RVBD1313c_978	GCAGGTAGGCGCGATACAGA
RVBD1313c_1305	TGATCTGTGGGTGGTTGTGT
RVBD3118_48	TGATCACCGTTTCTTTTTCC
RVBD0770_12	ATCCCAGGCGTGGTGTCTCC
RVBD0770_13	TATCCCAGGCGTGGTGTCTC
RVBD0770_274	TGAATCGCGACAATAGTGCC
RVBD0770_275	GTGAATCGCGACAATAGTGC
RVBD0770_447	AAAATGGCTCTTTAATCCGC
RVBD0770_596	CGCCACGAGGTCTAAGCCAC
RVBD0770_866	TCATGTCTCCTTTGCTGGCT
RVBD0771_27	AAACCTCGTTCATTTTGTCC
RVBD0771_64	AAAAACTCACCTGGCATGTC
RVBD0771_65	AAAAAACTCACCTGGCATGT
RVBD0771_73	GTCAGGGCAAAAAACTCACC
RVBD0771_210	TATGCAGGACGGCGTTGACT
RVBD0771_341	CTCGGCCGCCTGCTTACGCT
RVBD0771_398	AGATTCCTTAGCAAGAACTT
RVBD0772_30	CCAGCAATAGCGCATGTTCG
RVBD0772_209	CCCGAGCACTAACGGTACCT
RVBD0772_254	GGGCCCGAAACACACGATGC
RVBD0772_275	GATGCGAGCCGCGTCCTTAC
RVBD0772_567	CACAGAACAGCGATACCTCC
RVBD0772_622	ACTCGCTTGAAGTCCTGTGC
RVBD0772_659	CATACCGCCGGTGTTAAGTC
RVBD0772_700	TAGATGTTGTCGGGCAACCA
RVBD0772_771	CGCAAAACGAGCTTCCACGC
RVBD0772_890	GCCGAGCGGAGACTCCAGCA
RVBD3167c_16	CCGGGGGCCTTGTCAAGGGA
RVBD3167c_337	GTCATATCGGCTACCAGACC
RVBD3167c_350	TTCAGCGTCTGCGGTCATAT
RVBD1373_53	GGCATCCCATCGCAGGTTGT
RVBD1373_116	TGTCCAGGTCAGGCCGCTCT
RVBD1373_205	CGAATGGTCTGGTCGAGCCA
RVBD1373_229	GTAGCGACCACTTCCTCGAT
RVBD1373_389	CATCCGGTCTTCGTTCATGT
RVBD1373_458	ATGACCGAGTTCCGCAAACG
RVBD1373_537	GATGTGTGAAACCTATGCCA
RVBD1373_628	TAATGAAACAAGGCCACGTT
RVBD1373_774	TAGGAGCGATTTCTGACGCG
RVBD1373_922	GCCCAGGCCAGCAGATCAGG
RVBD0775_136	TAGTAGGTGGTAGACGCCAA
RVBD0775_332	GTATCGTGAGATCAGCTGCT
RVBD0775_455	TTCGATCTGTGCGGAGCGGC
RVBD0775_464	ACACACCAGTTCGATCTGTG
RVBD1371_15	CGTCACGCTCTCGGACGTCT
RVBD1371_70	ACCCACACGTCTGACAAGCG
RVBD1371_114	GCTTGGAAATCCACTCACTC
RVBD1371_285	ATGCCGGTGCATTGTGCTTG
RVBD1371_422	TGTGTCCATGCGCTTGATCC
RVBD1371_621	CGAAGGCATTGTTGAAAACC
RVBD1371_782	AAATTTGTGAATCGTATGTA
RVBD1371_988	GCTACGAATTGCAGTGCCCA
RVBD1371_1172	GACTCGGTGGGAGCTCAGGC
RVBD1371_1292	ATCGGTGATGAAACCCTTTG
RVBD0777_240	ATGCGTTGAATTCCTCGATG
RVBD0777_544	GGGCCCTTGATGCCACGCAG
RVBD0777_565	ATGTCCTGACCGGTGCCCAT
RVBD0777_644	AGTTGCAAAGCCCAAGAAGT
RVBD0777_694	ACGTCGTGGTCCAATGAACG
RVBD0777_748	ATCGTGTGTGCCAGTGATGA
RVBD0777_1096	ACCTTAGTGGTGGCCAGGAA
RVBD0777_1109	GGCCGCCATTAGCACCTTAG
RVBD0777_1374	ATTTAGCCGCGTCCGGGTAA
RVBD0777_1380	GCGTGTATTTAGCCGCGTCC
RVBD0778_90	AATACACCGGCGCTTCACGA
RVBD0778_180	CCGGATCACGTAACACCTCA
RVBD0778_461	CAGAATGCAGATCATCTGCA
RVBD0778_493	AACCAATGTCGATCCGTCTC
RVBD0778_532	GAGCCGCGGAAATCGAATCC
RVBD0778_809	TTGCAGTTGGTCAGGGTTCT
RVBD0778_822	CGCTTCGCAGCGTTTGCAGT
RVBD0778_1097	CAGTTCCAGCCGAGCCAGAT
RVBD0778_1146	CCACCCGCACTGAGCCAAAG
RVBD0778_1218	CTCCGCGCAATTCAACGACT
RVBD0504c_11	GATCAGTGTCTGGGCTTCTT
RVBD0504c_21	AATGCTTGCCGATCAGTGTC
RVBD0504c_227	GTTGATCGGGATATTGAACT
RVBD0504c_371	GGTAACTTCGCTTCGGATCT
RVBD0504c_378	CGGCGTCGGTAACTTCGCTT
RVBD1375_27	CTACGCCAGCCCTGAATGCG
RVBD1375_75	CTGTCGTCGAGCCCTGACTC
RVBD1375_135	GGTCCGCAGACCCTAATACA
RVBD1375_230	AATGCCTGCTGGCGCGAGAA
RVBD1375_449	CAGGTCTGCCTCGAGATCCC
RVBD1375_521	CATCCAATCGAGCTTGACGC
RVBD1375_631	GTGTCCATCTCGAACATCGG
RVBD1375_746	CACCTCGAACATGGTCTCTC
RVBD1375_939	ATAACGCCACGTTAGGGTCG
RVBD1375_1053	CCTTCGCGTATGTATGCACC
RVBD3344c_945	GCTCCGTGCCTGAGTTGGGC
RVBD3344c_949	CCTGGCTCCGTGCCTGAGTT
RVBD3344c_950	CCCTGGCTCCGTGCCTGAGT
RVBD3525c_4	CGGCCCTCGAAAGAAAACAG
RVBD3525c_226	AGGTGCGCCACTGTCGCCCC
RVBD3525c_246	GGACGCCGTGGATCACACAC
RVBD3525c_267	TCAGAGCCTCAGACCCGACG
RVBD3525c_386	CGCTCCCGTTACCAGCATTC
RVBD3525c_427	TCCGCGCCCGTTCCTTCAAT
RVBD3525c_469	GCCAGGTCACGATAGGCCTG
RVBD1761c_92	ATGAATCACTCCCGGAAGTC
RVBD1761c_100	GCGGGGGTATGAATCACTCC
RVBD1761c_116	AAAAAAGCCACGTCGTGCGG
RVBD1761c_117	GAAAAAAGCCACGTCGTGCG
RVBD1761c_119	CCGAAAAAAGCCACGTCGTG
RVBD1761c_159	CGTAACGCCAGTCACCGATC
RVBD1761c_263	GCGAGCAAGGTGCGGACCCA
RVBD2936_306	ACAGACGACCAAACAACACC
RVBD2936_387	GCCTCTTTCCGGCATGTACG
RVBD2936_525	CCAGATCCCAAATAGCTTGC
RVBD2936_551	AATGCCCAGCTTCTTGAAGC
RVBD2936_633	TGATTATGCCGTGATCGATC
RVBD2936_668	GCGGTGCTTGAGTTCATTCG
RVBD2936_800	CATCGTAATGCGGTCTGAGT
RVBD2936_823	ATACGTATGCCGTCAGGCGC
RVBD2936_909	ATACGTGATCGAGTGACGGT
RVBD2936_956	CACCAGATGGGTCAGAGACT
RVBD3904c_74	GGTAACCAAGGACTCAATCT
RVBD3904c_86	CACATGCAGCCGGGTAACCA
RVBD3904c_248	CGACCACATACCCAAATTCG
RVBD1372_33	CCTCATGCCTCTGGCCGGCC
RVBD1372_208	CGCGATTTTTGATACACCCG
RVBD1372_258	CATCAAATTTGGCGTCGAGC
RVBD1372_269	CCGCCTGAAGACATCAAATT
RVBD1372_381	TCTCGGCGGCACGGTATGGC
RVBD1372_486	CCACGACACGTGATATCGAC
RVBD1372_551	GGCACGAACATAGTTGGTGG
RVBD1372_704	GAGCTTCTCCTGAACCTGGC
RVBD1372_871	CATAACATCTCTGTCACCAC
RVBD1372_914	GATCGCCCAGAGATCGATAT
RVBD2841c_177	TGCCAGCCTCATCGGTCTCA
RVBD2841c_264	GGAATCGCTGCAACATCACT
RVBD2841c_410	ACCCTCGGAAGCCTTGGTCT
RVBD2841c_457	CCATGTTCATAGCTCTCCCC
RVBD2841c_483	CAACTACGTAGCAGCGCAGC
RVBD2841c_529	GTGCGCGACAGCGTAATCAG
RVBD2841c_641	AGCGATCTTGGAGCGGTGGC
RVBD2841c_680	AGCACCCTTGGCGTTCAAGC
RVBD2841c_884	TGCCAGCGACAATTGGAAAT
RVBD2841c_950	GCGAATATCGATACGCCACC
RVBD3436c_329	CTCCAGCTCCCGGCGCAAGA
RVBD3436c_474	GCGTGAAATGCCCCTCAAGC
RVBD3436c_732	CCCAGTCGATGTGGAAGGGG
RVBD3436c_830	GAAGTGTCCGAGCAAGGTGT
RVBD3436c_997	CTGGCGAGTTCCACTTCCAC
RVBD3436c_1113	CTTTCTGCTCCTTGGCGTGT
RVBD3436c_1443	GATAGCCGACATGGCGACCC
RVBD3436c_1640	GGTCTGGATTTCACGGATGT
RVBD3436c_1765	AGCGGAATGGTTGATAGCAG
RVBD3436c_1840	ACGGACTTGGCCAGATTCCG
RVBD2076c_83	AACCCAGGCGACACCCATAA
RVBD2076c_128	CAGTGACCCCTTCACGGCAT
RVBD2076c_134	CCACCACAGTGACCCCTTCA
RVBD2076c_189	TTTTCCCGTACACAACCGCG
RVBD2076c_190	ATTTTCCCGTACACAACCGC
RVBD2076c_191	CATTTTCCCGTACACAACCG
RVBD2076c_222	CCTGGTCAGAACTTATCCGA
RVBD2373c_596	CATGCATTGCTGGCACGGGT
RVBD2373c_639	TCTTGACGCTGATCTCCCGA
RVBD2373c_786	AATGCAGATGGTCACCTTCG
RVBD2373c_798	CCGAAACCGTGCAATGCAGA
RVBD2373c_893	TGGCTGCGTGCCGGGTGGAA
RVBD2373c_954	CGCCACGCGTGTTGGAACGC
RVBD1795_144	TATTAACCACTTTCAGCAGC
RVBD1795_272	GCCGTCATAGACGTCTTGTT
RVBD1795_326	GATGACTTGGGAGCGACGTT
RVBD1795_339	TGGAGATATGTTCGATGACT
RVBD1795_747	TTGTGGTGTAAATCCCCAGG
RVBD1795_1165	GTAAATCCGGCCAGTATCAG
RVBD1795_1178	CAGGAAGCCCGAGGTAAATC
RVBD1795_1387	AGCGGACTGTAGATGGTGTG
RVBD1795_1405	TCCACAAACTTGCGGAATAG
RVBD1795_1413	CAATCCATTCCACAAACTTG
RVBD1794_78	GTAACTCAGGCGCAACGTGG
RVBD1794_128	GTGCTCGTTTAGCCAGTCAT
RVBD1794_218	TGCGGCAAGCACCTTCATCC
RVBD1794_261	GCAACTTGCCGCGTGACAGC
RVBD1794_316	TCAGGGATGTCACGCGAACC
RVBD1794_600	TCGCGGCACTGATGCCCATT
RVBD1794_690	TGGGGCCCTTGGCGTCGTCT
RVBD1794_743	ATACAGCGCGATGCGTCCAC
RVBD1794_823	ACTCCTACTTGCACCAACTG
RVBD1794_869	GTGTGTTTTCCACTCGCCGT
RVBD0103c_51	ACATACCCAAAACATCGAGC
RVBD0103c_121	TTGACGGATGCGCGTACTCC
RVBD0103c_251	CTTTGTCCGTTTGTCTAGGA
RVBD0103c_383	GTATCCCCAGCCGGGAACCC
RVBD0103c_486	GCGTTTCCATGGATGTCGTC
RVBD0103c_665	TCGTGCTTCAAAGTAACGAC
RVBD0103c_826	TCAGCTGCGATGGTTTCCCC
RVBD0103c_1040	GGCACGCGCCTTCTGCGTCT
RVBD0103c_1293	TCCGGATGGTTTCCAGTGCC
RVBD0103c_1504	ACAAACCCGTTGACTGGACC
RVBD1796_59	AGCTAGCAAGACTGCGGCAA
RVBD1796_65	GCCCGAAGCTAGCAAGACTG
RVBD1796_106	GGAGGCGAAATTGCATACGC
RVBD1796_230	TTTTGGCTGCAGCTGAAAGT
RVBD1796_499	TCGGTCGTGGGAATGGTGAC
RVBD1796_735	GATTACGCGGGTTGTCGATC
RVBD1796_989	AGCACTCATGCACATCACAT
RVBD1796_1252	GCGATACTCATTTTGCTGAG
RVBD1796_1467	GAATCAGCCGATTGATGATT
RVBD1796_1685	ACCGCCTATCAATAGTGCCC
RVBD1791_51	TTGTCGTGCCAATACCCTGT
RVBD1138c_101	GATGGGATTCTCGCGAGGCT
RVBD1138c_189	CATGAAAGGGCAGACCGACC
RVBD1138c_202	ACGTAGGCAATCCCATGAAA
RVBD1138c_317	CCATTCAGTGTCTTGCTCTT
RVBD1138c_356	ATGTGCGTCTTGCTGAATAG
RVBD1138c_551	CACATAAGCCTCACCCCAAC
RVBD1138c_615	AGGCAAGTTCGGGTCGTTGG
RVBD1138c_635	GTGTGCAAGGCTGGGAAACC
RVBD1138c_648	CGTCTTGCAGATGGTGTGCA
RVBD1138c_761	GGTTAGGGCATCTTCGTACC
RVBD2937_27	ACTGGTTGAAGGTCAGGGCG
RVBD2937_32	GCTTGACTGGTTGAAGGTCA
RVBD2937_129	TGAGTACTTCACCGTTGAGT
RVBD2937_248	GATGTATTGCCCTAAGTTGC
RVBD2937_335	ATTGACGCCTAGCAGCGAAT
RVBD2937_480	AGAGGGCCCCGCGATGAAAA
RVBD2937_564	TCCTGGTAACGGTGCCAACC
RVBD2937_658	CAGTGCGGAAACAGCTTTAA
RVBD2937_755	ACTCACCTGTGAGGCTGTCT
RVBD2937_845	TGGCCGCCTAGCCAAAACAA
RVBD0902c_214	TCCTGGTCGTTCGGTGAGCG
RVBD0902c_295	GCGTAGTCGTCTTGCAGTTT
RVBD0902c_994	AAACCCACGATGATGCAGGT
RVBD0902c_1079	CGCGGAGAGTTGAACCAGGG
RVBD0902c_1083	TGACCGCGGAGAGTTGAACC
RVBD0902c_1193	ATGAGATGCCGTGGACCCGC
RVBD0902c_1194	AATGAGATGCCGTGGACCCG
RVBD1799_110	CTGAGGGTTGCGGCCAAGCG
RVBD1798_116	GGTCGCCGTGGTGAACATTT
RVBD1798_296	CAGTCGCAGGAATAGCCCGT
RVBD1798_368	CTCCTGGTAACGCTTGGCCT
RVBD1798_534	CCCCCGCGGCCTTTAGCTCG
RVBD1798_665	GCACATGCCTTGGGTGTACA
RVBD1798_788	GGTGAGGATCAGCCGAAAGT
RVBD1798_1388	GAGCATTTTCTCCATCGCTT
RVBD1798_1493	GTTCTCCCGACCCATCAGCT
RVBD1798_1565	GCTCTGCTCCATGTAGAACT
RVBD1798_1677	CATCGTCCAAACGGAAACTA
RVBD0514_124	TAGACCACCGACAGGGTGAC
RVBD0514_151	AGGGTCAGCACCAACGGTTG
RVBD0514_256	GGACGCTGGTTCAAGCCGTC
RVBD0517_47	TCCGTCTGAACTCTGCTGTC
RVBD0517_98	TGTCAGGGCCCTAATTTCTC
RVBD0517_169	GGTGACGCATCACCCAACAT
RVBD0517_278	CATGCGGTCGAGGTAGTTCC
RVBD0517_433	AGCTGGCCTGCCTCCGGAGA
RVBD0517_508	CAACTGGATCCATCGAAATA
RVBD0517_606	CCCTGGTGGCGTGCTTCATC
RVBD0517_726	CGGCGAATTGCGTCACGATT
RVBD0517_1064	CGCAAGCTCGTATTGTTGCA
RVBD0517_1217	GGGCTCGCTTCTCGCACTCG
RVBD0510_65	GGAGTGGCCACCAGCGATGA
RVBD0510_110	CGCCATGGATCGGTCACCCT
RVBD0510_232	AACCTTGGATCGGCGGCAGT
RVBD0510_239	AACCGTGAACCTTGGATCGG
RVBD0510_374	ACCCAATGCTCTAAGCTGTG
RVBD0510_411	CTAGGTTGCCTCGTAGGGGG
RVBD0510_414	TATCTAGGTTGCCTCGTAGG
RVBD0510_415	GTATCTAGGTTGCCTCGTAG
RVBD0510_437	GCTACTTACCTTGTTCAACC
RVBD0510_683	GGAGCAACCTGCCTCCAGGT
RVBD0511_63	CCCGTGTCGTAAGCAAGCCG
RVBD0511_64	GCCCGTGTCGTAAGCAAGCC
RVBD0511_278	CGGGCGGATGTCAGGACCAC
RVBD0511_388	ATTACCGCATCCACCGTGAG
RVBD0511_548	CGCGTCCCAGTCGGTGTTTT
RVBD0511_659	CACCACGCACGGAGTGGACT
RVBD0511_1217	GCCAAGCGAGGACTGCTCCC
RVBD0511_1526	GGCGGTCTTTGGCCCTATGC
RVBD0512_63	ACGAGGTTTGCGCAACCAGA
RVBD0512_139	GGCATGGAGGTAATCGGCCG
RVBD0512_180	CGGCCCTACGTAGCGAATCC
RVBD0512_221	AAGCATCAGCCCACCCACGC
RVBD0512_392	CACACCGCAGTGCCCGTGGT
RVBD0512_455	CACAGCCAGTTCCACATAGC
RVBD0512_511	TGGCCATCCATCATCCCACT
RVBD0512_743	GGGTTTGACCATCACAATGT
RVBD0512_824	CTCTCCCGAGACCTGATAGG
RVBD0512_872	ACGCTCATCGATCCAATTAT
RVBD0513_25	GGTTCGTAGAACAACAACTT
RVBD0513_26	GGGTTCGTAGAACAACAACT
RVBD0513_243	GCCTGATGGTCTCGGTGCCT
RVBD0513_303	GCTCTTCCCCGGACGTCTCG
RVBD0513_314	CCACTTTGCCGGCTCTTCCC
RVBD1574_6	TGTTTCTCCGAGATAGCTTC
RVBD1574_406	TGAGACGGCTTTGGTTCCAT
RVBD1574_415	GTGTGGCGCTGAGACGGCTT
RVBD1574_809	CGGCCTCTGCTTAGGGGTGC
RVBD1574_815	CGTGGGCGGCCTCTGCTTAG
RVBD1574_833	AGGTAGGATAGGGCCAGGCG
RVBD0518_9	GACCAATGACGTATGTACCC
RVBD0518_10	AGACCAATGACGTATGTACC
RVBD0518_80	ATCCAGGGTCAGTGGGCGGT
RVBD0518_146	CAGACCGCCCTCATCGGTGC
RVBD0518_185	GAGCATCTGCCAGGTGCGAG
RVBD0518_353	ATCCATGCCTTGGTCGTTGC
RVBD0518_398	GAAAGTGTCGCGGACCTTTT
RVBD0518_469	ACGTCGGCGGTAGGCCACGG
RVBD0518_542	GTCGACAAACACTGCTCCTG
RVBD0518_625	TACTCATGTCCCGCATCGTT
RVBD1570_441	CTTCCAACGTCAACTTGGTG
RVBD1570_446	AAGCGCTTCCAACGTCAACT
RVBD0132c_123	ATAAGACGACACCCACCCCG
RVBD0132c_231	TGTCTTGCCATGGCTGTAGG
RVBD0132c_329	GTATATGGGACAGGTCACCC
RVBD0132c_406	AGCCCCAGAAACACCCGTCC
RVBD0132c_434	TTGTTCGTTGAGCCGCTCGC
RVBD0132c_666	CGATCCAACCATCACCGTAT
RVBD0132c_770	CAGTTCGGCCCGCTTACCCA
RVBD0132c_833	GGCGGTGAATCGCCACAAGT
RVBD0132c_899	TTTCTCGATCGGGTTCGACT
RVBD0132c_1002	CCTGGGGGAAATGCAGGAAG
RVBD0684_23	GTTGCGGACCCTACTCAGGT
RVBD0684_99	AGTTGATACCGGTGTAGTAC
RVBD0684_110	ACCAATCTTGTAGTTGATAC
RVBD0684_377	TCGGGGGACATCGTATTTGT
RVBD0684_602	CAGGTCGGCCGGTATTTCCA
RVBD0684_929	CAGGGCCGCAAAGGGCTCGT
RVBD0684_1127	GATCACCGCGTAGATGTGAC
RVBD0684_1447	GTCTCCTTGTAGGCAACCTG
RVBD0684_1737	TTTCCGAGGAGTCAACCTCG
RVBD0684_2003	GTTTGCCCGGCCTTGAGTCT
RVBD0685_121	GCCTTCGTCTCGTTCAGATC
RVBD0685_122	TGCCTTCGTCTCGTTCAGAT
RVBD0685_263	GATCATGTTCTTGATGTAGT
RVBD0685_391	TTCAGCGCTACCAGGATGTA
RVBD0685_680	CTCCACACGTCCGGTGACCA
RVBD0685_689	CACGCCGCGCTCCACACGTC
RVBD0685_776	CTTGCGGAACATCTCCACAC
RVBD0685_970	GGACGGTAGTTGTTGAAGAA
RVBD0685_1022	CTCCGGCAGTGTCACCACAC
RVBD0685_1063	GAGATGTTGGTGTTGTCACC
RVBD0686_61	AAGTAGACGACCAAGAAGAT
RVBD0686_102	CATAGAACATCCACGACATC
RVBD0686_173	AGCGGTCTTTGCCCCGTAGT
RVBD0686_248	GGTCCCTGTCTCGCTGAGCC
RVBD0686_320	CGTGTCGAACGGAGTGATGC
RVBD0686_368	AGCCGTGAGATTGCCCAGCC
RVBD0686_509	GGTTTGCCCACTCAAGTCGT
RVBD0686_577	ATGTCAACCATCCGGTTCAG
RVBD0686_701	TTCCAGCTCCGCAAGCCGCT
RVBD0686_776	TCAGATTTCGGAGATGATCT
RVBD0687_62	CACCGCGTGCGACCGTCCTT
RVBD0687_133	TAAGTCACGCTGCCGGATAC
RVBD0687_157	AGATCTTCGGACGTGGCCGG
RVBD0687_377	CGTCAAGTTGACCCCGATAA
RVBD0687_446	CACAATCGAACCCCCATTGC
RVBD0687_551	GAGCTCTATCGCCAACGTGT
RVBD0687_599	GTCGACCGAGTAAGGATGAA
RVBD0687_671	TGGAAAGCTATGCACATATC
RVBD0687_710	GTCTGGTGTCATAAAACCTT
RVBD0687_798	TCAAGGCACCCTTATCGACC
RVBD3287c_186	GCAAGGCCGAGCGAATCAAC
RVBD3287c_301	ACATGCCAGCTAAAGCTGCC
RVBD3287c_373	AAGACACTGCCGGCTACATC
RVBD3287c_374	GAAGACACTGCCGGCTACAT
RVBD0681_14	GATGCTCTCACGGCTCAGTT
RVBD0681_47	CTCCCGATCCAAAAAGGTCA
RVBD0681_291	TGAACGCCGAGTACCGACCC
RVBD0681_292	GTGAACGCCGAGTACCGACC
RVBD0681_563	TGACGCGGTACCACCGTGTG
RVBD0682_24	TCTTGTCCCGACGACCCTTG
RVBD0682_133	ACCTTCCGAAGCGCCGAGTT
RVBD0682_159	CCTGACTCGTCAACTTCACG
RVBD0682_255	CACCAGGCAGGTCCTTCACC
RVBD0682_267	TCTTGTAGCGCACACCAGGC
RVBD0682_327	AACGGCTGCGTGCCTGTTTG
RVBD0682_345	TCTCCTTCTTAGCGCCGTAA
RVBD0683_16	ACCAACGGACGCTTGGGCGC
RVBD0683_116	CGCACCATAAACAATGCGCT
RVBD0683_380	GGAGGCCCCAAGGCCATTGC
RVBD0683_390	GCCGCTTGACGGAGGCCCCA
RVBD0683_444	AGCGATAATGCGCAAAGGCT
RVBD1772_92	AGCGATGAGGATACCCCGGG
RVBD1772_96	GAAGAGCGATGAGGATACCC
RVBD1772_161	CGGCAATCTGTGCCGTTGAG
RVBD1772_181	GCCCAAGCTATTTCGAAGAC
RVBD1771_6	CAGGCCAATTACTCCATATC
RVBD1771_7	CCAGGCCAATTACTCCATAT
RVBD1771_278	GAGCCGTCGTTGCGCCAATT
RVBD1771_518	GAATAGCGGAACCGTCTGCA
RVBD1771_639	TCAACGCCTTATCTGCGTAA
RVBD1771_836	CTTGTAGGCGCGGTCTTGCA
RVBD1771_985	GCGGAGAATCGCACCTCAAT
RVBD1771_1010	GGTCGACAGGAAGGAATCGT
RVBD1771_1141	TAGTGACGTTTACCCCAGTG
RVBD1771_1242	TGTAGTCGTTGAGAAACACC
RVBD0449c_15	CGACAACAGCCACCGATCGT
RVBD0449c_59	TCCAGACAGGATGTAGGCGG
RVBD0449c_62	CCGTCCAGACAGGATGTAGG
RVBD0449c_65	GTCCCGTCCAGACAGGATGT
RVBD0449c_72	TGACTCGGTCCCGTCCAGAC
RVBD0449c_266	CATCGACATTTCCGACTCCT
RVBD0449c_486	GCGAGAAGTGGTGCCGGCTC
RVBD0449c_591	CGAGGAAGACGAACAGATAC
RVBD0449c_879	TGGAGTATGCGATCGCGCCC
RVBD0449c_1126	ACCGATTCCGGTGTGTACAG
RVBD0688_172	CGCAGCACCTCCTTGGATAG
RVBD0688_215	GTAGAACTCGCGGGGTTTGA
RVBD0688_275	TTCTCCCGTGTCCAAGCTGA
RVBD0688_659	ATGCCCCTTGCCACGTACCT
RVBD0688_761	GCCGCTACCCTCTAGCCATT
RVBD0688_863	TCCCATCGGATCTCGCCAGG
RVBD0688_888	TCCAATGTTCCACGCGTGCT
RVBD0688_984	ACTGGTCACTCCAGAAATAC
RVBD0688_1002	ACTGGATTTTGACGTCATAC
RVBD0688_1187	TTGGTCTAACACTTCGGCGA
RVBD3125c_673	AACATCGACGCATGTTGCAA
RVBD3125c_703	GGCGACGTCAGGATGCGGAC
RVBD3125c_808	ATAGCCGCACCACTCGGGTT
RVBD3125c_832	CCGCCTAGCGGCTTGAACGC
RVBD3125c_946	GCTGAAGAAGCCATCGAAAT
RVBD3125c_1090	TCACGATCCATCAGCCCACC
RVBD3125c_1091	ATCACGATCCATCAGCCCAC
RVBD1774_33	CCTCGTACCCGTCACTGCCC
RVBD1774_372	CGAGACAGACTCCCCTGCAG
RVBD1774_551	GACGCCAAAAAAGCCCGGAC
RVBD1774_653	GGCCCAGGTAAAGACCTCGT
RVBD1774_771	CAGCGAAAGCGGGCGAGGCA
RVBD1774_871	GGCAAATCGGTTGGCATATA
RVBD1774_924	CCGCGTAGTGATGGTCTGAC
RVBD1774_996	GCAGCGTGTCCAGGATTGAG
RVBD1774_1082	GATGTCGGCTTCGATGCTAT
RVBD1774_1292	CAAACCGTCGGGGTCGTATT
RVBD0993_9	TGAACGGCGTTAGTACTTCT
RVBD0993_10	GTGAACGGCGTTAGTACTTC
RVBD0993_255	CCAGCATGGCGATCTTGCCT
RVBD0993_334	ATGGCGTGTCCCAGTCCCAG
RVBD0993_669	GTAACGCATCGAAGATGGCA
RVBD0993_825	CAAAGTCAACCGCAGCCTTG
RVBD0993_871	ACCAACCATCGCCGCAAGTC
RVBD0994_50	CGCAACGCGTATCGGCCTCG
RVBD0994_77	GCACATCAATCCCTGCGCCT
RVBD0994_124	GCCTGATCAAAACCGGGCAT
RVBD0994_284	CCTGCTCAGGGTGCGCGCTC
RVBD0994_623	ATAAACCTGCCCGTTGCCCG
RVBD0994_686	AACCCGGTTCACCTCCGCAC
RVBD0994_869	CTGCACGGATCCCGGATGCA
RVBD0994_993	GCCGTTTACCCAGCGACAGC
RVBD0994_1095	TGTCCTGATCACGCATCAAC
RVBD0994_1217	CGTGCGAATCTGCTCGGCCC
RVBD0995_99	CCCACGGCTCAAGATGTGCA
RVBD0995_391	TCGACTCGATGCAGCATGAC
RVBD0995_492	CCCGGTCAACCTCAAGGTAA
RVBD0995_590	TTAGGGCCAGCTGGCATGCC
RVBD0996_683	TTTGCGGAAGGTGTACTTGC
RVBD0996_684	GTTTGCGGAAGGTGTACTTG
RVBD0996_695	GATCAACGCACGTTTGCGGA
RVBD0996_768	CACAGATCCACCACGCGACC
RVBD0996_769	CCACAGATCCACCACGCGAC
RVBD0996_842	ACGCACCTTCTCCTCGATGC
RVBD0996_914	CACATCGTACTCGCGGTCAC
RVBD0997_161	CCACGGACGTGTCATATCCG
RVBD0997_249	GTCCGGACATCCACCGGACG
RVBD0997_295	GAGTGCTCGATATCGGTTGT
RVBD0997_302	GCCCACAGAGTGCTCGATAT
RVBD0998_14	GACTCGTGCGCCGGTCAATT
RVBD0998_431	GGCAAGCCGTACCGGAATCG
RVBD0998_452	TAGCATCAGTTGAGTCCCGT
RVBD0998_659	ATCCCGCACAAAACGCGCGT
RVBD0998_835	CGGTCCATGATCGTTCGCAT
RVBD0999_29	CGTTTTGACTAGCAGATCAG
RVBD0999_203	TCCAAAGCCCGACTTCACTT
RVBD0999_260	GGAAAAGAACCCGGGATCGA
RVBD0999_461	CACCTTGCTGCAGTCTTTCC
RVBD0999_645	GATTGGCGATGACAATCACC
RVBD0999_662	TCCAGGGATTACCAGTGGAT
RVBD3218_84	GCTCAACCGTGAGCTGAAGG
RVBD3218_568	GGAAGTTGCAGCGTAAGAGC
RVBD3218_590	TCCGGTAATTGGATCGCGGT
RVBD3218_608	CACGAACACAAAGTGCACTC
RVBD3218_632	GTAAGTCCACGGACTGGAGT
RVBD3218_643	CGGTTGTTTGCGTAAGTCCA
RVBD3218_667	CAGTCGGGATTGGTCCATAC
RVBD3218_741	GCCGAACCACCCTCAGGGTC
RVBD3218_860	GTAGTCCCCGTCGAATTGGC
RVBD3218_943	CAGATCCGCTTTCTTGCGGG
RVBD0172_195	CGACCGGGAGGCCCATAATC
RVBD0172_361	AGCACTGGACCACCTCTGTA
RVBD0172_480	CCTTGGGCTGCTCAGGTGTC
RVBD0172_681	TGTTCAACGCGACGAACTGT
RVBD0172_761	CAAGCTGTCGAATTGCTGGA
RVBD0172_942	CGTGTGTCGGATGGTAAAGC
RVBD0172_1067	CAGATACTGCGCACAGAGTT
RVBD0172_1266	CCCAACCGGGCTGCGTGTTG
RVBD0172_1389	TTTGCAGCCCTGACGACGGA
RVBD0172_1561	CCTCCTGCCTCAGCGGGCAA
RVBD0173_285	GTAGCGTGACGTCCTTCTTC
RVBD0173_416	CGAGGAGCGCTTCAACGGGA
RVBD0173_507	TCTCTTGCTGAATCCCTTCG
RVBD0173_630	GATTGGTGGAATCAATGGCG
RVBD0173_647	CACATAAGCCAACAACCGAT
RVBD0173_708	AGTGCTTGATCAATGGCGGT
RVBD0173_712	GCAAAGTGCTTGATCAATGG
RVBD0173_1081	ATGTCGGGAATCATTGTCTC
RVBD0173_1097	GTTCGGTGTGTACCGGATGT
RVBD0173_1141	CGATTTCCCCTTTCTACCAG
RVBD0170_150	AAGCACGGACAAACTGGCCT
RVBD0170_281	GTCGGAATAGCGGATCTGGG
RVBD0170_315	CCCGTTTGAGCTCCACGTAC
RVBD0170_367	AATGGGATGAGTCCACCTGG
RVBD0170_765	ACGTGCGATTCTCGGCAAGC
RVBD0170_810	CCGGTTGCTGAATAGCGTCC
RVBD0170_927	GGTCGCAGAGGTAGAAGTTC
RVBD0170_985	AAGAGCTTCACCGTGCGGAC
RVBD0171_19	AGCCCAATTCGCATTCGGTT
RVBD0171_24	CCATGAGCCCAATTCGCATT
RVBD0171_100	CTCGGCTTTGCGAATAGCAT
RVBD0171_296	TTTCCTACCCAGGATGGTGT
RVBD0171_491	GTGCGGATAGGTCTGATCAA
RVBD0171_645	TCTTAGCGTTGACCAATAGG
RVBD0171_740	GTTGATAAGGTTTTGCACCT
RVBD0171_896	CACTTTGAAGTAGGGCCCAG
RVBD0171_1199	ACCTTGAGTGAGGTTAGCGC
RVBD0171_1363	GGGGGAGCCTCCTGTGGAAT
RVBD0176_38	TGCACCGTTCGGTGTCGCCT
RVBD0176_39	CTGCACCGTTCGGTGTCGCC
RVBD0176_210	ACAACCGGTTAACGGCCAGA
RVBD0176_316	TCCCGGACCAGCAACCGCCA
RVBD0176_360	GCCAACCCACAAACAGCGAG
RVBD0176_470	CGTCAGTCGCCGTATCACCG
RVBD0176_645	AATCACGCTGCACCGTTTCG
RVBD0176_748	ACCCAGTACTGGTTACGAAC
RVBD0176_891	GCCATTGCCCGCGCGATTTT
RVBD0176_945	ATTTTTCGCCGGTGGGTTGT
RVBD0177_6	CGGGTTCAAACTTACGACGG
RVBD0177_7	CCGGGTTCAAACTTACGACG
RVBD0177_9	CGCCGGGTTCAAACTTACGA
RVBD0177_49	CGCGACGGTTCGATTGACTG
RVBD0177_168	TATCCTTGTGCGCTGCTCGC
RVBD0177_210	TGAACATGGTCATGAAAGAT
RVBD0177_244	GCATATTCGTTGGCGTGAAA
RVBD0177_302	TGCTCTTTCGTGGTACTGCT
RVBD0177_347	TCCTGTGGTCGGTTCCACCC
RVBD0177_362	CGCGTCTAGAACCGTTCCTG
RVBD0174_18	CAAAAAGGATCAACTGGCGT
RVBD0174_33	CTACGGAGACGATCGCAAAA
RVBD0174_191	GACGGCAGTAACCTTGCCAA
RVBD0174_349	CCGGAGGAGAAGTATTTACC
RVBD0174_536	GTCACCGACGATCGCTTGAG
RVBD0174_686	CACGTTCTGATCCCTGGTCG
RVBD0174_834	ACAATTGCTCCACGCCGGCG
RVBD0174_1021	CAATAGGTTCCCGACGGCAA
RVBD0174_1140	GAACGTACGGGTCCTTACTG
RVBD0174_1330	CTTTGCAACGGGTCACTGAC
RVBD0175_252	GGTCCTCGCGCGCGATTGAT
RVBD0175_281	GCAATCCTTAGCGGCCTCAA
RVBD0175_322	GCCGACATCGCCCCAGCATC
RVBD0175_536	ATGGGCATCCGAGTCGGTGT
RVBD0175_582	GGCCCTCATCCAGTGCCATC
RVBD0175_603	CGAGTTTGGCGATCTTATAG
RVBD0794c_196	GGACGCAGCAAGGCTTTGCT
RVBD0794c_312	CGTCCCAGTGGGCCACATAG
RVBD0794c_458	GCAGATGACAACGGCATGCC
RVBD0794c_554	GTCGGGGACCGTACTGTTGT
RVBD0794c_682	CCCACAAACGGTTCCATTCG
RVBD0794c_787	TCGAGGACCACTGGGCCAGT
RVBD0794c_1010	CGCCTGGTATTTGCCTTGGT
RVBD0794c_1067	CGTGGTGTCTAGCGGTCGTC
RVBD0794c_1389	ACAACCGATCGATTGGCACC
RVBD0794c_1469	CAGGTAAAACGAATCTCGGT
RVBD1480_236	ATGCGGGTGAGTGGTGCGAG
RVBD1480_253	GCGATCATCTGCCGGACATG
RVBD1480_275	CCAGGTTTCCAGTTCCCGGT
RVBD1480_335	GTCACGTTTCTCGCAGCAGG
RVBD1480_474	GCAACATCGTGTGCTGATGT
RVBD1480_694	TCCGGCAATTCGACATCGCG
RVBD1480_743	CTCGCGCACAACCCCGGATT
RVBD0178_35	TCCGTTGGCAACGGACTTTT
RVBD0178_44	GGTGGACTCTCCGTTGGCAA
RVBD0178_50	CGTGTCGGTGGACTCTCCGT
RVBD0178_335	CCGCGCGACCATGAGCTTGG
RVBD0178_338	GGTCCGCGCGACCATGAGCT
RVBD0178_397	GCCAGGGTGTCCATGTTCTC
RVBD0178_599	GTTCTTGGTCACCGGACTGG
RVBD0178_624	AGGACAGATACTTCAATGCT
RVBD0178_625	TAGGACAGATACTTCAATGC
RVBD0178_648	CATAACGCTTCATGAACAGC
RVBD3313c_13	AGCCTGATCGTCTGCAGGGT
RVBD3313c_17	GGCTAGCCTGATCGTCTGCA
RVBD3313c_18	GGGCTAGCCTGATCGTCTGC
RVBD3313c_208	ACCGCCACCGTGTGCGAAAA
RVBD3313c_428	GACCAGACAGCGGACGGTGA
RVBD3313c_501	CAACTCCCTTGTCCCGGAAC
RVBD3313c_558	CATCCAAGTGCCGGGTTGGC
RVBD3313c_626	CGGCAACCCGAACGCCTCAC
RVBD3313c_787	GAGCTGGGGCACAGCTCCAG
RVBD3313c_920	ATGCATTTCGAGGCTCATCG
RVBD1485_125	ACCGAAATGCAGGTAGTGCT
RVBD1485_157	GTGCGATTAATGCCATTGAT
RVBD1485_231	CTACATACGGCTCCCAGTTG
RVBD1485_288	TCGCAAAGACCGCTGCACGC
RVBD1485_415	AACAGCGGATGGTCGAAGTA
RVBD1485_470	ATCACCGCGCACGGTTGCGG
RVBD1485_555	AGGCGACTTGGCGGCTGTAG
RVBD1485_662	GGTAACGTCTGGCTCCAGCC
RVBD1485_783	CGGCTTGTAATCGCAACTCG
RVBD1485_903	CACTCACCCGCGCAGGTATA
RVBD1484_334	CCCTTGGACACATCCGCGTA
RVBD1484_406	GAACCTCCGGGGTTCATGAT
RVBD1484_576	TCATCGCCAGCGTCCGGATA
RVBD1487_213	CACCTTTGGTCTGCGTCAGC
RVBD1487_343	AACACATCACCGTCGTTGAG
RVBD0358_67	TGGGTAGGCAAGCCGGTCAA
RVBD0358_82	TCCAGGTTGTCTTGATGGGT
RVBD0358_107	CCGCGAATACCGTCCGATGA
RVBD0358_500	GATCCACCGCCGCCACTTTC
RVBD0358_600	CGTTGCGGTAAAACGTCGAT
RVBD0359_40	CCGAGCAGGCCCAGAAAGAT
RVBD0359_274	GGCAGACCGAGCGAGAGCAT
RVBD0359_338	CCAGGTGTGCACATACACCG
RVBD0359_518	TAGCAGGTTTAACACCAGCG
RVBD0359_617	AAACACCAAAGCGAACTGCT
RVBD0359_756	AGAACCAGATACTCCAGAAA
RVBD2352c_715	GGCCCAATCAACATACTGGC
RVBD2352c_947	CGCAGGAACCGACCCCTCCC
RVBD2352c_1144	CCGACCCGCGGCACCACACT
RVBD2303c_25	GGTGCCCACATATCGATGAC
RVBD2303c_228	CGAATCCCGTGATCAGACTG
RVBD2303c_319	GCGAAGGGTAGGAACCGATC
RVBD2303c_455	GCAAGGGAAGTAGGCGGGGT
RVBD2303c_527	GAGCCGTGTCCGAGTCCAAT
RVBD2303c_597	TCATCAGGATCGTTAACTCA
RVBD2303c_672	CCAATTCCAGGTAGACGTTC
RVBD2303c_742	GTCTGCCCAAACCGCATCAG
RVBD2303c_813	CGCACAATTGCAGGTAAGGG
RVBD2303c_870	TACGCCATAGCCAGTCCTCC
RVBD0352_6	CTTTTTCGACCCATTCCCTT
RVBD0352_36	CAGAGGAGACGCCCAGCTCC
RVBD0352_62	ACGTTTGATCTCTTCAGGAC
RVBD0352_67	TAGGCACGTTTGATCTCTTC
RVBD0352_143	AACCGCCTTGAACCGTTCGC
RVBD0352_571	TTGCAAGTGGGACACACCTT
RVBD0352_989	ACGCAGAATGCGGCCGTCAG
RVBD0352_1056	CCACCTTCACGGTGACAAGT
RVBD0353_56	TGCATGCATGCCGGCTAGCT
RVBD0353_83	AAGACGATCGTAGGTACGCA
RVBD0353_189	TGACCCCCTCGTCCTGCGAG
RVBD0353_218	TTCAATAATGCGCTTGATGC
RVBD0350_83	GGTCCTGGAGCCCTCGGAGT
RVBD0350_107	GGCGAACGCGACAATTGACG
RVBD0350_279	GCTTCAGCTTCATCAGAATG
RVBD0350_575	GAGGTGGTTGTCACCCGAAG
RVBD0350_785	TAAGAACAACGGGTTCTTGT
RVBD0350_822	TGATCCGTTGGAACTCCGCG
RVBD0350_1108	GTCTCGATACCCAGGCTCAG
RVBD0350_1236	CACGCTCCCCCTGATAGACC
RVBD0350_1330	TCGAAAGTGACCTCGATCTG
RVBD0350_1589	AGGTACCTTCGAACCACCCT
RVBD0351_106	GTCCCTCCCGGCATGTCGCC
RVBD0351_260	TTGGCTGACAACGCTGGCCT
RVBD0351_668	TGATTCTGCCTGTTCGCCCG
RVBD3219_55	GCCGGACCACTGTTTCCTAC
RVBD3219_73	TCAGCGATCTGCGCAAGTGC
RVBD3219_121	CTGAGGCACTCTGTGGTGAC
RVBD3219_227	CCCGGTACGGGCTTTCGTGC
RVBD0199_4	GGCTGGCTCTGCTCCCCGTC
RVBD0199_21	CATCTTCTTGGGCCGGTGGC
RVBD0199_25	TCCGCATCTTCTTGGGCCGG
RVBD0199_91	ATCGGACCGGCTGATGATTT
RVBD0199_109	ATACCGTAGGTCGAGAACAT
RVBD0199_467	TACTACCGGTCGGGCGGCAC
RVBD0199_477	ATTTCGTGGTTACTACCGGT
RVBD0199_481	GGCAATTTCGTGGTTACTAC
RVBD0199_491	GGCAAACGGTGGCAATTTCG
RVBD0199_505	GAGTCGGTGCGAGTGGCAAA
RVBD1505c_5	CCCAAAAATTACCAATGGTT
RVBD1505c_10	CCGCTCCCAAAAATTACCAA
RVBD1505c_105	CGGACACGCTTGCATAGTCT
RVBD1505c_125	TAAAGGCAGGCCGCAAAACT
RVBD1505c_254	TTCGTAGCCGAGAGCCTTAG
RVBD1505c_305	GATCCGCCCATCGTTCAAGA
RVBD1505c_363	TGCCAATCGATACGAATGGC
RVBD1505c_420	GATCGTGAATCGTCGAGTGA
RVBD1505c_531	ACCGTGAACCGATGGTGATA
RVBD1505c_640	ATCTTCCGCAACTCCGTGCT
RVBD0190_189	CACGGGTGACGCAGTGGCTC
RVBD0191_9	TAGTGGCGGAGGTTCCGGTT
RVBD0191_223	TGTGCGGTCCAACGCACCAG
RVBD0191_487	AGGCTCATGGCAGCCGTGAG
RVBD0191_648	CCTTGACCAGGCGAGGATTA
RVBD0191_702	TGTAGGTGTAGGACACGAAA
RVBD0191_832	CCCTTGGGCCAACGGTCCAA
RVBD0191_840	TGACGGCGCCCTTGGGCCAA
RVBD0191_1041	ACAAACCTGAGGCCCCGTCG
RVBD0191_1052	CGCCGTCACATACAAACCTG
RVBD0191_1216	CCGTCGCCGGGACTCAGAGT
RVBD0192_4	TGACGTTCTTCAGCCCAGTG
RVBD0192_27	CGACATAATTGCTTTCCCTC
RVBD0192_362	AAACGATGTCGGATCCTGCC
RVBD0192_538	CTCATCCAGTAGAACTTGCC
RVBD0192_598	ATGTTTACCGCGGTGTTGGC
RVBD0192_635	ACCGGTCCGGAAGCTCGACT
RVBD0192_686	GGTGATTGTCATCTGATGCG
RVBD0192_735	ACACCATGCCCATCGACATG
RVBD0192_765	AGGTGCCATTCGGGGTCTGG
RVBD0192_785	GAACTTCTCAAGCACGTAGT
RVBD0181c_11	GGCCGCACGCCTTATCTCGA
RVBD0181c_68	GCCGAATGAGAACGAATGCC
RVBD0181c_147	AACCCGAAGCCGGTTCCATT
RVBD0181c_186	AGGTCACGATTTCCATGTCA
RVBD0181c_245	ATAGATCACTCCGCTATTGC
RVBD0181c_335	CTGCACGAAATGCACCGGCT
RVBD0181c_392	TATCTCCTGCTGTTGGTAGC
RVBD0181c_550	AGATGCAGGAAGGGTGCGCA
RVBD0181c_588	CGCCACCTTCCAGAGTGAGG
RVBD0181c_679	TCCCAGATCAGTACTTCCGA
RVBD0195_54	GTCGGGCCAAAGCTCCATCG
RVBD0195_71	CTCCCGGTGAGACGAGAGTC
RVBD0195_161	GATCTGGCATAGAAGAGGCG
RVBD0195_166	TCCTCGATCTGGCATAGAAG
RVBD0195_248	CATCCGGAAAACTTGTTCAG
RVBD0195_422	GGCGCACGGTGTGTCAGGTT
RVBD0196_106	TAGTGATAGGCCGACCCCCG
RVBD0196_119	ACCGCCCGGGAAGTAGTGAT
RVBD0196_560	TCGGCTCCTTTCGGGCAGCT
RVBD0197_165	TCAGGCGAGCCCGGTTGTTC
RVBD0197_279	TGTCCCCGCCGTGGGTATCA
RVBD0197_510	GGAAGCTCTGCGACATCCAT
RVBD0197_614	ATGGAAGTCGGCCATCTTCG
RVBD0197_705	CAAGAAAGGCTTCGTTACAG
RVBD0197_908	CTTGTTCAGATAGGAGCAGA
RVBD0197_1027	ATAATAGGCGCACCGGTGAC
RVBD0197_1282	AAATTGAAGAATGTGGCTTC
RVBD0197_1370	CCGCGCCCAAATCTCGGGTT
RVBD0197_1526	CGTTTCATAGAGCACATAGG
RVBD2536_54	TCAATGCCCCCTGGAACAGG
RVBD2536_57	TGATCAATGCCCCCTGGAAC
RVBD2536_201	TCATGGCCAGGTCTTGGCGG
RVBD2536_207	GCCAGGTCATGGCCAGGTCT
RVBD2536_308	CAGCTCGTTGATTGGGCCCC
RVBD2536_344	AAAGACGATGAGCGCGGTGA
RVBD2536_470	GGAGAATACATCGGTGTCGG
RVBD2536_479	GCGAACGGCGGAGAATACAT
RVBD2536_600	GTGTATCGCTTTCGGTGGTG
RVBD2536_608	CTCGGTGGGTGTATCGCTTT
RVBD2380c_25	ATGTTGAGTAACGCACCGCT
RVBD2380c_199	AGGTCGTATTGTGTCCAGCC
RVBD2380c_200	CAGGTCGTATTGTGTCCAGC
RVBD2380c_219	CGCGTTGGGACAGGTCCGTC
RVBD2380c_512	CGCGCGCCAATAGTTGAGGT
RVBD2380c_1367	TTGGCCCTCATACACCACGG
RVBD2380c_2372	GGAACCGGGATTAAACGGGT
RVBD2380c_3350	ACCTCGCTCGTTGTTCAGTT
RVBD2380c_4096	TGCACAACAATGTCGAACAA
RVBD2380c_4847	TATCCCGCCATCTCGAGCCC
RVBD2933_86	CGGTTCGCTGCTGGATTTTT
RVBD2933_156	ACAAATCCCAGAACTGTTCG
RVBD2933_157	AACAAATCCCAGAACTGTTC
RVBD2933_158	CAACAAATCCCAGAACTGTT
RVBD2933_236	GGTGTGATCATCACAGTAGT
RVBD2933_299	GAACTCATCTGGCTGCCAGC
RVBD2933_714	TGGGTCCCGGGCTCAGCAAA
RVBD2933_2200	AGCTCGTCGATCAATAGCGG
RVBD2933_3687	GCTCCCACTCCAACATGAAT
RVBD2933_5196	GCAGGATGTGTTGCAGGAGT
RVBD1172c_83	GGGAACCGCCGCAACCACAT
RVBD1172c_198	GGAAGGCTGTCATCATCTGC
RVBD1172c_316	TGCCCCAGCAACGCTCTTGC
RVBD1172c_390	CGAGGAACATGCTTTGGACC
RVBD1172c_396	CAGTGCCGAGGAACATGCTT
RVBD1172c_617	GTACTGCACCCACGGTTCGA
RVBD1172c_697	TAATAGAAGAAGTTGATCTG
RVBD1172c_792	TTTCGATATTGGTTAGTGCC
RVBD1172c_904	TAGGGCAAAGACGGGAATCC
RVBD3409c_150	GCGCCCAGAGAAACTTGCGC
RVBD3409c_257	CAACGTGTTGGCGTAGTTGA
RVBD3409c_475	GGGCCGAAGAACACTCCAAC
RVBD3409c_623	GCCAAGGTAGTTTTTCACCA
RVBD3409c_710	GCGGACCTCCCACAACCCGT
RVBD3409c_923	GTCCGGATTGACCTTCAAGG
RVBD3409c_1148	CCGGGGATTGAGCATCCGGA
RVBD3409c_1299	TGCCGATCGGGATCCATGTA
RVBD3409c_1396	CCGAGAAAGTGCGCGGTGAG
RVBD3409c_1615	CGATAGGGCTCACCCTGCGG
RVBD3201c_140	AGCCATCGTTTCGGTTTTTC
RVBD3201c_356	GTAGTCGCGTAGTAGCGAGC
RVBD3201c_939	ACCCGTAGATCGACTGAATC
RVBD3201c_1337	AACTTCAGCCGGGATTCCGC
RVBD3201c_1627	GAATACCCCTCGGCGGAACC
RVBD3201c_2003	CACCTGCCATTCCAAGCCCT
RVBD3201c_2279	CAGCAGAGTGTCCTCAGCCC
RVBD3201c_2687	CAAATGGTTCGGCAGACCAC
RVBD3201c_2986	TCGCCGATCGGCATTTCGAA
RVBD3201c_3194	GCTGCGCACGTAATAGAAGG
RVBD0479c_125	CGGTTCTTGGATATGACCCG
RVBD0479c_243	GGCCCGTTGGGTCCCACGCC
RVBD0479c_327	GGACAAGAAAGACGGTTAGC
RVBD0479c_348	CGAGCGAAAACACGATGATC
RVBD0479c_431	GACCACGCATGCGACCGCTT
RVBD0479c_603	AGTTGGGGGTGTTCTTGAGC
RVBD0479c_656	GCCTTCCGACGACCAGGTAA
RVBD0479c_905	GTAGTTCTTGGTCAGGCTGG
RVBD0479c_927	TGTCCGCGTGAATCCCCAAC
RVBD0479c_1020	TGTGCGAGAAGCAGGGATTC
RVBD3600c_53	CTTTGCGTGCTCTTTCATTC
RVBD3600c_119	GATCGTCAGTGCCAGTTCGT
RVBD3600c_188	CACGGACGGGACCGTGGACA
RVBD3600c_275	AGGGATCCCGGTGCGTACTC
RVBD3600c_428	GCCGCCAAGAAATTCACCCT
RVBD3600c_461	ATCGGAAGACACCTGCACCC
RVBD3600c_531	TCTTGCCAACCACCGAACGT
RVBD3600c_557	ACCGGCTTGCATGCATTCGA
RVBD3600c_735	GACCCTGCAAGGTCAGGTGC
RVBD3600c_741	GCCGCAGACCCTGCAAGGTC
RVBD2652c_102	CCCTCCTCTTTCCGGGTTTC
RVBD2652c_103	ACCCTCCTCTTTCCGGGTTT
RVBD2652c_110	CAACACCACCCTCCTCTTTC
RVBD2652c_277	CACATGTCTTTAGCGCCTGG
RVBD2652c_280	CCCCACATGTCTTTAGCGCC
RVBD2652c_313	AGGTTTAATGCCGCAAGCTC
RVBD2652c_314	CAGGTTTAATGCCGCAAGCT
RVBD2652c_351	AGAAGGAGGTCAGCACCCCA
RVBD2652c_365	ATCCCAGGCGACGCAGAAGG
RVBD2652c_450	CAGGATGCACCGTCACCCGT
RVBD2925c_116	GAGAAACTCCAAACGCTCGT
RVBD2925c_254	ACAGAGGCGGCGTGCGACGT
RVBD2925c_390	CCTTCTCCATACCGTGTTGC
RVBD2925c_426	GCAACGGGCCAAACAGCCGC
RVBD2925c_460	TCCAATCCCGCACCCAGGGT
RVBD2925c_464	CCAATCCAATCCCGCACCCA
RVBD2925c_465	TCCAATCCAATCCCGCACCC
RVBD2925c_532	GTGGAGGTGACCAGGTATGA
RVBD2925c_632	TTTTTGCTCGGCTTCTTTTT
RVBD2752c_12	TCAGGGGACCTGGCGGGGGA
RVBD2752c_108	CGATAATCAACAGTCGGCCC
RVBD2752c_255	GAAACGGAATCGCCCCGATG
RVBD2752c_434	GTCCGGAGTGGAATGGTTGA
RVBD2752c_548	CCGCGACATGCCCGGTAGAT
RVBD2752c_686	CGCAACTATCACCCGTCCGT
RVBD2752c_1091	ATGCACCCTTGCTTGGGCGT
RVBD2752c_1246	GCCAACAGAATTGACTCTTG
RVBD2752c_1382	CAAAATGAGCCGCTCGCCCA
RVBD2752c_1493	TTCGAGCGCCTTGGGATCTT
RVBD3762c_4	GTGGGAGGTTTGTGTTCCAT
RVBD3762c_64	AAATCCGTTGTGTCATGCAA
RVBD3762c_219	TCAGCTGGGATTGCCGCCAC
RVBD3762c_288	TATTGGAGATATCGAATCCG
RVBD3762c_782	ATAGAAGTGCATCTCCGCAG
RVBD3762c_979	ATCTTCTCGCGTCCCCACGT
RVBD3762c_1167	GATAGATCGCCTTCACGTTA
RVBD3762c_1316	ACGGAAATCACCTGCGTCGA
RVBD3762c_1451	GGTCAGAAAGAAATTGCGCC
RVBD3762c_1637	CCGATAGTTGACATCCGGCT
RVBD2285_49	CCGATGTGCATTGGCGTGCG
RVBD2285_126	GTTGTGAGATCGCCTCGTAC
RVBD2285_243	GATAAGGTAGGGCGGACAAG
RVBD2285_368	GTACATGGCGAACTGACGGC
RVBD2285_458	GCCTGGGGGTGCCTCGGGAT
RVBD2285_587	CACCATGCTGGATAGCCTTC
RVBD2285_715	TGGGCCACTGCCTTGAGGCG
RVBD2285_980	TGGTGACATCGCCAGCAGTT
RVBD2285_1084	GAGACGGTGAAGTTGAACAG
RVBD2285_1179	TGAGGCCATAGCCGTCACAC
RVBD3093c_5	CGGTAGGGCGACTTCGATAT
RVBD3093c_39	CGGTTGCCTCGTGGTCGGGG
RVBD3093c_44	GACATCGGTTGCCTCGTGGT
RVBD3093c_77	CGCAGCGAAACCCGTGTCAG
RVBD3093c_273	GACTGGAAGCTCCCAGCGCG
RVBD3093c_455	CCCCAACGCAATTCGCGTAT
RVBD3093c_613	GGCACGCACACCGTGAGGCG
RVBD3093c_703	AACATTTCGCCATAGCCGGG
RVBD3093c_819	GGCTACCCAACGCACACACC
RVBD3093c_908	CCCCGGGTCTTCAGCGGTGG
RVBD3339c_120	CCAAGTCGTAATAGTCCAAG
RVBD3339c_292	ATGTTCCGGATTGTCCCATT
RVBD3339c_340	GGCACATTAGAAATCACGAT
RVBD3339c_402	ATTGGTCACCAAAAGCGTGC
RVBD3339c_461	GGGCGTGAAAGTCAGTGTGA
RVBD3339c_499	GACACCATTTCGTGCACGAT
RVBD3339c_602	CCATTTCGCGTTGAGGCCGT
RVBD3339c_625	TTCTTGGTGGACAGATATAC
RVBD3339c_662	GTCTTTGAACATCCCGTCGT
RVBD3339c_776	GCCTTCCCATTTCAGGCAGG
RVBD1103c_63	CTTCACAGATGGTACCAGTT
RVBD1103c_74	CTGTGTACTCACTTCACAGA
RVBD2613c_119	GTCACGCTTCACTGGCGCTT
RVBD2613c_176	GTCGGACAGCTGCGGGATCT
RVBD2613c_286	AGTTCGGATACCCGACGATA
RVBD2613c_354	TGATCACGCGAATCGCCTTC
RVBD3245c_51	CACTGAGGCCCCGTGTCATC
RVBD3245c_185	GACACGATTGGTGACCTGGC
RVBD3245c_576	GAAAGATCAGGTATAGCTCC
RVBD3245c_650	GACTAGCAGTACCAGGCCGC
RVBD3245c_836	GATCTGTCGGGACAGGCTCT
RVBD3245c_953	GCTGTGGTCATAGATCAAGT
RVBD3245c_1007	CAGCTCGCTAACCATCAACT
RVBD3245c_1091	GACCGCCTCAACCGACAACT
RVBD3245c_1642	TCCTTGTATTCCGGTGGCAT
RVBD3245c_1651	CGCTGACGTTCCTTGTATTC
RVBD0228_28	TGAGGTGTTTGCGGGCGAAT
RVBD0228_36	TGTGCCTGTGAGGTGTTTGC
RVBD0228_37	GTGTGCCTGTGAGGTGTTTG
RVBD0228_46	ACCAACACAGTGTGCCTGTG
RVBD0228_394	AGGCTGGCATGATCCGCGTC
RVBD0228_756	TAACCGCCATCGCCACGCGG
RVBD0228_1030	AACGGGAACGCTCCGATCAC
RVBD0228_1031	AAACGGGAACGCTCCGATCA
RVBD0228_1048	GTCGGCATTCGCCCGGTAAA
RVBD0225_300	CCACAAACGGCCAGCCGTTT
RVBD0225_770	GACATGCCCGTGAAAGGTAA
RVBD0225_803	GCTTTGCAGCACATGGTGTT
RVBD0225_844	CCCCATCCCTCTTTACGTGA
RVBD0225_983	TTCGAGCCAAGCCACCAATT
RVBD0225_1016	TTGGTCACGCAGCACCGAAT
RVBD0225_1046	ACCGCTACGCGCCTGTGCCT
RVBD0225_1131	AAACCACGCCGCTGACAAAA
RVBD0222_29	TTCTACCAGAACCTCAGGTT
RVBD0222_88	TTGACCGCGTTCTTGGCTTT
RVBD0222_270	GCGGACGTTCGGTAAAGCCA
RVBD0222_301	CCTTCCACCGCAGCAATGAG
RVBD0222_466	AACTCCATGGCTATCGCATA
RVBD0222_497	TTCGGCCGGTAGGTTGTCAC
RVBD0222_632	CTCGGTGATAATCCGCTTGG
RVBD0222_670	TGCTCAGCGAACATAGTGTC
RVBD0222_719	ACCTTCCTTCGCGTCGTTGG
RVBD0222_765	AGGTGCCCGTCCAACGGGGC
RVBD0220_29	CCATCTGATGTAGGCCACAC
RVBD0220_67	AAGGCCAGCATATAGTCAGC
RVBD0220_174	ACAAGAAATCGGATGCGTGC
RVBD0220_441	GTTTGGTGGGCATATCTTTG
RVBD0220_522	GAGACAGCACCGCATACCCC
RVBD0220_610	TTGACATCCAGGATGTGTCG
RVBD0220_863	CTCCAGAAAATCGACGAACC
RVBD0220_919	GACGCGTCACGGAACACTTC
RVBD0220_970	CCATGAATCACCAGGAATGG
RVBD0220_1182	CCTCTTTCGCGAACTGTGCC
RVBD0221_47	TGTGTGCATGTGCACATTCG
RVBD0221_48	GTGTGTGCATGTGCACATTC
RVBD0221_49	AGTGTGTGCATGTGCACATT
RVBD0221_192	TCGGGTGATGGAACTTCAAC
RVBD0221_404	AGCCAACGCATGGTGAATTT
RVBD0221_561	TTGCAGGAATCCGGCCGAGG
RVBD0221_673	AGCCGGTGATTCATGAACGT
RVBD0221_867	GTGAGAAGTCGTAACTCACC
RVBD0221_1064	CCGGAACAAGGCTTCCGCAC
RVBD0221_1292	TACTTCATGCGGGTCCTGCA
RVBD0813c_107	GAAGGCAGGGATATTGCGCG
RVBD0813c_145	CGCAGGTTTGCGGTATCTGC
RVBD0813c_273	CGTGTGACACAACGATCTGC
RVBD0813c_344	TGGTTCCTGGTAGTCGCCCG
RVBD0813c_357	CTTCTCGTAAGCCTGGTTCC
RVBD0813c_364	AATCCCGCTTCTCGTAAGCC
RVBD0813c_401	CTCGCTCGGATCGTACGGGT
RVBD0813c_406	TGAGACTCGCTCGGATCGTA
RVBD0813c_458	GTAGAACAGTTCGACATAAC
RVBD2154c_47	CGGCTCGGCCCCTCGAGTCT
RVBD2154c_90	CCGGGTTAGAGGCTTCTTCC
RVBD2154c_207	ACAGCACCATGATCAGTCCA
RVBD2154c_539	TGAAGCCCGTTCCATGCGCC
RVBD2154c_799	GAGTCTTGCGGATCGTTTTC
RVBD2154c_924	TGGCGAAAATGAAGTCGTTG
RVBD2154c_1073	TCCCAGCACCCACAGTGTCG
RVBD2154c_1187	GCCTATCAGCGAAAGTGTTG
RVBD2154c_1312	TCGAGACGAGGGGGCAGATA
RVBD2154c_1374	TCTTCCGCGCGGGCTGCGTT
RVBD2321c_8	CAGCCCCGATTGGATTTCGT
RVBD2321c_60	TGTCTGGCAGCACACCCCCG
RVBD2321c_227	CCAGACGACCATGGAAACCA
RVBD2321c_269	CAGATGCGCACCCAATTTAG
RVBD2321c_332	CCACCATCCGAGGCCGCGCA
RVBD2321c_383	CATGCTCATGTCTGTGCCAA
RVBD2321c_413	TTTTAACAGCACACCGCGAT
RVBD2321c_466	TGCGCGGTGATCACTAACGG
RVBD3823c_97	ACGATAAGGCGCCCTAGCCG
RVBD3823c_111	CCCACGGCCTTCGGACGATA
RVBD3823c_795	TGCTCTGGTTAGCAATACCG
RVBD3823c_1039	GCTACCGAGATTCCCAACAT
RVBD3823c_1322	CGGGAAATGCTTGTCCAACG
RVBD3823c_1649	GGATATGGCCCGGTTAACTT
RVBD3823c_2048	TGAACCCATCGCCCTGATGA
RVBD3823c_2416	TACCGTATTGAGTGGCCGTC
RVBD3823c_2791	AATATAACGAAGGTCAATCC
RVBD3823c_3156	TACGTTTGGTTCGTTGGGCA
RVBD2178c_55	AGTCGTGTTCGCAGGTCAGT
RVBD2178c_181	TGCAGCCGGACGATCTCGGA
RVBD2178c_284	ATTGCCCCGAATATGGGGTT
RVBD2178c_603	GCGAGGTCCGGACGAATTCC
RVBD2178c_701	GGCGGTCTGTAGATTGCGGT
RVBD2178c_738	AGTCGAGCACCAAAGCTTCA
RVBD2178c_888	CGACCGGATTAGCAATCACC
RVBD2178c_1070	TTGCCAGATCACCTGATGCC
RVBD2178c_1142	GACAATGCGATCGAAGTGAC
RVBD2178c_1298	ACATGCCGTCTCATAGCGGC
RVBD3671c_145	CTGATTTGACTGACGATATG
RVBD3671c_596	TTTGACGACACTTGGCTCGG
RVBD3671c_599	GATTTTGACGACACTTGGCT
RVBD3671c_621	GGCATCTGGGTGCCAGGCTG
RVBD3671c_627	CTTTCTGGCATCTGGGTGCC
RVBD3671c_635	CTCCAACACTTTCTGGCATC
RVBD3671c_935	ATCGGGGCCACTGAGTCTGA
RVBD3671c_953	CTCCGGGTCCCCGTAAATAT
RVBD3671c_998	TTGCTCCACATCGGCTCTGA
RVBD3671c_1097	CGTCAGCACAAACCCAGTTT
RVBD1838c_6	TGGGAATGTTGGAGTCAACG
RVBD1838c_17	CACCAGATACATGGGAATGT
RVBD1838c_26	CGAGGCACCCACCAGATACA
RVBD1838c_44	GTCCAGCTTATGCGGGTGCG
RVBD1838c_144	GTTTGATTGCCACATACCGG
RVBD1838c_184	CCGATAATTGCATCGAAAGC
RVBD1838c_263	CAACGTTTGATAGCGCAACA
RVBD1838c_290	GGCGATGTGTAGTGCATCCC
RVBD1838c_368	CAGACGCTTGATCCCCGGAT
RVBD1838c_373	CAGGCCAGACGCTTGATCCC
RVBD3208A_141	CGGTGTGAATTAGGAAGCGA
RVBD3208A_150	CGATCCTGGCGGTGTGAATT
RVBD3208A_245	GCTCGTAGCAACCTTTCCGG
RVBD3208A_248	CCCGCTCGTAGCAACCTTTC
RVBD2538c_38	CACCGGGTATGGCGGATCGA
RVBD2538c_237	AGATGAATCCCACGACGGGC
RVBD2538c_959	CGCCCGAGTCTTCTTGTCGC
RVBD3430c_65	GTAGGAGGCCGGCGCACGAC
RVBD3430c_76	TGGGCCCGGTAGTAGGAGGC
RVBD3430c_96	GTGCCGACAACCGTTTCGAG
RVBD3430c_376	AACTCTGGCTTCACCGCAGC
RVBD3430c_440	CTTTGCTGGGCCACGCAGCT
RVBD3430c_453	AGTAATAGCTCCACTTTGCT
RVBD3430c_454	TAGTAATAGCTCCACTTTGC
RVBD3430c_477	AGATGTCGAGGATCACATAC
RVBD3430c_720	TGAACTGGGCCTCAGACAAC
RVBD2214c_214	GTGTAGGCCGAAATGGGTTT
RVBD2214c_414	CGCCATAAACGTAGTTGACC
RVBD2214c_606	GCGTCTCCGAGTGATGAATC
RVBD2214c_760	TATCCGTAGGGCCGCACGTA
RVBD2214c_952	GTGTCACCGAAGTACCCGCG
RVBD2214c_1028	CTCTGCACCCTCACGAGCAA
RVBD2214c_1128	CGGACACGTCGAGCACATAG
RVBD2214c_1320	CCAGACGCTGCCCAAAAGCG
RVBD2214c_1510	ATGTTGGTGTCAATGACACC
RVBD2214c_1699	CCGTATAGCGCATAGGCTTC
RVBD3246c_8	GACCAAAATCCTTTGCCTCA
RVBD3246c_148	AAATCCAATAACACCAGATC
RVBD3246c_149	CAAATCCAATAACACCAGAT
RVBD3246c_224	GAGCATCACGATCGGAACAC
RVBD3246c_401	CGGTACGTCGATTTCTACGT
RVBD3246c_608	CTCGGGATCCTTTTCGACCT
RVBD3246c_626	CAGCACCACAGTCGGGTTCT
RVBD3246c_650	CTTGTACCCCACTCCTCGAA
RVBD0278c_2177	ACCGGCCCCGAAGTTCGTGC
RVBD2464c_4	CGATGCAGCGTATGCCCCTC
RVBD2464c_224	ATCTGTGGGGCGTGCCCATT
RVBD2464c_239	TTCGGGTAGCCACCCATCTG
RVBD2464c_322	TCGATCGACTCACACACCGT
RVBD2464c_448	TCCATCAAGAGCGCGCCTAT
RVBD2464c_504	GCCGAAAAAGCAACTCATTA
RVBD2464c_648	GCAGACCATGGTCATGTTCG
RVBD2464c_670	GGCCGGTCGGGCAGATATGA
RVBD2464c_683	CACATAGGTGCGGGGCCGGT
RVBD2464c_724	ACTCCCCCACACACCCGACA
RVBD1349_251	ATGTTGGGTGTGGTTAAGGA
RVBD1349_300	CGGCGGTAAACCAATCCAAC
RVBD1349_378	GTGTCACCAGATTAACCACC
RVBD1349_542	GGCTTTGTCTGCTGCGGTAT
RVBD1349_548	GGTATTGGCTTTGTCTGCTG
RVBD1349_788	AACCGTGAGCGTTCCCGTGA
RVBD1349_980	GAACTCGATACGCGGGACCA
RVBD1349_1239	CGTGGAACAGGTAAGGATGT
RVBD1349_1246	ATCGTCCCGTGGAACAGGTA
RVBD1349_1667	CTGACTGAAACGCCCACCCG
RVBD2059_77	AAGTGTCGCAGTGCCGTGAT
RVBD2059_185	GGGATGGATGGCGGATTTCA
RVBD2059_249	TTTCCAGTACAACTTGGTCG
RVBD2059_395	GTACGAATGCGGGTCGGCAT
RVBD2059_580	TCGTAGAAGACGTGTTCGTT
RVBD2059_713	TTCGGAAATTGCGATTGCGT
RVBD2059_816	TAGCCGGGGTTCGATTTTTC
RVBD2059_987	TGATTGGCACTCCTGCCCGC
RVBD2059_1211	ACAATTCCCAGGGCGCGCAC
RVBD2059_1452	GTAGATCACAAACGAGATGG
RVBD0873_41	TTCGCGAGATTCCTCGGCAA
RVBD0873_42	TTTCGCGAGATTCCTCGGCA
RVBD0873_47	ACCACTTTCGCGAGATTCCT
RVBD0873_79	AAGAGTTCTTTGGCGAAGGA
RVBD0873_83	CAGAAAGAGTTCTTTGGCGA
RVBD0873_115	AATGGGTGTATGAGCCCTAA
RVBD0873_500	ATCGGGTTCGGTTAGTAAAA
RVBD0873_972	TGCTGGCTACCGCTTCATGT
RVBD0873_1347	TCTGCCGCAGATCGGCCTTA
RVBD0873_1814	GAGTATCCCTTGCTCCAGCC
RVBD3596c_27	GAGCCAGGACGACGACCCTG
RVBD3596c_89	CAGGCCTAAAAGAATGTGCT
RVBD3596c_108	CGCCTTCCCCTTCATGGATC
RVBD3596c_261	CTTCACGCAAGCTCAGCTCG
RVBD3596c_834	TAAACAGGATGATGTCACCG
RVBD3596c_1286	TTCCTTCTCCCGACGAGCCT
RVBD3596c_1475	GAGCTTGAACACCGGGATAC
RVBD3596c_1625	GAACGAGCCCGACGGGCGCT
RVBD3596c_1979	ATTGGACGTAAAGATCAGCA
RVBD3596c_2220	CCATGTCCTTGCTCTTGAGC
RVBD1080c_29	GAGTCGGTCATGTGACTCTT
RVBD1080c_30	TGAGTCGGTCATGTGACTCT
RVBD1080c_186	AGTCCTGCAGCTGGCGAATG
RVBD1080c_238	AATGCGACGCCGGATTGCTT
RVBD1080c_373	GCCCCACCGAGCGGTGAATT
RVBD0437c_167	GAAGAAGCCCGCGCAGGCAG
RVBD0437c_313	GACAGGAAGATGCTGACTCG
RVBD0437c_405	GTAGGTCGGCCGACCCGAAC
RVBD1879_49	TGGACGTGCTGATCGATCAA
RVBD1879_195	ATCCAAGGATGGGAGCGCAG
RVBD1879_210	CAACGTGCCTAGGCAATCCA
RVBD1879_515	TCGATAGGCCAGGATGGACT
RVBD1879_609	CCTGTAATCGGACACCGCCA
RVBD1879_770	CAACACGATTGGGGTATTGC
RVBD1879_805	TAACCGGCTTCTCGTTCGTA
RVBD1879_821	GAAGGCTTGTGCCAGATAAC
RVBD1879_912	AGGGGGCAAGCTCCAGTAGT
RVBD1879_1095	AGATGCGTGCGGCAGTGCCA
RVBD2701c_227	CTCCCCGAGAATCGGGTCAC
RVBD2701c_234	CACCTTCCTCCCCGAGAATC
RVBD2701c_266	GGAGGGTGTAGCCGTCACGT
RVBD2701c_287	GAGCACCCAAGTGACCCGGT
RVBD0871_51	CCTCGCCACCCTCCTGTGAC
RVBD0871_169	AATCTGAGACTCAATGCCTG
RVBD0871_316	TAGCGCCCCTTACGCAGCTC
RVBD0067c_38	CAATACGCGTGCCCGGTTAC
RVBD0067c_45	CAACCTCCAATACGCGTGCC
RVBD0067c_210	CATGTCCCTTGTCGATGATG
RVBD0067c_233	GGGATGCTTGGATTTGAGCA
RVBD0067c_365	GAAATCTGCCTCGGCTTCCG
RVBD0067c_366	AGAAATCTGCCTCGGCTTCC
RVBD0067c_486	CGTTGTAGCTCTGCATCGCT
RVBD3226c_44	GTCTATGGCCGTGATTTTCT
RVBD3226c_303	GCTTACTTCTGACCGCACTC
RVBD3226c_449	CTTCCAAACCGACCACAGCC
RVBD1153c_8	CCGCTGTTTGGCGGGCTTAT
RVBD1153c_194	GTCGAAGGCCCGTGCTCGTA
RVBD1153c_287	CACGTCCAAACGCCAAAAGC
RVBD1153c_324	CAACTGTCAGCCAACGGAAC
RVBD1153c_394	TGGGCACACACCGACACGCG
RVBD1153c_476	GTACATCAGTAATCCTTCGG
RVBD1153c_531	CAGGAAACGTTTGAGCGCAT
RVBD1153c_674	CACCTTATTTACCAGGTCCG
RVBD1153c_738	CCATATTGACCCACAGGCCA
RVBD1153c_810	GACTGAATTCCAGCAAAGTC
RVBD1972_78	CCGACATGGATGGTTTGGCT
RVBD1972_308	GTCGTTGTAAAACTCGCCTG
RVBD1972_344	CAGTACTTCGACGAAGGGCT
RVBD1972_349	TGCCTCAGTACTTCGACGAA
RVBD1734c_85	ACGGCGCAAACTCGTTGTGC
RVBD0877_14	AGTCGCCACGGCAGACTCCT
RVBD0877_199	CATTGCCATCCCTGGTAGCC
RVBD0877_207	CGACGGCCCATTGCCATCCC
RVBD0877_310	TGCTCCCACGGCACCCAATC
RVBD0877_343	TCTCCGGGGCTCAAGTCTCC
RVBD0877_413	AACCTGCGCATCACCACTGG
RVBD0877_713	ATAAATGGGTGTGCTGCCAC
RVBD0877_727	TCGTCGTACGGCTCATAAAT
RVBD0877_728	GTCGTCGTACGGCTCATAAA
RVBD2626c_8	TGCGTTCATGATGTCGCGTG
RVBD2626c_71	GTGCTCACGCATGTATTGAG
RVBD2626c_149	TTTGATCACAATGTCGCGGT
RVBD2626c_193	TCGCCAGCCGTGGCGGTATT
RVBD2626c_297	CTGAGATGACCGGAACACGG
RVBD0241c_55	TGGTCTGTCCGGGGCACCAC
RVBD0241c_65	GTTGGGCAGCTGGTCTGTCC
RVBD0241c_190	GATGGAAAAGTCAACGCGAA
RVBD0241c_244	ATCGCTCCCATTGCGGCGAA
RVBD0241c_251	GGTGTGTATCGCTCCCATTG
RVBD0241c_272	GTATTGCGTGATGTGGTTCT
RVBD0241c_279	TCGGCCGGTATTGCGTGATG
RVBD0241c_475	TTGGGCTTTTTTTGCGGCGG
RVBD0241c_481	GGTAGCTTGGGCTTTTTTTG
RVBD0241c_678	AGCGCACCGCGTCCGGAAAA
RVBD0609A_27	ATCCAGTGCCCTTTGGACGC
RVBD0609A_34	ACCGCCGATCCAGTGCCCTT
RVBD3623_307	GGCTCCGGATTGCTGTACTG
RVBD2249c_158	CAGATCATGCTTTTCCACCA
RVBD2249c_195	GCACCAACTTCGAGCTCCAG
RVBD2249c_307	GGCATGGCATGCACGAGATG
RVBD2249c_398	TAGCACCCGCAAAGCGTCGC
RVBD2249c_603	CGCCCACGTAAGTGAGGATG
RVBD2249c_741	TGGGGCGTAGCCTCAGGGAC
RVBD2249c_742	CTGGGGCGTAGCCTCAGGGA
RVBD2249c_928	GAAGACGGTTGTGGCACATC
RVBD2249c_943	AACGTGATCTCTTCCGAAGA
RVBD2249c_1088	AGCGTGGTCACGCGAAACGT
RVBD3195_27	CGGAAGAGAAGCCGAAAGGC
RVBD3195_188	GCCGAACATCTCTCCTAGGC
RVBD3195_514	GCCATGCTCTTGGCCTCTTC
RVBD3195_618	CGGTAGACGTCAGCACCTCA
RVBD3195_661	AGTATTGCGGCCACCCCCTT
RVBD3195_774	AGGGAACGTGGCTGAACAGG
RVBD3195_836	CATATCGATCTTCATGCCCA
RVBD3195_879	GCGACGTCGGATTGATATCG
RVBD3195_969	GTCGTTCCAATGCCTGCGTC
RVBD3195_1116	TCGCAAAGGTCTGTTCGGCG
RVBD0703_102	TCTGCGTCTTGTTGGAATCC
RVBD0703_103	ATCTGCGTCTTGTTGGAATC
RVBD0703_134	GACGGCAAAAATCTTCTCGA
RVBD3197_167	GAGGACGGTAAACAACTGAT
RVBD3197_271	TTGGTCAGTGCTTCCCGGTA
RVBD3197_323	GAGTACCCGGTGCACCTTAC
RVBD3197_464	GCCGGGATACTGGATCTTGA
RVBD3197_688	GGTGCGCTTGCCACGACGTG
RVBD3197_709	CACTCCTGGATCACCACCTT
RVBD3197_860	CAGCATGAAATTACCGGGGT
RVBD3197_978	GGAGGTCGTAGTTCTTCTCG
RVBD3197_1093	TGGAAGACCTCGACCTGGAT
RVBD3197_1161	TTCTGATCTGCGCAACCGAG
RVBD3196_104	AGGATCCCAGCCCACTTGCA
RVBD3196_205	TGCAACTCGGTGATTGGTAT
RVBD3196_239	ACCGTCAACCAATCCACGCT
RVBD3196_311	GTTTCCGGGGTTGGCTAGGG
RVBD3196_324	GCCGGGAATCCAGGTTTCCG
RVBD3196_382	TGGACGAGCAGGTCTGACAA
RVBD3196_550	CGAACCCGAACGGGAAGATG
RVBD3196_824	GTTGAGATCGAACTCCAAGG
RVBD2314c_20	TTCCTTTAAAACGATGTTGA
RVBD2314c_86	CAGTGTCGCCTCGACCTTTT
RVBD2314c_134	TCGGCTGTGGGAAACGCCGT
RVBD2314c_180	CGAAGGCGCTATCTCCCCGT
RVBD2314c_355	AAAACCCCTGCCCCGGTGCC
RVBD2314c_444	GAAACGTCGTGGACACACTG
RVBD2314c_698	ACCCAGGTAGATCATCATGT
RVBD2314c_986	AACTGGGGCGTCGAATTTGG
RVBD2314c_1273	GACCATTCGCGCGGCAGTGT
RVBD2314c_1336	ACCGAGGACATGTGGAAGTC
RVBD3628_28	TATTTGTTGCGCTGGCCCTT
RVBD3628_29	GTATTTGTTGCGCTGGCCCT
RVBD3628_87	CCATCGGGGTGTACAGGTAC
RVBD3628_299	GTCTTGGACGTGGTCCCACC
RVBD3628_300	TGTCTTGGACGTGGTCCCAC
RVBD3628_315	CCGGAACGTCCCCGATGTCT
RVBD3628_384	TGACGAACTTACCTGGTTCC
RVBD3628_437	TGAACGCTGCACCTCTGCCT
RVBD2802c_113	CCGCCACTGGTCGACATGCG
RVBD2802c_241	GCGACGTAATCGGTCTCCGA
RVBD2802c_314	CGTGCGATACGCGCGCTCGA
RVBD2802c_390	GCATGATCACGACCAAATCG
RVBD2802c_391	GGCATGATCACGACCAAATC
RVBD2802c_465	ACAACGGCCCCGCGTCCTCA
RVBD1978_125	GATCTTCTGTTTGACCTCAT
RVBD1978_200	AACAAGTTTCAGGGCTATCC
RVBD1978_201	AAACAAGTTTCAGGGCTATC
RVBD1978_210	GAATGTCAGAAACAAGTTTC
RVBD1978_264	TTTTCGCTGAGAGCTTGCCA
RVBD1978_475	GCTTTGCAGGCGACCGTAGG
RVBD1978_478	ATCGCTTTGCAGGCGACCGT
RVBD1978_707	AACCTGCATTCCCGGATCGG
RVBD1978_710	TTCAACCTGCATTCCCGGAT
RVBD1978_715	AAGATTTCAACCTGCATTCC
RVBD0078A_24	TCAGGTCCTTGGCGACCCTA
RVBD0078A_116	GACAACAATGTCCACGTCAC
RVBD0078A_158	TTGACGGACTAAAGATTCCG
RVBD0078A_198	GCTCTACCGACGCCAGGAGA
RVBD0078A_249	TGTCTGCGGTTGCTCCGAGA
RVBD0078A_275	GAGGTCCACCACAACATTCG
RVBD0078A_297	CGATGCCACAGCTCGCGAAA
RVBD0078A_376	AGATGCGCCGTTGTGGCCAC
RVBD0078A_440	ACGTAGATCACTGCGATCCT
RVBD0078A_476	TTGGATATCTTGAGGCGATG
RVBD0078B_97	ATTTCAACAACGTCCGCATT
RVBD0078B_98	AATTTCAACAACGTCCGCAT
RVBD0078B_154	CTGTCACCCTCCTCCGCCCC
RVBD1239c_129	TGTACTTGCCGGGCAGTCGC
RVBD1239c_232	TCCTGCATCTGGTTTTCATC
RVBD1239c_280	ACGGCGTCCTCAACGGCTAA
RVBD1239c_357	GGACGTAGTTGACGGTCTTG
RVBD1239c_491	ATCCATCCGCTTACGCACCT
RVBD1239c_521	CGGTCCCAACCGCAAATGTT
RVBD1239c_599	GATATCGGTCTCCATGAGAT
RVBD1239c_673	TCCCGCTTGAGCAGATAGAT
RVBD1239c_724	CGCTGGAATGCGGTCGATAG
RVBD1239c_768	GCCGCACTTCTTTCGAAATG
RVBD3494c_17	AAAAATGGACAACTGGATCT
RVBD3494c_569	AACCTGTGGATAGTTGGCGT
RVBD3494c_615	GGATCTGGGCTTGCAGGAAC
RVBD3494c_773	GGGAAACGAAGGACGAATCC
RVBD3494c_974	GGGCAAGAACCCGGTCATGC
RVBD3494c_1042	GTCTTGCAGTACATGTCCCG
RVBD3494c_1138	TCCCGACATAACTGCACCGT
RVBD3494c_1255	GGGATGTAAGGGAACTTGTT
RVBD3494c_1405	ATCCATGACGTGAACGGTGG
RVBD3494c_1646	ATCCACCCAATTCTCGGCGC
RVBD1873_19	ACGAAACGCTTCAGGTCGAA
RVBD1873_126	TACCTAGCCCGCGGAGTTGT
RVBD1873_127	CTACCTAGCCCGCGGAGTTG
RVBD1873_154	ATGCCGTAGCGCACTGCCAG
RVBD1873_200	GAGCAGGTCATGCTGCAGAT
RVBD1873_227	CCCGGTGCACTCATGCAAGC
RVBD1873_228	ACCCGGTGCACTCATGCAAG
RVBD1873_270	CGAAGATTTCCTCGATTGAG
RVBD1873_299	CGAGCACAGCTTGAGGTCGT
RVBD1873_380	CTCTCCGCCGCCGTAATACT
RVBD0356c_64	GGACTGGCCGGACCGTACTC
RVBD0356c_216	TGCCTTCGTCGGCCTCAAAT
RVBD0356c_351	AGTTGCCCCCGACGTGAAAC
RVBD0356c_397	AACATGTGATCAAACAACAG
RVBD0356c_461	GTAATCAACGTGCAGAAAGG
RVBD0356c_483	CATCAATCGGGGTGATTCGG
RVBD0356c_486	GCACATCAATCGGGGTGATT
RVBD0356c_496	ACGATCAACGGCACATCAAT
RVBD1650_386	GTCTGCGCCCAAATTGAGTT
RVBD1650_610	GGCCCCTCGATGGGTAGCGG
RVBD1650_788	AAGTTCGAGCATCACGTAAT
RVBD1650_1048	TGGGTACGCGATACCGCAGC
RVBD1650_1225	GGTGACCAGTCATCACACGG
RVBD1650_1589	CCCCCACAAATCGAACACAC
RVBD1650_1944	ACGCATCAGCCGCCTCTACC
RVBD1650_2024	CGGATGCCACGGCAGATATT
RVBD1650_2222	CAGGCTGACGTCTTGGAACA
RVBD1650_2447	TTCGGCTGCGCTTTGCACAG
RVBD2704_128	CAGAGCGTCTCGCGTCTGAG
RVBD2704_209	AATATCGGTCACATAGATGC
RVBD2704_210	AAATATCGGTCACATAGATG
RVBD1875_139	TAGGTGGTGAATCCCAGAGA
RVBD1875_158	GCCGAGTTTGACCTTGCCAT
RVBD1875_239	AAGTTGTGCTCGGCCTTCGA
RVBD0307c_43	ACCTGACAGCGTAGGTCAGC
RVBD0307c_51	CAGCCTCAACCTGACAGCGT
RVBD0307c_329	GCTGAACTTCGGGTCGACAT
RVBD1071c_70	TTCAGTGAGTTGATCGCCTT
RVBD1071c_215	CTTGCGGGCACTGTGGTAGA
RVBD1071c_412	ATGAACCCGATGCCCACTTC
RVBD1071c_494	AAACGGCGCTCCAGTCAGGG
RVBD1071c_548	GCCGTGTGGCACGAAGTGGT
RVBD1071c_626	TGGAGGTTCGACGGCGTGGG
RVBD1071c_752	AATCAGGTCGGAAGCATTTA
RVBD1071c_827	TTCTAGCGTGTCGAGTTTGG
RVBD1071c_830	GTCTTCTAGCGTGTCGAGTT
RVBD1071c_1012	AAACTCAAGTCATCGTCGAC
RVBD3614c_150	TGTCCGTCTCCGCCTGACCG
RVBD3614c_173	AAAAAGCGCGATCTCTTGTT
RVBD3614c_246	ACAGCTCGACATGGTCAATC
RVBD3614c_281	GAGCTGCGACTCACTCATCC
RVBD3614c_356	GTCAAGGATGAAGGCGTACT
RVBD3614c_365	ACTCATCCTGTCAAGGATGA
RVBD3614c_411	TCTTACGTAGCAGTGCGACG
RVBD3614c_434	TAACCCCCAGGTTTCGCCCA
RVBD1876_59	CAGAAAGTATTGGTTGATAG
RVBD1876_69	TCTTGGAGTGCAGAAAGTAT
RVBD1876_86	ACCCCAGTTGTCCTGCATCT
RVBD1876_205	GAACCGATGCGCTGGTAGTT
RVBD1876_240	CAAATTGCTCGCGGAGCGTC
RVBD1876_344	TTTCTCCAGCAGTACGGCGC
RVBD1876_350	AACGATTTTCTCCAGCAGTA
RVBD3539_625	AGTAACGTCGCTGCATGCAC
RVBD3539_718	ACCACTTCTGGCGTGGTGCC
RVBD3539_803	CATCTGCTGACCGATAGCGA
RVBD3539_909	TGGCCAGATAGGCAAGTTCG
RVBD3539_1001	GCCAACGGGCAGGTAGGTCT
RVBD3539_1049	GCTCTCGGGCGCATTCCCCA
RVBD3539_1120	AGGTTCCACGGACGGTCGGG
RVBD3539_1207	GCGATCTCTATCCCCTGTTG
RVBD3539_1291	TGCTTCAGTGGCAACAGCAA
RVBD3539_1394	GAAATAAGGGCCGGCGGTGG
RVBD1620c_47	GGGACCCAACAGCCCAGACG
RVBD1620c_410	CAGAGCACGCACCAGCATGT
RVBD1620c_665	GATGACGTTGCGTAGGGCAC
RVBD1620c_689	ATGTTGGCGCCGTTGTGAGT
RVBD1620c_842	CATCAGGATGGCCAGTGTTG
RVBD1620c_1015	GCTAGCACCCCGGTACCTAC
RVBD1620c_1077	GCGGTAGGTCAATCGTCACC
RVBD1620c_1292	GGTCAGCAAGTTGTCCCGAA
RVBD1620c_1567	GCGCTCATGATCCCGGAGTT
RVBD1620c_1652	ACATCTCTGATCCGTCGCTA
RVBD3537_78	CGACTACCGTCGAGAGACCT
RVBD3537_161	GCGCTTGAGGACCTCGTTGT
RVBD3537_319	GGTACCCAGCACATCTTCAG
RVBD3537_455	GAGCGGAACCTTGCCATACG
RVBD3537_719	GGAATCGCGGACGTATACCC
RVBD3537_1085	GCCGCCGTACATATGATGAC
RVBD3537_1129	CACGCCGGAATGTTCTCGCC
RVBD3537_1313	TGCGTTGAAACGCTGGACGG
RVBD3537_1447	ATCTTGGCGCCATAATAGGG
RVBD3537_1584	GGTAGGTGTGTCCCATCACT
RVBD1877_67	AAAATAATGTTGCGTCGCAC
RVBD1877_270	AGCCTAGCAGCACCCTGTTG
RVBD1877_524	CCACCGCCAGCTCAGATAGT
RVBD1877_710	CGCTGAGCCCCAGGCGTAGG
RVBD1877_902	CCCCAGATAGATCGGTACGA
RVBD1877_1146	ACAATCCGATGCCGGCACCT
RVBD1877_1366	TGATGCAAGACAGCCGGAGA
RVBD1877_1567	TCCTCCGGCGATTCGGCTCT
RVBD1877_1691	GTATTGATAGATCCGCAGAA
RVBD1877_1877	CTGACGGATCAAAACTGCGA
RVBD0879c_245	GTCGAGATAGGTTTCGAGTC
RVBD3532_345	TCAGCGATAGCACCTGTGCA
RVBD3532_502	TCTTGCTGCGGGGAGGTAAA
RVBD3532_512	TGAGTTGGTGTCTTGCTGCG
RVBD3532_514	GCTGAGTTGGTGTCTTGCTG
RVBD3532_615	GTATTCCGATTTCTTCCAGG
RVBD3532_655	AGGAAAAAGGGTGTCAGCTC
RVBD3532_656	CAGGAAAAAGGGTGTCAGCT
RVBD3532_667	TCGCCCGCCTCCAGGAAAAA
RVBD3532_1106	GGGCAGTCCAGGCACTCCAG
RVBD3532_1190	CGAGAGTGGACGTGTCATCA
RVBD2616_149	CTGCATGCCCCAATGCATGA
RVBD2616_290	GTAACCGAATCCGCGCACGT
RVBD3834c_9	GGTTTTCACGAAGCAGCTTC
RVBD3834c_164	CGCGCCACCCACGCTTTTGC
RVBD3834c_379	TTGGGGTTCTCGAGGTAGCT
RVBD3834c_501	GCAGCAATCCAAGCTGCAGT
RVBD3834c_542	AGGGACAAAGCCGTTGTCGA
RVBD3834c_660	CGGAGGTGCCCACAAGGTAG
RVBD3834c_688	CCGGAGTGATACCCCGCCAG
RVBD3834c_1149	CCAGGATCGCAACCAGCCAC
RVBD3834c_1186	GGGACTCTAACGCTGCCGTC
RVBD3834c_1206	CGAACGGAACCAGTGCGTCC
RVBD2662_90	AGGGGTCGTAGGTCGCGATG
RVBD2662_168	TGGTGGTTAATCGCACGAGT
RVBD2662_192	TAGGGGCTGCTCTCGCGGAT
RVBD2664_95	TGTTTGGACCGCTTCTTTCG
RVBD2664_111	GCAACTCAGATTCGGCTGTT
RVBD2664_219	TGCTGTGTGGCCCGAACCGT
RVBD2665_114	AGCCGAGGCTGCGCACATGC
RVBD2442c_29	GACTTTGTACTGCTTGCCGC
RVBD2442c_143	TGCCTTCGCATCGGTGGTGA
RVBD2442c_206	GATACGGATCTTGGGGCCCT
RVBD2442c_213	ACTTGTGGATACGGATCTTG
RVBD2442c_214	AACTTGTGGATACGGATCTT
RVBD2442c_215	GAACTTGTGGATACGGATCT
RVBD2442c_222	TGTTCTTGAACTTGTGGATA
RVBD2669_243	TGCCATGATAACCCGGCAGC
RVBD2669_407	GGCTCCCAGTCGAAACGTCC
RVBD3378c_37	ATCTCTGCTACGGATACTAG
RVBD3378c_76	AAGGGAAAGACGGATACCTT
RVBD3378c_164	AATACGAATTGATTGACGCA
RVBD3378c_229	AGAAGATCGTCGCTAAAGAT
RVBD3378c_348	AATCACCATAAAAAAGAACG
RVBD3378c_449	GCATAGTCTGTGTTCAGTGT
RVBD3378c_551	TTCGATAATCTCTCTCCGCG
RVBD3378c_646	GTTTTTCCTGAGCTGAGCAG
RVBD3378c_763	ATCGCTGAATAGTCAGGTTT
RVBD3378c_832	CCCACACCGAAAACTCTGTC
RVBD3442c_49	TCCAACACGAACGATTGTGC
RVBD3442c_50	CTCCAACACGAACGATTGTG
RVBD3442c_81	CCTTACGGCGCCCAACGGTC
RVBD3442c_86	GGCCTCCTTACGGCGCCCAA
RVBD3442c_96	CTCGTACCACGGCCTCCTTA
RVBD3442c_315	GCGATACCAGAATCAATGCC
RVBD3442c_365	TGGATCACGGGTCAAGAAGC
RVBD3442c_395	CAGGCCGTACTTCTTGCGCT
RVBD3449_17	TGATACCACCAGCAGGCGCA
RVBD3449_94	AGCCATCTTTCGTCGATCGG
RVBD3449_185	GCCGAAAGCCCGTCCCGATT
RVBD3449_309	CCACCTTGGGCAACCGTCGA
RVBD3449_421	AAATTGTCGCTTTGCGCATC
RVBD3449_516	CACCAACACCTGTGCTGGAC
RVBD3449_751	ACGCTGTCCCGGGTTACCCC
RVBD3449_837	TGAATGCCGAGGGTTCGCCT
RVBD3449_1039	ACCTGCCGTGCGGTCAACGT
RVBD3449_1181	CGGAGCGGGGTCGCTCGTTG
RVBD2770c_345	TCGCTGTCAGTTCAGCCAAC
RVBD2770c_482	GGTCAGCGGGTTCAGTCTTG
RVBD2770c_575	ACCCACCTGGCGCGCGAAAG
RVBD2770c_770	AAGCGTCATATTGCCAATGG
RVBD2770c_899	GGACGCATTGCCCAAATCGG
RVBD2770c_943	GCTGCAGTAGACCAGCTTGC
RVBD2770c_1029	CAGGCGGCATCACTGCGATC
RVBD2770c_1053	TGGCGGCTACGACCATTCCA
RVBD2770c_1073	GGAGTCGGCACCAACACTGT
RVBD2770c_1117	CCGTGCTTGGGCATAACAAT
RVBD0480c_292	TCCGGCTGATTGGGCGTGCC
RVBD0480c_301	TAGTGCGCGTCCGGCTGATT
RVBD0480c_310	ATCTTGTGGTAGTGCGCGTC
RVBD0480c_359	GGGTGCGACGGTACGTGACT
RVBD0480c_431	AAAGCGAATGTCGTAGCAAA
RVBD0480c_455	CGCCAGCTCGGTATAAAGGG
RVBD0480c_459	GCCGCGCCAGCTCGGTATAA
RVBD0480c_489	ATGCACAGACCGCGATCAGT
RVBD0480c_564	AACTCATGGAGTCTAGCGCC
RVBD0480c_764	CGCAATGCGGTCGCGAGCCG
RVBD2358_92	TGCGGGGAACGTGGGGCATT
RVBD2358_118	GCGTCTAGGATCTCCCGCGG
RVBD2358_121	GCAGCGTCTAGGATCTCCCG
RVBD2358_185	TTCACGCAATTGCAGCACGA
RVBD2358_250	TGTTGGCTGACCAACGGCTG
RVBD2358_252	GATGTTGGCTGACCAACGGC
RVBD2358_256	TTCAGATGTTGGCTGACCAA
RVBD2358_267	CCTTGAGGATCTTCAGATGT
RVBD2358_305	TTCTCGGCCCGATCGCTCCC
RVBD2358_321	CAAGTCGGTACAGCACTTCT
RVBD0212c_34	TAGACGTGTCCCGCATGGGG
RVBD0212c_37	AGGTAGACGTGTCCCGCATG
RVBD0212c_38	AAGGTAGACGTGTCCCGCAT
RVBD0212c_39	AAAGGTAGACGTGTCCCGCA
RVBD0212c_138	CCCGCATCCATGCAACGCGC
RVBD0212c_225	TCCAGATGTCCCAGAAGTCC
RVBD0212c_323	GAAACGCGCTCCGAGGACCT
RVBD0212c_449	GATGCTCACGCGTTTGACGA
RVBD0212c_729	CTAGATCACGGAGCTCTTGC
RVBD0212c_875	CACCACGAATGATCGTCCCG
RVBD3342_70	ATGGCTTCCGGTGGATACGA
RVBD3342_269	GTCGTCCAACGGAATCTCTT
RVBD3342_497	CTGCACCGTAGTGAACGGCT
RVBD3342_522	AATTCGTCCACTCGACCTGA
RVBD3342_560	CGAAGCCACCAGGTCGATAA
RVBD3342_561	GCGAAGCCACCAGGTCGATA
RVBD3073c_102	CCACCCGCTGGTCATCCTTG
RVBD1482c_52	TACCTGCTGCGCAATTCGTA
RVBD1482c_266	TTCCCAGACTTGCAGCCCCG
RVBD1482c_267	CTTCCCAGACTTGCAGCCCC
RVBD1482c_368	GGGGTCCAATGGAAATCGAC
RVBD1482c_410	CAAATCGGTGGCCTGTATCA
RVBD1482c_451	CCCCGATAGCGCTCGATCAG
RVBD1482c_474	TTGCGGCCTTCATGCCACGG
RVBD1482c_491	GAGGTCCAGAGCGGCTCTTG
RVBD1482c_632	TTGCCAGCCCATATCCAAAT
RVBD1482c_687	GGTAGCGACTGGTCAGATGG
RVBD3109_19	GGGGATGGAGCTACCATATC
RVBD3109_34	TTTACTCGCACTCTCGGGGA
RVBD3109_38	GTCTTTTACTCGCACTCTCG
RVBD3109_40	CGGTCTTTTACTCGCACTCT
RVBD3109_123	GCTCTTCGGGCATACAATAA
RVBD3109_277	CTCAATGTCCTCACTATTTC
RVBD3109_468	TACCCGCGATGACCTTATCG
RVBD3109_695	ACGTCCATACCGTTTCTCAA
RVBD3109_845	ATGCAGCCATAAGCCATCGG
RVBD3109_1043	GTGCATCTCCAGATGCGGGT
RVBD2544_287	TCTATAGAAGTCTTGGCCGT
RVBD2544_355	AAGTCAACCGGTTTGGCCAT
RVBD2544_367	AATGTGCTACCGAAGTCAAC
RVBD2544_528	TGGCGAATTTGATTTGGCCC
RVBD2265_49	AATCGCCACGCGCTCAATGC
RVBD2265_104	GGCCCCTTCATACACGACGT
RVBD2265_255	TGGTCCAGGCCCAAAACCGT
RVBD2265_281	TACCACCGTCAGGGTGTAGC
RVBD2265_362	CACAGCTTTCCCGACTCGCT
RVBD2265_575	CCACAGCAACAGAGCAAGGG
RVBD2265_640	GAAGGATTACCGAGGACAAC
RVBD2265_845	ATAGCTGAAGCCTGAGGCCA
RVBD2265_851	TCTGTCATAGCTGAAGCCTG
RVBD2265_1109	GTCGTACAGCCAGCCGATGA
RVBD2266_6	GAGTCGCGATCGCCGTGTTG
RVBD2266_65	CAGGGAACCCAGTTCAATAT
RVBD2266_242	GAAAATGTCCGGATGACGGC
RVBD2266_378	CCACCTTCGGGGTGAAGGCT
RVBD2266_514	ATGTCACAGATAATCTGCAG
RVBD2266_558	TCCAGTGAAAAATGCGCTGA
RVBD2266_852	TGTCCCGTTGCTCGGGATAG
RVBD2266_963	GCAACTCAATGTCTTGGGTC
RVBD2266_1061	TAGGTCGAATGTCCAGGGAT
RVBD2266_1145	GATCTCCCGACGCGCTAGGT
RVBD2260_122	GATGATAGGAGCCGCGTGGT
RVBD2260_269	GTGAGTCATTCGCCACAGCA
RVBD2260_292	ACGGCGCGAAAGCTTTTGTC
RVBD2260_418	CTGAACACGGTGCCTGTTCC
RVBD2260_499	GATATCGACCGCAGGATCGT
RVBD2260_603	GGGCCACCCATTCCTCGTAG
RVBD2089c_101	GAGGTAACACAGGTCGTAGC
RVBD2089c_286	ACGGCACTCACCAACCCGTA
RVBD2089c_341	GTGCAACGCCGGCATGGAAT
RVBD2089c_575	CGCTACCTCCGAATGCCCTT
RVBD2089c_633	GGTCCGAATATCCGTGATGC
RVBD2089c_709	GTGGAGTCGGAGTGGTATCC
RVBD2089c_722	GCTGTAGGTTCGGGTGGAGT
RVBD2089c_825	CCTGCTCCGCTGTCACCCCT
RVBD2089c_881	CACAAAATACTCCGCGAGCC
RVBD2089c_1064	GACAGACACAGCACCGTCCT
RVBD2263_116	GCGGATCGCCATGATTACGT
RVBD2263_242	CATGAGCTGTTCCCCCAACG
RVBD2263_302	TTCCGGTGGGGTCATGACGC
RVBD2263_314	AGTGGTAACGCGTTCCGGTG
RVBD2263_315	CAGTGGTAACGCGTTCCGGT
RVBD2263_316	GCAGTGGTAACGCGTTCCGG
RVBD2263_489	CGTACGACCTCTCGAACTGT
RVBD2263_710	GAGGAACGGTGCGAAACGCC
RVBD2263_760	GTGGCGGCTGCATACAGCGC
RVBD2263_887	CTCCCAAAGTCGCTTGCTAT
RVBD3329_193	GGGGTGGCATACCCCCAGAG
RVBD3329_257	AAACACCCGGTTTAGGTCCC
RVBD3329_347	CTTTTGTTTGCCCGGTTTGC
RVBD3329_355	GAAATGACCTTTTGTTTGCC
RVBD3329_425	CGCCTTGAACAATGGCAGGC
RVBD3329_484	GCTCGGTAGAAATTGGTGTT
RVBD3329_522	CCCATCGCCCGAACTCTTTG
RVBD3329_1100	GTCATCGGTGAAGGTTTGCT
RVBD3329_1143	CAAAGAGCGCCGCGGATACC
RVBD3329_1286	AAGATATTTGCGTCCGGTGT
RVBD2541_19	GGAGTGGGTGCGTTGACGTG
RVBD2541_64	ATGCTAGCGGGGCATCCGGG
RVBD2541_67	GGGATGCTAGCGGGGCATCC
RVBD2541_68	AGGGATGCTAGCGGGGCATC
RVBD2541_77	TTCCACGCCAGGGATGCTAG
RVBD1483_8	TTTGGCCCCTTCAGTGGCTG
RVBD1483_14	TGGGGGTTTGGCCCCTTCAG
RVBD1483_26	ACGGGATACGAATGGGGGTT
RVBD1483_31	ACTGAACGGGATACGAATGG
RVBD1483_32	GACTGAACGGGATACGAATG
RVBD1483_33	GGACTGAACGGGATACGAAT
RVBD1483_34	AGGACTGAACGGGATACGAA
RVBD1483_54	CCCGGTTTCCTCCGGTAACC
RVBD1483_275	CCGCATGAGGAATGCGTCCG
RVBD1483_503	GTTTGCCTTCGACAGCTCGC
RVBD2629_43	TCGAAATACACCGAGGCGAA
RVBD2629_310	TCTATCAATGGCACGACGTA
RVBD2629_413	ATCGATTTTCGTGGAACTGA
RVBD2629_546	CGTCTACCAGTCGGGTGAGA
RVBD2629_692	CCAGATCTCTTCCTCGTCTA
RVBD2629_752	TTGTGCGACATTGGTGATTT
RVBD2629_815	ACACACCTCCGCCAACCCTT
RVBD2629_905	GACCGTAGTACGCGCTTTAC
RVBD2629_964	GCCCTTGCCACGCGATCTAC
RVBD2629_1057	AATGCGCCCACCCCATCTAG
RVBD3302c_355	TTGGTCAGCGGGAACAAAAA
RVBD3302c_404	GTCGTAAAGAAAGATACCCG
RVBD3302c_734	AATCTCATCGGTCCAGACCC
RVBD3302c_823	TCACTGACAATCCGGTCCCG
RVBD3302c_892	ATGATCCAGTGACTTCCCCA
RVBD3302c_1031	GGCGTACACTCCGTCAATGT
RVBD3302c_1091	GTGTTCCCGGGACAGCTTGG
RVBD3302c_1268	GACCAGTGCAAAGTAACCGT
RVBD3302c_1344	AACCATAGCGGTCCAGCAGA
RVBD3302c_1435	GCTTCCACCTTCAAATAGCC
RVBD2006_434	GTTACGGTGGGAGGTGTGGG
RVBD2006_837	CGAGAAACACCGCTGGTCGT
RVBD2006_989	TTTGACCCGGTTGCGAACGT
RVBD2006_1385	GTAGATCGGCAACCGTAGGT
RVBD2006_1703	TGCCTCGCTTTCCGCTGATT
RVBD2006_2189	GATACCCGATTGCGACGTCT
RVBD2006_2604	CTCCGTTCAGCCCGCGCGCT
RVBD2006_3061	TACCCCGAATGGAATTCGTC
RVBD2006_3525	GATAGTAATCCACGGTGCCT
RVBD2006_3884	CTCGGCGTCTCCACTTTCTG
RVBD2000_79	AAGACACGCTTTCGCTGCCG
RVBD2000_129	GAATTTGTGACAACGAAATC
RVBD2000_245	GAATGCCATTCCCATCGCTC
RVBD2000_383	CCTTGAGTTGACGCCGTAAT
RVBD2000_593	ATTGACGGTGACGACGTATT
RVBD2000_969	GGGTTCCGGCGGTCTCTAGT
RVBD2000_1151	ATAGAGGGCCGTGGGTGTGG
RVBD2000_1250	CACCTGTTGGCATCCGCGCA
RVBD2000_1428	TCAGCCAGTCCGTCAGATCG
RVBD2000_1592	TTAGCGTTGTTCGGTTGTTG
RVBD2001_44	TGTGTAGACGTATCCCGAGC
RVBD2001_117	TATAGCGCGCCACACCGTCG
RVBD2001_173	GGGATGGACCTCTGCCAATT
RVBD2001_195	CCGTGCGCAGGACAATCCAA
RVBD2001_388	CAGTCATCGGTGAGACGGGA
RVBD2001_431	CTTGAGCCGGTGGTTTTCGG
RVBD2001_470	GGTACCATCGATGTTCGGCC
RVBD2001_505	TCAATATCCGTGCGACGCAA
RVBD2001_585	GTGCCGTCAGGGTGGGTATC
RVBD2001_655	TGCTCGTAACGAATGGTCAG
RVBD2002_86	GAACACAACCTTTGCGCCTT
RVBD2002_155	ATGGACGTAGCGGGCCGCAT
RVBD2002_500	GCTGGGCCCCAACTCGAGAG
RVBD2002_518	CGAGTTGACTCGAATTCCGC
RVBD2002_546	TCGGCGTCTTGACCAACCCA
RVBD2002_583	GCGGTCTGGAAGATGTCTTC
RVBD2002_584	CGCGGTCTGGAAGATGTCTT
RVBD2002_620	GTTGGACACTTCCACGGGTT
RVBD2002_626	GACGAGGTTGGACACTTCCA
RVBD2002_659	GGAATAGCTCGACTCATCGC
RVBD1571_100	GACACGTGCGGACGGCTGGC
RVBD1571_262	AGGGCCAAAAGCTCGCTGGT
RVBD1571_266	ATGCAGGGCCAAAAGCTCGC
RVBD1571_350	GACATGGGCGGTCCACTGAC
RVBD1571_468	CACGCGTGTTGCCGTCCCAG
RVBD2542_131	CACCCGATGCCGGATAAAGT
RVBD2542_207	ACGCCAGCTCATCGAGGCCT
RVBD2542_470	CACATAGATCAAATGCGAGT
RVBD2542_547	GACACGTGATCGGCGGTGAA
RVBD2542_608	TTCTTGGGTCATGGTGGCGA
RVBD2542_624	CTCGTAGCCCACGGGTTTCT
RVBD2542_665	CTCACTTTCACCCACGCTGT
RVBD2542_698	CTGATACCCCACCCACGCTA
RVBD2542_1079	TTGGCGGCCTACAGTGCCGA
RVBD2542_1174	ATCCCGCGTCGGTCTGCAGA
RVBD2689c_90	CATAGCGGACGAAAACCACC
RVBD2689c_146	CCAGTAAGAGCCACGTTGCG
RVBD2689c_287	AACTTGCGCCTTAAGTGTGC
RVBD2689c_382	ACTCGAATACGCCAACCCGT
RVBD2689c_542	GTCCAGAGCCACGTAAAGCT
RVBD2689c_593	ATTCCGAGGGCCCTGCCGCA
RVBD2689c_866	TGCCAGGCGCGAAGTGTCGA
RVBD2689c_1060	CAACCGATATGTATCAACCG
RVBD2689c_1136	GAACACCTTGATCTTCTCCA
RVBD2689c_1168	CACTCGACGTAGTGAGTCAG
RVBD2009_75	CACTTCGCTTGGAATCGAGT
RVBD2416c_40	GCGGCCAGTAGGAACATCCC
RVBD2416c_74	TGATTCAGGGCCGATGAAAT
RVBD2416c_232	ACGAAACTGAGACCGGCGGT
RVBD2416c_381	TAGCGGGCCCGTAGCCGAAC
RVBD2416c_623	GAACGATTCACGGTCTCCAC
RVBD2416c_734	CAACGCACAATGCGCATCTG
RVBD2416c_819	CGGTGAGCAGGTGGGGTAAC
RVBD2416c_908	GTAACCACGCGCCTCGAGTG
RVBD2416c_1074	CGCGGTGCGCTCCAAGGTAA
RVBD2416c_1130	ACGAAGCAGCTGGGAATCTT
RVBD2866_29	CTTGTGGAGGTCTCGACGCG
RVBD2866_113	AAGGGGCTTGCCCACCCGCA
RVBD2866_192	TTGTGTGCTCGTCGTCAATC
RVBD3849_52	GTATGTGGCCCGCGTCCGGG
RVBD3849_56	GGAGGTATGTGGCCCGCGTC
RVBD3849_127	GAGCGTAGCTGTGATAGGTA
RVBD3849_128	TGAGCGTAGCTGTGATAGGT
RVBD3849_132	TTCCTGAGCGTAGCTGTGAT
RVBD3849_188	GATGCGGAAGAAGTTGGCCA
RVBD0223c_53	AACATCGGAGGTCGACGGTT
RVBD0223c_389	ATAGGAGCCGGTGCGGGTTT
RVBD0223c_464	CAGAAACAGCGGGACGTTCC
RVBD0223c_851	CTGGTTGACGCAGCCCTGTC
RVBD0223c_889	ATTTCGTCGTACCGGGAGCG
RVBD0223c_1079	GAAGCCGTTGTCCAAGCCCT
RVBD0223c_1171	TAAGGAATGATGGCCAGCAC
RVBD0223c_1265	CTTGATGCCTTTGGGCACGT
RVBD0223c_1342	TAGCCGCCGAAGGGTGAGCC
RVBD0223c_1419	GCAGCAGGACACTCTTTTGC
RVBD2517c_80	GCCCTGGGGGTTGTAGAAGC
RVBD2517c_95	CCGAGCAATATAGACGCCCT
RVBD2517c_96	ACCGAGCAATATAGACGCCC
RVBD2517c_199	CGCCGTTCCTTCTTGCTCGG
RVBD2517c_202	GCCCGCCGTTCCTTCTTGCT
RVBD3841_19	AACGCGTGGAATTTTGTCTT
RVBD3841_33	TCTGTTCCTGCATTAACGCG
RVBD3841_124	TAAAAATGCTTCGCCAACTG
RVBD3841_171	GTTGCACGAGCATCATTGCA
RVBD3841_226	TTTCGCACCGTGTCTACGCC
RVBD3841_452	GTTCTCTAGCTCGAACAGGT
RVBD3530c_451	ATCTTGTAGGTGCCGTATTT
RVBD3530c_476	CATAGCTAGCAGTACGGACT
RVBD3530c_482	ATGCGACATAGCTAGCAGTA
RVBD3530c_556	GTGTCACCCCAGATATAGCC
RVBD3530c_557	CGTGTCACCCCAGATATAGC
RVBD3530c_647	TTTGAGATCGGAGTTTGCCG
RVBD3530c_749	CTCCCCGCAATTGACGTCCA
RVBD3847_8	CCCAATAGGCCCACCTGACC
RVBD3847_22	TGGAAGGGAGAAACCCCAAT
RVBD3847_56	AGAGATCACGAACCCTTTCA
RVBD3847_88	GCCCACTCTTTGGTCGAATC
RVBD3847_196	GTCCCCGGCTCGGGTTCGTC
RVBD3847_245	AATTGCTGATTCACCGAAGA
RVBD3847_297	GATGCAGCATCAGCAATGCA
RVBD3847_385	AATCCCAGATACGGTAATCC
RVBD3847_394	CGATGTTCCAATCCCAGATA
RVBD3847_503	AAGCAGCATTGCCAGAATTG
RVBD3846_24	GTGCTCCGTAGTCCCAGTCC
RVBD3846_52	TTGATCTGACCCGAGATGTG
RVBD3846_155	GATCGCTGAGTGATCTTCCT
RVBD3846_246	TGTCACCACCGTTAGGCGAC
RVBD3846_420	TCGTCTGGTGGTCGTAAACC
RVBD3846_432	CTAGCGGGAAGTTCGTCTGG
RVBD3846_494	GTTCTTGTACTGCAGGTAGA
RVBD3846_563	CGCATACCGTGACTGCACAT
RVBD3846_593	TATCAACCCCTTGGTCTGCG
RVBD3846_602	TCAGCCGAATATCAACCCCT
RVBD3845_126	CCTGGGTGTGGCAATGCCTC
RVBD0230c_4	CCGCGAGCGGTATTTAGTTC
RVBD0230c_86	GTAGTTCTGCGCAATCTCGG
RVBD0230c_310	CCGAGGTAGTGGAAGTAGAA
RVBD0230c_494	CCCGGTGCGTTTGTGTGCTT
RVBD0230c_520	GCGTGGGTGTGGGTGGAGAT
RVBD0230c_597	GTCCGATAACCACCCGGCTC
RVBD0230c_603	CGCAGTGTCCGATAACCACC
RVBD0230c_715	ATGTTCACCCGGTCCTGAAA
RVBD0230c_743	ATGGCCGCGCTCGCACATTC
RVBD0230c_767	GTGTGATAGCACCATCTTGT
RVBD3681c_16	AGGTTAGTCCTTCGAGCGGC
RVBD3681c_20	CGTGAGGTTAGTCCTTCGAG
RVBD3681c_119	AACAAAGAGTTCGTCAGGGT
RVBD3681c_177	CTTGCATTACCGGACAGTGA
RVBD3239c_264	CGGACAGGAATGTCCGTCTG
RVBD3239c_627	CACCGCGCAAGTCAGGCATG
RVBD3239c_899	ATAGTTGAGGTAAAGCACAT
RVBD3239c_1487	CGCCCAATGCTCAATCGGCG
RVBD3239c_1641	TCACGTAAAGCGAATCGGAC
RVBD3239c_2075	GGCATGTAGCACTACCTTGT
RVBD3239c_2307	GTACGTTTTCCAAGATGCGT
RVBD3239c_2528	AATGAAGTACTCGTATGCGT
RVBD3239c_2854	ACCGCGATCAATGGGCCATC
RVBD3239c_3118	TTCAACAGTGCCATGATGTG
RVBD2896c_374	CGCAGCCCGGGTTCCAACGA
RVBD2896c_562	GCCGAATGGCCCGCCGGATA
RVBD2896c_576	TGCGATGTAGCAACGCCGAA
RVBD2896c_646	GTTAGGAACCGGTGCCGGGC
RVBD2896c_995	AGCGATCTCATCAATGGTAG
RVBD0420c_38	ATGTCTTGCGATGTGCATTC
RVBD0420c_39	CATGTCTTGCGATGTGCATT
RVBD0420c_81	CAGTAATTCCGATGAACATC
RVBD0420c_257	GGTGTCACAACGCGTGACCA
RVBD0420c_309	ACCACCCCAGGGCAACGGAC
RVBD0420c_310	AACCACCCCAGGGCAACGGA
RVBD0420c_384	CCCGGTATCCGGGATAGGAC
RVBD3327_1090	GTCATATCCGTTAGACGAGG
RVBD3327_1093	TGTGTCATATCCGTTAGACG
RVBD3327_1121	GGGAGGTAGGGGCTGGATGC
RVBD3327_1122	TGGGAGGTAGGGGCTGGATG
RVBD3327_1132	CCGGCTCGCTTGGGAGGTAG
RVBD3327_1155	GATACAGTGCGCGGATCAAC
RVBD3327_1303	ACCGCCAGCTCACGGACGCT
RVBD3327_1684	CTCTCCGCTGAAGGAACGTC
RVBD2463_299	CTTACCCGCCTGTCCGAACT
RVBD2463_531	GCAGGTATTGACCGACCGTA
RVBD2463_626	GTGCGGCTTATCAACTAGAT
RVBD2463_677	TAGGCTGGTGGGGTAGCCGG
RVBD2463_680	GTTTAGGCTGGTGGGGTAGC
RVBD2463_689	GGGATGTTCGTTTAGGCTGG
RVBD2463_692	CTTGGGATGTTCGTTTAGGC
RVBD2463_923	CCTCGGGCCGAGCACCAGAT
RVBD2463_954	TGTAGCCCAGACCCCAGCCA
RVBD2463_984	TGGGTCCATTGACGCCGCGC
RVBD2986c_194	CTTCACCTTTACTGTCTCGC
RVBD2986c_299	CCCCACACCACGCTTAACAG
RVBD2986c_323	CGCTACCTTCTTGGCTGCAC
RVBD2986c_623	CTATTTGCGACCCCGCCGAG
RVBD2467_6	GGTCCCGCGTGAGGTTTGGA
RVBD2467_10	GCTTGGTCCCGCGTGAGGTT
RVBD2467_305	GGTATTGGAGTAGTGGCAGT
RVBD2467_545	CAGATAGGTGCTCATCCGCG
RVBD2467_742	TCGTACTTGCCGAACGCGTA
RVBD2467_1019	CGCAAACGTCGTCCAAGCCT
RVBD2467_1356	CAACCTCGAAATCTGGTCGC
RVBD2467_1718	TTCACGGGTCATTTCCCAGG
RVBD2467_1958	CGAACACAGCGAGTTGATAT
RVBD2467_2490	GCAATGCGGGCGGAACCTCG
RVBD0689c_92	ATCGGCACGGCGCTCGGATG
RVBD0689c_178	ATATCGTCTGGCTGTCGGGA
RVBD0689c_182	GGACATATCGTCTGGCTGTC
RVBD1166_15	TCACACAGACGCGGCGGACT
RVBD1166_145	ATGATCTGGGTAGGGCGGCG
RVBD1166_361	ATCTTGTAGGTCACCGTGAA
RVBD1166_562	GTGAACAACTCACGCCAAGC
RVBD1166_749	GAAGAGAATGATGCCGGGTT
RVBD1166_897	TGACCCGCGGTGTCACGATC
RVBD1166_1364	GTCTAACGCCAGCACAGTCG
RVBD1166_1553	CGGCGTAGGGCCAATGGGAG
RVBD1166_1706	GTTCTTGGTGCCATTGAGTG
RVBD1166_1822	AGGCTGACGTTCTGCACGCT
RVBD1164_5	GATCTCAACCAAGTCCAAGA
RVBD1164_213	TCCAGGAATCCGGAATGAAC
RVBD1164_230	CATGCCGAACGCTCTGGTCC
RVBD1164_299	ACCGAGCAGAGTGGCGAAAC
RVBD1164_452	GTGCATATCGCCCTCATGGG
RVBD1165_189	TGACGGTTCCATCCGGGTGA
RVBD1165_328	CGCAGAACAAACCGCGTCTG
RVBD1165_637	GCGTCCGGCTCTCCTTTCGG
RVBD1165_771	TCTGCTGACCATCCACCTGA
RVBD1165_940	GTAATCCTGGGCAGGGCAAC
RVBD1165_1120	CCCTGTACCTCCCAGGCGTC
RVBD1165_1364	GAAGTCCATGCGGACCCAGC
RVBD1165_1509	CCGATACCAGAGAACCGGTG
RVBD1165_1644	TGATGTCGAGGTCCTCCGGA
RVBD1165_1781	GGTCACCTCGACGCATTCGT
RVBD1162_92	GTACTCGGTTCCCGAGCGAT
RVBD1162_164	CCACCGCTCCTGATCCTCGT
RVBD1162_307	TTTTCGTAGTCATAGGTCCA
RVBD1162_469	TGGTTGACCTTCTTTAGCAC
RVBD1162_544	AGGCAGTGCTCGCAGATCCG
RVBD1162_654	ACACACACATCCGCCAGCCG
RVBD1162_725	ATAGCACAGGGTGCACTTTT
RVBD1162_1027	GTCCGGTACTCTGGATGTAG
RVBD1162_1335	CAGCCAACAGTCGGTACATC
RVBD1162_1486	GTAGGGCTGCCCTGCCCGAA
RVBD1163_195	ACGTCAGATACATCGTGGAT
RVBD1163_434	GGTGTACTCATAGGGTGACT
RVBD1163_482	CACTTCCTGGTTGGTGGCAG
RVBD1160_161	GACCTCGAGTCCCAGTTCTT
RVBD1161_5	TCCACCGACGTGAGGTGTAA
RVBD1161_168	AGTTGACTCCGTGCGTGGAT
RVBD1161_458	TTGATAGCGGCGTCTGCGCT
RVBD1161_752	CGACGCATCCCACCAGTCGC
RVBD1161_1042	TTTTCCAACTTGATCAAAAA
RVBD1161_1488	CCGGGGTGTTCTGCTGGGTT
RVBD1161_1910	CAGGTCCATGGTGTGCTTGC
RVBD1161_2401	GGACTGAACGAGTGCACGTA
RVBD1161_2870	GAGTCGCCCGTTGCATGTGC
RVBD1161_3300	ACAACATGTATAGGTTGTCC
RVBD2710_5	GGTGGCCCTTGTGGGTGCAT
RVBD2710_14	CCGGCTTGTGGTGGCCCTTG
RVBD2710_491	GACCTGCTCAACCAGGTGTA
RVBD2710_587	GTCGATTGGAATGCCGGATT
RVBD2710_643	ACCGGCATATCCAGACTCAC
RVBD2710_683	CTCGATGAAATCGCCCAAAG
RVBD2710_743	GATGTCGGTGTGTAACAGTT
RVBD2710_837	TTTGATCCAGGGTGCGTGGT
RVBD2710_848	TAGTTTGCCGATTTGATCCA
RVBD2710_849	ATAGTTTGCCGATTTGATCC
RVBD2711_131	ATCGCGCTCCATCCGGGACA
RVBD2711_137	TAGCCCATCGCGCTCCATCC
RVBD2711_504	CCTGAACGTGCTCGGTAAGC
RVBD2711_571	TCGACGGTTACTCGTGCGTT
RVBD2711_633	GTGGCAGGGTGACGTTCTCA
RVBD2711_666	CTTTCTCGACCTTGACCGCG
RVBD0965c_15	ATGGCACACGAGCACATTGC
RVBD0965c_16	TATGGCACACGAGCACATTG
RVBD0965c_34	ACCAAACTTTCGGCGGAGTA
RVBD0965c_41	CACACGAACCAAACTTTCGG
RVBD0965c_44	TTCCACACGAACCAAACTTT
RVBD0965c_278	GTAAGAATGGTCCCCGATGC
RVBD0965c_279	CGTAAGAATGGTCCCCGATG
RVBD0965c_362	ACCGCCTGTTGGATAAACCG
RVBD0965c_373	CGGGCGCTTCCACCGCCTGT
RVBD1473_467	GGAAAGGGTACGCAGCCGCT
RVBD1473_539	GGAATTTCCAGCGCCACTCT
RVBD1473_686	CCACACTTTATTGACGACAT
RVBD1473_926	GACTCGCTCCTCGTCGAGTG
RVBD1473_1013	ATACGTCTTGCCCAGACCGT
RVBD1473_1180	CCGATCCGTAAACCGTATCC
RVBD1473_1244	GTGCCGGACGTTCTCCCAAA
RVBD1473_1361	GAGCCGGGTCTTCTCACCGC
RVBD1473_1439	CGAGGCCGGATCGAGATTGT
RVBD1473_1595	GATGAGATCTCGATACTCGT
RVBD2714_43	TCGTACATGCCGGGTTGCCC
RVBD2714_105	CGTGCACCAACACCGGACCA
RVBD2714_180	CTGTGTCCAGGGCCGCCTTG
RVBD2714_256	TCGGTCTTGAAAGTCATTAA
RVBD2714_341	ACCCGCCAGCAGCAGAAATG
RVBD2714_460	CGTGTGTGCGGAACGGCCAT
RVBD2714_497	CTCCCGGTTGTTGGAATGAG
RVBD2714_562	AGTAGGTTGGAAGCGCTACC
RVBD2714_639	CGGTCTGCGTGAGATAGTGC
RVBD2714_701	CAGCTGCAGAGAACCGGTCT
RVBD1448c_144	GCGCCTTCTGAAAGATCGAC
RVBD1448c_289	CCGTCGGAGTCCTCCCACTG
RVBD1448c_375	TCCACAGCTCGATTGCCTGT
RVBD1448c_575	GATCTTGGACAGGCTGTGTC
RVBD1448c_597	CGAAAAACGATGCCACCGAA
RVBD1448c_802	ACGCCGGTGGAAGCCCACAA
RVBD1448c_833	GTAGAGGGTGTCCGAGTAAT
RVBD1448c_895	ACGGCGTCAATTGTCTTTTC
RVBD1448c_1032	TCCGCACGCCTTCCTCCTCG
RVBD1448c_1067	TTCCTGGAGTAGCTCGTTCC
RVBD2716_35	ACCGAAATTCCCGTCTGAAT
RVBD2716_119	GGTTTCGCTGTAGCCCGATT
RVBD2716_140	GCTGGGAAGATCGACGAATA
RVBD2716_176	AGTATGGATGGTGGCGTGTG
RVBD2716_188	TTCGGTGCGGGGAGTATGGA
RVBD2716_206	GTGTCCGGCGAACGGAATTT
RVBD2716_344	CTCGGGTGCCCATTCCGAGC
RVBD2716_375	CATCAAGTGAATCCAGGTCG
RVBD2716_581	CGATCCTTTGCCCTGGGTGA
RVBD2716_617	AACCCAGCCCTCGGGACTCC
RVBD2530A_8	ATCATCATCAATCTGCAACG
RVBD2530A_175	ACATCCTCGGAAGTCACCGT
RVBD2895c_55	AGCACTACCCGGACCATGTG
RVBD2895c_106	TAAGAGTCGGTGAAGTCGCT
RVBD2895c_181	GCGAAGCTGTCCAGGGTCAG
RVBD2895c_239	GTCGACATGACGAACGGTCA
RVBD2895c_339	GGTAGATCGGTTGCCCACGC
RVBD2895c_470	TGCCCTACCGATTGCGTCGG
RVBD2895c_473	GAATGCCCTACCGATTGCGT
RVBD2895c_666	CCTCACCGTGAATAAAGACG
RVBD2895c_695	TGGCCGCAAGTTATGCATGA
RVBD2895c_804	CCAGTTCTTTCTTCCATTTG
RVBD1759c_605	AAGAGACGTCGCAGCCCCGC
RVBD1759c_1019	GGCACCCAGGGAAAGCGTCC
[truncated: 27,604 more rows]

## Sheet: Mycobacterium_ncRNA
sgRNAID	nucleotide sequence
RVBD6020_32	TTAGCTTCCGGGTTCGGAAT
RVBD6020_33	CTTAGCTTCCGGGTTCGGAA
RVBD6020_38	GCAGGCTTAGCTTCCGGGTT
RVBD6020_43	CGCTGGCAGGCTTAGCTTCC
RVBD6020_44	GCGCTGGCAGGCTTAGCTTC
RVBD6020_66	ACCCGGAGGGGCAGTATCAT
RVBD6020_78	TCCTACTTTTCCACCCGGAG
RVBD6020_79	GTCCTACTTTTCCACCCGGA
RVBD6030_2	TCTATCCACCTGAGCTACGG
RVBD6030_32	CGTGCGACCTAGGGATTAGA
RVBD6019_29	TTCATCGGCTCTCGATGCCA
RVBD6019_44	CAGCCTCCCACGTCCTTCAT
RVBD6019_103	TTTCCCCATTCGGAAATCCT
RVBD6019_113	TCGTGCTGGGTTTCCCCATT
RVBD6019_150	CACCCTATATATTCAGATGC
RVBD6019_151	GCACCCTATATATTCAGATG
RVBD6019_629	ACCCTCCTCCGGAGAGGAAA
RVBD6019_1426	CCCAGGAACCCTTGGTCTTT
RVBD6019_2235	GTGCAATTTCGCCGAGTCTA
RVBD6019_3048	TATTGAACCCGTGTTCTGCG
RVBD6018_161	ATGCATCCCGTGGTCCTATC
RVBD6018_323	TGCTGCCTCCCGTAGGAGTC
RVBD6018_407	GAAAGAGGTTTACAACCCGA
RVBD6018_536	CTCTTTACGCCCAGTAATTC
RVBD6018_791	CACCTAGTACCCACCGTTTA
RVBD6018_962	GTGCATGTCAAACCCAGGTA
RVBD6018_1093	GTGCTGGCAACATGAGACAA
RVBD6018_1189	TGTGAAGCCCTGGACATAAG
RVBD6018_1264	CGAACTGAGACCGGCTTTTA
RVBD6018_1385	ACCGACTTTCATGACGTGAC
RVBD6037_3	TCCTAGGCCGCTAGACGACG
RVBD6037_5	CGTCCTAGGCCGCTAGACGA
RVBD6036_29	CAGTGACCTCTTCCGTGTCA
RVBD6012_29	CCGACCTTCCGCTTTTCAGG
RVBD6010_2	CTAGGCCGTCTAGACGAAGG
RVBD6010_5	GTCCTAGGCCGTCTAGACGA
RVBD6015_25	ACTATCTGAACCAAAATCAG
RVBD6039_27	TGACCCCCACACTGCCAGTG
RVBD6033_4	ACGCTCTCCCACTGAGCCAC
RVBD6033_5	GACGCTCTCCCACTGAGCCA
RVBD6033_27	GCGACCTTCCGCGTGTGAAG
RVBD6046_50	GAACCTCCGGTCCCCTTGAA
RVBD6047_19	GCTTTCAAGGCGAGTGCATT
RVBD6029_25	CGTCGCTAGTTTGGAAGACT
RVBD6029_34	TCGAACCCGCGTCGCTAGTT
RVBD6002_47	CTTGAACCCCCACGTCCCGA
RVBD6003_2	GTTCTGCCATTGAACTACAT
RVBD6003_34	TCGAACCCGCGTATTCAGCT
RVBD6004_19	GATTTACAGTCCGCTCCCAT
RVBD6004_41	AACCTGCGTAGCTTTCGCGA
RVBD6021_41	CCTCAAACTCTTTCGAGCAC
RVBD6024_46	AACCCCCACGCCCATTAGTA
RVBD6024_47	GAACCCCCACGCCCATTAGT
NC_89021	GAGGATGTTCGAATAAACCT
NC_88893	GAGGATGTAAATCCTATCCC
NC_154183	CGCGACTATCTAACATTATA
NC_142058	TGTACGATGGGATTTAGTGG
NC_147963	TGCTAATCAGGTCGTAAAAA
NC_56857	GCCTGATTGAAATCAACAAT
NC_53936	GACTGATGGTAAAACTCTCA
NC_59004	CTTGCCGTTTCTGAAGCTTT
NC_2054	CCGGTGTAATATGACAGAAG
NC_141043	ACGCTACTTATCCGAGAGAC
NC_127604	CTAGGCGATAGAGGCTTAGA
NC_5123	TGGCTTAGGAGAAACCTTTT
NC_31372	TATGCTGACTCAGGTATTTT
NC_129552	GGCTCTAACAGTCCATAGGT
NC_41890	AGAATGGCCTCTAACTTACT
NC_99808	ACTTAACGTCAAGTCTCAGG
NC_104538	TGTGCTACTTTTCCTTTCAA
NC_69075	AAAGCGTTTATTGCAAGTCC
NC_30818	GTGTACCCTCCTTTATACCT
NC_21078	ATCTCCGATTATCGCATATT
NC_110281	GGATTTACAGACACATATTC
NC_55778	TGTCACGAGGAGTCTTATGT
NC_156609	TCTCCAGTCGTAAATTAAGA
NC_6454	TGTTGCCCATATGACAGAAG
NC_95052	GATCCGGATACACGTTTCAT
NC_98286	GTAATGTCATGTATATTCCC
NC_26282	CTCGTCAAAGTTATCTTACG
NC_128961	CACCCCCAGTTGTGTCTCGC
NC_21103	ATCTCCGACTACATAGTTTT
NC_31386	TATGCTGACTCTGTAATGTA
NC_79642	GAGCATGTATCCAGTAGTGT
NC_63562	TCCGCCCGGCTAAGACATAC
NC_73361	TCATATTGGTTGTGTCTCGC
NC_62923	ATAGCTGGAATGTTAAATGC
NC_11040	TAGAGGATAAGAAAAAGCGC
NC_124591	GCTGGAGGCGATCTAAAGTA
NC_6578	TGTTGCCCGGAGTCTTATGT
NC_71669	AGTACCGAGGCAGTAATGGA
NC_135047	ACGTGCAGAGTGACATTTAA
NC_159437	GGAAACCCTAGGGAAACGTA
NC_22071	CGGTCGTGTATAGCCTTGTA
NC_88939	GAGGATGTATCACCATTCTA
NC_13385	AGCTCAAATATACTGGGATA
NC_45093	AGTCCGAGTACTCAGATTTG
NC_136373	AATTGGTGACTTACTAGACA
NC_101349	TGAGACCCGTTATCATTCTA
NC_97227	GGCCGATAATGTTAATAATC
NC_153424	CGCAAGCGGCCATTTAATCA
NC_143837	TAATGATGTAGGGAAACGTA
NC_67741	GATTCTGCGACCAATATAAT
NC_10439	TTAAGGGGATTTCATTACGT
NC_31787	GACTCATCTACATAGTAGGA
NC_155348	GATCGTCAAATGTTCCAATA
NC_113133	ATAGGCAGAGTAAAGCCCCC
NC_89288	CAAAAAAGTCCAAGCAGTGT
NC_74132	CGCTGGATGGCAATTAAGCT
NC_119686	CACGCAAAATTTCGTAACTT
NC_119650	CACGCAAAGCTGATCATGTG
NC_153498	CGCAAGCGTTAGTAATGCGC
NC_72736	GCTGGGCTGTAAAACTCTCA
NC_7496	CCTTTCCGTATCTAGATACA
NC_72476	GCTGGGCTCCTGCCATAATT
NC_50789	TCATGAGTGCGAGTAAGTCT
NC_20851	ATCTCCGATGATATAACAAC
NC_124280	CGTACTTCATAGATAAACGA
NC_78864	CCTGATATCGAACTTAAAAG
NC_122782	TTATTCCCAACCTACACTAA
NC_128430	TCCTAGGGTTCGTACATTTA
NC_41047	TCATCGGAAGTGACATTTAA
NC_17194	CGGAGGGCGACTAAGCTTAA
NC_38574	TGATTCGATGCCCCTCTTGA
NC_4113	GAGATCTTGATAGCTTTAGA
NC_22843	ACCGCTATCCCTACTCGTAC
NC_137385	CAGAAACATATACTGGGATA
NC_66066	GTCAGATCTTCCCCTTAACA
NC_100387	AAGGACCGATTCACTGAAAT
NC_152424	TATAGAGGTGGAAAAGGTAA
NC_23010	ACCGCTATTAGACGATTCTT
NC_136895	AATTGCAGGCAATTTGTGAG
NC_34686	TGGTATTCATGTATATTCCC
NC_159259	GGAAACCCATCGTTCAGAAT
NC_32224	ATGAGAGCGCCATTTAATCA
NC_122215	GCTGATCCCATTCTCCTTCA
NC_125453	ACATTAGCGCTCTGTAGAGA
NC_154973	GGCAAGCTAATAAAGATTGT
NC_76418	ACGACCCGTCCTTTATACCT
NC_19154	GCCCCCCCTACAGAGTAGAA
NC_159579	GGAAACCCATAATTAGAAGA
NC_117246	TGGACACAAAGTAAGTCGGA
NC_19378	CTTAGCCCGGAGTCTTATGT
NC_43262	GCGGCGACTAAGGATTAATA
NC_75222	TCCCTTGTCGTTCATTGTCA
NC_108229	TGTACTGCAACTCTTAATGA
NC_7809	ATCCGTGGCGTAAATTAAGA
NC_101974	AGCGTGCTATTGTAAAGCCA
NC_59860	GCTGGGATTAAACTACACTT
NC_33882	ATAGAAGCAGTTATCTTACG
NC_17546	TACCTCACTTCTGAATTTTG
NC_46626	CCTAACCTGCATACATGAAA
NC_13778	ATTCTAACGGAGTCTTATGT
NC_57242	AAGATTCCATCCAGTAGTGT
NC_131309	GTGCTGTGATTGAATGATAG
NC_148104	TGGTTACGAATTTCGTACAT
NC_63009	ATAGCTGGCGTAAATTAAGA
NC_115575	CTATTCGTCGCTTAATCACA
NC_48174	TGACTACCTGCCCCTCTTGA
NC_111918	CTACAGGCTACAAGTGGAGT
NC_112604	CGTTGGCTTTCTGAAGCTTT
NC_15336	ACCGCAGCCTATGTACAATA
NC_77021	CGGGGGCGTCGAATAAACCT
NC_141713	TCGAAGTGGATAGCTTTAGA
NC_92117	CACCTAAAAACGTTATTTCG
NC_157967	ACTATTTGGTAGGATGCAGT
NC_25751	CTCAACAAATTAGATGCCTA
NC_22628	CCAATAAGGACATAAGATGG
NC_156225	CTAGTTCAATGCCCTAGGAG
NC_52149	CTGGCTAGGTTATCATTCTA
NC_120962	TAGTGACGTTTATTGTAGCG
NC_84859	CGGGGGACATCGTTCAGAAT
NC_98413	TGACCCATATCTCAAAAGAA
NC_116911	GGTCCGGAGATATCTAGTTA
NC_73067	GTCAGTATGCGGTAGTAATA
NC_59166	CTTGCCGTCCCTATATAGGA
NC_2745	AGGGGGTATTACTCTGATTT
NC_133189	TAACGATCGCGAGTAAGTCT
NC_9039	CGGTACGTCTAAGATAGAAT
NC_39654	TAACTGGCATATGACAGAAG
NC_122576	TTATTCCCTAGGGTGCTTTT
NC_149957	TGACTACTCGTAGTAACATT
NC_46195	AGGCCTAACAGTTGCCTCAT
NC_57762	CTGGAAAGTTTATTGTAGCG
NC_121068	TAGTGACGAAAGATAGGGCG
NC_35548	GCTCTACTCATTATTTGAAC
NC_93338	GCCTAGGTTTTTCCTTTCAA
NC_39729	TAACTGGCCAAGTCTAAGCA
NC_136052	AATTGGTGTGAACGATACTT
NC_146359	CAGCGCAGTCAATGTAATTA
NC_126559	GTCCGTACCAATGAGTATCA
NC_98893	TGCGCACGAAATCCTATCCC
NC_89013	GAGGATGTATCTCTGTTAAA
NC_43967	TAAGGTCGGTAGGATGCAGT
NC_9881	GCTATTTCAGACACATATTC
NC_142853	CTAGGTATCGGAGCCTTTAG
NC_57083	GCCTGATTGTTAGTTAGTTT
NC_113217	GTTATCCCCTATATAGCTAA
NC_22621	CCAATAAGTCGAATAAACCT
NC_110000	GCTTGACGGTCACGTTTCCA
NC_116805	GGTCCGGAATGGATAATAGA
NC_49915	CCGCGTTACCTACATACTAT
NC_64259	CGTACGTCTACAGTTTTAGG
NC_55680	TGTCACGAAATATGGATACA
NC_145324	CTGGGCTAGAATTATCTACT
NC_131166	CACTGATACCCTATATAGGA
NC_62749	ATGCTACCTTGAGTTAAACA
NC_105526	TCGACGCCACTGCTTATTAT
NC_51328	ACTTTCGTGATCCTCTGCTA
NC_35108	GGAGAGTGATTATAGACACT
NC_133057	TAACGATCGCAAGCTCTTAA
NC_120345	AGACTGACTTACTCTGATTT
NC_119125	CGTCAGATCCTAAATAATCA
NC_54433	CCTAAGTGTGAGAGTAACTG
NC_9551	TTCTCTCGTGTATCAAGCAT
NC_156809	AAAGCAGCCAATATTTCAGT
NC_107549	GAGGCCGCTTGAGTTAAACA
NC_61965	CCGAGGGTTATGCCCTCTCT
NC_9844	GCTATTTCTTCGTACATGTG
NC_2006	CCGGTGTACGTTGAAAACTA
NC_137788	CCGGTACCTAATAACTTGAA
NC_19961	GCACGGACTATAAAACAGGG
NC_158679	AGGGCTGCGATTTCATATGT
NC_158713	AGGGCTGCTTTCCCCACTAA
NC_43777	TAAGGTCGTTAGATCCTAAA
NC_28651	CAACAGAGACGATCTTAGTT
NC_37160	CACCTTCACGTACCTTAGTA
NC_148167	TGGTTACGCCTAAATACGAT
NC_16182	ACTTAAGACTCTGGATTAAG
NC_10360	GGTGTCCACGTACCTTAGTA
NC_7337	CCTTTCCGCATTTTGACGTA
NC_124147	CGTACTTCATGAATAGGGTA
NC_61605	CCGAGGGTATGGATAATAGA
NC_74293	CGCTGGATTACTCAGATTTG
NC_155140	GGCAAGCTTTAATATCAAGC
NC_138731	CCGTGCTAGTGATCTATGTT
NC_32819	CATCCGTATACTGTGCCCTG
NC_117549	TGGACACATTGAGTTAAACA
NC_98932	TGCGCACGGGCAATTAAGCT
NC_45613	CTCAAACGATCTCAAAAGAA
NC_74297	CGCTGGATCCCTATAGATAT
NC_59705	GCTGGGATCATGACTAAGGA
NC_129852	CAGCTACTTACACGTTTCAT
NC_24343	TAATGCTGTGATGCGTCTCT
NC_77193	CGGGGGCGACGAGTACTATG
NC_48969	ATCATCCCAATTTTAACCGA
NC_58768	CAGGGTCAGTATGTGCATAC
NC_142555	TCTGAGCATGTAACACTTCT
NC_56361	ACCCTCTGTATAAAACAGGG
NC_86244	GTGTTCACTTCGTACATGTG
NC_2339	CCGGTGTAGTCTAATGAATG
NC_134231	TAACAGGTAGGGGTTAGTTA
NC_20391	CTCGCAATGAAGGTTTTACG
NC_4459	TAAAGGACATCGTTCAGAAT
NC_60899	CGCTACATCCAATTTAACTT
NC_133998	AATGTCATCTCACCAGTCAA
NC_28035	GCCGCGAGTTGTGTATTTTA
NC_8692	CACTGGCTATTAACTATGCC
NC_105056	GCGTACAAATGTTGTGATAT
NC_48811	ATCATCCCTCAACTATAACT
NC_56982	GCCTGATTCTCTGGATTAAG
NC_124161	CGTACTTCGTTGTGTCTCGC
NC_102794	TCTCGATAGACTAAGCTTAA
NC_44281	ACCTAGGTAGACACATATTC
NC_85538	GGTCACGGTTACCTAAACTT
NC_129685	CAGCTACTCGGAGTCTCCTA
NC_63627	GGCTCTTGATGTTAATAATC
NC_99222	GCCTCTAGCGTTCATTGTCA
NC_14433	ATGGACCGTGAGAGTAACTG
NC_143533	GGCAGGATAGTAAAGCCCCC
NC_158441	AGGGCTGCAACAGCCTCTCA
NC_78922	CCTGATATGAGAGATCATAA
NC_108386	TGTACTGCGAAAATAGCTGG
NC_15558	ACCGCAGCATAGATGAAACT
NC_112543	CGTTGGCTAATGCAATTACG
NC_27598	TAGTGCGCCTCACCAGTCAA
NC_30855	GTGTACCCATGATAAATCGA
NC_129604	CAGCTACTTAGAGGCTTAGA
NC_71182	TGGAGTGCAACCTACACTAA
NC_124685	GCTGGAGGTAATTAAGCAAC
NC_56251	ACCCTCTGACGATCTTAGTT
NC_47234	TAAGTACGACGCTTGCCCTA
NC_69265	CCATAGTAGCAGTGTACTTA
NC_93840	TTTGATCTAAGAAAAAGCGC
NC_31359	TATGCTGACAATGAGTATCA
NC_129296	GGCTCTAATTCAATCACAAA
NC_118359	GGGATCAGTCAATGTAATTA
NC_97986	GCCATGGAGAAAATAGCTGG
NC_96544	CACCGAGATAATGATTACAA
NC_11826	GAGTCCCTGCATACATGAAA
NC_22444	CCAATAAGCAAGACTACAGA
NC_42010	GGGCCTGCTAAGTACTATAC
NC_136651	TAGGACGCACGATCTTAGTT
NC_112004	GCATTTAATAGAGGCTTAGA
NC_141146	ACGCTACTTTCTGAATTTTG
NC_158779	AGGGCTGCATAATTAGAAGA
NC_57277	AAGATTCCATCGCTTTAGAG
NC_26964	GACATGAGGACTGGATCTTA
NC_96198	ATACGTAGGGTGATACGTTA
NC_62142	ACATATCCCATCTCATAACC
NC_34856	GGAGAGTGGAATGTAACCCA
NC_11834	GAGTCCCTCATTAAAGCTAT
NC_9726	GCTATTTCCCCGTCTTATGG
NC_13415	AGCTCAAACATTCTCCTTCA
NC_66634	TGCGGAAGCATTAAAGCTAT
NC_88996	GAGGATGTGTTTGTGATAAC
NC_34404	TGGTATTCTAGAGGCTTAGA
NC_89258	CAAAAAAGGGGATTTAGTGG
NC_138326	GTGGACAGACTGCTTATTAT
NC_109512	CGAGGCAGTGCTCTCTAGTC
NC_103474	TGACCGCTGTAGGGTTCTAA
NC_85043	CGGGGGACTATCCGAGAGAC
NC_71458	ATATCCCGGTAAATTGCGAG
NC_109265	CGAGGCAGGCAGTGTACTTA
NC_2420	AGGGGGTATTTTTCACAAGG
NC_80800	ATATCACCGTCACGTTTCCA
NC_117327	TGGACACAGAATACTGCAAA
NC_79104	CCTGATATTTCGTGTAGAAT
NC_60905	CGCTACATCATGACTAAGGA
NC_98133	GTAATGTCGCTGCATCTAAC
NC_72424	GCTGGGCTTGGAAAAGGTAA
NC_56048	ACCCTCTGCAATCGAAGTAA
NC_107893	AGCTCGAATACTCAGATTTG
NC_146010	CAGCGCAGTAAGTACTATAC
NC_45311	GTATCGCAGATATCTAGTTA
NC_108686	GCTTGATAATGTATATTCCC
NC_77376	TTAGCTATTAGGGTGCTTTT
NC_55121	GGCCAAGTTTTGGATACGTT
NC_62769	ATGCTACCTTCGTCTATTAG
NC_11053	TAGAGGATGCTCTGTAGAGA
NC_105843	CAAAATCGTATCCGAGAGAC
NC_151580	CCATGTTTCCACAGAGTAAT
NC_103619	GCGGTCAATACTGTGCCCTG
NC_30291	ACTCCGAATGAAGGACGTTA
NC_69391	CCATAGTACGATCTAAAGTA
NC_79811	GAGCATGTTCGTATTATGTG
NC_66538	TGCGGAAGTTTTCCTTTCAA
NC_26237	CTCGTCAATAGGGAAACGTA
NC_11799	GAGTCCCTGTCATTCTACTC
NC_2138	CCGGTGTATTTTCCTTTCAA
NC_120847	TAGTGACGTACGATGTACTT
NC_22955	ACCGCTATTGTAACACTTCT
NC_111452	CCCCATTGTACACGTTTCAT
NC_146800	TTAAGAAAGTCACGTTTCCA
NC_68281	AGTCCGGCAGACACATATTC
NC_140853	ACGCTACTCGGAGCCTTTAG
NC_54359	TAGCTCCGTCAATGTAATTA
NC_120904	TAGTGACGAATTTCGTACAT
NC_154861	GGCAAGCTTGCTCTTTACTG
NC_51995	AACTGATCCTTTGATTGTAG
NC_130624	TGGCGTTCGCCATTTAATCA
NC_52723	AGGTGTATGAGAAACCTTTT
NC_12016	CTAGATTTATGAGTGTGGAA
NC_132368	CTTAGTCTGTATGTGCATAC
NC_26991	GACATGAGCGATCTAAAGTA
NC_131404	GTGCTGTGTTCTGAAGCTTT
NC_152203	GAGGCGCATCGTTTCAAGGA
NC_63046	ATAGCTGGACTAGGGACGGA
NC_18726	ACGCTGTCACTGCTTATTAT
NC_97807	GCCATGGATAGTTCTATTAC
NC_85211	GGTCACGGTCAACTATAACT
NC_79446	ATGGACTAACTAGGGACGGA
NC_128852	CACCCCCATGAACGATACTT
NC_126571	GTCCGTACTCCGTCGCTTAA
NC_115815	ATACGGTCCATTCTCCTTCA
NC_12456	CCTACCAAGAATGTAACCCA
NC_80200	TGGGTCCTTCTAAAGGACGT
NC_136246	AATTGGTGACTAGGGACGGA
NC_84102	GTACCACGGAGAATAAAACC
NC_55557	GGGTTCCACGTAGTAACATT
NC_135018	ACGTGCAGCCTATAAAGGAG
NC_99194	TGCGCACGGACTAAGCTTAA
NC_93323	GCCTAGGTAATGTTAAATGC
NC_109590	CGAGGCAGCAAAAATGCACT
NC_103288	TGACCGCTTCCAAGCAGTGT
NC_98436	TGACCCATCGATTAGCAATT
NC_30268	ACTCCGAAAAAGATAGGGCG
NC_41394	GAGAGAGTATCGTAATATGT
NC_3005	AAAATCTTCTGAGGTGTAAG
NC_52049	CTGGCTAGACCTAGGATTAT
NC_92451	AACTGTGCTGATATAACAAC
NC_68071	AGTCCGGCTATAGCCTTGTA
NC_74113	CGCTGGATGATAGCTTTAGA
NC_87099	CGCCCCGGCGATATAAGCTA
NC_54634	CCTAAGTGCATTAAAGCTAT
NC_60512	TGCTCGATTTTGAAGGATAG
NC_25441	AGAACGGTATTGTAAAATGC
NC_17041	CGGAGGGCATTGTAAAATGC
NC_135975	CGTTGGGACGCTTAATCACA
NC_149862	TGACTACTCTATTTGTCTGT
NC_80916	ACAACCTGTTTCAACTCTCA
NC_106536	ATCCACCCCTATGTACAATA
NC_95903	ACCCTTTGCTACATAGTTTT
NC_108043	TGTACTGCCCCTACTCGTAC
NC_20169	CTCGCAATAATTTTAACCGA
NC_54108	TAGCTCCGATATTTAACTAG
NC_96650	CACCGAGATTTTGACACTTA
NC_94709	CTTGAACGAATAACTCCCCT
NC_569	AATCGCAGAATTTTAACCGA
NC_18209	GTAGCGAGCGTAAATTAAGA
NC_3677	ATGACAATATCGCTTTAGAG
NC_114068	CTGGGAGCCCGCATTTTAAC
NC_50879	CTGGGATAATCACATTCACA
NC_158754	AGGGCTGCTACAGAGTAGAA
NC_31617	GACTCATCCTATATAGCTAA
NC_98076	GTAATGTCCCTGCCATAATT
NC_74387	CGCTGGATATTCACTGAAAT
NC_118542	AGAGGACGCATCTCATAACC
NC_154787	GCCTATGCATTCACTGAAAT
NC_66562	TGCGGAAGTTTATTGTAGCG
NC_155499	GATCGTCACGATATAAGCTA
NC_53885	GACTGATGTAATTAAGCAAC
NC_86441	ATCCATTGAACAGCCTCTCA
NC_111115	GCTCGGATCCTACATACTAT
NC_95358	CGCGATTGAGAAATAAGCGG
NC_55356	GGGTTCCATTACCAGTCATT
NC_92944	AGTCGGGATAATGATTACAA
NC_44958	AGTCCGAGAGAAATAAGCGG
NC_24160	TAATGCTGTGCAACTGTAAA
NC_124148	CGTACTTCAATGTTCCAATA
NC_20943	ATCTCCGAAATGCAATTACG
NC_49284	TCGCTGGTGGAATGTACTGA
NC_103524	TGACCGCTTATACTCAGGAC
NC_30793	GAAGACTTACGAGTACTATG
NC_20122	CTCGCAATGAGAGATCATAA
NC_17452	TACCTCACTACACGTTTCAT
NC_33881	ATAGAAGCAGACACATATTC
NC_60746	TGCTCGATTTCTGAATTTTG
NC_132686	TCAAGACAATGTATATTCCC
NC_121622	CATTATCCCGTTCATTGTCA
NC_132690	TCAAGACACTCTAACTTACT
NC_159661	TATGGCGCTGCTCTTTACTG
NC_39733	TAACTGGCGCTGCATCTAAC
NC_151678	CCATTGACAGAAGTTTTACC
NC_36339	CTTAAGCTGTCTAATGAATG
NC_106018	TGCCCTTTTCCTTTATACCT
NC_109475	CGAGGCAGTATTGCAAGTCC
NC_111386	CCCCATTGCTCTGTAATGTA
NC_75028	TTAGACCTGACATAAGATGG
NC_27814	TGCAAGAACAACATAACACG
NC_68775	CCTTATCCCGCTTAATCACA
NC_25377	AGAACGGTTTAGATCCTAAA
NC_15804	GCCCGACTTTCTGAAGCTTT
NC_45474	GTATCGCAGTAGGGTTCTAA
NC_62117	ACATATCCAACGTTATTTCG
NC_50518	TCATGAGTGAGCCCTAGTAT
NC_14948	GCACTCAAAATGTTCCAATA
NC_6227	CCTCACGCAAATAAAAACTC
NC_70837	TGGAGTGCATACTGTTTAAG
NC_111203	CCCCATTGAATCCATACTCT
NC_21039	ATCTCCGACTAAGATAGAAT
NC_132518	TCAAGACAGAGCCCTAGTAT
NC_130614	TGGCGTTCCAACATAACACG

## Sheet: Listeria_protein
sgRNAID	nucleotide sequence
lmo0174_109	CACCAAGTTTTCACTTGTGT
lmo0174_195	GTAATTCAGGCACCCCTTTT
lmo2819_267	AAGCTAAGCCAGTTTCTTCT
lmo2819_436	ATTTGAATTGCGCCACCAGG
lmo2819_543	CAGTTTGAATCGCACCCTCA
lmo2819_700	GTAATCGAGCCGACATCAAA
lmo2819_840	CTTCTATGCCGCTAACGATA
lmo2819_1003	AAGTCTTCTGATGGTGGTTG
lmo2819_1047	CCACATAGAAAAATGAGCTC
lmo2819_1078	GGGTAAAAATGGCCATCTGC
lmo2819_1111	TCCTCATTGATGTCGAATTT
lmo2819_1157	ATCTACAACACAAGCTCCCA
lmo2269_225	GTTCTAATTTTCTCTCTTCT
lmo2265_314	TAGATAAAAGCCTAATGAGA
lmo2264_100	CCAGCTGCATAAACTTGTGC
lmo2264_313	TCATTAGATACTTGTACCTC
lmo2264_660	TTCCACGTACCATATTTTCA
lmo2267_19	CATAATGACTCTTCTGGTTT
lmo2267_51	TAGCTTGAATGGCTTTCCAT
lmo2267_126	TTTCAATGATTCTAGTGACT
lmo2267_274	CTTTTTAGATGTGCTGAATC
lmo2267_839	TTCAATAGATGTTTTCAGAT
lmo2267_1279	AGATTCCCCTGCGCTTCACT
lmo2267_1747	ATGATATCTCTGTATTGAAT
lmo2267_2385	ATTCTAATCCTTTACTCGCA
lmo2267_3003	TTTCAGTCGCCGCTTCATTT
lmo2267_3681	GACCTTCCTTTGTGTTTATT
lmo2266_97	AAATCTAAAAGGGTAGCTGG
lmo2266_328	AACTCAATGTTGCCGTTATG
lmo2266_369	GTTCTCCCTCATAATCTAAT
lmo2266_531	CAATCGGGCAACTTGCATCA
lmo2266_556	GCGTTATTTTCCAACACGAA
lmo2266_608	TCTTACTTCGCCATTAACCT
lmo2266_689	TGGAAGCAACGTATGCCCTT
lmo2266_709	CCTGTAGCAATTATATCCCC
lmo2266_736	ATACCATTTCCCACACCACT
lmo2266_766	TCCCCATCTTGTAGAAAAGT
lmo2261_250	ATACGATCTTTAGTCCAAGG
lmo2261_253	GACATACGATCTTTAGTCCA
lmo2260_204	AGGCGCGGTAATCTTCCCCT
lmo2260_219	CTGTCCCAATTTGCAAGGCG
lmo2260_253	AGCCCCTGCCCCCGATAATC
lmo2260_305	ATCATACTGGTCTTCGTATT
lmo2260_463	TGAAAATCCGTTTTATTACC
lmo2260_819	TCTCATTCGTAAGTATATTC
lmo2260_820	TTCTCATTCGTAAGTATATT
lmo2263_6	GCTCCTTTAATTCATATGTT
lmo2263_60	CTCTAAGTGTTGTGCCATCA
lmo2263_161	ACTGATTCGATATGGGCGTC
lmo2263_195	GTGTTGTTAATCCTAGCTCA
lmo2263_239	GAGTCTAGGATGATGATACA
lmo2263_285	CAACTTGTAGATCAATGGCA
lmo2263_407	AGTGCCTAAATGGAATGTTT
lmo2263_725	TCCCATAGCAACACCAACGC
lmo2263_776	GTTAGATGCTGTTACCACGT
lmo2263_798	AGACTGCGATCCCATCATCT
lmo2262_178	TCGCCATGTAACTTCGCATC
lmo2262_228	CATCCCAAAAGAATGTAGCC
lmo2262_276	TTAGCTCATCTGTAATCAGC
lmo2262_347	AAGCGAAGTAATAGCTCCCA
lmo2262_372	TATTTTCATATAGCCCAAGA
lmo2262_404	GGCACTTCCCATTAAACTAA
lmo2262_455	CCCTTGCGCCAACGCATATT
lmo2262_548	CAATGGTCGGTTATTTATTT
lmo2262_565	TTGCCATGCCAAAGTAACAA
lmo2262_604	AACTTTTCGCTGTACGCAAA
lmo1367_111	TATCACGGGAAACAGTTGCC
lmo1367_193	GGGTTGAAACTATTATCGGC
lmo1367_197	ATGTGGGTTGAAACTATTAT
lmo1367_214	GCGCGTTTTAGTTTTTGATG
lmo2067_105	CTACCTTGCGAAAATGGAAC
lmo2067_183	TGGTAGCATCGTAATACAAC
lmo2067_184	TTGGTAGCATCGTAATACAA
lmo2067_203	CATACTAAGGCCTTTTTCAT
lmo2067_307	GCGCATTGACCAAGAATCCA
lmo2067_409	TCAGCCATCAACCAATGTAA
lmo2067_643	GACATAGAAGATAAATCACC
lmo2067_900	CTTTGCTCTCTAAATCCTCT
lmo2067_937	AGTCGTTGCTCATTGACGAG
lmo2065_74	ACCACTTGGCATGAAAACCA
lmo2065_88	AGTGACAGCAATCCACCACT
lmo2065_136	GGTACTAAATAATCCACAAA
lmo2065_263	AATCATCCAAACAGCTAATA
lmo2063_157	AAACTGCCTATGTATAGCGT
lmo2062_58	TGCGCTGAAACATGCTGAAC
lmo2062_103	TGAATATGTGATTGATCGGC
lmo2062_128	AAGCGTTACTTTTTCGGGCG
lmo2062_390	TTGAGGGAACTTCCGATGCT
lmo2062_407	TTGCAAGTCCGCTCCACTTG
lmo2062_641	AGGTCCAAAACTTTCACTGA
lmo2062_900	AAACGCTTGCCGCAATCATA
lmo2062_998	GACCGCAATGATTGCTACGA
lmo2062_1279	AATGCTTTCGGAGCAGACGG
lmo2062_1357	TGGTTTTGTCCAACGGTTGC
lmo2061_20	GACAGCTAATAATACGACGA
lmo2061_52	ACATGCGCGCTCGCTTGAAA
lmo2061_85	GAGTCTACGGTCGATTCGCT
lmo2061_107	TTTCATCGTGTAGGTTTCCC
lmo2061_133	GATGCTGCATCTTTTTCTGA
lmo2061_208	GTCGTTGTCCAGCCTGGAAC
lmo2061_214	TCTATCGTCGTTGTCCAGCC
lmo2061_325	GGGACTTCTCCTTCTTCACT
lmo2061_380	TGCCCCAACCCATTCGACGA
lmo2061_551	AATAACGCTGATAGCTACTG
lmo2060_107	AAAACCGGTAGTGGTTAGAT
lmo2060_116	GTCATTTTCAAAACCGGTAG
lmo2060_392	GTGGATTGCTTTATAGAGAT
lmo2060_419	GCACAGATATCCAGTAAGTC
lmo2060_495	CTGTTACGCCGTGTGATTCT
lmo2060_593	GTCACGGTAACGTTCGGATA
lmo2060_599	GACTTGGTCACGGTAACGTT
lmo2060_609	TTTGTTTTTCGACTTGGTCA
kdpBlmo2681_503	AAGTGTAGTTCCACCCGTCA
kdpBlmo2681_967	TGTTCCGTCACACCATCCAC
kdpBlmo2681_1234	ACAATCGCATCACACTCTTT
kdpBlmo2681_1235	CACAATCGCATCACACTCTT
kdpBlmo2681_1527	CTCCTGTCATCGCCACTAAA
kdpBlmo2681_1853	CACCGCATTGTAAATAATCG
kdpBlmo2681_1950	GACCATAAATCAACATATTT
lmo2224_74	GGGGCGAAAAAGCATTCGGA
lmo2224_94	AATAGGTAAATGGCTTTGTA
lmo2224_130	GGGATTAAACCTGGGGTAAA
lmo2224_137	TCGTTTTGGGATTAAACCTG
lmo2224_151	GCTAGTTCATCACGTCGTTT
lmo2224_327	TTTCATAACCAAAATGATGT
lmo2224_360	TTTCTATCCATGCCATAGAA
lmo2224_451	AGTTCTGACTCTAACATTGT
lmo2224_762	AATGAGCTTGCTTTTCAGTC
lmo2224_848	GCCACGTAGTATCACTTGAA
lmo0511_40	GCCCAATTCGCTATAAGTCC
lmo0511_121	ATTAAAAAATCCGAGTCATT
lmo0511_241	CCGAGGCAGACACCAAAAAC
lmo0511_258	CTGCGATTTGTTGTGCACCG
lmo0511_350	TGGGAAGAACAATAATTTGT
lmo0511_418	AATAAACGCGTGGATCCAGT
lmo0511_428	CTCACTAGCAAATAAACGCG
lmo0511_568	ACGCTTTGAACATATTTACC
lmo0510_95	TGCTCTTATTGTAATAGTCT
lmo0510_295	TTACCATCGCTTAAATACCA
lmo0510_403	CCATAACCCAAACTACTAAG
lmo0513_89	TAATCTTTTGAGTGAATGTT
lmo0513_197	TTCAGCGAGCGGCTGGTGCA
lmo0513_204	CTTTCAGTTCAGCGAGCGGC
lmo0513_270	AAGTTAGGAAGATGCAGCGT
lmo0513_285	GTTCTTTACCTGCCGAAGTT
lmo0513_359	TCCGTCTGTATCGGCGGAAT
lmo0513_365	ATGCATTCCGTCTGTATCGG
lmo0513_420	TTATAAAAGCGGCACCTGGT
lmo0512_21	CATCAACGCCAAAGCCCGTT
lmo0512_45	CTTTAGTGATGTTTTGACCG
lmo0512_133	ATGTTTTGTAAGTCACCATC
lmo0512_181	TCGAGTTGATCTGCGTCACA
lmo0512_228	CAATAGTTACGGTGCCATAA
lmo0512_229	TCAATAGTTACGGTGCCATA
lmo0515_224	TTGTTTCACTCCTGCCGTTC
lmo0514_58	TCTGCGTGAGCTGCTGTGGA
lmo0514_457	GCATAGAGATAAGTTAATTT
lmo0514_658	CCAGATTTAAGTGTAATTCT
lmo0514_791	TCCTAAATAAGTATTACTTG
lmo0514_939	GTGTCGGGTAGCTGCCAGTT
lmo0514_1023	CCGCCGTTAAATCTAGCGTG
lmo0514_1264	TGAGAGTCTGAGGTGATTAC
lmo0514_1446	CAGGATCTGCTTTTTGGCCG
lmo0514_1561	GTGGTTTCACTTTGAGGTTC
lmo0514_1748	TACTCCTGCGATCGGTAAGG
lmo0517_171	CATCAGACCAACCTTGTACA
lmo0517_361	AAATTGAATTCACGGAAACG
lmo0517_691	TCTGCAGGCAGTTTGTATCC
lmo0516_93	GCTCGGTTTGAGTGGCTTTT
lmo0516_183	TGTCAGCTCCTGAACTTGCT
lmo0516_288	CTAAACAGGCTGTGAGATTT
lmo0516_440	TTGTTGATTGGTTGCGGCTG
lmo0516_610	TAGTCATCAGATTTAAACCA
lmo0516_786	ATGTGTCATCGTAACCAACT
lmo0516_909	CTGGGGATTGCTGACTCATG
lmo0516_1102	TCAACGCTTTCCAGGCGGTG
lmo0516_1197	GTTGGAACATCGACGTCATA
lmo0516_1326	TAGCATCATCGCCAAACACT
lmo0519_43	ATCAAAAATGAGGCAATAAT
lmo0519_301	ATCATTAACATCGCAAACGT
lmo0519_397	GCTGAGCCACGTTTATGCTC
lmo0519_524	AGCAATAATAAGGAATGGCA
lmo0519_656	ACTTTCTCCCGCACTACTAA
lmo0519_798	TAAGTCCTAATGTGAACATT
lmo0519_931	AAACCATTCAGCACCCCACC
lmo0519_1011	CAACCGCTACGATAAACCCT
lmo0519_1082	CACCGAATGCAGCACGATGA
lmo0519_1180	TTCATAATCGCCGTGCCATC
lmo0518_80	CTTGGCTGCGAGTTTGGTAT
lmo0518_86	AAATGTCTTGGCTGCGAGTT
lmo0518_98	CTTCTCCACACCAAATGTCT
lmo0518_331	GCAACCAACGCCAAAACCGC
lmo2469_427	TATGCTGAAGAAATCGCCGT
lmo2469_539	CATAATATTATTCACCCGTG
lmo2469_637	TGTACACCAAACGGCAAGAA
lmo2469_680	GATATAAGCAAAGAAGACTG
lmo2469_1018	CTGATTTTTGAGAACGATTT
lmo2469_1111	AATTGTGCTAAATCTGCCAT
lmo2469_1201	AATCCTTTTTGATTCAAGTC
fliElmo0712_26	TGTTACTTTAGGTAAGACGC
fliElmo0712_59	TGCCGCATTGTCTGTTTTCG
fliElmo0712_86	CATTTGCGTGAAGGTATTTC
fliElmo0712_95	ACTATCCAGCATTTGCGTGA
lmo2603_17	CTCAAAAATCGAACGTTCTG
lmo2603_120	GAAGCTGTTTGGCGTGAATT
lmo2603_175	ATATAGATTGGTCCGGTAGT
lmo2603_211	GTTATAGCTAATAAATCCCC
lmo2603_252	GCAAAAAGACCTCCGTCCCT
lmo2603_323	TTCGACTTTGTAGCATCGAG
lmo2603_439	AGTAGTCCGCCGTTTTTAGT
lmo2603_470	TGTTGCGCCTTCTGTGATTT
lmo2603_592	AGTCGTAAAGTGACTTCCGC
lmo2603_646	TTATGGTAATGGATGATTGT
trpFlmo1629_102	GTGCCTCATCCACCGTGACT
trpFlmo1629_134	GACGCCAGCAGGAATATTTT
trpFlmo1629_145	CCGACCTTTTTGACGCCAGC
trpFlmo1629_181	GCCGTTAACTCTTCTTCGGT
trpFlmo1629_253	GTTCGATTTGCTTGTTCAGC
trpFlmo1629_301	GGGAGTTTCCCATCTTTCAC
trpFlmo1629_322	GGATAGTCATTTATATTGTC
trpFlmo1629_343	TCAAGCAAGATGTATGCATT
trpFlmo1629_511	GAGGAAATATCTACTGCATA
trpFlmo1629_530	CCCATTTGTTTCTACGCCAG
lmo2604_72	GAGTTGCTTCCTCTGCGGTC
lmo2604_153	CTTTCGTCAAATTGTCTACA
lmo2604_225	ACATATGCACGGTCATTCTT
lmo2604_273	TTTTGTGCGCATACACATCA
lmo2604_391	AACGCCCCAAAAGCCTCTTT
lmo2604_496	AATCGAGTTTTAGGGGACTC
lmo2604_552	CGATATTTAGCCATTCTTCA
lmo2604_631	TTGAAATCCTGTATTGTCGC
lmo2604_924	ATCGCCACGTTCCGAAAAAT
lmo2604_1053	TGCCTTGATATTTCTTATGC
cysKlmo0223_43	AAACGATTAAGTTTCACAAT
cysKlmo0223_67	ACATCCGCGCTTCCTGCTTC
cysKlmo0223_135	CGATCATTGCATTAGCAATA
cysKlmo0223_234	TGGCTGCTGCTACCATTGCT
cysKlmo0223_283	CGTTCTAAGCTCATTGTTTC
cysKlmo0223_421	GCTGGGTTGTGGAATTGTTG
cysKlmo0223_447	TTGTTTCTTCATGAACAGCT
cysKlmo0223_582	GGGCATAGATTTTAACGTCT
cysKlmo0223_621	GAGAACCGCCACTAAGTACT
cysKlmo0223_685	ACTTTTGTATCTAACGTATC
lmo1866_256	GTATGTAATAAATCTACGTT
lmo1866_328	TCAAGACGGCGCATATTTCC
lmo1866_377	GTACTTTACAGCAAACTCAA
lmo1866_423	GAACGATATCTGCATCTAAC
lmo1866_475	TTGGCGAGAAAACTACTCAG
lmo1866_522	TCGGGATTTCGGGGACAAGT
lmo1866_568	AGACCGATAATACGTTCCGC
lmo1866_621	TAGATCTCAAACGGACTTTG
lmo1866_671	CTCTAAAATACGTTTTTCAC
lmo1866_735	TATCTTCTACATGAATGACT
lmo1867_80	TAAACCGATATTCGTCATTT
lmo1867_103	ATAATAAAACCAGGAGGGAC
lmo1867_104	GATAATAAAACCAGGAGGGA
lmo1867_109	GTTGAGATAATAAAACCAGG
lmo1867_112	TCGGTTGAGATAATAAAACC
lmo1867_269	AAAGGGTGCGCCAGAACGTA
lmo1867_865	CTCTCTTCCAGTGCACTTAT
lmo1867_1367	TCCCATTCCGCGAGCAACGA
lmo1867_1979	ACAACCGCGGTGTCCAAGCA
lmo1867_2561	GGCAATCGGAACGCGGTACG
lmo1864_38	AATACCATGCGTTATAGCAT
lmo1864_79	ATTATAAGTAAGACGAGCGC
lmo1864_80	TATTATAAGTAAGACGAGCG
lmo1864_107	GAGAGGATTATCTTTTCCGG
lmo1864_162	AACAAATATAAAGCAACATG
lmo1864_185	TTTAAAACTATGAAGCAGGG
lmo1864_446	CCCGGCATAAAGCGGTTTAA
lmo1864_454	GGAGTAAGCCCGGCATAAAG
lmo1864_544	GCGTGCATGTACGGGACGCG
ruvBlmo1532_70	ATATATTGTGAAAGGTTCTG
ruvBlmo1532_140	AAGCGCTTCATTTCGGAGCG
ruvBlmo1532_240	GCCCGCTCGTTGTTTTAATT
ruvBlmo1532_424	AAACGAACCGAGCGCGCAGT
ruvBlmo1532_457	GTCGCTCCTATCAAAGTAAA
ruvBlmo1532_505	ACGCCAAAACGATCTCTAAG
ruvBlmo1532_576	CTAAAATATTGGAAGTTCTG
ruvBlmo1532_665	AACCCGTTTTAATAAACGAT
ruvBlmo1532_769	TCAATGGTATCTAATCCTCT
ruvBlmo1532_816	CTGGACCGCCTCTAAACGAT
lmo1862_106	CCCATGGCAACGAGGTTAAT
lmo1862_114	ATGAATCACCCATGGCAACG
lmo1862_122	TTCTGTTAATGAATCACCCA
lmo1862_220	TAATTACTCGTTTTTACACT
lmo1862_429	GAAGTGTCTCTAACTCTTGT
lmo1862_696	CATATCCTTTATGATTAGGA
lmo1862_700	TTCTCATATCCTTTATGATT
lmo1863_136	ATTCGCACCATAAATTCTTC
lmo1863_522	TACCTAAGAAGCCTTGCATC
lmo1863_602	TTTTTTGTTGCTGCGGACTT
lmo1863_781	CCAGCATGCGTAGAGATAAC
lmo1860_64	ATTCCTGGTTGCGTGTCAAA
lmo1860_134	CCCGCTGCAAACTTCTTTAT
lmo1860_180	CCGCCGGATCAAATGTGATT
lmo1860_250	AATTGGCCTGCCGCATCAGT
lmo1860_267	AATCGCCGCGGTCAACAAAT
lmo1860_279	CTGGACGATACGAATCGCCG
lmo1860_357	TAAATCTACCACTCGCATCA
lmo1861_129	ATGGCGTGGGTTCATCTTGC
lmo1861_130	GATGGCGTGGGTTCATCTTG
lmo1861_142	TTGCTAATAAGGGATGGCGT
lmo1861_143	ATTGCTAATAAGGGATGGCG
lmo1861_153	CCATTGATTTATTGCTAATA
lmo1861_325	AATTTCAAGCGTAGTTCGAC
lmo1861_415	ATTACGTAAGACACGGGCAG
lmo1861_465	GCATAATTGTCACCCAATCA
lmo1861_466	GGCATAATTGTCACCCAATC
lmo1861_531	CACGAACTTTTGTGTCGCCT
lmo1868_139	GTAGTCTCCACACCTTTTGT
lmo1868_201	GTGTCCCAAGATTCATCTCT
lmo1868_202	GGTGTCCCAAGATTCATCTC
lmo1868_313	AAATTGAACACCCGGCCCAT
lmo1869_262	ACATGAAGTCTTACAGCAAG
lmo1869_626	AACGTACTGGGAATAATAAT
lmo1869_638	AAGCCGCATATCAACGTACT
lmo1869_639	CAAGCCGCATATCAACGTAC
lmo1869_846	CAAATTCCGCTCGTGTTTCT
lmo1869_847	TCAAATTCCGCTCGTGTTTC
lstRlmo0422_99	CTAAGTGTGATTGTTTCTTC
spxAlmo2191_39	CCAACCATGCACGAGCTTTT
spxAlmo2191_258	TAGGACGTCTTAATAAGCCA
spxAlmo2191_259	ATAGGACGTCTTAATAAGCC
spxAlmo2191_333	GTACACGGCGCGGTAAGAAA
spxAlmo2191_343	TGATACGTACGTACACGGCG
spxAlmo2191_348	GTAGTTGATACGTACGTACA
lmo2117_36	CCTCTAAAAGCAGAGTGTAC
lmo2117_37	GCCTCTAAAAGCAGAGTGTA
lmo2117_101	GTGCATTAATTGAAAAACAT
lmo2117_404	TAAGCAAACAATGCCGTTTT
lmo2116_4	CATATTCCTCTCCATTTACT
lmo2116_307	AAAGTTCCTGACCATTCAAA
lmo2116_768	GAAAAGCAGAAGCTCCCATG
pyrRlmo1840_257	AATGTTCGTCCCATGTACAG
pyrRlmo1840_396	CCCGATCAGCAAGCACTGCA
pyrRlmo1840_433	CCTACGTAGTCTGCTCTGAT
pyrRlmo1840_466	ACTCGCTCGTTCCCTGAGGT
pyrRlmo1840_470	TTCTACTCGCTCGTTCCCTG
lmo2114_203	CATGTTTTCGAGTTCTTGTC
lmo2114_242	TAGTTTGTCACGTCGGAAAG
lmo2114_324	GTTTCGCTAGTGCGAGAGGA
lmo2114_328	GGGCGTTTCGCTAGTGCGAG
lmo2114_411	TCTCGCTTGGATATTTATCA
lmo2114_424	TGACCACCTGAAATCTCGCT
lmo2114_711	CAAGGACGTCTAGAATTTTT
lmo2113_88	AACATAAGTTCCTGATTACC
lmo2113_308	CAGTTCCACCACAGATATAT
lmo2113_441	CATCCCTTTTTTTACTCATT
lmo2113_442	CCATCCCTTTTTTTACTCAT
lmo2113_519	AGCTTCTGCCAATCAAGCCG
lmo2113_714	AAAGTTGCTCGGATAGTAAC
recAlmo1398_163	ACTTCGATAATACGTCCACG
recAlmo1398_295	CCTAGGTTTTTAGCATAAGC
recAlmo1398_445	TCGCCTTCGATTTCAGCACG
recAlmo1398_609	GTCCACCTGGTGTGATTTCT
recAlmo1398_622	AATTTAAGCGCACGTCCACC
recAlmo1398_751	ACTTCGGCAATACGGAATGG
recAlmo1398_754	TCTACTTCGGCAATACGGAA
recAlmo1398_897	GATATTGTTTTGCATTCTCA
lmo2111_96	ACGGGGCCGCTTGAGCTGCT
lmo2111_115	TGTTGACCGTTAATCCACGA
lmo2111_185	AGGTTGATTTCCGCAAAGTT
lmo2111_205	ACAGAACATTCTGCTATGTA
lmo2111_255	TGTCACTCGCAACTTTTACA
lmo2111_294	AATCTTCTTCCCCAGCAATT
lmo2111_454	ACAACCGGCATGACGAATTC
lmo2111_496	TTTACAGGCGCTTCGACATC
lmo2111_610	AAGCCTTCTCGCTCTGAAAA
lmo2111_656	ATAAGGTCTGTCATAAAATT
lmo2110_39	ATTTCGTTCCACCCCAAATT
lmo2110_87	CTTCCCCCGTAGTATTAGAC
lmo2110_139	TCGCCGTTTTTGATTACGGA
lmo2110_237	CCAAAATTTTCGTTAATAGC
lmo2110_273	TTGGATGAACTTGTACAGAA
lmo2110_370	CCATATATTAATTCCGCACC
lmo2110_499	AACGCATGAATTGTACCGCT
lmo2110_656	TAACTTCGCATCCACATGCG
lmo2110_785	CACTAACGTGTAAGGCGCTT
lmo2110_918	TAGAAACAATCGCTGTGATT
lmo2119_44	AAGGATGGCTGCGAGTAGTA
lmo2119_150	TATCATAATATACTTTGACT
lmo2119_296	TACTTCTTGCGTGCCAATGG
lmo2119_367	ACATTTACGTTGACTGTTGC
lmo2119_584	AACAGAGACGGTGGCCTTAT
lmo2119_757	ACTACCACTTCTGACTTATC
lmo2119_903	TCACCTCTATCGTCGTTGGT
lmo2119_1049	TTGCATATTAGAAAACGACT
lmo2119_1205	TGCTTTGCTTTTACTCAGAT
lmo2119_1331	GCTTTTGGAAGGTACTTCAA
lmo2287_477	CAGCGCTTTTAATTGCGCCG
lmo2287_854	TTGGCCAGCCGCTTTAGCTC
lmo2287_1371	CTGAGATAGCATCTGTCATC
lmo2287_1840	GGTGCCCACTCAATCAAAAC
lmo2287_2223	ACCCGCTTCCGACGGGTTTT
lmo2287_2534	TTCTCCACCCATTTGTTTGA
lmo2287_3419	AACAAAGTTTTGCCATAAAG
lmo2287_3861	CAACTGCTTTGAATGCGTTC
lmo2287_4350	GGGCCTTAGCTTGTTTGAGT
lmo2287_4979	GAAGAATTTTCCGAGTTCGA
lmo2286_91	TAATTATTAACTATTTGCGG
lmo2286_316	CGGTCAATACCAACGCCACT
lmo2286_336	CTGCGTATCCCGGCGCTTTG
lmo2286_346	AGTGTCAAATCTGCGTATCC
lmo2286_637	GTGTCTGTTGTACTTAACGA
lmo2286_700	TGATTCGTGTTACGACCGCA
lmo2286_701	GTGATTCGTGTTACGACCGC
lmo2285_137	AGAGTAGCAGTGAGCGTTTT
lmo2285_230	CTTCGATAGCGTTTTTCCAA
lmo2285_496	AATACTAAGTGTCGGTTATC
lmo2285_504	GTGGTTTAAATACTAAGTGT
lmo2285_671	CGGGCTAGTGTATGTGATTG
lmo2285_672	CCGGGCTAGTGTATGTGATT
lmo2285_673	TCCGGGCTAGTGTATGTGAT
lmo2285_690	TGCCCCATTTTTCTACTTCC
lmo2285_799	ATCACGCTTCCCGTTGTTGC
lmo2285_925	TCTGGCGCTTTTATTGTGAA
lmo2284_427	GCTTTTTGAATCGTCTTGAA
lmo2284_505	ACATCTTCGTTATATTGCCC
lmo2284_567	TTGTTGCTAAATTTGTAGGC
lmo2284_594	AACCTGTTTGTCCAGTTGTC
lmo2284_866	TAAAGCATGTCCCATGTACT
lmo2284_973	GCGGTAGTAGCGTTTAAAAC
lmo2284_992	TCCCGCTTGTTTCAATTCTG
lmo2283_73	TGCGTACTAAACCTTATCTG
lmo2283_154	ACCTCTGCCGCGCTTGAAAG
lmo2283_410	TTCAACATAATAGGTAGCAA
lmo2283_650	CGCTTTTGCTTGTGATCCCG
lmo2283_745	GTTGAGTAACCAGCGGCAAG
lmo2283_752	GTCACCAGTTGAGTAACCAG
lmo2283_869	AACCGTACTATTTGCGGTAC
lmo2283_875	TGTCCCAACCGTACTATTTG
lmo2283_901	ACCACGGTTCTTGTTCCCGC
lmo2283_917	AGCAAAATATTCAGTGACCA
lmo2282_160	CAAATACTTCCATCCCAGCT
lmo2282_275	TAGTGCGGCTAAAGCCTCTT
lmo2282_276	ATAGTGCGGCTAAAGCCTCT
lmo2281_67	ACCTGACCTCGCAAATTCGC
lmo2280_311	CTTATGCGCTAACTTACCAA
lmo2288_175	TCCTCATTTGAACGTGGCCA
lmo2288_181	TCGTCTTCCTCATTTGAACG
gyrAlmo0007_66	TTACACTCATCGCATAGTCT
gyrAlmo0007_95	ACGAACATCAGGTAGGGCAC
gyrAlmo0007_102	ACCCGTCACGAACATCAGGT
gyrAlmo0007_238	TAAACCGCTGTATCGCCGTG
gyrAlmo0007_640	GCAGTTGGGAAGTCAGGGCC
gyrAlmo0007_891	TAACAATCCGCATTCCTGAA
gyrAlmo0007_1268	TTGCAAACGCATGTCCAGAA
gyrAlmo0007_1742	GTTGATTATTGGGATACCTT
gyrAlmo0007_2174	ATTACGAAGCGGATATTGGG
gyrAlmo0007_2506	TATTCTTCTATGTCGCTTCC
ftsXlmo2506_54	CAAAGGTCATCCAACCATTC
ftsXlmo2506_388	GCAATAGTCTTCGTTTGTGT
ftsXlmo2506_389	AGCAATAGTCTTCGTTTGTG
ftsXlmo2506_485	AGCATATCGTCCCCATTTCA
ftsXlmo2506_626	AGGCCAGCGTATGAACCAGT
ftsXlmo2506_694	CCTATAAATGTTAACACCAC
ftsXlmo2506_745	AGCGAGCTTGTCACTAACTT
ftsXlmo2506_787	CCACTAATTTGATAAGCGAA
ccalmo1905_443	CGCATCTTCATGAAAACGCT
ccalmo1905_616	TCCATCGCTCTTCTTATCGC
ccalmo1905_665	TCCTTTTAAACCTGGCAGAT
ccalmo1905_1003	AAGTCTTTCTTGGAGTGAAT
ccalmo1905_1013	GGTAATGGCTAAGTCTTTCT
ccalmo1905_1034	CCATTTTAATAAATCTGCTC
ccalmo1905_1058	CCAAGGACCAGCGCTTTCTC
argJlmo1590_31	CCATCCGCATAAAATCCTTT
argJlmo1590_320	ACCCGTTGAAGCAACGGCTA
argJlmo1590_326	AATAATACCCGTTGAAGCAA
argJlmo1590_361	CCCGCGTTGATTTTGTCCAT
argJlmo1590_407	TTCAAAATCGGCCGCATTTC
argJlmo1590_584	TTGCAATAGTTCAGCCGGAA
argJlmo1590_783	CTCGCGCGATACTTTTAGCA
pepClmo2338_403	CACTGACCACCATCTTGTTG
pepClmo2338_466	GTTTCAGGCATAGCGGACTT
pepClmo2338_473	TTGAAATGTTTCAGGCATAG
pepClmo2338_805	ACTGTGAAAGCTTGATTAAA
pepClmo2338_859	TCCACATTCAAATACTTAAT
pepClmo2338_902	GTCTTTGATTTGATCAGTGG
pepClmo2338_905	CCCGTCTTTGATTTGATCAG
pepClmo2338_1279	TCCCATGGTTTTAACGCAAT
pepClmo2338_1294	AGCGAACCCATTGGATCCCA
pepClmo2338_1303	TAAAGTGCTAGCGAACCCAT
lmo1008_97	AAAAACTTCACTTCGCACAC
lmo1009_59	TACATGAGCAACCTTTTCAG
lmo1009_145	TTAAATTCAAAGTCTAGTAC
lmo1009_171	TTGCTGCACTTATTAATCCA
lmo1009_206	GATACGTTCGAGTCCTAGAA
lmo1009_336	CTACAACACAAACAAAAGGA
lmo1000_29	ACCAGGTCCAGCTCCAATAA
lmo1000_46	ATACCGGCCGCCAAACCACC
lmo1000_179	AACATGCGTCATTGTGAGTG
lmo1000_342	CTTCGCCAGGAAAGTAAGTT
lmo1000_466	GGAATAGCGCGCAAAGTTGT
lmo1000_607	GGAATAATACTATAAGCAGC
lmo1000_740	CGATTCAAACTCTGTCACTT
lmo1000_896	ATAAAGGATAAAGGCAGAAG
lmo1000_1014	GTATAGCGATATCCTTAGAG
lmo1000_1108	TTACTCGTATTGTTAGGCAC
lmo1001_140	ATAAGTTAAGTCGACAATAA
lmo1001_222	CTTCTACAGAATGAATAATT
lmo1003_496	TTAAGTTGTGCGGTATCGGA
lmo1003_500	ACGGTTAAGTTGTGCGGTAT
lmo1003_506	AAAGTTACGGTTAAGTTGTG
lmo1003_572	AAGAGAGCGCGCCATAATAG
lmo1003_968	CACAGATTTTCCGTCCATTC
lmo1003_1035	TCATTTCTTCAGGAAGTTCT
lmo1003_1060	ATAGCACGGAATCCTAAGAA
lmo1003_1113	GTAAGGCGCGAAGTTGTGTA
lmo1003_1265	AATTCCAAGTTCGATGGAAT
lmo1003_1425	AGATGGATGGATTGTAAGGT
lmo1004_208	GCTATCCCTACAACAAAAAA
lmo1004_538	AACCGACTAGCAAGCAATGG
lmo1004_541	TTCAACCGACTAGCAAGCAA
lmo1004_734	CATATTTTGCAGTGTATTAA
lmo1004_910	AATTCTCGAATTAATGCATT
lmo1005_151	ACTTTATTAGCCAATTCTCC
lmo1005_445	CTACCAAGAATGTCAAAAAT
lmo1005_522	TGTTGGAAGCAATCGCAATT
lmo1005_661	AAATCATCCTTAAGTACACG
lmo1006_82	AGTGTTAAACGGATCATATC
lmo1006_149	GTTTTCTTCTATTGCTGAAA
lmo1006_234	AGGACAGATCATATTTTTCA
lmo1006_357	GCTCGTAACCAGGATAAATT
lmo1006_406	TCAGTCGTATCTACTTTAAC
lmo1006_505	GTGACGCCGGTTGGGTTGGA
lmo1006_692	TCTCCAACCAATCATTGCGT
lmo1006_821	GTCGTCTTTACCGTTAGTGA
lmo1006_1049	GAAGTAACGATCGCCTTTTT
lmo1006_1071	AGGAAGTAGCATAAGAAAGA
lmo1007_10	AAGAGAGCTTCGTATTTACC
lmo1007_82	ACTTCGCCCCATGAACCACA
lmo1007_153	TAGCCCGCACGATTGTTTTA
RsbRlmo0889_225	AATGAATTGGCCAACCGAGG
RsbRlmo0889_254	CCCAAAAACACGTAGGCCCG
RsbRlmo0889_334	CGATAATAGGCATCATCTTC
RsbRlmo0889_377	AGTGACCACTTTGTTGTACA
RsbRlmo0889_401	CTTTTCCCACGTATCCGCGT
RsbRlmo0889_502	GTGTCAATCGTTCCAATTAA
RsbRlmo0889_656	GCCGACAAGTCTAACTGCTT
tyrAlmo1924_53	GTGTTTGGCTTTAATCGCAA
tyrAlmo1924_54	GGTGTTTGGCTTTAATCGCA
tyrAlmo1924_305	CGCTGTGGATGCTTCCATGA
tyrAlmo1924_393	ACAAAAGTTCTTTGGCAGCA
tyrAlmo1924_477	TACCAGACAGCCATGTTTTT
tyrAlmo1924_584	TTGCGTCTGATTCACTAAAG
tyrAlmo1924_768	TTTCAAGCATCTCAAGCGCT
tyrAlmo1924_853	ATCGCACCGCCTTGATGAAC
tyrAlmo1924_916	GTCACCTCAGAGATAACCCC
tyrAlmo1924_1029	GGTCCCTGTCTTCATCCGAT
aroBlmo1927_4	TTAGCACGGACTGTAATTTC
aroBlmo1927_75	GGCTCTTTGTCCATTTTTCG
aroBlmo1927_187	GCCACATAATAAGTGACGAC
aroBlmo1927_370	GTCGTAGGTACTTGATAAAA
aroBlmo1927_474	CATAAATGACTGCTTCTGGC
aroBlmo1927_520	CCAGAGCGCAATTCCCGTTC
aroBlmo1927_579	TTAAAGCACGTAATAAAGTC
aroBlmo1927_619	TCCTTCGTATAAAAGTCTTT
aroBlmo1927_717	GACCAAAATTCAAATACGCA
aroBlmo1927_928	TTTTCCAGTATCTTGCTAAA
lmo0289_38	AATACTGAGTACGACTAAAA
lmo0289_155	GTATGGTTTGAATACTTGCG
lmo0289_172	GCGTTTACAGCTAGTTTGTA
lmo0289_698	ACCAGAATCTTGGAATAGTG
lmo0289_808	GGATTAGTACGTTCTTGTGA
lmo0289_837	CAGCTCGTTTAACACTGCTG
lmo0289_1117	CTATAGACAGAATAAGATGA
lmo0289_1192	CTCCTAGTCATATGATAACC
lmo0289_1252	TGATACTTATACAGCCATGT
lmo0289_1297	TCACCCGCCTTTTCTGCGTC
lmo0288_161	TCTAGCATTATAATCCAGCA
lmo0288_336	TTTTTTGGCCAACAATTCCT
lmo0288_551	AGTACCTGTGATGAAAATAT
lmo0288_762	CAGTCATTGCTTGGGCTTCT
lmo0288_1008	AAGGTTTGTCGAGAGTACTA
lmo0288_1131	ATACGAAGTCCCGACGTTCT
lmo0288_1308	CCATTCTGGAAAGTTTGAGC
lmo0288_1456	TCATCAATTTCGATGATGAC
lmo0288_1656	GCGAGCGCGCTTTGTCTACG
lmo0288_1778	TGGCAGGGTGAATTTAATTA
lmo0281_107	GACATGATTATTTCTTTGCG
lmo0281_272	ATATTTGTAAATAGTGCACG
lmo0281_369	TGAAGAACGCGTGGCGAGCC
lmo0280_10	GACTTCCATTCACACGGTTT
lmo0280_16	TCATTCGACTTCCATTCACA
lmo0280_44	ATAGTCAGCGATATACCCTC
lmo0280_126	AGCAGCCTTCGCAGTGGAAA
lmo0280_158	GCCGTATTTAAATGATTGCG
lmo0280_240	CGCCAAGTAACGTTAGGCCT
lmo0280_312	TTGTTTCGCCGTATGTCGCA
lmo0280_389	GGATAGAAGTTCTAGTTTGT
lmo0280_423	GTTCGAAGCGGCCGTCTACT
lmo0280_489	TCTGCACATCAATAATTCTT
lmo0283_156	TTAAAATACTATAGGCAACC
lmo0283_164	AACCCAGTTTAAAATACTAT
lmo0283_292	GGTGCCGTAAATACGACAAG
lmo0283_313	TCCATTAAACGGGCGATATA
lmo0283_341	TCCACGATCCACTTCCAAAA
lmo0283_342	CTCCACGATCCACTTCCAAA
lmo0283_467	CGCACCGATTAGACCGATTG
lmo0283_552	TGACTGTCGGCTCAAAACGT
lmo0283_565	ATGGTTGTATACATGACTGT
lmo0282_46	ATCCGTGCATAGTTTGCATC
lmo0282_225	AGCCACCGATAATTGCGATT
lmo0282_514	CATTGAGTAACTCTTTCAGC
lmo0282_575	ACGATTGACGGCAACGACGA
lmo0282_587	ATCATCGCCAACACGATTGA
lmo0282_610	TGTCCATTGAAGTGATTATT
lmo0282_649	TGAACGACAATGTTACCAAG
lmo0282_745	GGACGTCGATCAGTGAAGAC
lmo0285_45	ATGCTGCTAATCCTAAAACA
lmo0285_92	GGTGATTTTTTCTGTGCTTA
lmo0285_133	TCTTCAGCGATTTGTTGGTG
lmo0285_345	CGTTGGAGTAAATACCCATT
lmo0285_346	TCGTTGGAGTAAATACCCAT
lmo0285_438	CTTCAAATAGTTTTAAACCA
lmo0285_528	CAACGATTTCAAGGTCAAGC
lmo0285_653	TTTTGTAGGTTCGTGGTAAA
lmo0285_660	GATTGTCTTTTGTAGGTTCG
lmo0284_138	GCAAGTTGATGCAACGAACA
lmo0284_169	ATCACAACTTGGCCAGCATC
lmo0284_264	TTTTCAGTAGGTTATATCCT
lmo0284_276	AGACAGTTGCTGTTTTCAGT
lmo0284_311	GCCTTCTAATTTTAATGGCT
lmo0284_316	GGAACGCCTTCTAATTTTAA
lmo0284_710	TTCCGACCCAACAAAACGCT
lmo0284_826	CGTGATACAAGAGCGAGCGC
lmo0287_40	AACTTAACTATATCCGCAAT
lmo0287_347	TTGGCTGTGACGGCGCAAGT
lmo0287_357	TTGAGCTTACTTGGCTGTGA
lmo0287_366	CGGCTGTGCTTGAGCTTACT
lmo0287_436	TTAGAGGCCACATATGCGTC
lmo0287_555	AGTCGTAGCCCCAAACAGTT
lmo0287_643	ACTAACCATGCTGGGTGACT
lmo0287_652	CGTCTAGTTACTAACCATGC
lmo0286_127	TCCACAATATGTTTGGGTGT
lmo0286_271	AAAATGGCTACTTCTGTGTT
lmo0286_370	GACAAATAATCAGGGTAGCC
lmo0286_457	TCTGGAATCTTAGTAAAATC
lmo0286_529	GCCGTAGCCACAGCGCCAGT
lmo0286_845	ACAAGCCTGATCTCCTGTTA
lmo0286_881	CCTACGATTTTCATACCGTG
lmo0286_979	CTTGTAAAGTCTTCAGGGAC
lmo0286_1089	CATCCATTAAAAGACCTACG
lmo0286_1145	TTTATCGAACAAATGCAATT
lmo1134_228	CTAAAATTTGTATCCGATTT
lmo1134_229	TCTAAAATTTGTATCCGATT
lmo1135_553	AGGTAATGCGAGCTATCTTG
lmo1135_573	GAACTCCCATCATTAAATTA
lmo1135_595	TTAAAGCTACGAATAACAAG
lmo1135_869	AAATCCCCAATCAAATCGAA
lmo1135_1012	TCTGGAGTGAATATTGTTTT
lmo1136_26	AGCAAAGCTCAAAAGTAAAC
lmo1136_190	GTAACCGAGCTAGTTGCAGC
lmo1136_324	ATGGCCCTAAATCACTCACT
lmo1136_518	ATTAATATCCGAAATAGGAT
lmo1136_607	ATATTAGACAGATTTTCAAC
lmo1136_1099	GTCAACGAACCAATTGTTAC
lmo1136_1100	TGTCAACGAACCAATTGTTA
lmo1136_1150	TCAACAGGCTTCTCTAACAA
lmo1136_1380	TTACTGGATCTGGGTTTACC
lmo1136_1457	AGAAATAGTCTGATTCACCA
lmo1137_36	TTTCGAGTGATAAATGAATT
lmo1137_60	TTATTTCAGACATGGAGTGA
lmo1137_228	TTTTGAGTTTATAGTAAGAG
lmo1130_229	TGTTCAGCCTGCTCTAACAT
lmo1130_312	AACGCATTTCTTTTTGCGAA
lmo1130_423	GTAGATTGTGTTTTGCGGCT
lmo1130_428	ATCCGGTAGATTGTGTTTTG
lmo1130_538	TTACAAGCATATTCGCCAGC
lmo1130_631	TATAATATCATGCTTGTTGT
lmo1130_666	CGTCCGGATAGGCGAGTGAA
lmo1130_667	GCGTCCGGATAGGCGAGTGA
lmo1131_231	AACGCAGTTCTGCTGATGCT
lmo1131_316	AGCTGCGTTAAAGTTGATGC
lmo1131_579	TCAAACCACTTAAATTTTCA
lmo1131_782	AGTCATACTAATCGTGCCAT
lmo1131_833	ACGCATTGGAATAAAAAATT
lmo1131_847	AAAGATCCAAGTTGACGCAT
lmo1131_1135	ACAATTTCCCCTTGATAACC
lmo1131_1279	AAATCGCTATCATTAGCAGC
lmo1132_169	ATTACAAAGAGCCATTTATA
lmo1132_720	ATATTTGGAGCTCGCTTCCT
lmo1132_735	GCACCCATTCACCCAATATT
lmo1132_833	AAAAGAACTCAGACTAAGTA
lmo1132_1185	GCGAAGACTCTGTAATTTTA
lmo1132_1419	ATCTAGCTAAACCAATCCGT
lmo1132_1446	ATAATAACGGTGCGTCATGA
lmo1132_1572	CCAAGTCTAATGTTGTTGCT
lmo1133_56	CTGTTCATAAGAAACTTTGC
lmo1133_219	TCGTATAGTTCTGTTCGTGA
lmo1138_45	TGCGTGTATCAATCAATTTT
lmo1138_104	AAGTTGCTTAGAAACGTCCT
lmo1138_177	CAGCTTCGACGTGTCCGCCT
lmo1138_235	GTTCCAACGACTTTCACTGT
lmo1138_321	TCATGTAGCGCGTATTTGGA
lmo1138_325	TGAATCATGTAGCGCGTATT
lmo1138_411	GGTTAATTCTTTCGCGCATC
lmo1138_443	GTATGATTGACCGGTTGCTT
lmo1139_75	CATTAGTTTGATTGGTTTGA
lmo1139_83	GAGGTTTACATTAGTTTGAT
lmo1139_177	TTTTCCCTTCGCGTATTCCG
lmo1139_203	TATGACATACTGGCTTAAAT
cbiFlmo1197_118	TTACAATACTCTAGCAACTC
cbiFlmo1197_143	ACTATTATGGATTTCGCAGC
cbiFlmo1197_269	TTCCTCGACTTGTTCACGAA
cbiFlmo1197_325	CCAAGGAATGAACTCACACC
cbiFlmo1197_342	CAAAACTGCTTGCCGCACCA
cbiFlmo1197_382	ATTACACTTTGACTTACTTC
cbiFlmo1197_410	TGGAGTTCTGCCAGCCATTC
cbiFlmo1197_608	TGCGATATCTTCTAACGTGC
lmo2467_196	CCGTCAGCAGGTCCACTTAT
lmo2467_301	AACGTCCATTCTACAGTTAA
lmo2467_391	TCTAACGATGATCTTGTTAG
lmo2467_481	TAGTATCCTGACCGATCATT
lmo2467_592	GGCGCTTCTGTGTCAGCAAC
lmo2467_668	ATTATCAGTAGAAGCATTCC
lmo2467_785	CCGAACAGTGTAAGTGTATG
lmo2467_904	CCATGTGACATTAAACTTTT
lmo2467_1028	ATCTTCAAACATGGTTTTTG
lmo2467_1172	GTAAATTTGGTCCGATTTCC
lmo2466_130	TAGACCATACATAAAGCCCA
galElmo2477_347	TTCACCGTATGTAGCCGCAC
galElmo2477_400	TAAGTACTTTCCGGATTTGT
galElmo2477_409	GTTTCGCCATAAGTACTTTC
galElmo2477_498	CACCAGCGACATTAAAATAA
galElmo2477_822	GACGTGGTACTACTTCAGCA
galElmo2477_823	CGACGTGGTACTACTTCAGC
galElmo2477_941	TACGTGCCATTTCCAAGCAG
lmo2465_100	GAATGTCTCCCTCGCATATG
lmo2465_101	CGAATGTCTCCCTCGCATAT
lmo2465_102	GCGAATGTCTCCCTCGCATA
lmo2465_272	TTCCTCCAGCTCTCCTTCTT
lemAlmo0962_72	CACGGTTACGGTATTTTACA
lemAlmo0962_244	TGACCTTGACGATTGTCAGC
lemAlmo0962_411	TTACGGTTGTATTATAAAGT
dnaElmo1574_59	TTTAGCGATTAGCTTATCGA
dnaElmo1574_93	TAATTGCTAAGGCTGGATAA
dnaElmo1574_100	TTATCCGTAATTGCTAAGGC
dnaElmo1574_671	CGAGGTAAAGTAGTTTGGTC
dnaElmo1574_1122	CGGGCATCGTGATACGTTCT
dnaElmo1574_1504	AGCGCAACTTGTTCTACGAG
dnaElmo1574_1912	ATAGACGCTAAATCTGGATG
dnaElmo1574_2347	TAGTTACTATGGTTGATGCT
dnaElmo1574_2823	TTGCAAGTCTTGTAATAGCA
dnaElmo1574_3262	GCTTCTTGCAGCTCATTTGA
lmo2783_97	AATCCTGCTAACATAATAAA
lmo2783_151	ATCGCCGACATAAAACCATC
lmo2783_316	AGTGCAATGGTCATTAATGC
lmo2783_355	GGCACAATTTCTGTCACAGC
lmo2783_418	GCTGAACCCATCAAGGCTAT
lmo2783_656	CTGAATAATCGCGCTAATTA
lmo2783_709	GTCATTAACGTTAGGAAACC
lmo2783_1153	GCAACCACTGGTGTCGTCCA
lmo2783_1221	AGACACCTATCAAGAAAATT
lmo2783_1274	TTAGGCTTTAATTCGGTCAT
zurAlmo1447_257	GGCTGGGAATGCGGAGTTAA
zurAlmo1447_499	TCGACGTCCACTCCGACGGT
zurAlmo1447_503	ATTTTCGACGTCCACTCCGA
zurAlmo1447_551	TTCTTCTGTCCGGTTTAATT
zurAlmo1447_561	AAAGTGTCATTTCTTCTGTC
zurAlmo1447_699	CTGCTAATATCTCAAGTTCG
zurAlmo1447_747	CTGGAGAAGCGTCGCAATCA
rplIlmo0053_352	CCTAAAGCTCGAATCGCTTC
rplIlmo0053_388	ACTTCATGGTGCAACTTCAC
rplIlmo0053_402	CAAGTGTTGCCGTTACTTCA
lmo2780_50	CTCAATAATGCAACTTCTTG
lmo2780_216	GATCTTCCGCGTGCATGAAG
lmo0357_167	AAAACCCGCCTCAATTCCAG
lmo0357_315	GAACATCTGTTGCTTTTTTC
lmo0357_362	TTCATCGTTCATTAACTTCC
lmo1258_307	AAAATAAAATAGCTCAGTCC
lmo1258_418	CCCATTTTCAGTAAAGGGAT
lmo1258_601	CCGACTACCGGCCCACAAAA
lmo1258_613	AATCCACTCGTTCCGACTAC
lmo1258_709	CTCCCTGAGAGTAATAAAAT
lmo1258_766	TCTAAAGCTAACGCAATTTT
lmo1258_812	CGCATCTTCGTATATTTTAT
lmo0355_280	ATCGTGTTTCCGCCTGCAAG
lmo0355_308	AGATGCGTTCATACCCGAAG
lmo0355_452	CAACCAGTCAATCGCGCTGG
lmo0355_479	GTTGTTTAATTTAATGTCCA
lmo0355_784	GTTACATATCCTTTTAAGTC
lmo0355_813	CGTCGCCAGTACTTCCTTCT
lmo0355_897	ATTTATCTTGTTGAACAGTT
lmo0355_1056	TCACGCCTGAATCAAATACT
lmo0355_1305	CCATTGTGTAATGAATTCCT
lmo0355_1378	GCAGCAAATAGGCCAGTGAT
lmo0354_22	AAATTGGTATAGAGATTAAG
lmo0354_76	AGCTCTTCATCAAAATGGAT
lmo0354_174	TGCGAACTCCGAATTTATGT
lmo0354_342	AATCAAAAAGTAACCAAGGT
lmo0354_532	GCGGAGTGGGCGATTAATTT
lmo0354_757	GGATGCGTTTCGAGTACGTA
lmo0354_958	GTATGACCACGTAAAATCAT
lmo0354_1072	CCACTAACTCCAGCCGGAAC
lmo0354_1218	GACGATCTTGCAAGAATAAT
lmo0354_1426	ACCATTGGTTCGTTCATATG
lmo0353_20	CTCCTCTGCACTAGGCAATT
lmo0353_28	TGAACAAACTCCTCTGCACT
lmo0353_223	AAGCCTTTACCTTGAAATGA
lmo0353_323	GAGCCCATGAGCTGGAACAT
lmo0353_331	TGTTTGTAGAGCCCATGAGC
lmo0352_67	TCCAAGATACGACTTAATTC
lmo0352_279	TGGCATCAAGGATAATTGTT
lmo0352_291	GTGCTGTAGAGCTGGCATCA
lmo0352_729	TGACCGGAAGTCCCGCATCT
lmo0351_284	AAATGCGCCTTCAACTAATG
lmo0351_285	TAAATGCGCCTTCAACTAAT
lmo0350_127	TAGTGATTCATAAACCACAT
lmo0350_271	ATCGCAACAAGACCAATCGT
lmo0350_379	TCTTCTTTCATATTCATGCC
lmo1251_46	CGTTTTCCCCTTGTAATAAC
lmo1251_80	AGAATCTTCAAGTCCCTCGT
lmo1251_291	CGTCTTTCCAGAATCTTACC
lmo1251_357	TAGATTGCAGCAGTCTCGTA
lmo1251_542	AATCCGATTCACACTACTCG
lmo1250_174	TCCCCATATAAAGTCGTGCA
lmo1250_263	TGGCATGTATAAGTAAGCCA
lmo1250_417	CAGCTGCGAGACTTGTGCTG
lmo1250_693	TTTCTCTGGCATATGAAGCA
lmo1250_731	GACAACAAAGAAGAACGTCC
lmo1250_781	TCAAAGAGTTTTCCAGACAT
lmo1250_832	ACTGCTAAAAAGATATAACT
lmo1250_912	TTCCATAACCTAAACCAATA
lmo1250_1083	CGGCAATAATGTAAATACCT
lmo1250_1148	ACCACTGGACACTTTTTTTC
lmo1253_70	CTTGGAAGTAGTGTGCCTGC
lmo1253_88	TTAGCCAGGACATTTTCACT
lmo1253_200	ACGTTCCCGGTCAATAACAA
lmo1253_213	CTGGAAAAGAATAACGTTCC
lmo1253_232	AAGCTAGTTAATCCAGAGAC
lmo1253_287	ATTCCGGATGACTTCTGTAG
lmo1253_303	GTAAAGTTGTCTCTTCATTC
lmo1253_355	GCTAAGCAGTTTGAGCCGTG
lmo1253_381	CTTCTAAATAGCGCACTCTG
lmo1253_542	TTCGGCATTCAGTGGCTCCA
lmo1252_87	CGCCTTCTCCTAAATTATTC
lmo1252_88	CCGCCTTCTCCTAAATTATT
lmo1252_480	ATCCGATAACAAACACAGAA
lmo1252_481	AATCCGATAACAAACACAGA
lmo1252_662	GAAACCTTGACCATTGAAAA
lmo1252_663	AGAAACCTTGACCATTGAAA
lmo1252_742	TTGTTGACGATTTTGGTGAG
lmo1252_749	ATCATATTTGTTGACGATTT
lmo1255_352	AGACCACCTACAACGATTGC
lmo1255_387	TAATATCCCCAATTACGTTA
lmo1255_477	CAGCTTCACCAATGAGCCAA
lmo1255_514	ATGGACCATGTAATCCCAAC
lmo1255_649	GCAAAGCCAAAGTCCCAAAC
lmo1255_737	ACGTAACCAAATTTCGAGAT
lmo1255_814	ACATGGGCAGCAAGAACAGT
lmo1255_942	TGACTACGAGCGGGGCATAT
lmo1255_1061	TGCTAGAACAGCGGACCCTT
lmo1255_1204	CCTATCATGGCAGCTACAAA
lmo1254_47	ATCGCCAGTCGTATCATAAA
lmo1254_378	GGGAACCATCGGCTTTTGCT
lmo1254_517	AAGAGTGCCTCGCGTACATT
lmo1254_651	CTGGTCCATCTGTATAAAAA
lmo1254_749	GCAGTTGTCAATATCTGTAG
lmo1254_903	ACATCGCGACTTGCCACGTA
lmo1254_998	ATAATAATGTTCCGGCTTGT
lmo1254_1116	CCACATAATCATCAATTGTA
lmo1254_1236	CGTCCCATTGCATAGGAGTT
lmo1254_1374	TCCGAAGTGCAATTAGTTTT
lmo0359_220	TGGTCCATATGAATAACGAC
lmo0359_459	CGAAATCTTCCGCTTGGTCT
lmo0359_556	AAAAGGGGCATATTCAGTTC
lmo0359_637	GATTCACTGACTTCTTTATC
lmo0359_729	CAGGATTGTCCACTAAAACT
lmo0358_239	CTCTTTAATTGCTCTGGAAG
lmo0358_465	CGTTATACGAGTCAGAGTCA
lmo0358_598	AGTGTCCCCGCGACAAGACC
lmo0358_754	ACAATCGTAATTCCTAAAAG
lmo0358_836	ACCAAGACCATTTAACCAAC
lmo0358_977	CATACAAGCCGCAATCGGTG
lmo0358_1015	GCGAGTGCTAGTCCAAGTGG
lmo0358_1135	AGCGGATCAGCAACTGCGAA
lmo0358_1237	ATCACCCAAATTCCACCGTG
lmo0358_1281	CTAGTAAGTAGATAAATAGA
lmo2784_111	TATCATTTCTAATTGTCCGA
lmo2784_187	ACCAGACGATATCCTACACC
lmo2784_283	GCTCTATCCTCTGCAAACAT
lmo2784_721	ATATCCTCCAAATCTGTTGC
lmo2784_819	GATAGGCAGTCTCACTTTCC
lmo2784_891	TATCCACGATGATATATTCT
lmo2784_1110	TTGTTTTTAACTCCTGCTCA
lmo2784_1476	AAACCTTGTCCACTTCAAAT
lmo2784_1606	TCTTCGCGCTCAAAAAGTGA
lmo2784_1672	TCCTGGACGTTTGCCTCAAT
ctclmo0211_21	GTTGCGTTGTTTCTCTTTTC
ctclmo0211_82	TTGTAGCCATAAATAATTCC
ctclmo0211_241	TGTACTAAAACATCCTTTAA
ctclmo0211_412	ATGTCTAATTCAATTGTTTC
ctclmo0211_541	GTTGGTTCTTCTTCAGCACG
ctclmo0211_559	TCAGGTGCTTCCGTAGTCGT
lmo2160_112	GTTGGGCAGTGATGATTCCC
lmo2160_232	TCTTCTTTATTTGGAGAGAT
lmo2160_362	AACCGGCCAGTTTGGCGCTT
lmo2160_479	GATACCAATTTTAACGCCAC
lmo2160_525	TTAAAATAGTATATGGGGTA
lmo2160_592	CCTTGCCACCATAAATGACT
lmo2160_677	TTGATCTAAATACGTATCTT
lmo2160_771	TATGACCACAAGCTACCGAA
lmo2160_903	ATTGTAAGTTTGTAACAGCA
lmo2160_946	TAAGCCCACCACATATCCAG
lmo0038_97	GCCCCTAAGCGCCAATTATC
lmo0038_675	ACGCAAGCGCTACTACACCT
lmo0038_891	TAATATAACTTGCTGCGAGT
lmo0038_1003	ACACCAACCACTTCACAGTT
lmo0039_157	AGCATCAGGTTGCCTACTTG
lmo0039_171	CCGCATGTTGTTGTAGCATC
lmo0039_211	CACGTATCAAGCGGCATTGC
lmo0039_376	AAAGGCCCAATTGGTTTGGT
lmo0039_385	TTATTAAGGAAAGGCCCAAT
lmo0039_465	GGACAACTTTACGGTAACCT
lmo0039_474	GAGGAGATGGGACAACTTTA
lmo0039_487	ATACTAAGTGGGCGAGGAGA
lmo0039_856	GTGATTATTGCTTTGGCATG
lmo0039_899	TCCTGCCCCACGTTCTAGCA
rpsRlmo0046_27	AGTAACATACTTTTTTCCGA
rpsRlmo0046_56	GTCGATATGCGTAATACCAT
rpsRlmo0046_201	CAAATGGTAGTAATGCCATT
pyrElmo1831_61	GCCCAAGTGAAAGGCTCATT
pyrElmo1831_70	ATTCCAGATGCCCAAGTGAA
pyrElmo1831_99	GGCGATTGTCGCAGTATATA
pyrElmo1831_120	CTTTTGGAAAGCCTAGCGTT
pyrElmo1831_136	GCGATAAACTGACGGACTTT
pyrElmo1831_144	ATGACTTGGCGATAAACTGA
pyrElmo1831_158	GATTTTTTCGGCTAATGACT
pyrElmo1831_218	ATGTGGAATCCCCGCAGTCG
pyrElmo1831_235	TCACTCACCCATGCAGCATG
pyrElmo1831_271	TTTGATCGGACGTAGACCAT
lmo0032_92	CGTATTACTTGGATAACTCT
lmo0032_134	TAATACCTTCAACAATGTTT
lmo0032_265	GGGGTTGGATTGCTTTTTCC
lmo0032_280	AAAATGCCTGCAAGCGGGGT
lmo0032_322	ACATCATTACCCAGACTTAC
lmo0032_569	CTCTTCTTTAATCCCAAGAC
lmo0032_616	GTTTCAGCAAGTATGGATGT
lmo0032_764	AAGAATTACGCATTCAGGAT
lmo0032_879	TATCCTTCTCAAGCTTAGAG
lmo0032_923	TCCTAGTCTCATTCCAATAA
lmo0033_52	TGCTCGGTTTCAATAGGGAG
lmo0033_57	ATGCGTGCTCGGTTTCAATA
lmo0033_58	AATGCGTGCTCGGTTTCAAT
lmo0033_68	TAAAGTTTCTAATGCGTGCT
lmo0033_241	CCGTCATCCGGAGCACCAGC
lmo0033_558	TTCCAGCAGTCAGTCGCTCT
lmo0033_903	TCACTTCGGAAGTCCCAATT
lmo0033_1323	AATAAAAGTTCTCATAAGCT
lmo0033_1780	GTTTGTTTTTCAGCGTGACT
lmo0033_2257	CTAAAGGTTTCCATTCCGAC
lmo0030_119	GTACATTCGACCAGTGGAAA
lmo0030_125	GGAATTGTACATTCGACCAG
lmo0030_194	TGCGACCACACCGCCGTTTG
lmo0030_349	TCTTCATCCGTAAAATAATA
lmo0030_381	CGAGTTTTGTGGCGTTTACT
lmo0030_429	TGAACTGGTCCGCATGCTCA
lmo0030_498	GTTTTTCTAGATCACTGCGA
lmo0031_145	ATCCCACGAGCAAACACGCT
lmo0031_498	TAAATAAACAGTTGAGCTCA
lmo0031_551	TGCAGTTAGATGACTAACTA
lmo0031_626	AAAAGATTCTAGTCGGTAGG
lmo0031_676	ACTACCCAGTCGTCATTTAC
lmo0031_833	GTCTTCAGGGCAAGAGAGTT
lmo0031_897	TGGAAGTTAAACGCGGAGTT
lmo0031_917	ATATTCATTGTGTTGATCCA
lmo0031_974	TGGCTCGACTTGACCGTTAA
lmo0031_1029	GCTTAGAGCCGCAAGATTCG
lmo0036_229	CCACCGAGCTGAATTTGTCC
lmo0036_393	CACCTAATTCTTGTGTTGGA
lmo0036_397	GCATCACCTAATTCTTGTGT
lmo0036_559	TCACGTAATTGAAATCCTTT
lmo0036_702	CGGAAAGTTCCGCTTCGTAT
lmo0036_793	CAGTGCATAAACTTCACGTG
lmo0036_821	AACCTCTTCCCCACGAGTTG
lmo0036_865	TCATCAATAACAACTGAGTA
lmo0037_77	TCCTATCGCCGCTGCTGGCG
lmo0037_148	TCTGCCGAAACAAGTCCATA
lmo0037_231	CAACACGTGCACCCCATTTT
lmo0037_352	AGCTGAATCAAAATCGAAAC
lmo0037_649	GCTTGAGGAATTTGTTTTTT
lmo0037_742	GACGTTGAAAGTTCAGAAGT
lmo0037_964	TTTAATATACTAGTACCCGT
lmo0037_1135	TTAAATGGACGTTCTCGGTC
lmo0037_1243	TCTGCACTTGAACCATTTAA
lmo0037_1282	ACAATGGTTCCAATTAAGAT
lmo0034_172	AATTTAAGCAGACCGTTTTC
lmo0034_367	GACATTAAATGAGAAGATGC
lmo0034_586	ATACTTAGAACTAAGAATGA
lmo0034_688	GTTTGGAACCCACCAACTAA
lmo0034_705	GTAGAATTCCTGGTAACGTT
lmo0034_1042	TAAATCGGGTTAAATACAAC
lmo0034_1072	GCTAGCGGCGCAATAACCAA
lmo0034_1159	AGCACTGGTGGAGTCACCCA
lmo0034_1191	GAATGTCTCCGCCTGTCGCA
lmo0034_1287	TTTGTTCTAACACGTACGCG
lmo0035_198	AAGGTTCTTCAACAGTAATA
lmo0035_255	AAATTCCGATGACTAGATCT
lmo0035_338	AGTTAGGGCGACTACTGGAA
lmo0035_416	GTAGCCAACTCGTTCTTTTC
lmo0035_573	CTGTTTCGGCAATTGTTGCT
lmo0035_714	CAAGACCTTGTGATGGCACG
lmo0035_778	AAAAAGAAGATTCTATGCTG
lmo0035_821	GCGCAACGCTACTAATCGTT
lmo0035_906	CTGCTGGTATCAATAGCGTT
lmo0035_942	GAATCATTAGGAACGGCGCT
rpmFlmo0486_10	GCTTTGGACGTACGTCTAGC
rpmFlmo0486_73	TCACTATCGCGACTCAAACC
rpmFlmo0486_108	GTGAGATGCGGTGTGACATA
rpmFlmo0486_120	AAGTGCCGTCTGGTGAGATG
lmo0875_113	ATGCGCTTCGATTTTTACAT
lmo0875_136	TGCTCGCGTAATTCTCCTGC
lmo0875_247	TTCGTATCGATGACTTGGAT
lmo0875_252	AATCTTTCGTATCGATGACT
minClmo1545_324	CCTGAACAACTTGTCCAGAA
minClmo1545_382	TTTGAACGGATTTGTCCTCC
minClmo1545_396	CAAATACATTGCCATTTGAA
minClmo1545_499	TCAGCAATTCTAACTTGTGA
lmo2854_145	CAAGTAATAGTCCAGGACAA
lmo2854_152	GGAAAACCAAGTAATAGTCC
lmo2854_270	GTAAGTTTGTCATGGCCTTT
lmo2854_400	AATGGTAAACAACCCATCAT
lmo2854_418	ATAGGCATTTGGATTAATAA
lmo2854_436	TGGTAAAATCCTAGTAGAAT
lmo2854_520	GGTAAGATGTAATATGGATC
lmo2854_526	ACAACCGGTAAGATGTAATA
lmo2854_716	AATTAAAAGTGTTTGGAATA
lmo2852_45	TAATCATCGGGTGCTCTGCC
lmo2852_202	ACTACATGTGAACCCACAGA
lmo2852_286	GTTTCCGGCACTTCATTAAA
lmo2852_371	CACGCATTCATTAGTGAAAA
lmo2853_45	CTAAAGTGGCTAATGCCTTT
lmo2853_59	GTCGCGTGTTGTTTCTAAAG
lmo2853_215	TGTGATTACTGCACCCATCT
lmo2853_323	TAAGTATTGAAGAGCATTAA
lmo2853_324	TTAAGTATTGAAGAGCATTA
lmo2853_583	TTAATCACAATATAACGGTA
lmo2850_330	GAACCCCAGCCCCTACAGAA
lmo2850_388	ATATTTCTAGCTCGTATACT
lmo2850_478	CGGTTACCTAAAAGTCCAAG
lmo2850_736	CCCACCGTTTCATATACAAA
lmo2850_1029	CCCCACCACGATATTTTGTT
lmo2850_1030	ACCCCACCACGATATTTTGT
lmo2850_1204	AGTGATCTGCCACGTGTTTT
lmo2851_51	CAAAAGTGCCAGTGCTTTTT
lmo2851_177	GGTATGGGTAGTCGGCAAAT
lmo2851_192	GAAATTGATGCGTATGGTAT
lmo2851_375	GCCATTCTAGGCTGATTTGT
lmo2851_387	TTATACTCGTTAGCCATTCT
lmo2851_423	GAAGAAGAAAGTCGAATAGA
lmo2851_449	TAAAGATTGCTCGCTTACGC
lmo2851_668	AACTTCGAGCATGGTGGAAG
lmo2851_707	TAATGTGATTGTGCGATAGT
lmo2851_737	ATTGTAACCTAATGTATCCG
lmo1683_70	TCTAGTATAGCATGACGCTG
lmo1683_122	AGCTCGATAAATATCGTCCG
lmo1683_159	CAGTTGCTACACTCATGTTA
lmo1683_160	ACAGTTGCTACACTCATGTT
lmo1683_233	TCGACTAGATGCATCACCAT
lmo1683_282	CACACACATTACAAATTGCG
lmo1683_368	GTGATTATCTATTTCATATC
lmo0726_18	CAACTGATCGATACTTTTCA
lmo0726_19	TCAACTGATCGATACTTTTC
lmo0726_79	TTAACGACTGCATGCACAGC
lmo0727_78	TTCCTGCAGAATCATAGCCG
lmo0727_159	CACTTGGTACAAGGCTCGCA
lmo0727_345	CTGTGTCACTGACAAAAGAA
lmo0727_585	CGAATTCGTCTGTCTCTTTA
lmo0727_741	TTTCTTTTAACATATAGTGC
lmo0727_870	CACAAGCAACGATATGAATG
lmo0727_1103	CGAGCCTGGTACGTTTGTTA
lmo0727_1325	CACTTCTTTGCTAGAGACCA
lmo0727_1534	TGCGTTATAAGCGCTAAAAC
lmo0727_1749	GTTTGTCGACGTCGCAATCA
lmo0724_57	AGGTATATTTCGTATTTAGA
lmo0724_88	GCGCTTTCGAGTTTGACGGT
lmo0724_163	GCATCCATTTGATTCACTAG
lmo0724_219	TGAACTGTAAGAGCATTGCT
lmo0724_322	CTACCGACGAACGCCTTATC
lmo0724_429	TGCTATTCCCGCTAATATCG
lmo0724_467	CGGCGCACCTGTGCTTAGTA
lmo0724_523	TGCACGGTTTGCCAATTTTT
lmo0724_656	TTCTAGGACACTTCTTTTTA
lmo0724_707	TTATGGACGACTTAGGTAAA
lmo0725_10	ATACTAGCAACTAATTTTTT
lmo0725_66	ATGCGACAGCCGTGCTTACT
lmo0725_110	ATCTCCGGTAGAAGGTAGAA
lmo0725_111	CATCTCCGGTAGAAGGTAGA
lmo0725_118	GAAAACGCATCTCCGGTAGA
lmo0725_125	CCAAACCGAAAACGCATCTC
lmo0722_60	CGCCGGGCAAGCCATATACG
lmo0722_76	ACGGTGTCAATCGAATCGCC
lmo0722_77	TACGGTGTCAATCGAATCGC
lmo0722_279	CGAGCACGAGCATTGGCACG
lmo0722_470	ATCGTTTGGAATCGTTAAGA
lmo0722_655	TCCGAGAAGGCGATTAATTC
lmo0722_835	TTTGGTAAATAGTCGCTATA
lmo0722_1011	ACCATTCTTGCATGTTTTCT
lmo0722_1211	GCCCATAGTACCAAGCCATG
lmo0722_1442	ATTAATATCTGGTAGGTCGA
lmo0723_246	GATTATCGATATCTTTGATA
lmo0723_705	TGTAAGTGCTGCGGTATGAT
lmo0723_818	GCTCGAAGATTTCACATCTG
lmo0723_930	TTTCTTTCATGCTACCGATT
lmo0723_1095	AACGCATAACGCCGCTGATG
lmo0723_1247	GAAACCACGGCCATGTTCGC
lmo0723_1400	TTTTTGGCCTGCTTCGGATT
lmo0723_1481	AGATACATTTTGCATTTGGG
lmo0723_1578	CAGTGGATTTTTCACCGATT
lmo0723_1773	CAGCTAGGACTGGTTCTCCC
lmo0720_191	TTTTAATTCTAGGTTGTCGG
lmo0720_194	GGCTTTTAATTCTAGGTTGT
lmo0720_201	CTACAACGGCTTTTAATTCT
lmo0720_231	AGTTGTCGGCGAATTCCGCT
lmo0721_53	ACGGTATGCGCGTGAAACAT
lmo0721_72	TCGAAGTATCATTGGCAGAA
lmo0721_145	TGCTCCTCTAGTACACTTTC
lmo0721_189	CTTTGGTTGAAGTAATCACA
lmo0721_253	ACATCACTAGGCGGCGCGAA
lmo0721_262	TTAAGTTTCACATCACTAGG
lmo0721_319	AAATCCAGTTTAGACCAGGC
lmo0721_323	GCGCAAATCCAGTTTAGACC
lmo2700_52	TAGACCCCAAAACCATGTCT
lmo2700_116	GCGATACCCAACATCCACCG
lmo2700_340	TCGAAAAATGTATCTTGTTT
lmo2700_558	GGCCAAGTGGGCTCCAAGCT
lmo2700_579	GCTCTTGTAAAACGCCACCT
lmo2700_606	GTTTTTCCGCTAGGTCAATA
lmo2700_804	CATACATTACGTCTGGTGCG
prslmo0509_43	TCTGCAATTTTTGTCGCAAG
prslmo0509_79	TGGAGCTCCACCTCACATAA
prslmo0509_147	CAACATACGCATTCGTTCCA
prslmo0509_245	AATTATATTGATGGAATGCA
prslmo0509_424	ATAGCTGAAAGATGATCGAT
prslmo0509_508	CGAACTACGCCACTGTGATC
prslmo0509_592	CTCATAATTTCGTCTTCATG
prslmo0509_743	GTTTCCAGCCATAACGGAGT
prslmo0509_770	ATTGGAGTTTTGTAAACGTT
prslmo0509_866	GCGGCCTAAGATTCGTCCGA
lmo0728_28	GCGGCACGACTATCTTTATT
lmo0728_90	CTGTATTTAAAATGGTCTGA
lmo0728_146	GTGTGGGCTGAAACTGATAG
lmo0728_217	CAGCGTTCTTTTTCCATTCT
lmo0728_307	TGATCTGTGACAAATTCTTC
lmo0728_368	CCCTTTCCCAAAATTAAATT
lmo0728_457	GTTTGATTTGTTTCAATAAC
lmo0728_556	ACAATTCCAGTAATATACCA
lmo0728_618	TTTGATACGTACCTGTTGCC
lmo0728_677	ATCTGACAATCCGACTTCGA
lmo0729_213	AAATGGCCAAATCAAGCACA
lmo0729_304	AAACCGATGCGATCAAGCGT
lmo0729_305	CAAACCGATGCGATCAAGCG
lmo0729_426	ATGTTTTGAGGCGTTCGCTG
lmo2766_54	CCCGATTGTCCATTATGTAC
lmo2766_436	TCTCCCGGGTTGGGATAAAA
lmo2766_445	TTAAATTGCTCTCCCGGGTT
lmo2766_446	TTTAAATTGCTCTCCCGGGT
lmo2766_582	ATAAGCCCGCAAGCGTGTTG
lmo2767_306	GCATCATCGCTCCAAGTACA
lmo2767_354	CTAAAGTCTGTGCATTTTTT
lmo2767_553	AACGCTACATTAATATTTGG
lmo2767_580	CCACCAACTGTGTTAACAAT
lmo2767_618	TTTTCTTCACATAGAAACGT
dnaIlmo1560_218	TGGCGCATAGCCGGGCATTA
dnaIlmo1560_269	TTTCGTCGGGTAATAGGTGA
dnaIlmo1560_275	TTTCTCTTTCGTCGGGTAAT
dnaIlmo1560_315	GAATTCTCCGCTCGACTGCA
dnaIlmo1560_341	TACTTGTTTAGGCATATAAA
dnaIlmo1560_342	CTACTTGTTTAGGCATATAA
dnaIlmo1560_506	GCCTAACAAATATGATTTCC
dnaIlmo1560_583	TTCACTTCGCGCATGAACTC
dnaIlmo1560_695	ATCTCGCGTCCAAGCTGTCA
dnaIlmo1560_855	AGCGTACGCGTTCCATAATT
lmo2602_173	GTCGAACGATACATTTTGCA
lmo2602_195	CTTGGGCAGCGACACGACTT
lmo2602_213	AGCCAATACCGCTTACCACT
lmo2602_261	GACCGCGAACGAATTTCTTT
lmo2602_296	ACCAGCTGTAGCCCAAAGTC
lmo2602_329	CCAGTACATCCCGGCGCCAA
lmo2602_338	GATACCAACCCAGTACATCC
lmo2602_362	AATTAATGTCAGTAAAGTAG
lmo2602_452	GACGAGGTTTTCCTGTTTGT
lmo2602_624	CCGTTACATTAGGAAGTGTT
dapBlmo1907_157	TCGCTTAAATTACCAAAAAC
dapBlmo1907_226	GTGTTACTATACCCTACTTT
dapBlmo1907_430	AACTCAATAATTTCGACATT
dapBlmo1907_622	TCTTGATGTGCTACGAGTCC
dapBlmo1907_684	AAATTCGGTCATACGAGTCG
dapBlmo1907_699	CGCCAGACATAAAGGAAATT
dapBlmo1907_707	AAGAGCCACGCCAGACATAA
lmo0612_22	AATTCTGATCGTTCTGTACA
lmo0612_68	AAACACATGACTAATTTCCT
lmo0612_162	GCTTCTCTCTTAGCCGATTT
lmo0612_209	TTCCATTCGCTTCAAATGAC
lmo0612_210	CTTCCATTCGCTTCAAATGA
lmo0613_177	CGTCCCAGCCTAAAATAATC
lmo0613_178	ACGTCCCAGCCTAAAATAAT
lmo0613_270	TGCCAAAACGCGTTGTTTCA
lmo0613_271	GTGCCAAAACGCGTTGTTTC
lmo0613_775	TCTTTCAACTGTTCGCCGTT
lmo0613_832	GGGAAAGTTGCGCCGACGAT
lmo0613_903	TGACTATTTTTCCAACCGCA
lmo0610_68	TTCTTCCGCTGAGACGTTCG
lmo0610_538	AAGTTAGGAAGGGATTTGAG
lmo0610_716	CGGTACAAAGATAGTTTGGT
lmo0610_786	ATGCTGTATTTGTTGTGAAA
lmo0610_884	ATCTTTTGTAATCCCGCTTA
lmo0610_1020	AATGATCAATGTCAAAATAG
lmo0610_1460	TGGGTCTGCATTTAGCCCGT
lmo0610_1542	TAGGATCTGGTGTGGGATCA
lmo0610_1642	ATATTTACTTCTGAGTTAGA
lmo0610_1722	AGAGGATAGCTACTCCGGCG
lmo0616_444	TAATAAAATGCGGTAAATAG
lmo0616_721	ATTTTTTCTACCAAGAGAAG
lmo0616_748	GCTATAACCACCGCAATTCC
lmo0616_785	GAAACCTATCACTTGCAGTA
lmo0616_880	TGGCTGCGCGTCACAAGAGC
lmo0616_1020	CATTCATTGTATCACCTCGA
lmo0616_1085	AATTTCGCTGTAATCTGCCC
lmo0616_1146	GTCTTCTCAGCGTCATATCA
lmo0616_1452	TGATGCCCGTTTCAAGTGTA
lmo0616_1541	TGTAAGTAATCGTTTATTGA
lmo0617_142	TTATAATCTCCAAGTTCATT
lmo0614_472	CTGTCCACTTGCATTAATGC
lmo0615_173	AAGTTGTTTCGCGATAATAT
lmo0618_369	TGTTAGAAGGCTTAATATCA
lmo0618_441	TTTTGCCCACTTCAAACATA
lmo0618_503	TGAATAACCGTATTGTTCAG
lmo0618_601	GAAGTGGCGTGTTCTTTATC
lmo0618_653	ATAACGCTGTTCAGGATCAA
lmo0618_724	GACAATTCAGAGACATAGCT
lmo0618_772	GTTTTCCAGGCCGATTCGGT
lmo0618_844	GGTGTCCCTGTTCTAAAGCC
lmo0618_928	GACATTTTAACGCCCTCTGT
lmo0618_1060	ATACCCGCTTTTCTTGTACC
lmo0619_198	TTCTAACCCCACTGAAAATT
lmo0619_223	GCGATTGTCCGGTCGCGTGA
lmo0619_234	CAAAAGAAAGAGCGATTGTC
lmo0619_309	GATTTTTTGCATACAGAGGT
lmo0619_313	CGTCGATTTTTTGCATACAG
lmo0619_381	CATAGAGCGAATCATTCGTT
lmo2769_154	AAGAAAACATCGCCCTCATC
lmo2769_201	ACAGCTGTTGCTTCACTTCC
lmo2769_202	AACAGCTGTTGCTTCACTTC
lmo2769_246	GTACACTGTATGTATTAAAA
lmo2769_352	GACATTAGCTTAGCCTTCAT
purClmo1772_259	TTACGAACAACCACTTCAAG
purClmo1772_384	CATGGTCATCATTAATAAAC
purClmo1772_583	TCCCAAAGTCTACATGTATC
lmo1749_55	ACTTCGTCAATATCGATGTA
lmo1749_141	ATTTTTCATGTTCTAGACGG
lmo1749_182	ACCTGTTGCTATAACGGCTT
lmo1749_280	AAGCGATTCATAAATACTTC
lmo1749_314	TTGCTGTACGAGCGGTCGAG
lmo1749_322	GCTGTTTTTTGCTGTACGAG
lmo1743_166	AGTGGCTCTACCTCTAAAAA
lmo1743_184	ACATAGCCTTGTTTGTCGAG
lmo1743_403	CCTTCCGCGCTTTCAAGGGT
lmo1743_407	ATAACCTTCCGCGCTTTCAA
lmo1743_408	AATAACCTTCCGCGCTTTCA
lmo1741_161	GAAATAGCCCAGCACGAGAT
lmo1741_259	TGTTCGCGAGTACGTGGTTT
lmo1741_265	AAGGCTTGTTCGCGAGTACG
lmo1741_366	CCCAGTATAAAATAAAATCA
lmo1741_841	AAACCTTGCTCGAAAACACG
lmo1741_915	TCTTTGCCATTTGTTTAGCT
lmo1740_25	TTTGCCCCATCAAGTAATGC
lmo1740_91	ACTGCCACAACCGCCCCGAG
lmo1740_246	CAATAAACACGGCATCCATT
lmo1740_309	CGATGGAAAGAAATCCCCCG
lmo1740_326	CTCATATTGCCCATTTTCGA
lmo1740_353	GTAAGTAAGACCTAAAACTT
lmo1740_470	AATTCCGAGAATGTAGACTA
lmo1740_547	ATTGCTGCTACTAATACGAG
lmo1747_542	AGAGAGTCCTTCTAATAAAT
lmo1747_587	GTGCGTCACCATCATAATAG
lmo1747_623	CATAATTCTTTCGCAGTAAC
lmo1746_584	CATAAAAACCAGCGAACCTT
lmo1746_761	TAGTTGTCGAATTACATAAG
lmo1746_920	ACGCACATAAAAACTACTCA
lmo1746_974	AATATTGAGCACTTGATAAC
lmo1746_1148	ATATTCTGATTCCGATACAA
lmo1746_1223	AAGTAAGATCGCTTCACCAT
lmo1746_1455	CAAACATTGTCACAGATTCA
lmo1746_1587	CTACCACTGTGGAGATCAAG
lmo1746_1772	AAAAATCGGCCATACCTGCT
lmo1746_1952	TTTATTGGCCATCACAATTT
lmo1745_220	CGTGATGATAAAAAGATAAT
lmo1745_258	CCATGTTCATGCCCATTATT
lmo1745_411	GTGTGTTCGTATCAATGTGT
lmo1744_242	CTTGCCTTTAAATGCATCTA
lmo1744_343	ATAACAATTTCGTAATGCTC
lmo1744_463	TCGTCAAGTCCAAGCACGAT
lmo1744_528	TACTAATTCCAATTTCTTGG
lmo1744_531	CATTACTAATTCCAATTTCT
lmo1744_637	CCATTGGAGGTAGCGTTTAC
lmo1744_650	TAACGCGTATGTGCCATTGG
lmo1744_653	ATTTAACGCGTATGTGCCAT
lmo1744_752	GGTTTTTTCAATGCCGAACG
lmo1744_754	TAGGTTTTTTCAATGCCGAA
lmo2279_93	CAGTCGGAAGCCACTTAGGC
lmo2279_94	ACAGTCGGAAGCCACTTAGG
lmo2279_97	CTAACAGTCGGAAGCCACTT
tcsAlmo1388_57	TGCTCGAACCACAAGCACCT
tcsAlmo1388_174	GTAAGCCTTCCCATGCTGAT
tcsAlmo1388_546	CAGTGAAACCAGCTTCAAAA
tcsAlmo1388_662	GTCAACTCCACTTGAATACA
tcsAlmo1388_762	CACCGATTACCCAAACAGCA
tcsAlmo1388_789	TTCCTTCGTCCCATTGGTCA
tcsAlmo1388_795	TAACTTTTCCTTCGTCCCAT
lmo2271_127	TTTTTGTTGTCAATGTATAC
lmo2276_434	CGCATCTCTACGTGCTTTTA
lmo2277_182	TTCTGTGAGGATTGCGGTTG
lmo2277_188	TCTAATTTCTGTGAGGATTG
lmo2277_390	TGCACTTGTCTCGATCTTTT
lmo2277_493	CCTCTTTTTGAGAGAATGTA
lmo2274_165	ATAGCTTGTCATCATCGAGC
thyAlmo1874_516	CAATCAAACGACGTGAGTTC
thyAlmo1874_517	ACAATCAAACGACGTGAGTT
thyAlmo1874_565	CATGGCGGTAAAGCCATATT
thyAlmo1874_580	TGGAATAGCGAATGACATGG
thyAlmo1874_600	TTCCGTCCGCTACATAAAAT
thyAlmo1874_653	TGGTACACCTAGGAAAATAT
thyAlmo1874_750	GATGCGCGTCTCCCATAGTA
lmo2078_178	TCGCGAATAATAGTGAAGGT
lmo2078_220	TACACATCCATATGGTAAAG
lmo2078_228	CCAAACGGTACACATCCATA
lmo2078_243	CAGCCGAAGTATCTTCCAAA
lmo2078_346	TTGATTTCCAAGTATTCTTC
lmo2078_412	TGCTCGTACCTTTGTCCAAC
lmo2079_432	ACCACATGCCACCAGTCGCT
lmo2079_531	CAGCTGTTTTTGCCTCAGGT
lmo2079_535	TTTACAGCTGTTTTTGCCTC
lmo2079_717	CATCCATTAGTTTAGCTACT
lmo2079_965	AGACTCAGGAGCACTCGCAT
lmo2079_979	ACCGTAAAGCTAATAGACTC
lmo2074_155	ACGATTTTTCTTTGCAAGTT
lmo2074_280	AAAATAATGGTCGTGTTAGA
lmo2074_448	TGCACATAATCTTTGCGTTC
lmo2074_545	GCCGCTGGTCATAAGAACGG
lmo2074_548	TTCGCCGCTGGTCATAAGAA
lmo2074_617	AGAAAGTTCGGCATCCATCG
lmo2074_676	AGACTAGCTGTTGGGATTAT
lmo2074_773	ATCACCGTGGATGTAGAAAA
lmo2074_786	CGAATGCATCAGCATCACCG
lmo2074_891	TTGGATCTACCGTGAATGCT
lmo2075_117	CTACCCCGCCAAATCGTTTA
lmo2075_143	GTGGTGTCTCGAGGCGATTT
lmo2075_197	TGTCACATTCGCTTGTTTTA
lmo2075_256	AGTAGAGCTCCAACTAGACC
lmo2075_342	CATAAATATGGCCTGCAATA
lmo2075_541	TTATCAATTTGCACGCCGCC
lmo2075_598	CCCTCATCCATCATCGCCCT
lmo2075_706	AAACTCGCCGCCATATCGTT
lmo2075_874	GGAATAATCAATTCGGTCTC
lmo2075_923	CCCTGCAGCAGCAATCATTG
lmo2076_132	CAAGTAAATAATAGGCGTAT
acpDlmo0611_37	ACGCTGACTGAGCGTTCGGC
acpDlmo0611_41	TGCCACGCTGACTGAGCGTT
acpDlmo0611_291	GAATGCTAAAATTCCAAAGT
acpDlmo0611_292	GGAATGCTAAAATTCCAAAG
acpDlmo0611_416	GCCACCGCGAGCGTTAAGCA
acpDlmo0611_417	TGCCACCGCGAGCGTTAAGC
acpDlmo0611_454	GACATTTCAAAGCTTTGCAT
acpDlmo0611_523	CCTTCTACGATAACCATTTC
lmo2070_70	AGTAGAACATGTTGAATAAT
lmo2070_104	TGCAGCATCCTCTATTGAAA
lmo2070_187	TTCGGTTTTCTATAAAGCAT
lmo2070_244	ATCCAAACAATACTTAGAAG
lmo2072_243	CAACATTTGTCTGTTTGTCC
lmo2072_361	TGAACACTACCTACTTTCGC
lmo2072_536	TGGAACACTGATACGAGCTG
lmo2072_537	TTGGAACACTGATACGAGCT
lmo2072_538	TTTGGAACACTGATACGAGC
lmo2072_556	TGGTGCACACGAACTTGTTT
lmo2072_576	ATTCCGTTGTAAGGTCGATA
lmo2073_149	GCCATCATAACTCATTTTGC
lmo2073_331	TCTGGATCATTATAGAGTTC
lmo2073_510	CTAAAGCAAGCCGCGTTTTT
lmo2073_660	TATCAAGGAAGTAGCGGTCA
lmo2073_855	CGCGCTTCGTTGTCGATGCG
lmo2073_1083	CGATTCCGTTTGGACCAACA
lmo2073_1284	GGAAATTACCTAGTGTTGTA
lmo2073_1512	CAATCCTGTTAATAAAATAG
lmo2073_1650	CTTGTTCGCCTTTTTTGCGT
lmo2073_1856	TAGCTCTTGAGTGATTTCAA
lmo2470_44	AGTAAAGCTTAGTGACAGAA
lmo2470_589	AGATCCAACGTAATAAGTAA
lmo2470_621	AATCAGGAATAGTTGTCAAT
lmo2470_782	GGATTCTAAACTAGGTAAGT
lmo2470_790	AAGTTTAAGGATTCTAAACT
lmo2470_838	ATGGTATCTAATACATTAGA
lmo2470_976	ATATATTCTCCCGTAACTTC
lmo2470_1014	CATTAACCGTCGTCGGAAGC
lmo2470_1049	AGCGGATGTATCCACTGTTA
lmo2470_1067	ATACTCACCAGGACTTAGAG
lmo2471_67	TCTACTGAATACATACACAT
lmo2471_513	TCGTAATTGGTGATAAGAAT
lmo2471_562	ATTTTATATCGATTGCCAGC
lmo2471_627	CGGAAACTCGAACGATAATC
lmo2471_628	GCGGAAACTCGAACGATAAT
lmo2471_647	GCCATGTGCATAGTCAGTAG
lmo2471_781	GCGAATGGCACTTGATAACC
lmo2471_937	GCTGCGTCTTTAGCAAAATA
lmo2471_988	CACGCGCGTGAATATTGTTT
lmo2472_20	CATATGGGTTAATTCTTTCT
lmo2472_35	GCTATCACTTACGTCCATAT
lmo2472_36	CGCTATCACTTACGTCCATA
lmo2472_152	ATACATTCGTCTAGCTATAG
lmo2472_202	CGACGTACAAGAAGTTCAAT
lmo2472_368	TCCGCGCAAATAAGCACGTT
lmo2472_498	TTCGCGCGTTAAGATCAAAT
lmo2472_744	CTTCTAGTCCAACGGTTGAT
lmo2472_891	CTGCAATCTGATCTAGTTTC
lmo2472_937	ATTTTCAGCCCTACTTGCGC
lmo2473_19	CCACCGATTACTACTACTCT
lmo2473_166	ACATTGCGTATATCACCTGG
lmo2473_203	AACAACACGTGGATCGACAT
lmo2473_214	TGGAATAAATCAACAACACG
lmo2473_234	CATCTACCGCAAAACGATAC
lmo2473_379	ATAAGTGGTTGATCCGTTGC
lmo2473_508	GCTTCGACTGCTGTCGGATA
lmo2473_720	ATGATTTCCCCACATGCTCA
lmo2473_778	TCTGGGAATAGAAGCTCTTT
lmo2473_905	CGCGTCCGCCACCTTTTCAG
gidlmo1276_118	AATTTGTCTGTATGATGTGC
gidlmo1276_164	CGTTAGGCCGTTAGCTCGCA
gidlmo1276_265	ACCGCAAGCGCTCCTCCTGC
gidlmo1276_337	TCTGTATGCACCGTCACGAG
gidlmo1276_573	TGAATTCTTCTTCTGACATC
gidlmo1276_679	CGTTTTGCCATTACTTCAAT
gidlmo1276_754	TAAGGTCTTTTTCCTGTTTT
gidlmo1276_846	GTTTTTGCTCGCCCCATTTT
gidlmo1276_975	GATCATTACGTGTTTTCAAT
gidlmo1276_1114	CTGCCAATCGCTGTTTCAGT
lmo2475_280	AATTCACGCGACATATGACG
lmo2475_445	TTGTAGCCATTGTATTCTGG
lmo2475_499	ATTACAGCACTTGCGCCTGT
lmo2475_712	ATTCCGCCAGTACCATGAAG
lmo2475_745	AAGCCAACACTTTCAAGCGC
lmo2475_832	GCTTCGCGGTTTTCCGGGTT
lmo2475_927	TACGAACAGCCACGCCTAAA
lmo2475_1443	TACTTGTTGGCAGTTGTTCA
lmo2475_1612	ATTTTCGGTTCTGTGCCCGA
lmo2475_1627	CTAAAGTAGAATTTGATTTT
lmo0508_74	GCGGAAAATCACACCTAGAA
lmo0508_167	AATTGTCGTTAACATGAGCG
lmo0508_236	TCCCCAGCCGATATCCGTCG
lmo0508_391	AGTGCACTAGCGATGAAAAG
lmo0508_544	CACCCGGTAGTTTGAATTTG
lmo0508_713	CAGCGGCATTTGAGCAATGG
lmo0508_821	ATGAGCAGCTTCTGAGATAA
lmo0508_865	CCGATAAATAGTTCGCGACC
lmo0508_1106	CGCTGCTCCTGATAGGTAGA
lmo0508_1196	CTGTGTTCCAACTGCTAGAG
lmo0506_157	TCATGACCCCATACCATTCC
lmo0506_245	ACAATAGAGTGCTGGGCATC
lmo0506_302	TACTGTTAGCTTCCGACAGC
lmo0506_341	GATATACTCAGCATAGGCTC
lmo0506_394	GCCTCATAATCTAATTCGTT
lmo0506_437	AAATCCATGAACGACCACTG
lmo0506_649	TGTGCTGCGACTACTTCTAA
lmo0506_774	CATCGGCGTATGGAATTCCG
lmo0506_883	GTTGTTTGCCACTCTTTTCC
lmo0506_920	CTCAATGTTGATTTGTTTAT
lmo0507_62	TAAAACCGCACGCACTTTTT
lmo0507_155	GCTAACAATAATATCTGGCT
lmo0507_160	GTTGAGCTAACAATAATATC
lmo0507_210	ATGATCTTCCAATAACAACT
lmo0507_211	AATGATCTTCCAATAACAAC
lmo0504_119	CCACTTGGCGTATAAAATGG
lmo0504_134	GTAGTATGCGAGTGTCCACT
lmo0504_247	CTTGGCACGAGAATGTACCA
lmo0504_265	ACCCAAAATTCATTTCGGCT
lmo0505_123	CAGGACCAAAAGCAATGTTT
lmo0505_124	TCAGGACCAAAAGCAATGTT
lmo0505_211	AATCTTGGAATGTAACGATC
lmo0505_267	GCAAATGAGTTGTCGCTTCT
lmo0502_230	TCCATGCACAGCATCTGATG
lmo0502_231	TTCCATGCACAGCATCTGAT
lmo0502_232	GTTCCATGCACAGCATCTGA
lmo0502_334	CTTCCTTTTGTTTTGCAAGC
lmo0502_381	CTTTGGCGATAACGGAATCT
lmo0502_382	TCTTTGGCGATAACGGAATC
lmo0502_565	TTGTTTCCAACGGCACCACC
lmo0503_157	TGCGCAGTTAGTAATCCTGT
lmo0503_182	TGTATGCGGAATCGCTACCC
lmo0503_226	AGTATTCGTACAGCCACAAC
lmo0503_256	GCCATTTCAATGAATGAAAC
lmo0500_203	AAACATCGTTAATAACATGC
lmo0500_204	CAAACATCGTTAATAACATG
lmo0500_386	ACTCATTCTATTCACATATG
lmo0500_388	GCACTCATTCTATTCACATA
lmo0500_441	TATCAAAAAAGTGACGCATT
lmo0500_559	ATTTGCGAATAGATTTCATA
lmo0501_199	GAAAATAGCGCCGTAAGTTC
lmo0501_403	TAAGTGACAGTAGTTTCTTT
lmo0501_576	CTGCTTCTTCGAGTGTGCGG
lmo0501_747	CGAGCAAAATATCGGTAATG
lmo0501_891	CGAATAAGTCTAAGCATGTG
lmo0501_1090	CGACCAATAAATTTAGCAAG
lmo0501_1281	CAGATATAGTTGGATAAAAA
lmo0501_1525	ATTCCATCTCGTATTGCATT
lmo0501_1749	TGTAGGGATCGTGGAACTTA
lmo0501_1947	TTTCGGCTAAATGAACGATT
lmo1926_169	GTTTCACGGACAGCCTTCGC
lmo1926_183	GTTCAAATCCAGGTGTTTCA
lmo1926_193	ACAGGCACTAGTTCAAATCC
lmo1926_241	ATGCACATAGGAAGCGAATT
lmo1926_253	ACCATGAAGCGAATGCACAT
lmo1926_295	ACATGGTTAATCGCTCCAAG
lmo1926_312	TTGCTCCGCGTAAGTAAACA
lmo1926_345	CCCCCTCTTTCACTAAATCT
plsXlmo1809_149	GGTATGTATAATTTTTACGC
plsXlmo1809_199	TTCCGTTTTACAGCGCGAAC
plsXlmo1809_249	CTTCTCCGTCTTTTACCGCT
plsXlmo1809_317	ACGGCCAATGACGAACAATC
plsXlmo1809_383	AACAAAGCCTTTTCCTGTCA
plsXlmo1809_508	ATGTTTAAAAGTGCTACGCG
plsXlmo1809_665	CATATTACCAGTAAATCCGT
plsXlmo1809_698	AGCGGCACCTGTTCCCTCGA
plsXlmo1809_865	GAACCGTGGGCTTTTACAAC
plsXlmo1809_918	CAACCATTTCACGTACTTGA
lmo1922_210	CAAGTGCGACCTCAGCTGCA
lmo1922_455	CGTTTGATAAGACTGCACTG
lmo1922_539	CCCACTAGCTGCAAAAGCTT
lmo1922_651	CTTTCGTGTAATCTTTCGCC
lmo1922_708	AATAGAGCGTTGTGTAGGAA
lmo1922_709	GAATAGAGCGTTGTGTAGGA
lmo1922_713	GTAAGAATAGAGCGTTGTGT
lmo1922_1024	CTTACGTCCCAGAAAATTTG
lmo1922_1219	GATAAAATCTCTGTGTCTTC
lmo1921_63	TTGCTTCTCTAGTCTTCATC
lmo1920_94	GGCTCTGTCATTTGTAATTG
lmo1920_205	AATCCTAGCGCTTCCATTAA
aroDlmo0491_61	GCAACCGTTTTACCGACCAT
aroDlmo0491_243	CGCCGCCCTCTTTTGCACTG
aroDlmo0491_501	GCATGACGGCGATTTTCGGA
aroDlmo0491_515	TCCAGCAGATTTTGGCATGA
aroDlmo0491_523	AGTACGTCTCCAGCAGATTT
aroDlmo0491_659	CGCAGCGCCAAATGTCATTG
lmo2644a_123	AGTGACCGCAGCCAAATAAA
lmo2644a_174	TCGCAGCAAGTCCACCTGCC
lmo2644a_217	GCTCCTTCGTGAAGCATAAG
lmo2644a_306	CAATCATGATATCGCCAGGA
lmo2644a_351	CAGCGACATCAATTGGTACG
lmo2644a_381	TGACAAATGCACCTTTTTCG
lmo2644a_420	ATTTTTGGCTGGCCGAGTAT
lmo2644a_470	GATTACAATGTCACCTGTAT
lmo2644a_522	TATCGAAGTTTGCTGATTTT
lmo2644a_548	TACTGTAGATGTTGGTGCGA
ribClmo1329_25	GTCCACTCGTCCGTTGTAAT
ribClmo1329_90	TAACTGCTTGATGTCCCAAA
ribClmo1329_167	CACAGATGGATGCGGATCAA
ribClmo1329_308	AAAGGCTTGCGGAGATAGCT
ribClmo1329_326	GACTAAATAGTTATCCACAA
ribClmo1329_584	GCGTTTGTCCCCATGAATCA
ribClmo1329_625	TTTACGCGGATGTTCGCTGT
ribClmo1329_693	AGTGAGTTTCCCCATTCACA
ribClmo1329_759	ACACCTCAATAGAGAGTGCT
ribClmo1329_850	ACACCATTAAATTTAAGTTC
engAlmo1937_10	CGTCCGACAATCGCTACAAC
engAlmo1937_103	ATGCGGTCACGTGTCACACC
engAlmo1937_199	GCGCGAATTTGCTCTAAAAA
engAlmo1937_269	GGTAACTCCTTCACGACCAT
engAlmo1937_370	TAAATTTGATCTCGCATTTC
engAlmo1937_514	CTGAATTTCACTGTGTCATC
engAlmo1937_692	TTTCCCACGTTTTCTCATTC
engAlmo1937_970	TTAGCAGATACGAAAACAAT
engAlmo1937_1111	TTACCTTTATCCATAGGTGA
engAlmo1937_1264	CGAATTGGCGTACCCTCAAA
lmo1813_49	CCGGCAGTATGAGAACTTGA
lmo1813_68	GGCACCAATACGACTAGCAC
lmo1813_155	ACCGTGACCTTTATAGGTTT
lmo1813_217	TCTTTCATACGCGGATCATC
lmo1813_244	CCCCACTCTTCAGCAAGCTT
lmo1813_276	CTTCCACTTCTTCAATAAAC
lmo1813_371	CTCTACTTTGCCTCCACCAA
lmo1813_494	GATTTTATGGTCGGCAATCA
lmo1813_507	TTTGACCGATATTGATTTTA
lmo1813_539	TTCGTCGCCTTTTACTTTAC
lmo1812_100	GCAGCCGTTATTTCTTCCCG
lmo1812_332	GGCACTCCCTGCAGTTGGGG
lmo1812_336	CTCCGGCACTCCCTGCAGTT
lmo1812_337	ACTCCGGCACTCCCTGCAGT
lmo1812_628	ACTTCCACAAGTCCCGCTAC
lmo1812_652	AGTGCATTACGTTTAACACA
lmo1812_765	TTGGCATTTGTAAGCCTACG
lmo1812_829	CGCTGAATTGCACGTCCAGT
lmo1811_86	CCATAGCAAATCATGCACGG
lmo1811_89	GTTCCATAGCAAATCATGCA
lmo1811_115	CGATAATCCTCATAGCGATA
lmo1811_363	TGCTCGCTGTAACTTGGGCG
lmo1811_564	GCAGAATGCGCACTGCTTCT
lmo1811_918	TTGGAACCATAAGCGCACTT
lmo1811_1240	ATTGCAAGCGTTCTTGGTAT
lmo1811_1510	AGTTTACCATGCATCAGTCC
lmo1811_1701	GATCTACTCCGCGCCCAACA
lmo1811_1914	GGCGGGCAATCTCCAGTACG
lmo1810_359	TATTTCATTTGGGATGACGG
lmo1810_369	TTGTTAGAGCTATTTCATTT
lmo1810_370	GTTGTTAGAGCTATTTCATT
radClmo1549_449	AACTTCTCTAGGGTGAACGA
radClmo1549_522	GAGTCGGGTCGCCAGATGGA
radClmo1549_526	GAAGGAGTCGGGTCGCCAGA
radClmo1549_537	AGTCTTCACTAGAAGGAGTC
radClmo1549_544	ACAAGTAAGTCTTCACTAGA
lmo1814_105	CCGTGTCGCCATCTGGAACC
[truncated: 18,582 more rows]

[truncated: 3 more sheets: Listeria_ncRNA, Pseudomonas_protein, Pseudomonas_ncRNA]
