# Supplementary material for: Pooled CRISPR interference screening enables genome-scale functional genomics study in bacteria with superior performance
Source: Nat Commun. 2018 Jun 26;9:2475. doi: 10.1038/s41467-018-04899-x (PMC6018678; doi:10.1038/s41467-018-04899-x)
Supplement: Supplementary file 16 — Supplementary Data 13 [file 41467_2018_4899_MOESM16_ESM.xlsx]

## Sheet: README
strain name	genome accession
Bacteroides thetaiotaomicron VPI 5482	NC_004663.1
Bacillus subtilis 168	NC_000964.3
Corynebacterium glutamicum ATCC 13032	NC_003450.3
Mycobacterium tuberculosis H37Rv	NC_018143.2
Listeria monocytogenes EGD-e	NC_003210.1
Pseudomonas aeruginosa PAO1	NC_002516.2

## Sheet: Bacteroides_protein
Gene	sgRNA number
BT1865	2
BT2556	7
BT0022	0
BT3706	10
BT4579	0
BT2222	1
BT1996	10
BT0918	10
BT1864	3
BT0359	5
BT1704	3
BT3068	1
BT2558	0
BT1863	0
BT0598	10
BT1724	0
BT1893	2
BT2158	10
BT4278	10
BT3827	3
BT1725	1
BT2350	7
BT1657	2
BT4277	3
BT2426	0
BT1469	10
BT1468	10
BT1498	10
BT4108	10
BT1461	0
BT1460	10
BT1463	5
BT1462	3
BT1465	10
BT1464	3
BT1467	10
BT1466	6
BT0592	7
BT0593	1
BT0591	10
BT0596	2
BT0597	0
BT0594	1
BT0595	6
BT3541	3
BT0599	0
BT4295	10
BT4294	7
BT4297	10
BT4296	10
BT0602	10
BT0603	10
BT0600	1
BT0601	10
BT0606	5
BT0607	4
BT0604	8
BT0605	7
BT0608	10
BT0609	5
BT3026	10
BT1748	1
BT4569	10
BT4152	10
BT1269	9
BT1268	10
BT1267	10
BT1266	8
BT1265	7
BT1264	10
BT1263	5
BT1262	5
BT1261	10
BT1260	6
BT1515	10
BT1514	3
BT0028	1
BT0029	10
BT1511	3
BT1510	7
BT1513	0
BT1512	10
BT0023	3
BT0020	10
BT0021	10
BT0026	0
BT0027	1
BT0024	8
BT0025	2
BT4585	10
BT3258	5
BT4587	6
BT4586	5
BT4581	10
BT4107	10
BT4583	10
BT3259	2
BT3651	5
BT4106	8
BT4589	3
BT4588	3
BT4226	10
BT4299	10
BT3510	2
BT3544	1
mraYBT3451	10
BT3711	7
BT0118	0
BT0119	0
BT0116	2
BT0117	1
BT0114	4
BT0115	6
BT0112	9
BT0113	4
BT0110	10
BT0111	2
BT0336	10
BT0337	6
BT0334	3
BT0335	10
BT0332	6
BT0333	3
BT0330	9
BT0331	9
cysSBT3351	10
BT0338	10
BT0339	10
BT4639	5
BT4637	10
BT4636	3
BT4635	7
BT4634	10
BT4633	10
BT4293	10
BT3901	8
BT4630	10
BT4292	10
BT3489	10
BT4640	5
tpiABT3929	10
BT3921	10
BT4496	10
BT3546	10
BT3645	10
BT0427	8
BT4574	9
BT4192	10
BT1889	1
BT1888	10
BT4641	0
BT2423	8
BT1883	10
BT1882	10
BT1881	10
BT1880	10
BT1887	4
BT1346	2
BT1885	8
BT1884	4
BT3001	10
BT3000	10
BT3003	10
BT1347	3
BT3005	10
BT3004	10
BT3007	10
BT3006	10
BT3009	10
BT3008	10
BT4197	0
BT2424	10
BT4195	3
BT2409	10
rplBBT2724	10
rpsDBT2702	3
BT4198	2
BT4133	10
BT4434	4
BT4199	10
BT1348	2
BT3425	5
BT1349	2
BT4263	4
BT3846	10
BT3905	10
BT3982	7
BT3649	10
BT3648	10
BT3139	10
BT3138	0
BT3135	10
ansBBT2757	10
BT3137	6
BT3136	10
BT3131	10
BT3130	10
BT3133	10
BT3132	10
BT2917	3
BT3444	10
BT4201	10
BT4206	10
BT3484	10
susDBT3701	10
BT4205	6
BT1493	2
BT4575	8
BT3624	10
BT3907	10
BT2198	3
BT2199	10
BT4562	10
BT2194	10
BT2195	10
BT2196	10
BT2197	6
BT2190	10
BT2191	10
BT2192	10
BT2193	10
BT1867	0
BT1866	0
BT1861	10
BT1860	10
BT1862	1
BT2356	3
BT2357	2
BT2354	7
BT1494	7
BT3229	3
BT3228	10
BT4565	5
BT3486	10
BT3221	4
BT3220	9
BT3223	2
BT3222	3
BT3225	7
BT3224	6
BT3226	7
BT2555	1
BT2995	10
BT2996	10
BT2038	10
BT2990	10
BT2991	10
BT2992	10
BT2993	9
BT1495	7
BT3915	3
BT3914	8
BT2998	7
BT1517	6
BT3909	10
BT3910	10
BT3286	8
ubiEBT4216	10
BT1516	10
BT3295	9
mafBT1676	10
BT3952	10
BT4331	10
BT4030	10
rplTBT0425	3
BT3424	10
BT4033	8
BT2810	10
BT3621	10
BT3407	10
BT2518	9
BT0734	10
BT3357	10
BT3406	10
BT3350	10
BT3353	10
BT3352	10
BT2510	10
BT2511	4
BT2512	10
BT2513	10
BT2514	3
BT2515	0
BT2516	5
BT2517	10
BT4757	1
BT4748	10
rplOBT2708	2
BT1519	7
BT2816	10
BT0735	10
BT2420	10
BT2421	10
BT2422	4
BT0930	0
BT0931	8
BT0932	3
BT0933	1
BT0934	0
BT0935	1
BT0936	7
BT0937	3
BT0938	2
BT0939	0
BT2778	10
BT2779	7
BT4078	5
BT2425	10
BT2176	3
BT2177	10
BT2174	7
BT2175	4
BT2172	10
BT2173	10
BT2170	6
BT2171	10
BT3264	4
BT4771	5
BT2178	3
BT2179	10
BT4358	10
BT4359	10
BT1188	10
BT1189	6
BT4298	10
BT3622	10
BT3507	1
BT1182	10
BT1183	10
BT1180	10
BT1181	8
BT1186	10
BT1187	5
BT1184	10
BT1185	10
BT0857	10
BT0856	10
BT0855	9
BT0854	1
BT0853	6
BT0852	2
BT0851	4
BT0850	3
BT3503	0
BT4420	10
BT0859	10
BT0858	10
BT4533	2
BT4421	4
BT1678	8
BT1679	2
hisDBT0201	10
BT1674	10
BT1675	10
BT1677	8
BT1670	10
BT1671	10
BT4058	10
BT1673	10
argSBT2829	10
BT1078	10
BT1079	8
BT1076	10
BT1077	10
BT1074	10
BT1075	10
BT1072	6
BT1073	6
BT1070	10
BT1071	1
BT1696	10
BT1697	10
BT1694	10
BT1695	10
BT3984	10
BT1693	10
BT1690	10
BT1691	8
BT3709	7
BT1698	2
BT1699	3
BT0581	10
BT0580	10
BT0583	10
BT0582	3
BT0585	5
BT0584	10
BT0587	10
BT0586	3
BT0589	10
BT0588	10
BT0611	7
BT0610	6
BT0613	2
trpCBT0529	6
BT0615	3
BT0614	2
BT0617	10
BT0616	1
BT0619	10
BT0618	10
BT1218	8
BT1219	10
BT4102	3
BT1212	10
BT1213	10
BT1210	10
BT1211	3
BT1216	10
BT1217	10
BT1214	10
BT1215	10
BT0039	3
BT0038	5
BT1522	10
BT1523	6
BT1524	2
BT1525	7
BT1526	10
BT1527	10
BT0031	10
BT0030	10
BT0033	3
BT0032	0
BT0035	1
BT0034	9
BT0037	9
BT0036	10
BT4128	9
thrSBT0422	10
uvrCBT3266	10
lpxDBT4207	10
BT1326	10
BT1327	9
BT1324	10
BT1325	10
BT0109	6
BT0108	10
BT1320	6
BT1321	6
BT0105	10
BT0104	4
BT0107	5
BT0106	5
BT0101	10
BT0100	7
BT1328	10
BT1329	2
BT0325	10
BT0324	10
BT0327	6
BT0326	10
BT0321	10
BT0320	10
engBBT1083	6
BT0322	10
rnpABT3227	1
BT0329	9
BT0328	10
BT1778	10
BT3422	10
BT1586	7
BT4648	2
BT4649	7
BT1587	5
BT4405	10
BT4643	2
BT3985	6
BT2415	7
BT4646	0
BT1584	0
BT4070	1
BT4645	10
BT2271	10
BT0502	10
BT4013	10
dapFBT0548	10
BT2270	6
BT1582	10
BT4089	7
BT2273	6
BT1583	2
BT3895	10
BT2272	6
BT1580	5
BT2275	9
BT1581	2
BT4073	10
BT4120	10
BT2274	7
BT4125	8
BT2277	10
BT4109	6
BT4031	10
BT2276	10
BT3820	10
BT4570	5
BT3038	10
BT2642	10
BT2278	8
BT3035	10
BT3036	10
BT3037	7
BT3030	10
BT3031	10
BT3032	10
BT3033	10
BT3730	4
hppABT3411	10
BT2416	10
rpmIBT0424	1
BT1982	0
BT1983	4
BT1980	10
BT1981	8
BT1986	10
BT1987	10
BT1984	2
BT1985	0
BT1988	3
BT1989	10
BT3753	7
BT3498	3
BT2820	10
BT3752	10
BT4074	10
BT3755	10
BT3754	10
BT3108	5
BT3109	10
BT3205	3
BT3100	4
BT3101	10
BT3102	10
BT3103	10
BT3104	9
BT3105	10
BT3106	10
BT3107	10
BT4632	10
BT2370	3
BT2371	5
folEBT3931	8
BT2372	10
BT3690	10
BT3691	1
BT3692	10
BT2373	10
BT3694	10
BT3695	10
BT3696	2
BT3697	10
BT2374	10
BT4638	6
BT2646	5
BT4631	10
BT2375	0
BT2189	10
BT2188	9
BT2376	5
BT2183	10
BT2182	8
BT2181	9
BT2180	7
BT2187	4
BT2186	10
BT2185	10
BT2184	6
BT1850	10
BT1851	9
BT1852	10
BT1853	10
BT1854	10
BT1855	7
BT1856	10
BT1857	10
BT1858	10
BT1859	5
BT2347	6
BT2346	8
BT2341	8
BT1389	8
BT2343	3
BT2342	7
BT3584	8
BT3585	10
BT3586	8
BT3590	10
BT3581	10
BT3582	2
BT3583	10
BT3898	10
BT3588	10
BT3589	10
BT2983	10
BT2982	4
BT2981	8
BT2980	10
BT2987	1
BT2986	4
BT2985	7
BT2984	10
BT3962	10
BT3963	10
BT2989	9
BT2988	2
BT3966	4
BT3967	10
BT3964	9
BT3965	10
BT4219	10
BT4136	10
BT3338	10
BT2551	10
BT2507	5
BT2506	2
BT2505	9
BT2504	10
BT2503	10
BT2502	10
BT2501	10
BT2500	2
pyrHBT2242	6
BT2509	4
BT2508	1
BT3360	10
BT3361	10
BT3362	10
BT3363	10
BT3364	9
BT3365	10
BT3366	9
BT3367	5
BT3368	6
BT3369	6
BT3828	1
ribHBT4253	4
BT4407	10
BT3871	10
tnaABT1492	10
susRBT3705	10
BT4100	8
BT2784	10
BT0435	5
BT2761	7
BT2760	10
BT2767	2
BT2766	1
BT0929	10
BT0928	5
BT0927	10
BT0926	9
BT0925	6
BT0924	10
BT0923	3
BT0922	10
BT0921	10
BT0920	10
BT2165	3
infCBT0423	3
BT2167	10
BT0436	4
BT2160	10
BT2739	7
BT2787	10
BT0431	10
BT2169	4
BT2168	10
BT0430	10
BT1199	10
BT1198	3
BT3844	10
BT3972	6
BT0433	10
BT1191	6
BT1190	10
BT1193	10
BT1192	10
BT1194	7
BT1197	4
BT1196	10
BT0822	7
BT0823	10
BT0820	4
BT0821	10
BT0826	9
BT0827	9
BT0824	10
BT0825	10
BT1623	10
BT0828	3
BT0829	9
BT3491	2
BT1622	10
BT1668	10
BT1621	10
mpiBT4624	2
BT1663	10
BT1662	10
BT1661	10
BT1620	10
BT1667	2
BT1666	3
BT1665	0
BT0866	10
BT1069	8
BT1068	0
BT0867	10
BT1065	5
BT1064	10
BT1067	10
BT1066	5
BT1061	10
BT1060	7
BT1063	10
BT1062	6
BT1685	4
BT1684	10
BT1687	10
BT0717	5
BT1681	7
BT1680	3
BT1683	10
BT1682	10
BT0862	10
BT3708	10
BT1689	10
BT1688	4
BT0863	10
BT2780	10
BT0860	5
BT4069	4
BT0861	10
BT3942	4
BT0628	2
BT0629	10
BT0624	10
BT0625	10
BT0627	9
BT0620	7
BT0621	10
BT0622	5
BT0623	10
BT1209	6
BT1208	2
guaABT4265	10
BT4343	10
BT4342	10
BT4341	10
BT4340	2
BT1201	5
BT1200	4
BT1203	10
BT1202	10
BT1205	10
BT1204	10
BT1207	10
BT1206	0
BT3777	5
gcvTBT4584	10
BT1539	10
BT1538	7
BT1537	10
BT1536	10
BT1535	4
BT1534	6
BT1533	10
BT1532	10
BT1531	10
BT1530	10
BT4495	0
BT3477	10
BT3789	10
BT4315	8
BT4316	10
BT0488	5
BT0489	5
BT4317	10
BT0480	5
BT0481	3
BT0482	10
BT0483	10
BT0484	10
BT0486	10
BT0487	10
BT0138	10
BT0139	8
BT1337	7
BT1336	1
BT1331	7
BT1330	10
BT1333	10
BT1332	4
BT0130	9
BT0131	0
BT0132	10
BT1448	3
BT1339	4
BT1338	1
BT0136	10
BT0137	10
BT0310	5
BT0311	10
BT0312	10
BT0313	6
BT0315	10
BT0316	5
BT0317	10
BT0318	10
BT0319	6
BT4659	10
BT4658	10
BT4651	9
BT4650	10
BT4653	10
BT4652	10
BT4655	10
BT4654	10
BT4657	10
BT4656	10
BT3834	4
BT4169	10
BT1761	10
BT3274	10
BT0556	10
BT0557	10
BT0554	10
BT0007	5
BT0552	10
BT0001	5
BT0550	10
BT0003	10
BT3272	3
BT0008	2
BT0009	10
BT0558	10
BT0559	8
murEBT3452	10
BT3888	10
BT4163	10
BT4162	10
BT2903	7
BT3029	10
BT3028	10
BT4161	7
BT2902	7
BT3023	10
BT3022	0
BT3021	10
BT3020	10
BT3027	10
BT2901	7
BT3025	10
BT3024	10
BT2900	10
pyrEBT3731	6
BT2907	10
BT4060	10
BT3949	6
BT2905	10
BT4218	10
BT3927	6
BT2904	10
BT1991	3
BT1990	10
BT1993	10
BT1992	10
BT1995	4
BT1994	0
BT1997	3
BT1999	5
BT1998	10
BT4543	4
BT3849	10
BT4710	7
BT3117	10
BT3116	10
BT3115	10
BT3114	10
BT3113	10
BT3112	10
BT3111	10
BT3110	10
BT3119	10
BT3118	10
BT2405	8
infABT2705	0
BT3848	10
BT3487	10
BT4118	2
BT4190	10
BT3465	10
BT3689	7
BT3688	10
BT3687	10
BT3686	10
BT3685	10
BT3684	0
BT3683	10
BT3682	5
BT3681	10
BT3680	10
BT3832	3
BT2826	10
BT3478	10
BT4181	10
BT2378	10
BT2379	6
BT3201	10
BT3200	1
BT3207	3
BT3206	6
BT1849	1
BT1848	10
BT1847	2
BT1846	10
BT1845	8
BT1844	2
BT1843	10
BT1842	10
BT1841	7
BT2377	10
BT3593	10
BT3592	10
BT3591	10
BT2889	9
BT3597	10
BT3596	10
BT3595	10
BT3594	10
BT3599	10
BT3598	10
BT4064	10
BT3979	10
BT3978	10
BT3203	3
BT2978	10
BT2979	7
BT2976	7
BT2977	3
BT2974	4
BT2975	8
BT2972	8
BT2973	4
BT2970	10
BT2971	10
BT2082	10
BT2083	2
BT2080	10
BT2081	10
BT2086	10
BT2087	10
BT2084	10
BT2085	10
BT2088	0
BT2089	10
BT2572	7
BT0668	10
BT2570	10
BT2571	10
BT2576	10
BT2577	10
BT2574	7
BT0669	9
prmABT0314	10
BT2578	10
BT2579	3
BT1711	1
BT2887	7
BT1369	8
BT3379	9
BT3378	3
BT3377	5
BT1717	2
BT3375	10
BT3374	10
BT3373	9
BT3372	10
BT3371	2
BT1716	4
BT1715	1
BT3349	10
BT4301	3
BT1714	3
BT2637	1
BT1490	10
BT2888	8
BT0959	7
BT1491	5
BT2882	6
BT2883	3
BT2880	7
BT2881	5
BT2886	3
BT0789	10
BT2884	1
BT2885	6
BT4717	8
BT0958	10
BT0788	10
BT2798	10
BT2799	4
BT0952	10
BT1249	10
BT0950	10
BT0951	1
BT0956	10
BT0957	10
BT0954	10
BT0665	2
BT4180	10
BT2151	10
BT2152	9
BT2153	10
BT2154	10
BT1496	4
BT2156	6
BT0953	2
BT2159	9
BT2404	7
BT1497	2
BT2402	10
BT2794	7
BT2400	6
BT2401	10
BT4113	10
BT2795	10
BT3781	8
BT2797	10
BT2792	7
BT2793	10
BT0831	10
BT0830	4
BT0833	6
BT0832	10
BT0835	10
BT0834	10
BT0837	10
BT0836	1
BT0839	0
BT0838	8
BT0955	10
BT4719	9
BT2537	3
BT3355	10
BT2877	4
BT2876	2
BT4689	10
BT2875	1
BT1058	5
BT1059	6
BT4545	3
BT4687	0
BT1050	8
BT1051	10
BT1052	6
BT1053	4
BT1054	10
BT1055	8
BT1056	10
BT1057	10
BT3522	3
BT4685	9
BT2408	10
BT4248	3
BT4249	1
BT4246	10
BT4247	10
BT4244	10
BT2157	0
BT4242	10
BT4243	10
BT4240	10
BT4241	10
BT2406	10
BT0135	7
BT4680	10
BT2407	10
BT4681	10
BT4116	10
BT2013	10
BT1234	10
BT1235	7
BT1236	10
BT1237	10
BT1230	10
BT1231	1
BT1232	1
BT1233	10
BT0633	10
BT0632	10
BT0631	0
BT0630	8
BT0637	10
BT1239	10
BT0635	2
BT0634	10
BT4332	10
BT3643	6
BT4330	10
BT3335	10
BT4336	10
BT2879	6
BT4334	10
BT3134	10
BT4117	9
BT2878	6
BT3641	10
BT4445	10
BT4442	0
BT1548	10
BT1549	10
BT1542	10
BT1543	10
BT1540	10
BT1541	10
BT1546	7
BT1547	10
BT1544	10
BT1545	8
BT0497	10
BT0496	10
BT0495	10
BT0494	10
BT0493	10
BT0492	10
BT0491	4
BT0490	3
BT3644	10
BT2790	10
BT0499	7
BT0498	10
BT0127	10
BT0126	10
BT0125	10
BT0124	10
BT0123	5
BT0122	7
BT0121	0
BT0120	0
engABT3836	10
BT0129	10
BT0128	0
BT1300	3
BT1301	5
BT1302	1
BT1303	5
BT1304	1
BT1305	3
BT1306	5
BT1307	1
BT1308	8
BT1309	1
BT4486	8
BT4487	10
BT4480	10
BT4481	6
BT4482	10
BT4483	10
BT4664	10
BT4665	10
BT3739	10
BT3657	10
BT4660	10
BT4661	10
BT0309	9
BT0308	9
BT0307	10
BT0306	10
BT0305	10
BT0304	10
BT0303	10
BT0302	1
BT0301	10
BT0300	10
BT4466	2
BT4467	3
BT4464	10
BT4465	10
BT4462	10
BT4463	10
BT4460	10
BT4461	5
BT4032	10
BT4561	5
BT4468	3
BT4469	9
BT4019	5
BT4511	10
BT3851	10
mscLBT4264	4
BT1442	10
BT0545	3
BT0544	10
BT0011	8
BT0010	10
BT0541	10
BT0540	10
BT0543	10
BT0542	9
fkpBT2128	10
BT0019	1
BT0018	10
BT0549	3
BT4754	10
purHBT3812	10
BT1740	7
BT1441	10
prfABT4210	10
BT3202	10
glyABT0738	10
thiHBT0649	10
argCBT3759	10
BT4182	10
BT2235	2
BT3821	10
gpmABT1105	6
BT4044	10
BT4051	6
BT4512	10
BT4065	10
BT1440	10
BT4046	10
BT3476	10
BT4040	10
BT2234	8
BT4041	10
BT2929	10
BT1562	3
BT1110	3
BT1563	9
BT3162	4
BT3163	10
BT3160	9
BT3161	10
BT3166	9
BT3167	10
BT3164	10
BT3165	8
BT3168	10
BT3169	10
BT3787	10
BT4029	10
BT1568	3
BT1569	8
BT2367	10
BT2366	6
BT2365	10
BT2364	10
BT2363	10
BT2362	10
BT2361	0
BT2360	2
BT4724	10
BT2369	4
BT2368	1
BT1838	10
BT1839	10
BT3768	10
BT3763	10
BT1832	10
BT1833	10
BT3766	9
BT1831	10
BT3760	10
BT1837	10
BT1834	10
BT1835	10
BT4012	7
BT3568	10
BT3438	0
BT3566	10
BT3567	10
BT3564	3
BT3565	10
BT3562	10
BT3563	9
BT3560	10
BT2796	10
BT3782	10
BT3737	1
BT3784	10
BT3785	1
BT2969	10
BT2968	10
BT3780	10
BT3204	0
BT2965	2
BT2964	10
BT2967	10
rpmE2BT1692	1
BT2961	8
BT2960	0
BT2963	10
BT2962	0
BT2091	10
BT2090	10
BT2093	6
BT2092	10
BT2095	3
BT2094	10
rhoBT1595	10
BT2096	2
BT2099	10
BT2098	10
BT2349	10
BT3783	5
BT2609	10
BT1946	10
BT1947	10
BT1944	8
BT1945	10
BT1942	3
BT1943	6
BT1940	10
BT1941	7
BT2569	1
BT2568	10
BT2359	8
BT1948	3
BT1949	3
BT2604	10
BT3308	7
BT3309	10
BT2605	0
BT3302	10
BT3303	10
BT3300	10
BT3301	6
BT3306	10
BT2606	10
BT3304	10
BT3305	10
BT1713	0
BT1738	10
asnCBT3873	10
BT2353	1
BT2899	10
BT2898	3
BT1749	8
BT2602	10
BT2891	1
BT2890	7
BT2893	10
BT2603	10
BT2895	7
BT2894	10
BT2897	10
BT2896	10
BT0949	6
BT0948	8
BT2789	3
BT2788	1
BT0941	1
BT0940	4
BT0943	6
BT0942	4
BT0945	4
BT0944	2
BT0947	1
BT0946	1
BT1731	7
BT3414	10
BT3415	2
BT2419	10
BT2418	1
BT2149	7
BT2148	10
BT2147	10
BT2146	10
BT2145	10
BT2144	7
BT2411	10
BT2142	10
BT2141	10
BT2140	8
BT4245	10
BT3638	10
BT3639	10
BT4722	3
BT1734	10
BT3636	10
BT4167	10
BT0808	7
BT0809	4
rpsRBT2162	5
BT3637	10
BT0804	10
BT0805	10
BT3756	10
BT0807	3
BT0800	0
BT0801	1
BT0802	3
BT0803	1
BT1047	10
BT1046	10
BT1045	4
BT1044	8
BT1043	10
BT1042	10
BT1041	8
BT1040	10
BT3326	10
BT1049	10
BT1048	10
BT4166	10
BT3053	7
BT3631	10
BT3769	5
rpoBBT2734	10
BT2994	10
BT3268	10
BT4259	10
BT4258	10
BT3327	10
BT4255	7
BT4254	7
BT4257	10
BT4256	4
BT3339	10
BT4250	2
BT1518	4
BT4252	10
BT2997	4
BT3973	10
BT3852	10
BT4000	9
BT3853	10
BT1223	10
BT1222	10
BT1221	10
BT1220	9
BT1227	10
BT1226	10
BT1225	10
BT1224	10
BT1229	10
BT1228	10
BT4164	10
BT4406	10
BT4321	10
BT2855	10
BT4322	10
BT4325	10
BT4324	10
BT4327	10
BT2854	10
BT4001	10
BT4328	10
BT2857	10
BT1559	4
BT0732	2
BT2856	10
BT0733	10
BT1551	10
BT1550	10
BT1553	10
BT1552	10
BT1555	10
BT0730	10
BT1557	10
BT1556	9
BT0887	3
BT2853	0
BT0736	10
BT2852	10
BT0737	10
BT0152	4
BT0153	10
BT0150	10
BT0151	5
BT0156	7
BT0157	8
BT0154	10
BT0158	10
BT0159	9
BT0795	10
BT0796	10
BT0797	0
BT0790	10
BT0791	5
BT0792	10
BT0793	10
BT1317	4
BT1316	2
BT1315	10
BT1314	10
BT0798	0
BT0799	3
BT1311	7
BT1310	8
BT4673	10
BT4672	5
BT0379	1
BT4677	8
BT4676	3
BT4675	10
BT4674	7
BT0372	10
BT0373	9
BT0370	9
BT0371	10
BT0376	2
BT0377	1
BT0374	9
BT0375	2
BT4134	10
BT4474	10
BT4477	10
BT4476	10
BT4471	10
BT4470	10
BT4473	10
BT4472	10
BT4479	7
BT4478	1
BT4160	10
BT4333	6
BT1719	8
BT0570	10
BT0571	10
BT0572	2
BT0573	9
BT0574	3
BT0575	5
BT0576	10
BT0577	10
BT0578	10
BT0579	10
BT4337	10
BT0206	10
BT0207	10
BT0204	2
BT0202	10
BT0203	5
BT2450	7
BT4335	3
BT1718	8
BT0208	7
BT0209	10
BT4233	10
susEBT3700	10
BT2452	2
BT4232	3
BT1455	10
BT4231	10
BT2454	1
BT4507	10
BT4230	10
BT2457	10
BT2456	9
BT4007	10
BT2229	6
BT1600	10
aspSBT0872	10
BT3064	1
BT4235	8
BT1456	5
cmkBT2060	8
BT4234	6
BT4145	10
BT4144	0
BT4008	3
mazGBT4350	10
BT4068	6
BT3171	10
BT3170	6
BT3173	10
BT1426	3
BT3175	10
BT3174	10
BT3177	10
BT3176	10
BT3179	10
BT3178	10
BT3996	10
secYBT2707	5
BT3389	9
BT3216	9
BT2921	8
BT4143	3
BT2519	3
BT4009	10
BT4142	10
BT2923	10
BT2621	10
BT4062	7
BT1450	10
BT4063	7
BT2925	4
BT3217	1
BT2924	10
BT4679	10
BT3775	5
BT4061	4
BT2927	10
BT4066	6
BT4560	10
BT2926	5
BT4067	4
BT2312	8
BT1451	10
BT2310	9
BT2311	10
BT2316	10
BT2317	10
BT2314	1
BT2315	3
BT2318	10
BT2319	10
BT3450	10
BT1828	7
BT3779	10
BT3778	10
BT1820	10
BT1823	10
BT1822	10
BT1825	3
BT1824	10
BT1827	3
BT1452	10
BT4050	10
BT3579	10
BT3578	10
BT3575	1
BT3211	1
BT3577	10
BT3576	10
BT3571	0
BT3570	6
BT3573	0
BT3572	5
BT2958	10
BT2959	10
BT3797	10
BT3791	8
BT3790	3
BT3793	8
BT3792	10
BT2950	6
BT2951	10
BT2952	10
BT2953	10
BT2954	2
BT2955	10
BT2956	10
BT2957	6
BT4513	10
BT3655	10
BT1955	10
BT1954	10
BT1957	10
BT1956	10
BT1951	10
BT1950	7
BT1953	10
BT1952	10
BT2226	10
BT2227	1
BT2224	9
BT2225	10
BT1959	7
BT1958	0
BT2220	9
BT2221	3
BT3319	10
BT3318	10
aspABT2755	10
BT3311	10
BT3310	10
BT3313	10
BT3312	10
BT3315	3
BT3314	10
BT3317	9
BT3316	4
BT3750	10
BT4174	10
BT4548	10
BT0974	4
BT0975	10
BT0976	10
BT0977	2
BT0970	5
BT0971	9
BT0972	9
BT0973	9
BT4093	10
BT0978	4
BT0979	10
BT4092	10
susBBT3703	10
cysNBT0415	10
BT2429	1
BT2139	10
BT3401	10
BT3400	2
BT3955	10
BT3402	6
BT2132	6
BT2133	10
BT2130	10
BT2131	5
BT2136	10
BT2134	9
BT2135	10
gidBBT1145	10
BT4752	10
BT2358	1
BT2772	10
mnmABT3354	10
BT0819	2
BT0818	10
BT4099	10
BT0813	7
BT0812	4
BT0811	10
BT0810	5
BT0817	4
BT0816	7
BT0815	4
BT0814	10
BT1032	10
BT1033	10
BT1030	10
BT1031	4
BT1036	7
BT1037	7
BT1034	10
BT1035	10
BT1038	8
BT1039	10
BT2046	10
BT2044	5
BT2045	5
BT2042	10
BT2043	4
BT2040	10
BT2041	10
BT4488	10
BT4582	10
BT2048	9
BT2049	3
BT4178	10
BT2774	9
rnhBBT3412	10
BT4059	10
BT4521	7
BT2775	10
BT4260	7
BT4261	5
BT4262	10
BT3218	2
BT2776	7
BT4266	10
BT4267	10
rpmGBT0915	1
BT2777	10
BT3765	8
BT4485	5
BT2770	8
BT1779	10
BT4179	9
BT2771	10
BT2301	10
BT1788	0
BT1789	10
BT2300	1
BT1784	7
BT1700	4
BT1786	10
BT1787	10
BT1780	10
BT1781	10
BT1782	10
BT1783	10
BT2302	4
BT1712	6
BT4319	10
BT1148	9
BT1149	8
BT1146	10
BT1147	10
BT1144	10
BT3275	10
BT1142	5
BT1143	0
BT1140	10
BT1141	10
BT1766	10
BT1767	10
BT1764	10
BT1765	10
BT1762	10
BT1763	10
BT1760	10
BT1701	0
BT4035	5
BT4121	10
BT2306	10
BT4666	4
BT1768	10
BT1769	10
BT4667	10
BT1508	0
BT2355	2
BT0141	10
BT0140	10
BT0143	10
BT0142	10
BT0145	9
BT0144	2
BT0147	8
BT0146	10
BT0149	10
BT0148	10
BT4663	10
BT0783	2
BT0782	0
BT0781	9
BT0780	5
BT0787	10
BT0786	1
BT0785	10
BT0784	0
BT1362	10
BT1363	10
BT1360	10
BT1361	10
BT1366	10
BT1367	9
BT1364	10
BT1365	7
BT0369	10
BT0368	10
BT1703	10
BT4037	2
BT4688	10
BT3660	10
BT0361	10
BT0360	10
BT0363	10
BT0362	10
BT0365	10
BT0364	10
BT0367	10
BT0366	10
BT4440	10
BT4441	6
BT4123	5
BT4443	4
BT4444	1
BT3332	10
BT4446	6
BT4447	0
BT3665	10
BT3993	7
BT3209	10
frrBT2249	8
BT4036	3
BT4130	10
BT3666	0
BT2072	10
BT1564	6
BT1565	2
BT1566	10
BT1567	5
BT1560	10
BT1561	1
BT0569	3
BT0568	8
BT0567	5
BT0566	10
BT0565	2
BT0564	10
BT0563	10
BT0562	10
BT0561	10
BT0560	10
BT0215	2
BT0214	3
BT0217	3
BT0216	1
BT0211	10
BT0210	10
BT0213	10
BT0212	10
BT0219	2
BT0218	2
BT4706	9
surEBT4003	10
BT3619	10
BT4124	10
BT2455	6
BT4307	8
BT3542	10
BT1499	2
BT4702	9
BT3099	2
BT4701	10
BT4351	10
BT3956	10
BT4700	10
BT4352	6
BT3499	8
BT4354	10
BT4355	4
BT3540	2
BT4668	10
BT3148	10
BT3149	2
BT3093	10
BT3144	9
BT3145	8
BT3146	10
BT3147	10
BT3140	3
BT3141	10
BT3142	10
BT3143	10
BT3543	2
BT4749	10
BT3096	10
BT3545	5
BT3244	4
BT3992	6
BT3208	0
BT1709	1
BT4129	10
BT3095	10
BT4165	10
BT3423	3
BT3747	3
BT4132	8
BT1814	10
BT1815	10
BT1816	0
BT1817	3
BT1810	6
BT1811	4
BT1812	10
BT1813	10
BT2309	4
BT2308	10
BT1818	8
BT1819	0
BT1710	4
BT0013	10
BT4045	10
sdhABT3054	10
BT0012	10
BT0547	10
BT3548	4
BT3549	10
BT3098	1
BT0546	8
BT4552	10
BT3441	3
BT3092	10
BT0017	10
BT3090	10
BT3091	10
groELBT1829	10
BT3097	10
BT3094	10
BT0016	9
BT3802	6
BT0015	10
BT4515	0
BT0014	10
BT0390	6
rplRBT2711	2
BT0391	6
BT0392	10
BT4047	10
BT1960	10
BT1961	5
BT1962	0
BT0393	4
BT1964	9
BT1965	10
BT1966	10
BT1967	10
BT1968	10
BT0394	10
BT2237	1
BT2236	2
BT2231	10
BT2230	10
BT2233	7
BT0395	3
BT4039	10
BT3443	2
BT0396	8
BT4147	10
BT0397	4
pyrBBT0742	10
BT4038	10
[truncated: 2,725 more rows]

## Sheet: Bacteroides_ncRNA
Gene	sgRNA number
BTt50	0
BTt46	0
BTr08	10
BTt04	0
BTt32	0
BTt40	0
BTr12	0
BTt11	0
BTt19	0
BTt63	0
BTt48	0
BTt15	1
BTt70	0
BTr01	1
BTt36	0
BTt61	1
BTt03	1
BTt13	0
BTt47	1
BTt68	1
BTt30	0
BTt37	3
BTt34	0
BTt35	3
BTt05	0
BTt02	1
BTt01	0
BTt09	2
BTt17	0
BTt18	0
BTt65	1
BTt64	2
BTr03	0
BTt41	0
BTt45	2
BTt49	3
BTt58	1
BTt59	0
BTt54	0
BTt55	0
BTt56	1
BTt52	1
BTt53	0
BTt29	1
BTt28	1
BTt21	2
BTt22	1
BTt25	0

## Sheet: Bacillus_protein
Gene	sgRNA number
yddTBSU05100	7
youBBSU21329	0
yokHBSU21590	1
cyeBBSU34000	10
yopRBSU20790	6
sspCBSU19950	0
fliQBSU16360	2
yybNBSU40580	5
yodCBSU19550	7
yjbEBSU11510	9
mmgDBSU24140	10
ldhBSU03050	9
abnBBSU39330	10
yoqUBSU20510	1
yncBBSU17620	2
yqzCBSU24940	2
spsEBSU37870	10
tilSBSU00670	10
yisZBSU10910	8
salABSU01540	10
rhgTBSU07020	10
nasEBSU03290	8
yaaKBSU00200	0
sspKBSU08550	1
yoyIBSU20929	1
sspGBSU32640	0
resEBSU23110	10
nasFBSU03280	10
ahrCBSU24250	8
yhfJBSU10250	9
mntABSU30770	10
tenIBSU11660	9
yhcZBSU09330	7
xkdNBSU12671	4
yusKBSU32830	10
tcyBBSU03600	10
yxcEBSU39790	10
yusFBSU32780	5
phrABSU12440	0
ecsCBSU10060	9
yvbXBSU34020	8
yfkRBSU07780	10
catEBSU08240	10
rbsCBSU35950	10
spoVFABSU16730	10
yonXBSU20970	3
pdhABSU14580	10
gudPBSU02480	10
spoIVBBSU24230	10
ywfOBSU37600	10
yeeABSU06760	10
rhoBSU37080	10
murABBSU37100	10
ytdPBSU30150	10
ctaFBSU14920	1
glpKBSU09290	10
pgsBBSU35900	10
yozXBSU18899	3
yqhVBSU24440	1
ynzGBSU17490	3
ytxOBSU30890	5
ydjIBSU06210	8
yesZBSU07080	10
yjdJBSU12070	5
yjkBBSU12250	10
ywqIBSU36200	3
yuiCBSU32070	4
ytpABSU30510	9
oxdCBSU33240	10
yclHBSU03730	6
comFBBSU35460	1
yloVBSU15840	10
yozYBSU18908	4
rplBBSU01190	10
yqaMBSU26260	10
yrvMBSU27540	5
yubBBSU31150	10
yoaDBSU18560	8
ypqEBSU22230	6
thiVBSU13230	10
yacPBSU00970	4
yodQBSU19710	10
yqkFBSU23620	8
yqhTBSU24460	10
yodEBSU19570	10
yvrGBSU33210	10
yxeMBSU39500	10
ykoHBSU13260	10
glcKBSU24850	10
yojKBSU19420	10
ywaABSU38550	10
mobBBSU14290	10
spoIIEBSU00640	10
sboABSU37350	2
mblBSU36410	10
yisVBSU10880	10
moeABSU14280	10
bceSBSU30390	6
yizDBSU11549	0
rapBBSU36690	8
dpsBSU30650	1
yckDBSU03400	2
yxaLBSU39940	10
ydeCBSU05150	6
yddKBSU05000	4
yetFBSU07140	3
yneIBSU17940	4
yhcDBSU09040	2
yonRBSU21020	3
yngKBSU18280	10
pycABSU14860	10
yqeYBSU25400	3
vmlRBSU05610	10
bsaABSU21900	5
rokBSU14240	6
fruABSU14400	10
yusQBSU32890	6
ytxKBSU29480	9
yhjPBSU10590	10
yoxBBSU18520	10
iolRBSU39770	10
helDBSU33450	10
gudBBSU22960	10
ylbMBSU15060	10
rsiVBSU27130	9
yfhKBSU08570	6
ywcEBSU38130	4
ydeHBSU05200	3
ganBBSU34120	10
yueCBSU31850	8
phoPBSU29110	6
ytlPBSU29960	9
kdgKBSU22110	10
ymcABSU17020	5
albDBSU37400	10
yxxFBSU39240	10
enoBSU33900	10
yteABSU30840	10
acuBBSU29700	10
yerDBSU06590	10
menABSU38490	10
yotIBSU19870	3
yflSBSU07570	10
ykoXBSU13430	6
yhdJBSU09490	6
yvlCBSU35110	3
yxiSBSU39040	7
yvcDBSU34810	10
yflHBSU07680	2
metNBSU32730	6
yvdJBSU34580	8
ykzDBSU13290	2
yrkBBSU26570	1
gltCBSU18460	10
yopQBSU20800	6
licTBSU39080	9
yocHBSU19210	3
lipCBSU04110	10
yfiZBSU08450	10
ydfNBSU05480	4
yjdFBSU12030	4
yurQBSU32620	5
ytfPBSU30060	10
yotEBSU19910	1
comECBSU25570	10
treRBSU07820	9
ynaFBSU17540	1
yybCBSU40690	10
yddMBSU05030	7
rocRBSU40350	10
spo0MBSU08760	10
ygzBBSU08740	2
yvkCBSU35190	10
yjaUBSU11280	9
ykyABSU14570	4
rplOBSU01350	6
yufPBSU31560	10
immABSU04810	6
yvzCBSU33650	5
yoqLBSU20590	3
narJBSU37260	10
lrpBBSU05060	0
yesQBSU06990	10
bhlABSU21420	0
yqfFBSU25330	10
ybfKBSU02260	10
iolIBSU39680	10
infBBSU16630	10
sufBBSU32670	10
gidBSU16130	10
pheBBSU27910	4
ytzIBSU30659	1
yaaABSU00030	2
purTBSU02230	10
yfkLBSU07860	10
yonGBSU21100	4
yrrTBSU27280	8
lgtBSU34990	8
yopMBSU20840	0
ytcJBSU29550	10
spoIIIACBSU24410	1
fabDBSU15900	7
ylbDBSU14970	4
yhcQBSU09180	10
adhABSU27010	10
ahpCBSU40090	10
aroKBSU03150	6
yhfHBSU10230	0
eraBSU25290	10
yonHBSU21090	4
atpABSU36830	10
ydfEBSU05380	10
yxlABSU38710	10
yfhABSU08460	10
tatADBSU02630	3
ykwCBSU13960	10
oatABSU27140	10
ylmEBSU15380	9
yfmFBSU07490	10
yceFBSU02920	1
moaABSU36700	10
ccaBSU22450	10
pucMBSU32460	6
ykzVBSU14569	1
cspDBSU21930	1
ureBBSU36650	8
glpDBSU09300	10
yfiKBSU08300	10
yobDBSU18850	5
gbsBBSU31050	10
fniBSU22870	10
yqjBBSU23940	9
spmBBSU23170	9
yfjLBSU08050	3
yraIBSU26930	7
motABSU13690	9
yufOBSU31550	10
ynePBSU18040	7
yjhABSU12180	2
bkdRBSU24100	10
yfhMBSU08590	10
yesXBSU07060	10
ydhBBSU05690	5
clpXBSU28220	10
yorIBSU20370	10
xseBBSU24290	2
csnBSU26890	10
yokLBSU21550	3
yvnABSU35050	7
kdgABSU22100	10
ygaEBSU08700	9
mgtEBSU13300	10
gntPBSU40070	10
yqeZBSU25390	10
dnaGBSU25210	10
yolBBSU21530	1
yrpBBSU26800	10
yngJBSU18260	10
hutGBSU39380	10
yitDBSU10950	6
csbXBSU27760	10
gcvPBBSU24550	10
yqfGBSU25320	4
yrpEBSU26830	9
yxjIBSU38940	6
mtlFBSU03982	1
yusVBSU32940	10
serSBSU00130	10
bscRBSU27170	5
ywrJBSU36040	7
iolFBSU39710	10
yxaJBSU39950	2
yoqKBSU20600	0
mtrBBSU22770	2
yqfWBSU25090	2
yczJBSU04130	5
ycbDBSU02470	10
murBBSU15230	10
yqbIBSU26100	8
glpPBSU09270	5
amtBBSU36510	10
liaIBSU33130	5
hepTBSU22740	8
ywoDBSU36480	10
yraABSU27020	7
ycbOBSU02580	10
yhcGBSU09070	7
yydCBSU40210	0
iolJBSU39670	10
gabRBSU03890	10
yxaDBSU40010	6
ybgABSU02370	10
adaBBSU01820	10
ydzRBSU05529	2
sigIBSU13450	6
yhcWBSU09240	6
acpKBSU17130	2
lytRBSU35650	10
alsRBSU36020	10
yugUBSU31280	9
yopUBSU20760	3
ylqCBSU16000	2
ywnCBSU36610	0
tatAYBSU05980	2
yvzGBSU35319	3
yxeCBSU39600	6
ytpRBSU29820	8
yrzHBSU27800	1
ylaCBSU14730	6
yusRBSU32900	4
glgPBSU30940	10
levEBSU27060	7
yetOBSU07250	10
ydaCBSU04180	10
ppiBBSU23360	10
yrzLBSU27400	2
yshCBSU28590	10
ysnFBSU28340	5
ydzEBSU05140	1
ymfCBSU16810	3
nagABSU35010	10
sunIBSU21490	1
yknTBSU14250	10
ybaCBSU01140	10
ytlRBSU29940	10
rapGBSU40300	10
ybeCBSU02120	10
yaaRBSU00300	3
yxiBBSU39320	4
yflLBSU07640	4
degQBSU31720	1
yfiSBSU08380	10
yccKBSU02770	10
ywhBBSU37540	0
yqfBBSU25370	7
metPBSU32740	3
ansZBSU02690	10
atpIBSU36880	8
pgdSBSU35860	10
ygzABSU08770	1
yceKBSU02970	1
ycgTBSU03270	10
ycgIBSU03120	10
ydiSBSU06100	10
ylbOBSU15090	7
phoDBSU02620	10
fdhDBSU36710	5
bmrRBSU24020	10
lrgBBSU38330	10
pucKBSU32440	10
yqgXBSU24790	6
citABSU09440	10
spsDBSU37880	10
citTBSU07590	8
gntKBSU40060	10
ggaBBSU35680	10
sinIBSU24600	4
pksIBSU17170	5
mdxGBSU34590	4
ydgDBSU05590	2
yoaWBSU18780	4
yjfABSU12110	10
ykvRBSU13800	6
yhdIBSU09480	10
dgkABSU25310	7
ynaBBSU17500	5
yqbPBSU26020	3
ydfMBSU05470	10
yesRBSU07000	10
yfkKBSU07870	0
pksHBSU17160	10
ydjEBSU06170	10
yezGBSU06811	3
ybgFBSU02400	10
appBBSU11390	10
yonCBSU21140	6
yvcIBSU34780	9
yvcRBSU34700	9
yczIBSU04120	2
yomNBSU21290	7
rsbUBSU04700	7
pyrEBSU15560	10
lrpCBSU04250	6
yoqEBSU20660	0
accCBSU24340	10
pyrRBSU15470	4
yozVBSU18849	1
ppsABSU18340	10
glnJBSU02440	10
ykvZBSU13870	10
yyaTBSU40720	5
ypzABSU21950	3
spoIIIEBSU16800	10
yoqMBSU20580	2
yveGBSU34410	3
ydzFBSU05270	9
uxuABSU12340	10
ynzFBSU17480	2
ylaFBSU14760	0
yvlBBSU35120	9
yrrSBSU27300	2
yefBBSU06740	10
yobRBSU19060	9
yjcLBSU11900	10
yocABSU19130	10
spoIIIAABSU24430	10
folBBSU00780	7
xkdFBSU12600	6
yoaABSU18530	5
ywzABSU38180	0
yfmIBSU07460	9
vegBSU00440	1
yhjGBSU10500	10
ligDBSU13400	10
yfmQBSU07380	5
xtrABSU12550	1
yfkOBSU07830	8
ybdNBSU02040	10
ysiBBSU28540	7
ganPBSU34150	10
xepABSU12780	10
yaaOBSU00270	10
yybEBSU40670	10
yvcNBSU34730	10
yulFBSU31170	10
ygzCBSU08779	2
yxzJBSU39139	0
queDBSU13730	10
glcPBSU10520	9
ydiFBSU05950	10
yitMBSU11040	5
rpmABSU27940	5
ygaFBSU08720	3
sodABSU25020	10
nrdRBSU29000	6
yoqSBSU20530	1
pyrAABSU15510	10
spbCBSU33770	5
yqaFBSU26340	3
yuiEBSU32050	10
yopSBSU20780	1
yccFBSU02720	10
ycdCBSU02800	10
rplCBSU01160	8
bsdDBSU03651	3
ypjBBSU22520	10
artRBSU23960	8
yxlHBSU38640	10
bglSBSU39070	10
ytrABSU30460	1
mreBBSU28030	10
ydfIBSU05420	5
acoCBSU08080	10
ymaGBSU17310	7
clpPBSU34540	8
nrdIBSU20070	1
ywiBBSU37340	2
ctpBBSU35240	10
yvqJBSU33140	10
ywkABSU37050	10
yclGBSU03680	10
ysbBBSU28900	5
odhBBSU19360	10
yjzJBSU12519	1
yomOBSU21280	2
czcDBSU26650	5
bacDBSU37710	10
yoqPBSU20550	0
tagEBSU35730	10
ywhABSU37550	5
ykvSBSU13810	0
bdhABSU06240	10
ykjABSU13060	10
ppaCBSU40550	10
rpoBBSU01070	10
ylaIBSU14790	6
xhlBBSU12800	2
spoVRBSU09400	10
mdhBSU29120	10
yogABSU18430	10
yvrCBSU33180	10
pstBABSU24960	7
yukJBSU31945	10
nadABSU27850	10
albFBSU37420	10
ylxYBSU16700	9
ywcCBSU38220	9
yxxBBSU39440	10
mobABSU14260	10
yetLBSU07220	9
spoVGBSU00490	7
yobJBSU18980	0
ytjPBSU29980	10
yjdBBSU11990	3
ssuABSU08840	8
yrhDBSU27230	6
sucCBSU16090	10
polABSU29090	10
bmrBSU24010	10
aldBSU31930	10
ydaHBSU04230	10
yopZBSU20710	0
yufMBSU31530	8
ywhDBSU37520	6
ganRBSU34170	9
ybaJBSU01510	8
ytzJBSU29249	3
nthBSU22340	10
comQBSU31710	4
ymxHBSU16720	2
yttPBSU29630	4
yvdQBSU34510	7
yktBBSU14650	10
yqfCBSU25360	6
yisSBSU10850	10
yisIBSU10730	1
ylaLBSU14820	8
yetKBSU07210	10
ysxBBSU27950	4
fmnPBSU23050	5
ylzABSU15670	4
prmABSU25450	9
lepABSU25510	10
yolJBSU21450	2
ganABSU34130	10
albABSU37370	10
sigMBSU09520	8
pstCBSU24980	10
ywmBBSU36770	2
ybbFBSU01680	10
adhBBSU26970	10
yhdPBSU09550	10
yqfLBSU25240	5
ydiKBSU06000	3
yyzEBSU40120	2
ribEBSU23270	4
cotOBSU11730	10
ycsABSU04000	10
yusDBSU32760	7
ggaABSU35690	5
suhBBSU14670	9
minCBSU28000	5
yhzEBSU09958	0
ydfKBSU05450	10
yjcDBSU11820	10
yoaIBSU18620	10
yhcABSU09010	10
ydaBBSU04170	10
ybfIBSU02220	10
yxeABSU39620	0
nrdFBSU20040	1
uppBSU36890	10
yjbIBSU11560	6
yjdGBSU12040	8
ykoGBSU13250	3
ypuIBSU23200	7
yvyEBSU35510	5
cccBBSU35270	4
yrbGBSU27680	7
ylmCBSU15360	0
yqgVBSU24810	7
glmSBSU01780	10
yxdMBSU39630	10
flgKBSU35410	10
ywjBBSU37220	4
ydbOBSU04540	4
yneSBSU18070	10
recGBSU15870	10
yomWBSU21200	7
mccABSU27260	7
ybxBBSU01060	9
yesPBSU06980	5
pelBSU07560	10
yshEBSU28570	2
yitRBSU11090	2
yonTBSU21000	2
trpFBSU22650	3
mleABSU23550	10
ytqBBSU30490	6
rplMBSU01490	6
yoaNBSU18670	10
yvfSBSU34080	10
alaSBSU27410	10
mtlDBSU03990	10
yfiFBSU08250	10
kinDBSU13660	10
csbCBSU39810	10
ywqFBSU36230	10
yueDBSU31840	10
yesUBSU07030	10
yqcFBSU25870	3
ohrABSU13140	6
ftsLBSU15150	1
lytTBSU28920	8
yhgCBSU10100	10
yvzFBSU33049	0
yhxDBSU10430	10
rpsQBSU01250	3
yfzABSU08029	3
bsnBSU32540	10
yoaPBSU18690	10
yfhPBSU08620	10
ywqGBSU36220	8
ypfBBSU22900	2
yoeABSU18370	10
aroBBSU22700	10
rpsPBSU15990	3
ydhDBSU05710	10
yqxABSU25520	9
cotRBSU34530	10
ogtBSU13540	10
ydfGBSU05400	7
ykuKBSU14110	8
yutHBSU32270	10
yfmDBSU07510	10
yoqNBSU20570	2
ywbIBSU38310	10
sdaBSU25690	1
spoVSBSU16980	5
yozBBSU19140	4
ydaLBSU04290	10
ywzBBSU36780	1
spoVFBBSU16740	9
yheDBSU09770	10
pdaABSU07980	10
dapGBSU16760	10
ywrBBSU36120	10
yvfGBSU34210	3
spoIIDBSU36750	10
yqkEBSU23630	1
ydiMBSU06040	4
ydhHBSU05760	3
sdhBBSU28430	10
liaSBSU33090	10
gerPDBSU10690	3
yknVBSU14330	10
srfADBSU03520	10
dhbBBSU31970	10
appDBSU11360	10
ydcKBSU04790	7
yutEBSU32300	2
yubABSU31160	10
rpsABSU22880	10
ywqKBSU36180	2
galKBSU38200	10
yxxGBSU39220	1
yojIBSU19440	10
menDBSU30820	10
yusIBSU32810	1
ykuDBSU14040	10
yjgDBSU12170	3
yueKBSU31750	10
yuzDBSU32210	2
yflEBSU07710	10
ykcCBSU12890	10
comFCBSU35450	10
cysJBSU33440	10
ybaFBSU01470	10
hinTBSU10030	8
yomZBSU21170	4
yrzBBSU27380	0
yjcIBSU11870	10
yxaBBSU40030	10
yrkRBSU26410	1
malPBSU08200	10
mscLBSU36360	6
yjmDBSU12330	10
yurJBSU32550	10
yqjEBSU23910	9
yxkOBSU38720	10
ytoPBSU29860	10
pabABSU00750	10
yhgDBSU10150	7
tuaCBSU35590	10
yheEBSU09760	3
yfiNBSU08330	10
ypbSBSU22020	1
spoIVFBBSU27970	10
fnrBSU37310	4
yviABSU35480	10
yqbABSU26180	10
ypbHBSU22970	4
yfiYBSU08440	10
rpmDBSU01340	5
clsBBSU37190	10
ynzIBSU17559	0
yppGBSU22250	9
ycbNBSU02570	7
yuzLBSU32849	1
yetNBSU07240	10
seaABSU22850	10
ypjHBSU22460	10
yetMBSU07230	10
yesMBSU06950	10
mutTBSU04330	5
ytnABSU30530	10
ybbDBSU01660	10
ymfHBSU16860	10
aroHBSU22690	2
ybcIBSU01880	0
yabNBSU00580	10
yuzCBSU31730	10
yfhLBSU08580	3
yoqXBSU20480	2
mntRBSU24520	0
yttABSU30360	7
yodIBSU19610	2
yitHBSU10990	10
yfiVBSU08410	8
yddSBSU05090	10
yopIBSU20880	5
yotGBSU19890	3
ytbEBSU29050	9
yjqCBSU12490	10
fabHABSU11330	9
mntBBSU30760	10
yqzDBSU24930	2
aroEBSU25660	10
recRBSU00210	10
murEBSU15180	10
fhuBBSU33310	10
yrbDBSU27810	10
thiFBSU11700	10
ytbJBSU29580	10
ypuFBSU23230	4
phrIBSU05020	0
yuaIBSU31000	5
yomIBSU21350	10
yjbLBSU11590	2
yorVBSU20240	1
rplIBSU40500	3
purCBSU06450	6
ftsHBSU00690	10
yesVBSU07040	10
yvaPBSU33680	5
defBSU14560	10
ipiBSU11130	3
comERBSU25600	6
glnQBSU27430	4
yoaOBSU18680	1
pucLBSU32450	10
scoABSU38990	10
ylbHBSU15010	6
yhjDBSU10470	2
recJBSU27620	10
ybbEBSU01670	10
ywmABSU36790	5
cheYBSU16330	3
cinABSU16930	10
yuxOBSU31670	9
yaaBBSU00050	4
skfGBSU01970	2
cotGBSU36070	3
yrzABSU27290	2
gmuABSU05820	1
yocKBSU19240	5
ywcABSU38240	10
yusNBSU32860	5
yqjYBSU23690	8
gmuBBSU05810	0
yetGBSU07150	1
yxzGBSU39170	2
ykuIBSU14090	10
htrABSU12900	10
yqbCBSU26160	4
clsABSU36590	10
gprBSU25540	10
bltBSU26590	10
yhdFBSU09450	10
pbuXBSU22060	9
ypeBBSU22920	10
ykvYBSU13860	10
ycgKBSU03170	10
ywnBBSU36620	5
rplXBSU01270	4
purBBSU06440	10
aprXBSU17260	10
yhaZBSU09810	10
yraGBSU26950	7
yorOBSU20310	1
yesFBSU06880	10
rpmJBSU01400	1
yyaMBSU40810	8
nrdEBSU17380	10
ypbQBSU22040	8
yorCBSU20430	1
ycnCBSU03850	10
ylqHBSU16080	3
coaBCBSU15700	10
ybbRBSU01760	10
tlpABSU31250	10
yxzFBSU38610	0
ywqNBSU36150	5
trmBBSU29900	10
yhjCBSU10460	1
pabBBSU00740	10
yoqIBSU20620	1
opuEBSU06660	10
yjcRBSU11960	2
yojNBSU19390	8
prsABSU09950	2
kamABSU19690	10
topABSU16120	10
ydaPBSU04340	10
yodDBSU19560	5
ytaFBSU29070	6
napBSU05440	10
cssRBSU33010	10
yxzKBSU40021	5
secYBSU01360	10
rbsABSU35940	10
moaDBSU14310	0
ypoCBSU22330	5
yrzRBSU27469	1
spsKBSU37820	10
immRBSU04820	1
ftsEBSU35260	10
appCBSU11400	10
rpmIBSU28860	1
ywoBBSU36500	8
yyaJBSU40840	10
rphBSU28370	10
ywkFBSU36990	4
leuABSU28280	10
yrvNBSU27530	10
yyzBBSU40460	0
yhfLBSU10270	10
ykuUBSU14220	10
hmpBSU13040	10
ungBSU37970	6
dacCBSU18350	10
ytiBBSU30690	6
ykwDBSU13970	6
yyzNBSU40139	3
kdgRBSU22120	10
dgrABSU22910	5
xlyBBSU12460	6
spoIISBBSU12820	0
cdsABSU16540	8
yozCBSU19300	0
yorTBSU20260	0
yocBBSU19150	10
ywlDBSU36940	6
yngABSU18170	8
cotJABSU06890	10
xkdSBSU12720	5
yodLBSU19640	3
ynzEBSU18270	2
yhcIBSU09090	10
mnaABSU35660	10
ahpFBSU40100	10
ydbJBSU04490	10
rnrBSU33610	10
sigZBSU26840	4
carBBSU11240	10
pdpBSU39400	10
pyrHBSU16510	9
msrABSU21690	7
yutFBSU32290	10
sspMBSU22290	0
thiEBSU38290	10
hisCBSU22620	10
yosUBSU20000	1
hemHBSU10130	10
katEBSU39050	10
ywmEBSU36720	0
yxiEBSU39250	6
yvaKBSU33620	10
crcBABSU09600	7
prfBBSU35290	10
ylbGBSU15000	1
yhxCBSU10400	10
yfjCBSU08150	10
dctSBSU04450	10
sodFBSU19330	10
yxxDBSU39290	1
fabGBSU18500	9
yraHBSU26940	4
rplABSU01030	10
citRBSU09430	10
radABSU00870	10
sigGBSU15330	10
yxlDBSU38680	0
xkdCBSU12530	10
ydeABSU05110	3
yfkSBSU07770	4
cydBBSU38750	8
glcUBSU03920	10
rpsMBSU01410	5
yvcJBSU34770	10
sspDBSU13470	3
ydhEBSU05720	9
pstSBSU24990	9
yhfABSU10080	10
speBBSU37490	10
ydcOBSU04840	3
spoIIIJBSU41040	10
ptsIBSU13910	10
yxeNBSU39490	10
ydzXBSU06319	6
yjzKBSU11799	1
hprBSU09990	5
yqcCBSU25950	6
yulCBSU31200	10
rnpABSU41050	1
yhjHBSU10510	5
nhaXBSU09690	10
ypjQBSU21830	4
hutIBSU39370	10
yorXBSU20220	1
ygaKBSU08800	10
yqzJBSU23880	3
uxaBBSU12380	10
glcDBSU28680	10
ykoLBSU13330	0
drmBSU23500	10
tpiABSU33920	10
yrzIBSU27190	1
yodRBSU19720	9
dhbEBSU31980	10
yddGBSU04960	10
ylmABSU15340	6
comGCBSU24710	3
yqcKBSU25800	8
ywpEBSU36340	3
yxaIBSU39960	3
lcfABSU28560	10
fruKBSU14390	10
yhaLBSU09940	0
yrkCBSU26560	8
sacABSU38040	10
fbpBSU40190	10
yfmJBSU07450	10
yxjJBSU38930	4
yjzGBSU11929	1
yumBBSU32100	10
ywjABSU37230	10
ywbCBSU38370	3
fbaABSU37120	10
ydgGBSU05640	5
yrkKBSU26480	3
ntdCBSU10530	10
yvaEBSU33570	1
yjbOBSU11620	10
yorHBSU20380	4
epsJBSU34280	10
lexABSU17850	10
yflPBSU07600	10
yrdFBSU26730	4
acoBBSU08070	10
ywcIBSU38080	1
yfhJBSU08560	3
rsiWBSU01740	9
yeeIBSU06840	6
yvrEBSU33200	10
yrkIBSU26500	1
lplBBSU07110	10
yorPBSU20300	2
yjzCBSU11260	10
yxjHBSU38950	10
dusBBSU00810	10
dusCBSU08030	10
ythABSU30710	10
yqfXBSU25080	2
gerPABSU10720	5
yvaBBSU33540	6
tnrABSU13310	1
menFBSU30830	10
sapBBSU06650	9
yfjDBSU08140	7
yoyCBSU19479	3
yvzABSU34830	5
yraJBSU26920	8
ypbEBSU23000	6
ydgKBSU05680	10
ytrFBSU30410	5
frlNBSU32590	10
yfmCBSU07520	9
yutMBSU32160	2
ycgGBSU03100	10
yoaZBSU18790	8
yqgBBSU25040	8
spoIVCABSU25770	6
ydzUBSU06048	1
yvyFBSU35440	5
yisUBSU10870	8
rsbWBSU04720	8
ywqMBSU36160	10
yvdABSU34670	5
epsFBSU34320	10
yorJBSU20360	5
srfACBSU03510	10
yfjOBSU08020	10
ypkPBSU21800	10
yukEBSU31910	2
cysCBSU15600	5
hisZBSU34930	10
yybJBSU40620	4
yozDBSU19660	0
spo0BBSU27930	1
yhcYBSU09320	10
yrdPBSU26640	5
yprABSU22220	10
pykBSU29180	10
yisTBSU10860	10
ywaCBSU38480	10
flhPBSU36390	10
yabOBSU00590	5
ymfFBSU16845	10
abhBSU14480	2
ezrABSU29610	10
yddFBSU04950	1
yycEBSU40430	10
mcpBBSU31260	10
fadFBSU37180	10
ycgFBSU03090	6
yjaVBSU11290	5
yhcSBSU09200	7
ylyABSU15440	4
ykuPBSU14170	0
yomVBSU21210	6
ytzBBSU29870	4
ycdBBSU02790	10
yxkDBSU38840	6
yutJBSU32200	10
yviFBSU35380	3
ytmBBSU30570	6
ytpPBSU29840	4
yktABSU14640	2
yusPBSU32880	10
yqjKBSU23840	10
yabMBSU00570	10
citBBSU18000	10
tadABSU00180	3
yfjABSU08170	3
yvkNBSU35140	4
ycsFBSU04050	10
dtpTBSU03670	10
ylzJBSU16799	4
ykzKBSU12539	4
gltTBSU10220	10
yycQBSU40260	1
galTBSU38190	10
rapJBSU02820	10
yclKBSU03760	10
yueBBSU31860	10
tcyMBSU29350	10
recABSU16940	10
yonDBSU21130	9
yczNBSU03789	0
spoVEBSU15210	10
ybbABSU01600	10
narGBSU37280	10
ypiPBSU21850	7
narHBSU37270	10
nrdEBBSU20060	10
yodMBSU19650	5
yfiCBSU08220	10
bdbABSU21460	1
ywnFBSU36580	3
yosTBSU20010	4
ypdQBSU21990	8
opuAABSU02980	10
yvaCBSU33550	10
thiMBSU38300	10
yrbEBSU27770	10
ytkABSU30660	8
yopEBSU20920	1
yvnBBSU35040	10
yjbVBSU11710	5
yrzOBSU26619	0
yhcFBSU09060	3
yjbJBSU11570	9
yuxJBSU31480	10
yoaQBSU18700	1
yfhEBSU08500	1
khtSBSU09870	10
bofCBSU27750	7
xkdTBSU12730	6
yddDBSU04930	3
bkdAABSU24050	10
thiDBSU38020	10
xseABSU24300	10
ytrCBSU30440	10
proABSU13130	10
leuCBSU28260	10
cheVBSU14010	6
yisQBSU10820	10
yrrLBSU27370	10
kinCBSU14490	10
hxlBBSU03450	8
ypbBBSU23030	10
yqcGBSU25860	10
purRBSU00470	10
deoRBSU39430	10
ybxGBSU02060	10
yceBBSU02880	10
yfkQBSU07790	10
ydeSBSU05320	10
ytzEBSU30020	5
ycsDBSU04030	4
ywhKBSU37450	10
yhzFBSU10009	4
ynzKBSU17699	0
ydfJBSU05430	10
yxlFBSU38660	9
moeBBSU14270	10
ysfBBSU28670	10
yaaEBSU00120	5
ytlDBSU30620	10
yozMBSU18960	1
mreBHBSU14470	10
yxiDBSU39300	10
yuxLBSU32230	10
ybdGBSU01990	10
yydABSU40230	10
yopKBSU20860	5
yrhHBSU27180	3
gltDBSU18440	10
leuBBSU28270	10
rlmBBSU00960	10
ycbMBSU02560	10
alkABSU01800	10
yqjQBSU23780	10
yheABSU09800	3
ppsBBSU18330	10
sirCBSU15630	4
yclDBSU03652	9
ybdKBSU02010	8
spoIIIABBSU24420	4
ywjGBSU37140	4
ybgEBSU02390	10
ynbABSU17430	10
sacCBSU27030	10
yhaUBSU09850	10
ydaOBSU04320	10
yfkTBSU07760	10
tuaGBSU35550	10
csbABSU35180	1
trmEBSU41020	10
yoqDBSU20670	5
yloBBSU15650	10
ykzTBSU14009	1
yezDBSU07190	0
ykrPBSU13520	9
yxlJBSU38620	10
coaDBSU15020	5
yobOBSU19030	10
yqaTBSU26190	9
rsbSBSU04680	3
ylaJBSU14800	10
ywbABSU38390	10
ybcFBSU01860	4
levBBSU34460	10
yybABSU40710	3
yjcKBSU11890	7
yeaDBSU06340	10
resABSU23150	4
ywoHBSU36440	2
gspABSU38430	10
ycdGBSU02840	10
polCBSU16580	10
ytvIBSU29160	10
mtnWBSU13590	10
yflIBSU07670	0
ykwBBSU13940	10
yqaHBSU26310	2
pssABSU02270	9
yonBBSU21150	10
yopXBSU20730	3
mutSBBSU28580	10
purUBSU13110	10
dppCBSU12940	10
ykzCBSU14680	6
yqeLBSU25620	2
yuaBBSU31080	8
yuiFBSU32040	10
yitGBSU10980	10
ywcHBSU38100	10
cysSBSU00940	9
yjzFBSU11928	1
ythBBSU30720	10
glnPBSU27460	10
ykbABSU12860	10
yphPBSU21860	6
ykkCBSU13090	4
yceIBSU02950	10
stoABSU13840	3
yviEBSU35390	4
yndEBSU17760	10
aspABSU23570	10
xkdKBSU12650	10
ydgHBSU05650	10
purQBSU06470	10
pucBBSU32500	10
yhfCBSU10180	4
yugPBSU31310	10
rbfABSU16650	3
ytmABSU30580	10
sinRBSU24610	1
yeeGBSU06820	10
asnHBSU39920	10
spoVADBSU23410	10
tagDBSU35740	0
carABSU11230	10
yydDBSU40200	5
ylbFBSU14990	6
yvfRBSU34090	10
xylBBSU17610	10
mmgABSU24170	10
comGFBSU24680	4
pspABSU06180	5
yrvDBSU27630	0
yitUBSU11140	10
sleBBSU22930	10
yozSBSU18669	1
ykuFBSU14060	10
recNBSU24240	10
murDBSU15200	10
yjcPBSU11940	0
ccpNBSU25250	7
rsmBBSU15740	10
yugEBSU31430	1
yomTBSU21230	4
yisYBSU10900	10
coaEBSU29060	8
yhaNBSU09920	10
yosFBSU20140	0
hemYBSU10140	10
cotJCBSU06910	10
tyrABSU22610	10
comGABSU24730	10
cysLBSU37650	9
pyrBBSU15490	6
yqjUBSU23740	1
yqjDBSU23920	10
hxlRBSU03470	4
nucBBSU25750	10
ndkBSU22730	6
lplDBSU07130	10
ypbGBSU22980	10
yezEBSU06860	8
ysnEBSU28330	2
yrhGBSU27200	4
fabIBSU11720	10
satBSU10920	10
ydzHBSU05520	1
bioABSU30230	10
yuzIBSU31319	1
yflJBSU07660	0
ykoNBSU13350	10
ytxEBSU29720	7
yqbSBSU25990	2
atpBBSU36870	10
flgDBSU16280	4
ydcIBSU04780	10
yplQBSU21790	10
yetJBSU07200	10
qodIBSU39980	10
yrdBBSU26770	4
penPBSU18800	10
yqkABSU23670	10
yfhSBSU08640	1
yceDBSU02900	6
pucHBSU32410	10
yusHBSU32800	5
ykrVBSU13580	10
ykuOBSU14160	10
ycsEBSU04040	3
yqfABSU25380	10
yqeUBSU25440	10
ydzNBSU05109	1
bofABSU00230	4
yxbGBSU39840	10
nhaKBSU33420	10
purEBSU06420	10
ywcBBSU38230	3
tmkBSU00280	5
groESBSU06020	1
yetABSU07090	10
cheRBSU22720	9
gerKCBSU03710	10
ywcJBSU38060	10
yddRBSU05080	6
cycBBSU34160	10
divIBBSU15240	4
yfhBBSU08470	10
yacDBSU00720	8
yvcKBSU34760	10
ffhBSU15980	10
ohrBBSU13160	3
ycbPBSU02590	3
prpDBSU24130	10
lysCBSU28470	10
yciCBSU03360	10
gmuDBSU05840	10
yhcJBSU09110	8
natBBSU09900	10
yyaFBSU40920	10
araQBSU28730	10
epsMBSU34240	10
divIVABSU15420	4
yycBBSU40480	10
yunCBSU32360	6
yuxKBSU31500	4
natKBSU02730	10
tcyJBSU29380	8
ydeBBSU05130	4
spsJBSU37830	10
ydbNBSU04530	2
scpABSU23220	5
hprPBSU34970	8
gerDBSU01550	7
yjzEBSU11839	1
ynzLBSU18019	0
ymzBBSU17240	5
nusGBSU01010	6
ypuBBSU23340	2
kipRBSU04100	10
yubFBSU31110	2
ltaSABSU07260	10
pucABSU32510	10
yonFBSU21110	10
bkdBBSU24030	10
abfABSU28720	10
ybbCBSU01650	10
flhABSU16390	10
spoVDBSU15170	10
yfhQBSU08630	10
ywaFBSU38440	9
sdpIBSU33780	4
glnRBSU17450	0
ywsBBSU35970	2
dltBBSU38510	10
lplCBSU07120	10
yocDBSU19170	10
yesEBSU06870	8
senSBSU08810	1
yxzEBSU38790	1
ybxIBSU02090	8
yozOBSU19290	1
nifSBSU27880	10
parBBSU40960	9
ydfBBSU05350	6
uvrABSU35160	10
thiUBSU13240	10
icdBSU29130	10
rghRABSU33660	5
yjpABSU12450	3
yjoABSU12410	7
araNBSU28750	10
xkzABSU12749	2
pgsCBSU35890	4
glySBSU25260	10
yvrLBSU33250	6
yozPBSU21310	2
yjcABSU11790	9
pthBSU00530	10
ybcCBSU01845	10
yomSBSU21240	2
yrdABSU26780	10
ligABSU06620	10
yuzGBSU32120	2
ydaEBSU04200	10
yqeWBSU25420	10
gerTBSU19490	6
ssbABSU40900	10
luxSBSU30670	6
rnhBBSU16060	10
yurTBSU32660	6
rpsNBSU01290	2
ygaNBSU08870	2
ydiRBSU06090	10
pstABSU24970	10
yqcDBSU25940	9
rpoZBSU15690	0
ydzLBSU04839	1
yfkABSU07955	10
gerPEBSU10680	9
glnTBSU02420	10
yolABSU21540	4
mraYBSU15190	8
mmgBBSU24160	10
yxlCBSU38690	1
pucCBSU32490	10
gsaBBSU08710	10
rapFBSU37460	7
yorFBSU20400	6
cahBSU03180	10
ykcBBSU12880	10
ytxGBSU29780	3
yhfQBSU10330	8
yclOBSU03810	10
ykoMBSU13340	4
yojBBSU19510	10
frlBBSU32610	10
yugJBSU31370	10
deaDBSU39110	10
hemABSU28170	10
yngLBSU18290	3
ydjNBSU06260	5
yesKBSU06930	5
ytxBBSU28970	6
nadRBSU27890	10
yvkABSU35210	10
yfiTBSU08390	9
yfkEBSU07920	10
purLBSU06480	10
bprBSU15300	10
gerEBSU28410	1
hprTBSU00680	6
yomRBSU21250	10
mtlABSU03981	10
yybHBSU40640	6
yvbTBSU33980	10
ydaMBSU04300	10
ctaEBSU14910	7
yddQBSU05070	6
exuTBSU12360	10
yozTBSU18709	1
yosGBSU20130	3
yfmTBSU07350	10
yxeFBSU39570	4
yusTBSU32920	10
yoyGBSU19749	0
yozFBSU18710	3
yqfUBSU25110	7
epsNBSU34230	10
spsABSU37910	10
ytpBBSU30500	10
yqgCBSU25030	6
yraDBSU26990	3
ybgJBSU02430	10
cotZBSU11740	7
yyaBBSU40980	2
motBBSU13680	9
ykkABSU13070	10
yfiLBSU08310	9
yitIBSU11000	5
queABSU27720	10
levRBSU27080	10
yrzTBSU27809	0
yneJBSU17950	4
ylbJBSU15030	10
ykzBBSU13320	0
yjcGBSU11850	6
yqxLBSU24740	9
ydfFBSU05390	6
yxjCBSU39000	10
licRBSU38600	10
rocABSU37780	10
comGDBSU24700	7
ybcLBSU01890	10
ybaSBSU01590	10
ydeOBSU05280	10
thrSBSU28950	10
yvcTBSU34680	10
yvlABSU35130	1
ywqCBSU36260	10
cggRBSU33950	10
yvaMBSU33640	10
ytkCBSU30640	2
gabPBSU06310	10
speDBSU29010	4
walKBSU40400	10
hslUBSU16160	10
pksBBSU17090	10
yesJBSU06920	10
yuxGBSU31220	10
dnaNBSU00020	10
mcsBBSU00850	10
psdBSU02290	10
rplPBSU01230	6
racEBSU28390	10
yizABSU10800	4
yclQBSU03830	6
rnjABSU14530	10
rpsEBSU01330	6
yojFBSU19470	7
skfEBSU01950	6
yhjEBSU10480	8
yqjFBSU23900	10
yhjQBSU10600	2
ctaGBSU14930	10
ylbLBSU15050	6
glpQBSU02130	10
ypzIBSU22869	1
yczGBSU03880	2
gyrBBSU00060	10
yonPBSU21030	0
kbaABSU01560	2
ydbDBSU04430	10
fliGBSU16220	9
yddEBSU04940	10
yhjABSU10440	3
yngEBSU18210	10
metQBSU32750	5
yxaMBSU39930	10
ppsEBSU18300	10
ytwFBSU30310	2
yobLBSU19000	8
yqjTBSU23750	5
cmkBSU22890	4
yobHBSU18930	0
serABSU23070	10
pdhDBSU14610	10
spoVBBSU27670	10
eglSBSU18130	10
yqzKBSU23519	0
yyzMBSU40939	2
yxePBSU39470	10
sigVBSU27120	3
cotDBSU22200	4
bceBBSU30370	10
yosJBSU20100	2
spoIIPBSU25530	10
yqhQBSU24490	10
ppnKBSU29540	10
ykzIBSU14660	0
fxsABSU29170	6
atpDBSU36810	10
rsbRABSU04670	10
ywkDBSU37020	8
ybdOBSU02050	10
yhcVBSU09230	7
xreBSU12510	5
spsGBSU37850	10
nprEBSU14700	10
ykfABSU12970	8
comZBSU11310	1
acpPBSU15920	1
purKBSU06430	10
fliPBSU16350	8
yhbABSU08910	10
adcBBSU02870	10
gatCBSU06670	3
yhzBBSU08900	10
yusEBSU32770	1
yvcABSU34850	9
yphEBSU22820	1
ktrABSU31090	4
yfjEBSU08130	8
truABSU01480	10
yyzFBSU40239	6
fliHBSU16230	4
ctrABSU09460	10
yqzMBSU25569	0
cgeCBSU19770	2
ywlEBSU36930	4
yrpGBSU26850	10
yvfWBSU34040	10
rpmE2BSU30700	3
yteJBSU29520	10
fliKBSU16270	10
sacXBSU38410	10
ydcCBSU04630	10
lytHBSU32340	10
ydzPBSU05408	2
yojABSU19520	10
sipWBSU24630	8
fabGBSU15910	10
tpxBSU29490	7
yfjFBSU08120	9
ypzDBSU23350	3
asnOBSU10790	10
yrrDBSU27470	9
yjkABSU12240	10
ycbGBSU02500	8
cotJBBSU06900	2
sigBBSU04730	7
yrkJBSU26490	7
glnMBSU27450	10
rluBBSU23160	10
fliJBSU16250	1
yfkDBSU07930	7
glpTBSU02140	10
ycgPBSU03230	7
ycdABSU02780	10
ytaBBSU30930	8
ywfGBSU37690	10
yyaNBSU40800	1
glcRBSU36300	5
ykzEBSU13510	0
lonABSU28200	10
sigLBSU34200	10
ydgEBSU05600	4
yuaFBSU31020	3
yhdRBSU09570	10
nrnABSU29250	10
rpsFBSU40910	3
yqgQBSU24860	1
ydeRBSU05310	10
cypXBSU35060	10
lplABSU07100	10
coiABSU11530	10
cwlHBSU25710	5
yomFBSU21380	10
spoVACBSU23420	6
phoEBSU10340	8
yomUBSU21220	6
ysnABSU28360	7
yodSBSU19730	10
yqhBBSU24750	10
yknWBSU14340	10
atpGBSU36820	10
pheTBSU28630	10
yrvIBSU27590	5
yorSBSU20270	3
yrdKBSU26680	6
ruvBBSU27730	10
ywnGBSU36570	9
exoABSU22010	10
ysbABSU28910	6
mcpABSU31240	10
ynzCBSU17880	2
liaRBSU33080	10
yflNBSU07620	10
ywhCBSU37530	10
ilvHBSU28300	10
yopLBSU20850	1
natABSU09890	5
yvbUBSU33990	10
tgtBSU27710	10
yrkSBSU26400	0
csbBBSU08600	9
adcABSU02850	10
yhfIBSU10240	10
yjcZBSU11809	0
desBSU19180	10
yobSBSU19070	1
yueGBSU31790	4
topBBSU04260	10
hbsBSU22790	3
adcCBSU02860	9
tagBBSU35760	10
fadNBSU32840	10
gerABBSU33060	10
ywbFBSU38340	10
purDBSU06530	10
yflDBSU07720	1
ybcMBSU01900	2
ykgBBSU13010	10
yxdLBSU39640	7
yqbRBSU26000	2
ygaOBSU08890	6
ydjOBSU06270	5
yorQBSU20290	1
yokCBSU21640	4
yxjMBSU38900	10
yolDBSU21510	0
yerIBSU06640	10
yxeDBSU39590	6
oppCBSU11450	10
yclABSU03620	10
yodBBSU19540	7
acoABSU08060	10
nasCBSU03310	10
cotYBSU11750	8
pfkABSU29190	10
yfiGBSU08260	10
ribABSU23260	10
gatABSU06680	10
kblBSU17000	10
xkdQBSU12700	10
thiSBSU11680	1
yczCBSU02710	8
ydaSBSU04370	6
yraEBSU26980	1
ywqLBSU36170	10
ytmIBSU29390	5
yopCBSU20940	10
aroDBSU23080	5
yrrMBSU27360	10
yokABSU21660	8
bukBSU24070	10
ylaDBSU14740	4
opuBDBSU33700	7
proGBSU12910	10
ylaNBSU14840	3
rplUBSU27960	1
yteVBSU30080	2
yvaABSU33530	10
yabABSU00330	0
dacABSU00100	7
yaaQBSU00290	4
eutDBSU37660	9
trpEBSU22680	10
yqgMBSU24910	10
paiBBSU32140	7
bceABSU30380	5
ypmTBSU21720	5
yrhFBSU27210	5
cwlCBSU17410	10
hisSBSU27560	10
nocBSU40990	10
epsDBSU34340	10
secABSU35300	10
yefCBSU06750	4
pckABSU30560	10
rsbQBSU34100	10
ydcSBSU04880	1
ydgJBSU05670	4
yozNBSU19270	4
yvrDBSU33190	10
mstXBSU31321	3
yjbPBSU11630	10
plsXBSU15890	10
flgCBSU16190	3
argDBSU11220	10
ycbUBSU02660	10
yybFBSU40660	10
ybeFBSU02150	1
ynbBBSU17440	10
yheJBSU09700	0
yxeEBSU39580	10
gerPBBSU10710	9
ywfMBSU37630	10
ypmBBSU22380	3
exlXBSU18630	10
ysfEBSU28700	4
flhOBSU36400	10
yhdXBSU09630	0
yvbWBSU34010	10
yqeGBSU25680	7
bcdBSU24080	10
ubiEBSU22750	6
efeMBSU38270	7
dsdABSU23770	10
ymzDBSU17060	5
yqxMBSU24640	4
pksFBSU17140	10
yrdRBSU26620	10
rpsIBSU01500	4
yvcBBSU34840	10
xerCBSU16140	10
bcsABSU22050	10
yxxEBSU39280	1
cydDBSU38730	10
yqjMBSU23820	10
nsrRBSU09380	4
iolGBSU39700	10
gntZBSU40080	10
fliMBSU16310	8
iscUBSU32680	6
deoCBSU39420	10
sacVBSU04830	0
xynABSU18840	9
xkdHBSU12620	5
thrZBSU37560	10
nupCBSU39410	10
safABSU27840	10
yscBBSU28890	5
yqjCBSU23930	4
yorEBSU20410	1
frlRBSU32560	10
yocCBSU19160	5
ykoYBSU13440	10
dctBBSU04440	10
tlpCBSU03440	10
yebABSU06350	10
yqjIBSU23860	9
ykrLBSU13490	10
yopWBSU20740	3
yfmGBSU07480	10
yfhHBSU08530	3
yhdZBSU09650	8
sipVBSU10490	5
glcFBSU28690	10
ythPBSU30010	10
yjcSBSU11970	2
yomJBSU21340	7
yitVBSU11150	10
pbuGBSU06370	10
yxlEBSU38670	1
sspEBSU08660	0
yhbDBSU08940	4
ccpABSU29740	10
endBBSU04650	5
yxaCBSU40022	10
ribCBSU16670	10
iolSBSU39780	10
yrhCBSU27240	3
zwfBSU23850	10
sdpBBSU33760	5
lonBBSU28210	10
yybGBSU40650	10
rbfKBSU29300	4
thiWBSU13220	10
yoaRBSU18720	10
yrkOBSU26440	10
yobTBSU19080	10
hisABSU34880	7
brnQBSU26690	10
thyABSU17680	10
yyaRBSU40740	2
yqiKBSU24180	10
ytsJBSU29220	10
ptbBSU24090	10
argBBSU11210	5
lrpABSU05050	2
radCBSU28040	7
yvaDBSU33560	3
ynfEBSU18140	0
ywqOBSU36140	3
malSBSU29880	10
yloQBSU15780	10
ypiABSU22590	10
ylxQBSU16620	3
yosXBSU19970	4
panCBSU22420	10
yndJBSU17800	10
cotFBSU40530	6
recXBSU08520	8
phrEBSU25840	2
alsDBSU36000	6
parEBSU18090	10
spoVKBSU17420	10
mmsABSU39760	10
comABSU31680	5
ycgQBSU03240	10
sspJBSU33340	0
yosWBSU19980	2
yydHBSU40160	5
rodABSU38120	9
yusZBSU32980	10
proHBSU18480	10
prpBBSU24120	10
yxnBBSU39910	5
yukCBSU31890	10
gerAABSU33050	10
ydjHBSU06200	3
yxkIBSU38780	10
mdrBSU03070	10
yczEBSU03580	10
padCBSU34400	3
xkdDBSU12540	7
licBBSU38590	3
yxeBBSU39610	5
yopVBSU20750	0
yloUBSU15830	4
xkdBBSU12520	10
bioIBSU30190	10
ymdABSU16960	10
ywdFBSU37980	10
malABSU08180	10
ydaFBSU04210	10
ykvUBSU13830	10
eprBSU38400	10
mgsABSU22480	10
ytnMBSU29280	10
zurBSU25100	2
iscSBSU27510	10
ybzHBSU01889	2
yqbKBSU26075	10
yozLBSU18950	0
yonOBSU21040	10
spsCBSU37890	10
mleNBSU23560	10
padRBSU08340	6
ywkBBSU37040	10
dctPBSU04470	10
epsCBSU34350	10
yngHBBSU18239	4
sppABSU29530	10
ycsGBSU04060	10
opuDBSU30070	10
yvoDBSU34980	10
sdhABSU28440	10
tglBSU31270	10
epsOBSU34220	10
yqaIBSU26300	1
trxABSU28500	2
spsFBSU37860	10
srfABBSU03490	10
ykoTBSU13390	8
rapDBSU36380	10
yotBBSU19940	9
yokKBSU21560	3
yufSBSU31590	5
yosIBSU20110	0
cbiOBSU01460	10
yuaCBSU31070	5
yjcFBSU11840	3
ybaKBSU01520	2
yjoBBSU12420	10
folDBSU24310	10
ureABSU36660	5
araPBSU28740	10
cotPBSU05550	5
katXBSU38630	10
asnBBSU30540	10
yheCBSU09780	10
infCBSU28870	5
prkCBSU15770	10
dltEBSU38540	10
yddCBSU04920	3
ytfIBSU29510	7
ydzQBSU05409	0
oppBBSU11440	10
proJBSU18470	10
yhdVBSU09610	3
spoVABBSU23430	1
bioFBSU30220	10
yodABSU19530	7
ycxDBSU03560	10
araRBSU33970	10
rpoCBSU01080	10
ykqABSU14500	5
yabQBSU00610	6
fliDBSU35340	10
yetHBSU07160	6
hutUBSU39360	10
yqeFBSU25700	10
ydfRBSU05530	7
dinBBSU05630	10
yxiOBSU39100	10
bglCBSU03410	10
yisPBSU10810	10
ypiFBSU22570	3
yoqJBSU20610	1
cdoABSU31140	9
garDBSU02510	10
epsIBSU34290	10
ytcABSU30860	10
yfkNBSU07840	10
tcyABSU03610	9
pgmBSU33910	10
yvbKBSU33890	3
yunDBSU32370	10
miaABSU17330	8
hprKBSU35000	10
ydjGBSU06190	10
yybOBSU40570	10
ygaDBSU08690	10
ysoABSU28240	10
ynzDBSU17920	2
ytnLBSU29290	10
mntDBSU30740	9
gerACBSU33070	10
yqhYBSU24330	2
yvfHBSU34190	10
rplLBSU01050	0
fliZBSU16340	5
prfABSU37010	10
ythQBSU30000	9
yjfCBSU12130	9
ispFBSU00910	7
ykrKBSU13480	10
araEBSU33960	10
thiNBSU15800	10
fusABSU01120	10
hagBSU35360	4
ydfABSU05340	10
yotNBSU19820	3
yqbMBSU26060	3
trpCBSU22660	3
nadEBSU03130	3
yqeDBSU25720	10
pupGBSU23490	10
kinBBSU31450	10
yvbIBSU33870	10
tatCYBSU05990	5
yazABSU00350	2
yhjOBSU10580	10
mtnXBSU13600	9
yvrNBSU33260	10
ytwIBSU29150	6
ydcABSU04610	9
pksDBSU17110	10
amyDBSU30280	10
cgeEBSU19750	9
yuzOBSU33029	2
yurHBSU32530	10
ytgPBSU30050	10
yqzGBSU24650	9
yqjGBSU23890	9
yoqGBSU20640	2
hemDBSU28140	6
gerKABSU03700	10
yoqCBSU20680	3
araABSU28800	10
xynCBSU18150	10
yycIBSU40380	9
yoyDBSU19579	0
yqzIBSU25850	1
ybfJBSU02250	4
ggtBSU18410	10
rpmGBSU24900	3
sboXBSU37360	4
yusUBSU32930	2
glyABSU36900	10
sufDBSU32700	8
rpsGBSU01110	9
rsfABSU37620	8
ydeFBSU05180	10
cotWBSU11770	1
yneNBSU18010	1
yqhOBSU24510	10
yebEBSU06400	4
[truncated: 2,173 more rows]

## Sheet: Bacillus_ncRNA
Gene	sgRNA number
trnBLysBSUtRNA54	0
trnSLGly1BSUtRNA82	0
rrnA5SBSUrRNA26	0
BSUmiscRNA57	4
trnDValBSUtRNA32	0
trnBSer1BSUtRNA63	0
rrnI23SBSUrRNA14	10
trnBAlaBSUtRNA60	0
trnDThrBSUtRNA36	0
trnBSer2BSUtRNA71	0
trnSLGlu1BSUtRNA11	5
trnOIleBSUtRNA5	0
rrnD16SBSUrRNA22	10
trnJProBSUtRNA19	0
trnDAspBSUtRNA34	1
trnEMetBSUtRNA21	0
trnBArgBSUtRNA58	0
trnDGlnBSUtRNA40	0
trnDHisBSUtRNA39	0
trnDLeu1BSUtRNA43	2
trnIAsnBSUtRNA23	0
trnSLeu1BSUtRNA50	0
trnSLMet1BSUtRNA10	1
trnDTyrBSUtRNA37	1
trnBGly1BSUtRNA56	1
trnSAsnBSUtRNA45	0
trnBPheBSUtRNA66	0
BSUmiscRNA54	3
BSUmiscRNA56	5
BSUmiscRNA51	2
BSUmiscRNA53	2
BSUmiscRNA59	6
BSUmiscRNA52	1
BSUmiscRNA60	1
BSUmiscRNA21	1
BSUmiscRNA20	1
BSUmiscRNA23	3
BSUmiscRNA25	7
BSUmiscRNA24	2
BSUmiscRNA27	1
BSUmiscRNA29	3
BSUmiscRNA28	7
trnSLGln1BSUtRNA73	0
BSUmiscRNA47	2
BSUmiscRNA46	5
BSUmiscRNA45	4
BSUmiscRNA44	4
BSUmiscRNA43	6
BSUmiscRNA42	8
BSUmiscRNA41	4
BSUmiscRNA49	2
trnDCysBSUtRNA42	5
trnBLeu1BSUtRNA55	0
trnDTrpBSUtRNA38	3
trnQArgBSUtRNA81	1
trnSLArg1BSUtRNA85	1
rrnD5SBSUrRNA18	0
rnpBBSUmiscRNA35	10
trnBMet3BSUtRNA62	0
BSUmiscRNA40	4
BSUmiscRNA50	3
BSUmiscRNA22	0
trnIThrBSUtRNA24	0
ssrABSUmiscRNA55	10
trnSLAla1BSUtRNA86	0
trnDLeu2BSUtRNA44	1
BSUmiscRNA61	1
BSUmiscRNA63	1
BSUmiscRNA62	0
BSUmiscRNA26	4
BSUmiscRNA6	5
BSUmiscRNA7	2
BSUmiscRNA4	4
BSUmiscRNA5	6
BSUmiscRNA3	6
BSUmiscRNA1	3
BSUmiscRNA8	1
BSUmiscRNA9	1
BSUmiscRNA18	2
BSUmiscRNA19	0
BSUmiscRNA10	4
BSUmiscRNA11	1
BSUmiscRNA12	3
BSUmiscRNA13	2
BSUmiscRNA14	3
BSUmiscRNA15	2
BSUmiscRNA16	2
BSUmiscRNA17	7
trnSLVal2BSUtRNA83	1
trnSLeu2BSUtRNA51	0
trnSLArg2BSUtRNA84	1
scrBSUmiscRNA2	4
trnDSerBSUtRNA30	1
BSUmiscRNA48	10
BSUmiscRNA36	7
BSUmiscRNA37	1
BSUmiscRNA34	2
BSUmiscRNA32	5
BSUmiscRNA30	1
BSUmiscRNA31	2
BSUmiscRNA38	3
BSUmiscRNA39	1

## Sheet: Corynebacterium_protein
Gene	sgRNA number
NCgl0891	10
NCgl1764	3
NCgl1661	0
NCgl1283	10
NCgl1464	10
NCgl1813	9
NCgl2461	10
NCgl2392	10
NCgl2400	10
NCgl1291	6
NCgl0479	0
NCgl0179	0
NCgl0867	10
NCgl0919	3
NCgl0688	0
NCgl1590	10
xseANCgl0981	10
NCgl1086	10
hisGNCgl1447	10
NCgl1640	10
NCgl2640	10
NCgl2385	10
NCgl2384	10
NCgl2387	10
NCgl2386	10
NCgl2381	10
NCgl2380	10
NCgl2383	10
NCgl2382	10
NCgl0210	10
NCgl2389	10
NCgl2388	10
NCgl2143	8
NCgl2142	7
NCgl2141	10
NCgl2140	6
NCgl2147	10
NCgl2146	10
NCgl2145	10
NCgl2144	5
ureCNCgl0085	10
NCgl2432	10
NCgl2149	10
NCgl2148	10
NCgl2419	10
NCgl2418	0
NCgl1339	6
NCgl1338	10
NCgl2642	10
NCgl2987	10
NCgl0200	10
NCgl1542	10
NCgl1543	9
NCgl1540	10
NCgl0201	5
NCgl0212	4
NCgl1545	3
NCgl0754	10
NCgl1548	10
NCgl2509	10
NCgl0207	10
NCgl2709	10
NCgl2708	10
NCgl0204	8
NCgl2701	10
NCgl2700	10
NCgl2703	10
NCgl0205	10
NCgl2705	10
NCgl2704	10
NCgl2707	10
NCgl2706	10
NCgl0758	2
NCgl0759	5
hisFNCgl2013	9
NCgl2961	10
NCgl2960	10
NCgl2963	10
NCgl0209	10
NCgl2965	10
NCgl2964	10
NCgl2967	10
NCgl2966	10
NCgl2969	10
NCgl2968	2
NCgl0709	10
NCgl0708	10
NCgl0707	10
NCgl0706	10
NCgl0705	10
NCgl0704	10
NCgl0703	10
NCgl0702	10
NCgl0701	10
NCgl0700	10
NCgl2568	10
NCgl2565	10
NCgl2564	10
NCgl2567	10
NCgl2566	10
NCgl2561	10
NCgl2518	10
NCgl2563	10
NCgl2562	10
NCgl1146	10
NCgl1147	10
NCgl1144	10
NCgl1145	10
NCgl1142	10
NCgl1143	10
NCgl1140	10
NCgl1141	10
NCgl2363	10
NCgl2362	10
NCgl2361	10
NCgl2360	10
NCgl1498	9
NCgl1499	10
NCgl1148	8
NCgl1149	10
NCgl2599	10
NCgl1811	0
NCgl1812	3
NCgl1588	10
NCgl1816	0
NCgl1817	8
NCgl1818	10
NCgl1819	8
NCgl1589	6
NCgl2417	10
NCgl1586	7
NCgl2416	5
NCgl1587	10
NCgl0153	10
NCgl2410	10
NCgl0145	10
NCgl0144	7
NCgl0147	10
NCgl0146	7
NCgl0141	10
NCgl0140	10
NCgl0143	10
NCgl0142	9
NCgl1722	10
NCgl1723	10
NCgl0639	10
NCgl0638	10
NCgl0149	10
NCgl0148	10
NCgl1724	9
NCgl1583	10
NCgl2530	10
hemCNCgl0403	10
NCgl2531	8
NCgl2368	10
NCgl1908	10
NCgl1924	10
NCgl1925	10
NCgl1926	10
NCgl1927	10
NCgl1920	10
NCgl1921	10
NCgl1922	10
NCgl1923	10
NCgl2255	10
NCgl1928	10
NCgl1929	10
NCgl0039	10
NCgl0038	10
NCgl0031	10
NCgl0030	10
NCgl0033	7
NCgl0032	10
NCgl0035	10
NCgl0034	10
NCgl0037	10
NCgl0036	10
NCgl0527	10
NCgl0526	10
NCgl0525	10
NCgl0524	10
NCgl0523	10
NCgl0522	10
NCgl1038	10
NCgl1039	10
NCgl1036	10
NCgl1037	10
NCgl1034	10
NCgl1035	10
NCgl1032	10
NCgl1033	10
NCgl1030	6
NCgl0528	10
NCgl1905	10
NCgl0453	10
NCgl0452	10
NCgl0451	10
NCgl0450	10
NCgl0456	10
NCgl0455	10
NCgl1995	10
NCgl2888	10
NCgl0155	10
NCgl0857	10
NCgl0856	10
NCgl0855	10
NCgl0854	10
NCgl0853	10
NCgl0852	10
NCgl0851	6
NCgl0850	10
NCgl0859	10
NCgl0858	10
ubiANCgl0594	10
truBNCgl1904	10
NCgl2248	10
NCgl1659	10
ispHNCgl0982	10
NCgl0202	10
NCgl1541	10
NCgl0056	10
NCgl0055	7
NCgl2380a	4
NCgl2249	10
NCgl0054	10
NCgl2219a	5
NCgl0203	10
NCgl0051	10
NCgl0050	10
NCgl2630	10
NCgl1657	0
NCgl1759	10
NCgl1758	3
NCgl0299	6
rpsANCgl1304	10
NCgl0298	10
NCgl2667	10
NCgl2176	10
NCgl2177	10
NCgl1740	4
NCgl2175	10
NCgl2172	10
NCgl2173	10
NCgl2170	10
NCgl2171	8
NCgl0291	10
NCgl2178	10
NCgl0290	10
NCgl1755	7
NCgl0549	10
NCgl1451	10
NCgl1555	1
NCgl1554	10
NCgl1557	10
NCgl1551	10
NCgl2289	6
NCgl1553	10
ddlNCgl1267	10
NCgl2285	10
NCgl2286	10
NCgl1558	10
NCgl2282	10
NCgl2283	10
NCgl2778	10
NCgl2779	10
NCgl2774	10
NCgl2775	10
NCgl2776	8
NCgl2777	10
NCgl2770	10
NCgl2771	10
NCgl2772	10
NCgl2773	10
pyrHNCgl1948	10
NCgl2914	10
ndkNCgl2287	6
NCgl2916	10
NCgl2917	10
NCgl2910	10
NCgl2911	10
NCgl2912	3
NCgl2913	10
NCgl2918	10
NCgl2919	10
NCgl0732	10
NCgl0733	10
NCgl0730	10
NCgl0731	10
NCgl0736	10
NCgl0737	10
NCgl0734	10
NCgl0735	10
NCgl2318	10
NCgl0738	5
NCgl0739	10
NCgl1159	10
NCgl1158	10
NCgl2592	10
NCgl0057	10
NCgl2596	10
NCgl2597	10
NCgl1151	10
NCgl2372	10
NCgl1155	10
NCgl1154	10
NCgl1157	10
NCgl1156	10
NCgl1487	10
NCgl1486	7
NCgl1485	10
NCgl1484	10
NCgl1483	10
NCgl1482	10
NCgl1481	4
NCgl1480	10
NCgl2357	10
NCgl2354	10
NCgl2355	10
NCgl2352	10
NCgl0693	8
NCgl1489	10
NCgl1488	10
NCgl1803	7
NCgl1802	3
NCgl1801	5
NCgl1800	10
NCgl1807	0
NCgl1806	8
NCgl1805	8
NCgl1804	9
NCgl2821	10
greANCgl0946	10
NCgl1808	7
NCgl2825	10
NCgl2826	10
NCgl2242	10
lysSNCgl2594	10
ccrBNCgl2454	8
NCgl0692	10
NCgl0606	10
NCgl0607	10
NCgl0604	10
NCgl0605	10
NCgl0602	10
NCgl0603	10
NCgl0600	10
NCgl0601	10
NCgl1735	7
NCgl1734	10
NCgl1737	10
NCgl1736	10
NCgl1731	10
NCgl1730	10
NCgl0608	10
NCgl0609	10
NCgl2884	10
glmUNCgl0906	10
NCgl0198	10
NCgl0199	10
NCgl0196	10
NCgl0197	10
NCgl0194	10
NCgl0195	10
NCgl0192	10
NCgl0193	10
NCgl0190	10
NCgl0191	10
NCgl1937	10
NCgl1936	10
NCgl1935	10
NCgl1934	10
NCgl1933	10
NCgl1932	10
NCgl1931	10
NCgl1930	10
NCgl1939	10
NCgl0048	8
NCgl0049	10
NCgl0512	10
NCgl0045	10
NCgl0046	10
NCgl0047	10
NCgl0040	10
NCgl0041	10
NCgl0042	10
NCgl0043	10
NCgl1020	10
NCgl1023	10
argDNCgl1343	10
NCgl1025	10
NCgl1024	10
NCgl1027	10
NCgl1026	10
NCgl0282	10
NCgl0283	10
NCgl0280	10
NCgl0281	10
NCgl0286	10
NCgl0287	4
NCgl0284	10
NCgl0285	10
NCgl0996	2
NCgl0997	4
rplJNCgl0468	10
NCgl0995	10
NCgl0992	10
NCgl0993	10
NCgl0990	10
argJNCgl1341	10
secDNCgl1594	10
NCgl2883	10
rpsBNCgl1950	10
thyANCgl0810	10
NCgl0466	10
NCgl0467	10
ligANCgl1196	10
NCgl0465	10
NCgl0462	10
NCgl0463	10
NCgl0474	10
NCgl0868	0
NCgl0869	10
NCgl1669	10
NCgl0863	0
NCgl0860	10
NCgl0861	10
NCgl0866	10
NCgl0864	10
NCgl0865	10
NCgl1668	10
NCgl2560	10
NCgl1729	5
NCgl1754	10
NCgl1497	10
NCgl1490	10
NCgl1491	6
NCgl1492	10
NCgl1493	10
NCgl1788	10
NCgl2367	1
NCgl1789	10
NCgl2366	10
NCgl2365	5
NCgl2364	10
cobTNCgl2120	10
NCgl2169	10
NCgl2168	10
purTNCgl2663	10
NCgl2161	0
NCgl2160	10
NCgl2163	10
NCgl2162	2
NCgl2165	9
NCgl2164	4
NCgl1815	0
aroBNCgl1559	10
NCgl1748	10
NCgl1784	10
NCgl2909	10
NCgl2299	10
NCgl2298	10
NCgl2297	10
NCgl2296	10
NCgl2295	10
NCgl2294	10
recONCgl2204	10
NCgl2291	10
NCgl1749	10
rpsFNCgl2881	5
NCgl2769	10
NCgl2768	10
NCgl2766	10
NCgl2765	10
NCgl2764	10
NCgl2763	10
NCgl2762	10
NCgl2761	10
NCgl2760	10
NCgl2907	10
NCgl2906	10
NCgl2905	10
NCgl2904	10
NCgl2903	10
NCgl2902	10
NCgl2901	7
NCgl2900	10
infCNCgl1324	10
NCgl2908	10
NCgl0725	10
NCgl0724	10
NCgl0727	8
NCgl0721	10
NCgl0720	10
NCgl0723	10
NCgl0722	10
NCgl0729	10
NCgl0728	10
NCgl2583	10
NCgl2582	10
NCgl2581	10
NCgl2580	10
NCgl1128	5
NCgl1129	10
NCgl2585	10
NCgl2584	3
NCgl1124	10
NCgl1125	9
NCgl1126	10
NCgl1127	10
NCgl1120	10
NCgl1121	10
NCgl1122	10
NCgl1123	10
NCgl2341	10
NCgl2340	10
NCgl2343	10
NCgl2342	10
NCgl2617	10
NCgl2344	3
NCgl2347	10
lipBNCgl2127	10
NCgl2349	10
NCgl2348	10
NCgl2618	10
cysSNCgl1457	10
NCgl1836	10
NCgl0633	10
NCgl1834	10
NCgl1835	10
NCgl1832	5
NCgl1833	3
NCgl0632	10
NCgl2833	10
NCgl2832	10
NCgl2831	10
NCgl2830	10
NCgl2837	5
NCgl0631	10
NCgl1838	10
NCgl1839	10
NCgl0619	10
NCgl0618	10
NCgl0630	10
NCgl0610	10
NCgl0613	10
NCgl0612	10
NCgl0615	10
NCgl0614	10
NCgl0617	10
NCgl0616	10
glyANCgl0954	10
NCgl0634	10
NCgl1230	7
NCgl1231	5
NCgl1232	10
NCgl1233	10
NCgl1234	10
NCgl1235	10
NCgl1236	10
NCgl1237	10
NCgl1238	10
NCgl1239	10
NCgl1584	10
NCgl1089	10
NCgl1580	10
NCgl0181	10
NCgl0180	10
NCgl0183	10
NCgl1088	10
NCgl0185	10
NCgl0184	10
NCgl0187	10
NCgl0186	10
NCgl0189	9
NCgl0188	10
NCgl1900	10
NCgl1906	10
NCgl1907	10
NCgl1727	10
NCgl1725	10
NCgl2624	10
NCgl1641	3
NCgl0509	10
NCgl0508	10
NCgl0059	10
NCgl0058	10
NCgl0505	10
NCgl0504	10
NCgl0507	10
NCgl0506	8
NCgl0053	9
NCgl0052	9
NCgl0503	10
NCgl0502	10
NCgl1054	10
NCgl1055	10
NCgl1056	10
NCgl1057	6
NCgl1050	10
NCgl1051	10
NCgl1052	10
NCgl1053	10
NCgl0295	10
NCgl0294	10
NCgl0297	10
NCgl0296	10
NCgl1058	10
NCgl1059	10
NCgl0293	10
NCgl0292	10
NCgl1647	9
NCgl1646	10
NCgl1741	8
NCgl2510	10
NCgl2005	4
NCgl2511	10
trmDNCgl1972	10
NCgl2512	10
fabGNCgl0689	10
NCgl2513	10
NCgl2117	10
NCgl2846	10
NCgl1742	10
NCgl2847	10
NCgl0470	10
NCgl0473	1
NCgl0472	10
NCgl0475	10
xerDNCgl1364	10
NCgl0477	10
pyrCNCgl1549	10
NCgl2845	0
NCgl0879	9
NCgl0878	9
NCgl0875	10
NCgl0874	10
NCgl0877	8
NCgl0876	10
NCgl0871	10
NCgl0870	10
eutDNCgl2657	10
NCgl0872	10
ispFNCgl2569	10
NCgl2430	10
clpPNCgl2328	10
NCgl0805	10
NCgl0989	9
NCgl0988	10
NCgl0980	8
NCgl0983	10
NCgl0985	2
NCgl0984	10
NCgl0987	10
NCgl0986	10
rpmBNCgl0834	4
xerCNCgl1952	10
sdhANCgl0360	10
NCgl2938	10
gltXNCgl1244	10
NCgl0568	10
argSNCgl1132	10
NCgl2118	10
NCgl2119	10
NCgl2114	10
NCgl2115	10
NCgl2116	10
pgiNCgl0817	10
NCgl2110	10
NCgl2111	10
NCgl2112	10
NCgl2113	1
NCgl1686	7
aroKNCgl1560	10
valSNCgl2293	10
NCgl2623	10
dapANCgl1896	10
fmtNCgl1538	10
aspSNCgl1573	10
NCgl2020	10
NCgl2753	10
NCgl2022	10
NCgl2023	10
NCgl2024	10
NCgl2025	9
NCgl2026	10
NCgl2027	10
NCgl2028	10
NCgl2029	10
NCgl2414	10
NCgl2759	10
NCgl2713	10
gmkNCgl1544	10
dnaKNCgl2702	10
NCgl1443	10
murDNCgl2080	10
NCgl1442	10
hrcANCgl2211	10
NCgl1117	10
NCgl0686	10
NCgl1440	10
NCgl0687	10
panBNCgl0113	10
NCgl2649	10
NCgl1445	10
NCgl1139	10
NCgl1138	10
NCgl1137	10
NCgl1136	10
NCgl1135	3
NCgl1134	10
NCgl1133	10
NCgl1131	10
NCgl1130	10
NCgl2334	5
NCgl2335	10
NCgl2336	10
NCgl2337	7
NCgl2330	10
NCgl0529	10
NCgl2332	10
NCgl2333	6
NCgl1031	10
NCgl2338	10
NCgl2310	10
NCgl2628	10
NCgl2629	10
NCgl2647	10
NCgl2808	10
NCgl2809	10
NCgl2806	10
NCgl2316	10
NCgl2804	8
NCgl2805	10
NCgl2802	10
NCgl2803	10
NCgl2800	10
NCgl2317	5
NCgl2655	10
NCgl0668	10
NCgl0669	7
NCgl0664	10
NCgl0665	10
NCgl0666	10
NCgl0667	10
NCgl0660	10
NCgl0661	10
NCgl0662	10
NCgl0663	10
NCgl2723	10
NCgl2722	9
NCgl2721	1
NCgl1591	10
NCgl1222	10
NCgl1221	10
NCgl1220	10
NCgl1595	8
NCgl1224	10
NCgl1599	10
NCgl2241	10
NCgl1229	10
NCgl1228	10
NCgl2244	10
NCgl2245	10
NCgl2246	10
NCgl2247	10
NCgl1919	10
NCgl1918	10
NCgl1915	10
NCgl1914	10
NCgl1917	10
NCgl1916	10
NCgl1911	10
NCgl1913	10
NCgl2099	10
rnpANCgl2992	10
NCgl0062	10
NCgl0063	10
NCgl0060	10
NCgl0061	9
NCgl0066	10
NCgl0067	10
coaENCgl1306	10
NCgl0065	10
NCgl0068	10
NCgl0069	10
NCgl1047	10
NCgl1046	8
NCgl1045	10
NCgl1044	8
NCgl1043	10
NCgl1042	10
NCgl0266	10
NCgl1040	10
NCgl0268	10
NCgl0269	10
NCgl1823	10
NCgl1822	10
NCgl1825	10
NCgl1824	10
NCgl1049	10
NCgl1048	10
NCgl0088	10
NCgl0089	10
NCgl2865	10
NCgl0080	10
NCgl0081	10
NCgl0082	10
NCgl0087	10
nadENCgl2446	10
argCNCgl1340	10
NCgl2519	10
NCgl0404	7
NCgl0405	10
NCgl0406	10
NCgl0407	10
NCgl0400	10
NCgl0401	4
NCgl0408	10
NCgl0880	10
NCgl0881	10
NCgl0882	10
NCgl0883	10
NCgl0884	10
NCgl0885	6
NCgl0886	10
NCgl0887	10
NCgl0888	10
NCgl0889	10
secGNCgl1522	3
NCgl2616	5
cobSNCgl2121	10
NCgl0318	10
NCgl0319	10
NCgl2842	10
NCgl0310	10
NCgl0311	10
NCgl0312	10
NCgl0313	10
NCgl0314	10
NCgl0315	10
NCgl0316	10
NCgl0317	10
nrdFNCgl2438	10
defNCgl1539	10
ruvCNCgl1598	10
hisHNCgl2016	10
infANCgl0536	6
NCgl2898	10
pgkNCgl1525	10
secANCgl0726	10
glpXNCgl0976	10
NCgl1201	10
NCgl2893	10
NCgl2892	7
NCgl2109	10
NCgl2108	10
NCgl2107	10
NCgl2106	10
NCgl2105	10
NCgl2104	10
NCgl2103	10
NCgl2102	4
NCgl2101	1
NCgl2100	10
rplMNCgl0556	10
gyrBNCgl0005	10
NCgl2545	10
recANCgl1880	10
NCgl2544	10
secENCgl0457	9
NCgl2543	0
NCgl0259	2
rphNCgl2415	4
NCgl2939	10
NCgl2540	10
aroENCgl1567	10
NCgl2267	10
NCgl2720	10
NCgl2033	10
NCgl2032	10
NCgl2031	10
NCgl2030	10
NCgl2037	10
NCgl2036	10
NCgl2035	10
NCgl2034	10
pyrGNCgl1362	10
NCgl2039	10
NCgl2038	10
NCgl2749	10
NCgl2748	0
NCgl2727	10
glgCNCgl1073	10
NCgl2586	10
NCgl1692	10
NCgl1693	9
NCgl1690	10
NCgl1691	5
NCgl1696	9
NCgl1697	10
NCgl1694	4
NCgl1695	10
NCgl1698	10
NCgl1699	8
NCgl1102	10
NCgl1103	10
NCgl1100	10
NCgl1101	10
NCgl1106	10
NCgl1107	10
NCgl0727a	10
NCgl1105	10
NCgl2631	10
NCgl1459	10
NCgl1108	10
NCgl1109	10
NCgl2635	10
NCgl2634	7
NCgl2637	10
NCgl2636	10
NCgl2327	10
NCgl2326	10
NCgl2325	10
NCgl2324	10
NCgl2322	10
NCgl2321	10
NCgl2320	10
NCgl2725	10
alrNCgl0563	10
NCgl2813	10
NCgl2812	10
NCgl2815	10
NCgl2814	10
NCgl2817	10
NCgl2816	10
NCgl2819	9
NCgl2818	5
mafNCgl0675	10
NCgl0679	10
NCgl0678	10
NCgl0677	10
NCgl0676	5
NCgl0674	10
NCgl0673	9
NCgl0672	10
NCgl0671	10
NCgl0670	10
rpoBNCgl0471	10
NCgl2651	10
NCgl1216	10
NCgl1217	10
NCgl1214	10
NCgl1215	10
NCgl1212	10
NCgl1213	10
NCgl1210	10
NCgl2253	10
NCgl2252	6
NCgl2251	10
NCgl2250	10
NCgl2257	10
NCgl2256	10
NCgl1218	10
NCgl1219	10
trpDNCgl2929	10
NCgl2413	10
NCgl2589	10
NCgl2726	10
NCgl0075	10
NCgl0074	10
NCgl0077	10
NCgl1079	10
NCgl0071	10
NCgl0070	10
NCgl0073	8
NCgl0072	8
NCgl1072	10
NCgl1070	10
NCgl1071	10
NCgl0079	10
NCgl0078	10
NCgl1074	10
NCgl1075	10
NCgl0273	8
NCgl0272	10
NCgl0271	10
NCgl0270	10
NCgl0277	2
NCgl0276	2
NCgl0275	10
NCgl0274	10
NCgl1670	10
NCgl1671	10
NCgl0279	10
NCgl0278	10
NCgl1674	10
NCgl1675	10
NCgl1676	7
NCgl1677	10
NCgl0099	10
NCgl0098	10
NCgl0093	10
NCgl0092	10
NCgl0091	10
NCgl0090	10
NCgl0097	10
NCgl0096	10
NCgl0095	10
NCgl0094	10
recFNCgl0003	10
NCgl0417	10
NCgl0416	10
NCgl0415	9
NCgl0414	10
NCgl0413	10
NCgl0412	10
NCgl0411	10
NCgl0410	4
NCgl0419	10
NCgl0418	10
NCgl0893	10
NCgl0892	10
NCgl0890	10
NCgl0897	10
NCgl0896	10
NCgl0895	10
NCgl0894	10
NCgl2923	10
NCgl0899	10
NCgl0898	10
NCgl0246	10
rpsJNCgl0486	10
rpsLNCgl0476	10
NCgl0244	10
NCgl0309	10
NCgl0308	6
NCgl2859	10
NCgl0303	2
NCgl0302	10
NCgl0301	9
NCgl0300	3
NCgl0307	10
NCgl0306	10
NCgl0305	10
NCgl0304	10
NCgl2752	10
NCgl0240	10
NCgl1848	10
NCgl2750	10
NCgl1847	10
NCgl2605	10
NCgl2858	10
NCgl1846	10
NCgl2756	9
NCgl1845	10
NCgl2757	10
NCgl1844	10
NCgl2754	10
NCgl1667	10
NCgl2755	10
NCgl1666	10
NCgl2606	10
NCgl1665	10
NCgl1664	6
NCgl2758	1
cysSNCgl2552	10
NCgl1310	10
NCgl2607	10
NCgl2922	10
rpsSNCgl0491	7
rpsONCgl1901	3
NCgl2724	10
NCgl2132	10
NCgl2133	10
NCgl2130	10
NCgl2136	10
NCgl2137	10
NCgl2134	5
NCgl2135	10
NCgl2138	8
NCgl2139	10
NCgl2590	10
NCgl2591	10
NCgl2006	10
NCgl2007	10
NCgl2004	7
NCgl1945	10
NCgl2002	10
NCgl2003	10
NCgl2000	10
NCgl2001	10
NCgl2008	10
NCgl2009	10
NCgl2593	10
NCgl2951	10
rplDNCgl0488	10
trpANCgl2932	10
NCgl2798	10
NCgl2799	10
NCgl2796	7
NCgl2794	10
NCgl2795	10
NCgl2792	10
NCgl2793	10
NCgl2791	10
NCgl1685	10
NCgl1684	10
NCgl1687	10
NCgl0429	10
NCgl1681	2
NCgl1680	10
NCgl1683	10
NCgl1682	10
hisENCgl1448	8
NCgl1689	10
NCgl1688	10
NCgl1115	10
NCgl1114	10
mhpANCgl1111	10
NCgl1116	10
NCgl2648	10
NCgl1110	10
NCgl1113	10
NCgl1112	10
NCgl2312	5
NCgl2313	10
NCgl1449	10
NCgl2311	10
NCgl1119	10
NCgl1118	10
NCgl2314	10
NCgl2315	10
NCgl2488	10
NCgl2489	10
NCgl2482	10
NCgl2483	10
NCgl2480	10
NCgl2481	10
NCgl2486	10
NCgl2487	10
NCgl2484	10
NCgl2485	10
NCgl2864	10
NCgl1354a	10
NCgl2867	10
NCgl2860	5
NCgl2861	10
NCgl2862	10
NCgl2863	10
NCgl2928	10
NCgl2868	10
NCgl2869	3
NCgl0642	10
NCgl0643	2
NCgl0640	10
NCgl0641	10
NCgl0646	10
NCgl0647	10
NCgl0644	10
NCgl0645	10
NCgl0648	10
NCgl0649	10
NCgl1209	10
NCgl1208	10
NCgl0540	10
mnmANCgl1192	10
NCgl1200	10
NCgl1203	10
NCgl1202	10
NCgl1205	10
NCgl1204	10
NCgl1207	10
NCgl1206	10
NCgl2268	10
NCgl2269	9
NCgl2266	10
NCgl0017	10
NCgl2264	10
NCgl2265	10
NCgl2262	10
NCgl2263	6
NCgl2260	10
NCgl0016	10
folENCgl2602	10
NCgl0015	10
NCgl0014	10
NCgl2598	10
NCgl1010	6
NCgl0548	10
NCgl2239	10
NCgl0019	9
NCgl2238	10
NCgl0018	10
NCgl1069	4
NCgl1068	2
NCgl1065	10
NCgl1064	10
NCgl1067	10
NCgl1066	10
NCgl1061	10
NCgl1063	10
NCgl1062	10
NCgl0794	10
NCgl0247	10
NCgl0796	10
NCgl0797	10
NCgl0790	10
NCgl0791	10
NCgl0792	10
NCgl0793	10
NCgl1663	10
NCgl1662	10
NCgl1660	3
NCgl0798	5
NCgl0799	10
NCgl0248	10
NCgl0249	10
NCgl2446a	3
NCgl2739	10
NCgl2984	10
NCgl2983	10
uvrCNCgl1530	10
NCgl2233	10
NCgl2232	10
NCgl2626	10
NCgl0428	10
rpmINCgl1325	5
NCgl2627	10
NCgl0422	10
NCgl0423	10
NCgl0421	10
NCgl0426	10
NCgl0427	10
NCgl0424	10
NCgl0425	10
NCgl2625	10
NCgl2622	2
NCgl2331	10
NCgl2620	10
aceFNCgl2126	10
purHNCgl0827	10
NCgl0940	8
dnaE2NCgl0611	10
defNCgl2643	10
moaANCgl1150	10
NCgl2921	10
rplANCgl0460	10
NCgl2848	10
NCgl2339	10
NCgl0338	10
NCgl0339	10
NCgl0336	10
NCgl0337	10
NCgl0334	10
NCgl0335	10
NCgl0332	10
NCgl0333	10
NCgl0330	10
NCgl0331	10
panCNCgl0112	10
NCgl0938	10
NCgl0939	10
NCgl0930	1
NCgl0931	10
NCgl0932	10
NCgl0933	10
NCgl0934	10
NCgl0936	10
NCgl0937	10
NCgl2807	10
glpKNCgl2790	10
NCgl2801	10
groELNCgl2621	10
mraYNCgl2081	10
miaANCgl1869	10
NCgl0013	10
ksgANCgl0873	10
NCgl2124	10
rpmHNCgl2993	2
NCgl2123	10
NCgl2122	10
leuSNCgl2915	10
NCgl2129	10
NCgl2128	10
NCgl2728	9
NCgl0012	10
NCgl2843	10
NCgl0215	10
NCgl0011	9
NCgl0217	6
NCgl2559	10
NCgl2018	3
NCgl0216	10
NCgl2011	10
NCgl0747	10
NCgl2015	10
NCgl2014	10
NCgl2017	10
NCgl0746	10
NCgl0245	10
NCgl0213	10
ppnKNCgl1358	10
groELNCgl0573	10
NCgl1612	10
rplCNCgl0487	10
NCgl1613	6
NCgl0749	10
NCgl2781	10
NCgl0242	10
NCgl2783	10
NCgl0748	10
NCgl2785	8
NCgl2784	10
NCgl2787	10
NCgl2786	10
NCgl2789	10
NCgl1616	10
murBNCgl0386	10
NCgl1617	10
rhoNCgl1152	10
NCgl1614	10
NCgl0243	10
NCgl1476	5
NCgl1477	10
NCgl1474	10
NCgl1475	10
NCgl1472	10
NCgl1473	10
NCgl1470	10
NCgl1471	10
NCgl2305	10
NCgl2656	10
NCgl2307	10
NCgl2306	10
NCgl2301	10
NCgl2300	10
NCgl1478	10
NCgl2302	10
NCgl1592	10
NCgl2499	10
NCgl2498	10
NCgl2495	10
NCgl2494	10
NCgl2497	10
NCgl2496	9
NCgl2491	10
NCgl2490	10
NCgl2493	6
NCgl2492	10
NCgl2877	7
NCgl2876	10
NCgl2875	3
NCgl2874	9
NCgl2527	9
NCgl2871	10
NCgl2870	10
NCgl2174	4
NCgl2878	10
NCgl0655	8
NCgl2240	10
NCgl0657	10
NCgl0656	10
NCgl0651	10
NCgl0650	10
NCgl0653	10
NCgl0652	10
rpsCNCgl0493	9
NCgl1785	10
NCgl1786	10
NCgl1787	8
NCgl0659	10
NCgl0658	10
NCgl1782	10
NCgl1783	10
NCgl2243	10
NCgl1278	10
NCgl1279	10
rplSNCgl1960	4
NCgl1274	10
NCgl2936	10
NCgl1276	10
NCgl1277	10
NCgl1270	10
NCgl1271	10
NCgl1272	10
NCgl1273	6
NCgl2271	10
NCgl2273	10
NCgl2274	10
NCgl2277	10
mraWNCgl2086	10
NCgl2278	10
NCgl2935	10
rplNNCgl0499	7
ubiENCgl0454	10
frrNCgl1947	10
NCgl2179	10
NCgl2633	10
NCgl1090	10
NCgl0258	10
NCgl1092	10
NCgl1093	10
NCgl1094	10
NCgl1095	9
NCgl1096	10
NCgl1097	7
NCgl0251	10
NCgl0250	10
NCgl0253	10
NCgl0252	7
NCgl0255	10
NCgl0254	10
NCgl0257	10
NCgl0256	9
NCgl1300	10
NCgl1301	10
NCgl1302	10
NCgl1303	10
NCgl0783	10
NCgl1305	10
NCgl0781	10
NCgl0780	10
NCgl1308	10
NCgl1309	10
NCgl1654	10
NCgl1655	10
NCgl1652	10
NCgl1653	5
NCgl0789	10
NCgl0788	10
thyXNCgl1897	10
NCgl1898	10
NCgl1899	10
NCgl1890	3
NCgl1892	10
NCgl1893	10
NCgl1894	10
NCgl1895	10
tsfNCgl1949	10
nusANCgl1912	10
NCgl0439	10
NCgl0438	10
NCgl0435	10
NCgl0434	10
NCgl0437	10
NCgl0436	10
NCgl0431	7
NCgl0430	10
NCgl0433	10
rpsINCgl0557	10
NCgl2986	10
uppPNCgl1458	10
pheTNCgl1336	10
thiENCgl1961	10
adkNCgl0533	10
NCgl2981	10
NCgl2931	10
NCgl0321	10
NCgl0320	10
NCgl0323	10
NCgl0322	10
NCgl0325	10
NCgl0324	10
NCgl0327	10
NCgl0326	10
NCgl0329	10
NCgl0328	10
dnaGNCgl2188	10
NCgl0929	10
NCgl0928	10
NCgl2958	10
NCgl0923	9
NCgl0922	10
NCgl0921	6
NCgl0920	10
NCgl0927	10
NCgl0926	10
NCgl0925	10
NCgl0924	10
NCgl0064	10
gabD2NCgl2619	10
NCgl2937	10
gltDNCgl0182	10
rpmDNCgl0519	7
glnDNCgl1981	10
moaCNCgl0208	9
NCgl2288	10
NCgl2529	10
NCgl2934	10
NCgl1552	10
ureBNCgl0084	10
rnhBNCgl1957	10
NCgl0260	10
NCgl0261	10
NCgl0262	10
NCgl2281	10
NCgl2523	10
NCgl0263	10
NCgl0264	9
NCgl2858a	3
NCgl0265	10
NCgl2853	10
NCgl1984	10
NCgl0267	10
NCgl1821	10
NCgl1820	8
NCgl1988	10
tatBNCgl1077	10
NCgl2827	10
NCgl1989	10
NCgl1827	10
NCgl1826	10
ldhNCgl2810	10
NCgl2069	4
NCgl2064	10
NCgl2065	10
NCgl2066	10
NCgl2067	10
NCgl2060	10
NCgl2061	10
NCgl2062	10
NCgl2063	0
murENCgl2083	10
prfANCgl1153	10
NCgl1469	10
NCgl1468	10
NCgl2885	4
NCgl1461	10
NCgl1460	10
NCgl1463	10
NCgl1462	3
NCgl1465	10
NCgl1467	10
NCgl1466	10
NCgl2662	10
rplLNCgl0469	2
NCgl2660	10
NCgl2661	10
NCgl2666	2
rplPNCgl0494	10
NCgl2664	10
NCgl2665	8
NCgl2668	10
NCgl2669	10
NCgl2460	10
NCgl2462	10
NCgl2463	10
NCgl2464	10
NCgl2465	10
NCgl2466	10
NCgl2467	10
NCgl2468	10
manBNCgl0714	10
pyrFNCgl1546	10
NCgl2688	10
rpsRNCgl0831	6
NCgl2930	10
NCgl2680	10
NCgl2681	10
NCgl2682	10
NCgl2683	10
NCgl2684	9
NCgl2685	10
NCgl2686	10
NCgl2687	10
NCgl1799	10
NCgl1798	9
NCgl1797	10
NCgl1796	10
NCgl1795	9
NCgl1794	10
NCgl1793	10
NCgl1792	10
NCgl1791	10
NCgl1790	10
NCgl1269	10
NCgl1268	10
NCgl2689	10
NCgl1265	3
NCgl1264	10
NCgl1262	10
NCgl1261	10
NCgl1260	10
NCgl2206	10
NCgl2207	10
NCgl2200	10
NCgl2202	10
NCgl2203	10
NCgl2208	10
NCgl2209	10
NCgl0989a	3
rpsPNCgl1976	9
NCgl2308	10
NCgl1083	10
NCgl1082	10
NCgl1081	10
NCgl1080	10
NCgl0228	10
NCgl0229	10
NCgl1085	10
NCgl0224	8
NCgl0225	10
NCgl0226	3
NCgl0227	6
NCgl0220	10
NCgl0221	10
NCgl0222	10
NCgl0223	10
NCgl1313	10
NCgl1312	10
NCgl1311	10
gpmANCgl0390	10
NCgl1317	9
NCgl1316	9
NCgl1315	10
NCgl1314	10
NCgl1649	10
NCgl1648	10
NCgl1319	10
NCgl1318	10
NCgl2514	10
NCgl2515	10
NCgl2844	10
NCgl2517	10
gpsANCgl1266	10
NCgl1889	10
NCgl1888	10
NCgl2957	10
NCgl1883	10
NCgl1882	10
NCgl1881	2
NCgl1887	7
NCgl1886	9
NCgl1885	10
NCgl1884	10
NCgl1769	10
tatANCgl1434	10
ruvANCgl1597	10
NCgl0130	10
NCgl0131	9
NCgl0132	7
NCgl0133	7
NCgl0134	10
NCgl0135	10
NCgl0136	10
NCgl0137	10
NCgl0138	10
NCgl0139	10
NCgl0684	7
NCgl0685	10
NCgl0682	10
NCgl0683	10
NCgl0680	10
NCgl0681	10
NCgl1520	10
NCgl1521	10
NCgl1523	10
NCgl2125	10
NCgl1867	8
NCgl1526	10
NCgl1527	10
prfBNCgl0767	10
NCgl0354	10
NCgl0355	10
NCgl0356	10
NCgl0357	10
NCgl0350	10
NCgl0351	10
NCgl0352	10
NCgl0353	10
NCgl0358	10
NCgl0359	10
pheSNCgl1335	10
NCgl1829	10
NCgl0918	10
NCgl0916	10
NCgl0917	8
NCgl0914	10
NCgl0915	10
NCgl0912	10
NCgl0913	10
NCgl0910	10
NCgl0911	10
NCgl2600	10
trmBNCgl2767	10
dutNCgl1830	10
NCgl2601	10
NCgl2641	10
NCgl2228	10
rpsTNCgl2261	4
NCgl2603	10
NCgl2604	9
NCgl2577	10
NCgl2358	10
NCgl2359	10
NCgl2608	10
NCgl2609	9
proANCgl2272	10
hemENCgl0420	10
NCgl2353	10
NCgl2350	10
NCgl2351	10
NCgl2828	10
NCgl2829	10
rplWNCgl0489	8
leuDNCgl1263	10
NCgl1828	10
infBNCgl1910	10
rplENCgl0501	10
NCgl2822	10
nusGNCgl0458	10
NCgl2823	6
NCgl2079	10
NCgl2076	10
NCgl2075	10
NCgl2074	10
NCgl2073	10
NCgl2072	7
NCgl2071	9
NCgl2070	10
NCgl2639	10
NCgl1418	10
NCgl1419	3
NCgl1414	10
NCgl1415	7
NCgl1416	10
NCgl1417	10
NCgl1410	10
NCgl1411	10
NCgl1412	10
NCgl1413	10
NCgl2675	10
NCgl2674	10
NCgl2677	10
NCgl2671	9
NCgl2670	10
NCgl2673	10
NCgl2672	10
NCgl2679	10
NCgl2678	10
NCgl2473	10
NCgl2472	10
NCgl2471	10
NCgl2470	10
NCgl2476	10
NCgl2475	8
NCgl2474	10
NCgl2479	10
NCgl2478	10
NCgl2699	10
NCgl2698	10
NCgl0637	10
NCgl2693	10
NCgl2692	10
NCgl2697	10
NCgl2696	10
NCgl2695	10
NCgl2694	10
NCgl1739	10
NCgl1738	7
NCgl1252	7
NCgl1253	10
NCgl1250	4
NCgl1251	10
NCgl1256	5
NCgl1257	10
NCgl1254	9
NCgl1255	10
NCgl1528	10
NCgl1529	10
NCgl1258	10
NCgl1259	10
NCgl2217	10
NCgl2216	10
NCgl2215	10
NCgl2214	10
NCgl2213	10
NCgl2212	10
NCgl2210	10
NCgl2638	10
NCgl2219	10
NCgl2218	10
NCgl0635	10
gidBNCgl2990	10
NCgl1450	10
NCgl1733	4
NCgl2010	10
NCgl1732	8
NCgl2399	10
NCgl0239	10
NCgl0238	10
NCgl0237	10
NCgl0236	0
NCgl0234	10
NCgl0233	10
NCgl0232	10
NCgl0231	10
NCgl0230	10
NCgl1634	5
NCgl1327	10
NCgl1636	8
NCgl1637	10
NCgl1630	4
NCgl1323	10
NCgl1320	10
NCgl1321	10
NCgl2503	10
NCgl2502	9
NCgl2501	6
NCgl2500	10
NCgl1638	10
NCgl1639	10
NCgl1328	10
NCgl1329	10
hemHNCgl1479	10
NCgl1632	10
NCgl2403	8
NCgl1633	10
NCgl2401	10
NCgl2854	10
NCgl2406	10
NCgl2857	10
NCgl2407	5
rpmANCgl2279	5
NCgl2856	10
NCgl2404	10
NCgl2507	10
NCgl2506	10
NCgl0691	10
NCgl0690	8
NCgl0121	10
NCgl0818	10
NCgl0695	10
NCgl0126	10
NCgl0125	10
NCgl0124	10
NCgl0699	8
NCgl0698	10
NCgl0129	10
NCgl0128	10
NCgl1744	10
NCgl1745	10
NCgl1746	9
NCgl1747	10
rpsQNCgl0496	4
NCgl2402	4
NCgl2737	10
rplVNCgl0492	10
NCgl0347	10
NCgl0346	10
NCgl0345	10
NCgl0344	10
NCgl0343	10
NCgl0342	9
NCgl0341	10
NCgl0340	10
NCgl1863	10
purUNCgl0371	10
NCgl0349	10
NCgl0348	2
NCgl1456	6
NCgl0901	10
NCgl0900	10
NCgl0903	6
NCgl0902	8
NCgl0905	10
NCgl0904	10
NCgl0907	10
NCgl0909	10
NCgl0908	10
NCgl2780	10
NCgl2782	10
NCgl2788	10
NCgl2927	10
rplINCgl2879	10
pyrENCgl2676	10
NCgl2319	10
aceENCgl2167	10
NCgl0044	10
NCgl0513	10
NCgl0510	10
aroENCgl1087	10
NCgl0511	10
NCgl1728	10
NCgl1578	10
rpsNNCgl0832	10
NCgl2042	10
NCgl2043	6
NCgl2040	10
NCgl2041	10
NCgl2046	10
NCgl0514	8
NCgl2044	10
NCgl2045	10
NCgl2048	10
nrdINCgl2444	10
NCgl0123	10
NCgl0122	10
NCgl0288	10
nrdRNCgl1853	10
NCgl0120	10
NCgl0127	10
NCgl0694	10
NCgl0697	10
NCgl0696	10
rpsENCgl0518	10
NCgl1029	10
NCgl1409	10
NCgl1028	10
NCgl1407	10
NCgl1406	10
NCgl1405	10
NCgl1404	10
NCgl1403	10
NCgl1402	10
NCgl1401	10
NCgl1400	10
NCgl1743	4
NCgl2659	10
NCgl2658	10
NCgl2194	10
NCgl2195	10
NCgl2196	10
NCgl2197	10
NCgl2190	4
NCgl2191	10
NCgl2192	10
NCgl2193	10
NCgl2198	10
NCgl2199	10
hisBNCgl2019	10
NCgl2449	10
metXNCgl0624	10
NCgl2654	10
NCgl1842	10
NCgl2653	10
NCgl0994	10
NCgl2652	10
NCgl2303	10
NCgl2650	10
NCgl1245	6
NCgl1247	10
NCgl1246	10
NCgl1241	10
NCgl1240	10
NCgl1243	10
NCgl1242	10
NCgl2222	10
NCgl2223	10
NCgl2220	10
NCgl0991	10
NCgl1249	6
NCgl1248	10
NCgl2224	10
NCgl2225	9
benDNCgl2323	10
sucCNCgl2477	10
acpSNCgl2405	7
NCgl0592	10
NCgl0593	10
NCgl0590	10
NCgl0591	10
NCgl0596	10
NCgl0597	10
NCgl0595	10
NCgl0598	10
NCgl0599	10
NCgl0750	10
NCgl0751	10
NCgl0752	10
NCgl0753	10
NCgl0206	10
NCgl0755	10
NCgl0756	9
NCgl0757	10
NCgl1331	10
NCgl1330	10
NCgl1333	10
NCgl1332	10
NCgl1334	10
NCgl1337	10
NCgl1627	10
NCgl1626	10
NCgl1625	10
NCgl1624	10
NCgl1623	10
NCgl1622	1
NCgl1621	7
NCgl1620	6
NCgl2536	10
NCgl1720	10
NCgl2534	7
NCgl2535	10
NCgl2532	9
NCgl2533	10
NCgl1629	10
NCgl1628	7
guaANCgl0582	10
NCgl1721	10
[truncated: 940 more rows]

## Sheet: Corynebacterium_ncRNA
Gene	sgRNA number
NCg1r18	10
NCg1r10	3
NCg1t04	0
NCg1t40	0
NCg1t20	0
NCg1t02	0
NCg1t09	0
NCg1t36	2
NCg1t28	0
NCg1t33	2
NCg1t51	0
NCg1t29	2
NCg1t55	0
NCg1r19	10
NCg1t17	1
NCg1t44	0
NcG10s01	10
NCg1t37	1
NCg1t15	4
NCg1t14	0
NCg1t13	0
NCg1t12	1
NCg1t11	2
NCg1t57	3
NCg1t42	0
NCg1t19	1
NCg1t18	0
NCg1t43	1
NCg1t54	1
NCg1t22	2
NCg1t58	0
NCg1t23	0
NCg1t53	0
NCg1t46	1
NCg1t47	1
NCg1t60	1
NCg1t06	1
NCg1t07	2
NCg1t48	4
NCg1t24	2
NCg1t25	1
NCg1t08	3
NCg1t31	0
NCg1t41	2
NCg1t49	0
NCg1t32	0
NCg1t52	1
NcG10s02	10
NCg1t59	0

## Sheet: Mycobacterium_protein
Gene	sgRNA number
RVBD2355	10
RVBD1793	1
RVBD1199c	9
RVBD0094c	2
RVBD0515	10
RVBD3117	10
RVBD3381c	4
RVBD3844	4
RVBD1313c	10
RVBD2347c	0
RVBD3466	0
RVBD3118	1
RVBD0770	7
RVBD0771	7
RVBD0772	10
RVBD3167c	3
RVBD1373	10
RVBD0775	4
RVBD1371	10
RVBD0777	10
RVBD0778	10
RVBD0504c	5
RVBD1375	10
RVBD1379	0
RVBD3344c	3
RVBD3525c	7
RVBD1761c	7
RVBD2936	10
RVBD3904c	3
RVBD3771c	0
RVBD1372	10
RVBD2841c	10
RVBD3436c	10
RVBD2076c	7
RVBD2373c	6
RVBD1795	10
RVBD1794	10
RVBD0103c	10
RVBD1796	10
RVBD1791	1
RVBD1138c	10
RVBD1792	0
RVBD2937	10
RVBD0902c	7
RVBD1799	1
RVBD1798	10
RVBD0514	3
RVBD0517	10
RVBD0510	10
RVBD0511	8
RVBD0512	10
RVBD0513	5
RVBD1574	6
RVBD0518	10
RVBD1570	2
RVBD0132c	10
RVBD0684	10
RVBD0685	10
RVBD0686	10
RVBD0687	10
RVBD3287c	4
RVBD0681	5
RVBD0682	7
RVBD0683	5
RVBD1772	4
RVBD1771	10
RVBD0449c	10
RVBD0688	10
RVBD3125c	7
RVBD1774	10
RVBD0993	7
RVBD0994	10
RVBD0995	4
RVBD0996	7
RVBD0997	4
RVBD0998	5
RVBD0999	6
RVBD3218	10
RVBD0172	10
RVBD0173	10
RVBD0170	8
RVBD0171	10
RVBD0176	10
RVBD0177	10
RVBD0174	10
RVBD0175	6
RVBD0794c	10
RVBD1480	7
RVBD0178	10
RVBD3313c	10
RVBD1485	10
RVBD1484	3
RVBD1487	2
RVBD0358	5
RVBD0359	6
RVBD2352c	3
RVBD2303c	10
RVBD0352	8
RVBD0353	4
RVBD0350	10
RVBD0351	3
RVBD3219	4
RVBD0199	10
RVBD1505c	10
RVBD0190	1
RVBD0191	10
RVBD0192	10
RVBD0181c	10
RVBD0195	6
RVBD0196	3
RVBD0197	10
RVBD2536	10
RVBD2380c	10
RVBD2933	10
RVBD1172c	9
RVBD3409c	10
RVBD3201c	10
RVBD0479c	10
RVBD3600c	10
RVBD2652c	10
RVBD2925c	9
RVBD2752c	10
RVBD3762c	10
RVBD2285	10
RVBD3093c	10
RVBD3339c	10
RVBD1103c	2
RVBD2613c	4
RVBD3245c	10
RVBD0228	9
RVBD0225	8
RVBD0222	10
RVBD0220	10
RVBD0221	10
RVBD0813c	9
RVBD2154c	10
RVBD2321c	8
RVBD3823c	10
RVBD2178c	10
RVBD3671c	10
RVBD1838c	10
RVBD3208A	4
RVBD2538c	3
RVBD1572c	0
RVBD3430c	9
RVBD2214c	10
RVBD3246c	8
RVBD0278c	1
RVBD2464c	10
RVBD1349	10
RVBD2059	10
RVBD0873	10
RVBD3596c	10
RVBD1080c	5
RVBD0437c	3
RVBD1879	10
RVBD2701c	4
RVBD0871	3
RVBD0067c	7
RVBD3226c	3
RVBD1153c	10
RVBD1972	4
RVBD1734c	1
RVBD0877	9
RVBD2626c	5
RVBD0241c	10
RVBD0609A	2
RVBD3623	1
RVBD2249c	10
RVBD3195	10
RVBD0703	3
RVBD3197	10
RVBD3196	8
RVBD2314c	10
RVBD3628	8
RVBD2802c	6
RVBD1978	10
RVBD0078A	10
RVBD0078B	3
RVBD1239c	10
RVBD3494c	10
RVBD0367c	0
RVBD1873	10
RVBD0356c	8
RVBD1650	10
RVBD2704	3
RVBD1875	3
RVBD0307c	3
RVBD1071c	10
RVBD3614c	8
RVBD1876	7
RVBD3539	10
RVBD1620c	10
RVBD3537	10
RVBD1877	10
RVBD0879c	1
RVBD3532	10
RVBD2616	2
RVBD3834c	10
RVBD2662	3
RVBD2094c	0
RVBD2664	3
RVBD2665	1
RVBD2666	0
RVBD2442c	7
RVBD2669	2
RVBD3378c	10
RVBD3442c	8
RVBD3449	10
RVBD2770c	10
RVBD0480c	10
RVBD2358	10
RVBD0212c	10
RVBD3342	6
RVBD3073c	1
RVBD1482c	10
RVBD3109	10
RVBD2544	4
RVBD2265	10
RVBD2266	10
RVBD2260	6
RVBD2089c	10
RVBD2263	10
RVBD3329	10
RVBD2541	5
RVBD1483	10
RVBD2629	10
RVBD3302c	10
RVBD2006	10
RVBD2000	10
RVBD2001	10
RVBD2002	10
RVBD1571	5
RVBD2542	10
RVBD2689c	10
RVBD2009	1
RVBD2416c	10
RVBD2866	3
RVBD3849	6
RVBD2865	0
RVBD0223c	10
RVBD2517c	5
RVBD3841	6
RVBD3530c	7
RVBD3847	10
RVBD3846	10
RVBD3845	1
RVBD0230c	10
RVBD3681c	4
RVBD3239c	10
RVBD2896c	5
RVBD0420c	7
RVBD3327	8
RVBD2463	10
RVBD2986c	4
RVBD2467	10
RVBD0689c	3
RVBD1166	10
RVBD1164	5
RVBD1165	10
RVBD1162	10
RVBD1163	3
RVBD1160	1
RVBD1161	10
RVBD2710	10
RVBD2711	6
RVBD0965c	9
RVBD1473	10
RVBD2714	10
RVBD1448c	10
RVBD2716	10
RVBD2530A	2
RVBD2895c	10
RVBD2979c	0
RVBD1759c	3
RVBD2023A	10
RVBD1039c	10
RVBD2486	7
RVBD2778c	7
RVBD1346	10
RVBD2687c	9
RVBD1247c	4
RVBD0779c	3
RVBD2421c	10
RVBD3351c	10
RVBD3567c	8
RVBD3657c	1
RVBD1012	1
RVBD1013	10
RVBD1010	10
RVBD1011	8
RVBD0642c	10
RVBD1775	3
RVBD2023c	3
RVBD1019	6
RVBD3042c	9
RVBD2783c	10
RVBD3039c	2
RVBD0923c	10
RVBD3890c	4
RVBD2120c	3
RVBD3598c	10
RVBD0595c	5
RVBD0769	8
RVBD0768	10
RVBD3453	4
RVBD0978c	0
RVBD2826c	10
RVBD1728c	10
RVBD2864c	10
RVBD1621c	10
RVBD1737c	10
RVBD2678c	10
RVBD2948c	10
RVBD2686c	6
RVBD1749c	8
RVBD3809c	10
RVBD3455c	5
RVBD1901	10
RVBD1903	6
RVBD2717c	10
RVBD2433c	1
RVBD0507	10
RVBD0506	3
RVBD0502	10
RVBD0501	10
RVBD0500	5
RVBD3672c	6
RVBD1589	4
RVBD3642c	2
RVBD2837c	4
RVBD0509	10
RVBD0508	5
RVBD0697	10
RVBD0696	10
RVBD0695	10
RVBD0694	10
RVBD0693	10
RVBD0692	7
RVBD1748	10
RVBD2344c	10
RVBD1746	10
RVBD1747	10
RVBD1742	10
RVBD1743	10
RVBD0699	2
RVBD0698	9
RVBD0983	10
RVBD0982	10
RVBD0981	5
RVBD2155c	8
RVBD0987	10
RVBD0986	10
RVBD0984	4
RVBD3883c	10
RVBD2804c	3
RVBD0988	10
RVBD2320c	10
RVBD1528c	5
RVBD0164	10
RVBD0167	3
RVBD0166	10
RVBD0161	6
RVBD1839c	3
RVBD0163	7
RVBD2136c	10
RVBD1340	8
RVBD1341	3
RVBD0169	10
RVBD0168	4
RVBD1344	5
RVBD1345	10
RVBD1048c	10
RVBD0349	10
RVBD0348	10
RVBD3160c	9
RVBD2962c	10
RVBD0433	10
RVBD0432	7
RVBD0431	4
RVBD0430	3
RVBD0341	9
RVBD0340	6
RVBD0503c	10
RVBD0342	10
RVBD3272	10
RVBD1256c	10
RVBD0188	7
RVBD1846c	1
RVBD0183	10
RVBD0187	3
RVBD0186	10
RVBD0185	7
RVBD0184	5
RVBD1400c	6
RVBD2842c	6
RVBD2940c	10
RVBD1702c	10
RVBD3286c	10
RVBD1897c	3
RVBD1329c	10
RVBD2015c	4
RVBD3365c	10
RVBD3431c	10
RVBD0457c	10
RVBD3379c	10
RVBD3417c	7
RVBD3566c	7
RVBD0827c	5
RVBD2231c	10
RVBD0872c	4
RVBD1960c	1
RVBD2315c	10
RVBD1935c	7
RVBD3615c	4
RVBD0231	10
RVBD0233	9
RVBD0232	5
RVBD0237	7
RVBD0239	3
RVBD0238	8
RVBD1497	9
RVBD0044c	7
RVBD3495c	10
RVBD0631c	10
RVBD3082c	10
RVBD0366c	9
RVBD2230c	10
RVBD2231B	0
RVBD2044c	2
RVBD2522c	7
RVBD1506c	10
RVBD2523c	1
RVBD1865c	10
RVBD3560c	10
RVBD0878c	10
RVBD3213c	10
RVBD1812c	10
RVBD3389c	9
RVBD3658c	7
RVBD1813c	9
RVBD2970A	5
RVBD0414c	3
RVBD1640c	10
RVBD2200c	10
RVBD2921c	10
RVBD2255c	1
RVBD0180c	10
RVBD1928c	10
RVBD2781c	10
RVBD1236	10
RVBD1526c	10
RVBD2353c	6
RVBD3196A	3
RVBD2713	10
RVBD0011c	3
RVBD1566c	6
RVBD1509	10
RVBD2823c	10
RVBD2255A	4
RVBD0397A	6
RVBD0549c	5
RVBD2974c	8
RVBD1175c	10
RVBD2240c	0
RVBD3603c	7
RVBD3651	10
RVBD3617	10
RVBD3137	3
RVBD0728c	6
RVBD1634	10
RVBD2383c	10
RVBD1281c	10
RVBD1501	10
RVBD1984c	10
RVBD3292	10
RVBD3293	8
RVBD3296	10
RVBD1938	10
RVBD3295	5
RVBD0194	10
RVBD3582c	9
RVBD1491c	7
RVBD0268c	10
RVBD2478c	5
RVBD0613c	9
RVBD3505	10
RVBD3059	10
RVBD3508	1
RVBD3383c	10
RVBD2673	10
RVBD2672	10
RVBD2671	4
RVBD3432c	10
RVBD2674	10
RVBD3270	10
RVBD2277c	10
RVBD3273	10
RVBD3277	10
RVBD3866	10
RVBD2431c	1
RVBD2465c	4
RVBD2578c	10
RVBD0436c	9
RVBD2276	10
RVBD2275	10
RVBD2273	6
RVBD2197c	5
RVBD2271	5
RVBD2270	10
RVBD0242c	6
RVBD0293c	9
RVBD2627c	10
RVBD3225c	10
RVBD0887c	9
RVBD3335c	6
RVBD1227c	6
RVBD2017	10
RVBD2016	6
RVBD2014	9
RVBD2013	0
RVBD2012	10
RVBD2010	4
RVBD2033c	1
RVBD2873	5
RVBD1002c	8
RVBD0596c	3
RVBD2830c	3
RVBD0789c	7
RVBD2018	10
RVBD3268	4
RVBD1729c	6
RVBD3878	10
RVBD3876	10
RVBD3877	10
RVBD3874	3
RVBD3875	3
RVBD3872	3
RVBD3873	10
RVBD3870	10
RVBD2391	10
RVBD3009c	10
RVBD1736c	8
RVBD2922A	1
RVBD2954c	10
RVBD2909c	7
RVBD0465c	10
RVBD2641	4
RVBD3094c	7
RVBD3510c	10
RVBD3478	2
RVBD1855c	9
RVBD2471	10
RVBD2470	7
RVBD2473	10
RVBD3472	6
RVBD1937	10
RVBD3477	2
RVBD3361c	3
RVBD2914c	10
RVBD2709	5
RVBD0455c	10
RVBD2093c	8
RVBD2703	10
RVBD2702	8
RVBD2700	10
RVBD2707	10
RVBD0208c	9
RVBD1442	10
RVBD2115c	10
RVBD1583c	2
RVBD2332	10
RVBD3025c	9
RVBD2901c	4
RVBD0953c	8
RVBD2493	0
RVBD1936	10
RVBD2491	10
RVBD2494	4
RVBD2398c	4
RVBD3372A	1
RVBD0275c	5
RVBD0906	9
RVBD0179c	10
RVBD1001	10
RVBD0905	9
RVBD1003	3
RVBD3709c	9
RVBD1009	6
RVBD1008	10
RVBD0757	9
RVBD0754	8
RVBD1532c	9
RVBD0750	0
RVBD3622c	3
RVBD1585c	6
RVBD0758	10
RVBD3773c	10
RVBD0456A	2
RVBD0456B	4
RVBD3902c	10
RVBD2588c	1
RVBD2847c	10
RVBD1827	10
RVBD1403c	10
RVBD0443	6
RVBD1251c	10
RVBD2894c	5
RVBD0530Ac	1
RVBD1178	10
RVBD1915	10
RVBD0456c	10
RVBD1458c	7
RVBD3648c	5
RVBD1171	5
RVBD1170	8
RVBD1173	10
RVBD3535c	5
RVBD1177	7
RVBD1822	10
RVBD3107c	10
RVBD1591	5
RVBD1590	0
RVBD1597	7
RVBD1596	8
RVBD1595	10
RVBD1594	10
RVBD0979A	1
RVBD1599	6
RVBD0643c	8
RVBD2130c	10
RVBD0931c	10
RVBD1751	10
RVBD1752	7
RVBD3655c	2
RVBD1758	7
RVBD2779c	7
RVBD3528c	10
RVBD3350c	10
RVBD1246c	7
RVBD3786c	8
RVBD0979c	3
RVBD3918c	10
RVBD3912	7
RVBD3755c	10
RVBD2046	5
RVBD2531c	10
RVBD1359	10
RVBD1358	10
RVBD2586c	9
RVBD1351	8
RVBD1350	8
RVBD1881c	10
RVBD1352	9
RVBD0846c	10
RVBD0408	10
RVBD0409	10
RVBD2378c	10
RVBD0407	10
RVBD0404	10
RVBD0405	10
RVBD1708	10
RVBD2725c	8
RVBD0401	1
RVBD2254c	8
RVBD1709	3
RVBD3888c	10
RVBD1527c	10
RVBD2606c	6
RVBD1970	10
RVBD1567c	4
RVBD3763	5
RVBD2163c	10
RVBD0806c	10
RVBD0538	10
RVBD0539	2
RVBD1174c	7
RVBD3165c	3
RVBD0532	4
RVBD1089A	1
RVBD0530	7
RVBD0531	1
RVBD0536	4
RVBD0535	7
RVBD1701	9
RVBD3706c	2
RVBD1707	10
RVBD0245	5
RVBD0246	10
RVBD0240	3
RVBD0243	10
RVBD1803c	10
RVBD3660c	4
RVBD3749c	7
RVBD2323c	10
RVBD1598c	4
RVBD2152c	10
RVBD1410c	10
RVBD1445c	8
RVBD1129c	10
RVBD1034c	1
RVBD3679	10
RVBD3419c	10
RVBD2189c	8
RVBD0884c	10
RVBD0851c	10
RVBD3910	10
RVBD2978c	4
RVBD2808	6
RVBD2809	2
RVBD0069c	10
RVBD3590c	0
RVBD3224A	6
RVBD3224B	1
RVBD3191c	10
RVBD1226c	3
RVBD1151c	8
RVBD2620c	5
RVBD0435c	10
RVBD3886c	10
RVBD0868c	3
RVBD3412	8
RVBD2807	10
RVBD2409c	10
RVBD1934c	10
RVBD2801A	2
RVBD1507A	8
RVBD3612c	1
RVBD3312c	10
RVBD3496c	10
RVBD0045c	7
RVBD2920c	10
RVBD0914c	7
RVBD0630c	10
RVBD3285	10
RVBD3284	4
RVBD0365c	9
RVBD2045c	10
RVBD3283	10
RVBD3282	8
RVBD1929c	10
RVBD1507c	10
RVBD3514	1
RVBD3517	10
RVBD3516	10
RVBD3511	1
RVBD1744c	2
RVBD3045	10
RVBD3044	10
RVBD2349c	10
RVBD3864	10
RVBD1267c	10
RVBD2395	10
RVBD2396	2
RVBD2645	3
RVBD2642	2
RVBD2092c	10
RVBD2392	10
RVBD2393	6
RVBD3263	10
RVBD3262	10
RVBD3261	10
RVBD0755c	9
RVBD3267	8
RVBD2395B	3
RVBD3024c	10
RVBD2395A	1
RVBD2468A	3
RVBD0580c	8
RVBD2242	10
RVBD2243	5
RVBD2241	10
RVBD2246	10
RVBD2247	10
RVBD2244	3
RVBD2245	10
RVBD0755A	2
RVBD2248	10
RVBD3714c	10
RVBD3458c	6
RVBD1385	7
RVBD1382	6
RVBD2743c	2
RVBD2468c	3
RVBD0384c	10
RVBD3202c	10
RVBD2508c	4
RVBD0165c	9
RVBD1735Ac	7
RVBD1380	10
RVBD2805	4
RVBD2806	4
RVBD0269c	4
RVBD1393c	10
RVBD2382c	10
RVBD2803	8
RVBD3861	2
RVBD1454c	10
RVBD3863	10
RVBD3865	4
RVBD1584c	1
RVBD3867	4
RVBD1952	3
RVBD3869	10
RVBD3868	10
RVBD1933c	6
RVBD2424c	1
RVBD2109c	9
RVBD0896	10
RVBD1957	10
RVBD0422c	4
RVBD3705A	8
RVBD1637c	4
RVBD1388	5
RVBD3547	8
RVBD3583c	4
RVBD3465	10
RVBD3464	10
RVBD2651c	2
RVBD0892	10
RVBD0743c	6
RVBD3463	10
RVBD2011c	5
RVBD3104c	4
RVBD3159c	2
RVBD0131c	10
RVBD2734	10
RVBD2131c	9
RVBD0644c	2
RVBD2731	10
RVBD1907c	8
RVBD1473A	2
RVBD3896c	10
RVBD1137c	5
RVBD3312A	5
RVBD2889c	7
RVBD3529c	10
RVBD3144c	10
RVBD1269c	8
RVBD3501c	10
RVBD3787c	5
RVBD2438c	10
RVBD2021c	6
RVBD2532c	0
RVBD0537c	10
RVBD1245c	3
RVBD3711c	9
RVBD1880c	10
RVBD1610	2
RVBD1611	8
RVBD1612	10
RVBD0597c	9
RVBD1614	10
RVBD1615	10
RVBD1616	6
RVBD1617	10
RVBD1618	10
RVBD1619	10
RVBD3457c	10
RVBD1361c	3
RVBD3031	10
RVBD3678A	3
RVBD3040c	7
RVBD1000c	1
RVBD0925c	10
RVBD3857Ac	3
RVBD3248c	10
RVBD3807c	3
RVBD1797	10
RVBD1298	3
RVBD1299	10
RVBD1218c	6
RVBD1294	10
RVBD1295	10
RVBD1296	10
RVBD1297	10
RVBD1927	8
RVBD1292	10
RVBD1293	10
RVBD0427c	10
RVBD2435c	10
RVBD1104	9
RVBD1105	10
RVBD2955c	10
RVBD1100	7
RVBD3854c	10
RVBD2068c	10
RVBD2996c	9
RVBD3423c	10
RVBD1726	7
RVBD1727	4
RVBD1722	10
RVBD1723	10
RVBD3761c	10
RVBD2977c	3
RVBD1415	10
RVBD2153c	8
RVBD2322c	9
RVBD1444c	2
RVBD2835c	10
RVBD1411c	4
RVBD0749	0
RVBD0748	0
RVBD2004c	10
RVBD0516c	6
RVBD0741	1
RVBD1035c	3
RVBD0442c	9
RVBD0742	1
RVBD0745	0
RVBD0229Ac	0
RVBD0747	5
RVBD0746	3
RVBD1586c	10
RVBD1135c	5
RVBD0415	10
RVBD0417	4
RVBD0416	1
RVBD0419	10
RVBD0418	10
RVBD1459c	10
RVBD1119c	3
RVBD2730	6
RVBD1430	10
RVBD1431	10
RVBD1432	7
RVBD1433	9
RVBD1434	1
RVBD1436	10
RVBD1437	9
RVBD1135A	2
RVBD3435c	10
RVBD2868c	10
RVBD3320c	6
RVBD2299c	10
RVBD1252c	5
RVBD3315c	3
RVBD2140c	9
RVBD3534c	10
RVBD0529	10
RVBD0528	7
RVBD0451c	10
RVBD0525	10
RVBD0524	10
RVBD0527	2
RVBD0526	4
RVBD0521	4
RVBD0520	6
RVBD0522	9
RVBD1508A	5
RVBD3098A	6
RVBD0821c	10
RVBD3098B	4
RVBD0553	10
RVBD3613c	1
RVBD1074c	10
RVBD0633c	9
RVBD3192	6
RVBD0253	5
RVBD0252	10
RVBD0042c	10
RVBD3497c	10
RVBD1995	10
RVBD3898c	4
RVBD1508c	10
RVBD3098c	4
RVBD0574c	10
RVBD2426c	5
RVBD3881c	10
RVBD1631	10
RVBD2348c	4
RVBD1651c	10
RVBD3608c	10
RVBD2237A	2
RVBD3575c	10
RVBD0555	10
RVBD1919c	8
RVBD2331A	5
RVBD2724c	10
RVBD0019c	4
RVBD2379c	10
RVBD2490c	10
RVBD2257c	6
RVBD0867c	10
RVBD2972c	10
RVBD2300c	10
RVBD2850c	8
RVBD2923c	5
RVBD2162c	1
RVBD3202A	1
RVBD3605c	3
RVBD1564c	10
RVBD0020c	10
RVBD2748c	10
RVBD2381c	10
RVBD0611c	3
RVBD2568c	10
RVBD3739c	3
RVBD3275c	5
RVBD0335c	3
RVBD0047c	2
RVBD1816	10
RVBD2827c	10
RVBD0423c	10
RVBD1931c	6
RVBD0259c	10
RVBD3905c	1
RVBD3580c	10
RVBD3076	5
RVBD3077	10
RVBD3074	8
RVBD2780	10
RVBD2556c	5
RVBD3070	4
RVBD3071	10
RVBD1817	10
RVBD1232c	10
RVBD0235c	10
RVBD2259	10
RVBD2385	10
RVBD2384	10
RVBD2188c	10
RVBD3259	5
RVBD3254	10
RVBD3223c	7
RVBD1498c	10
RVBD2043c	7
RVBD3724A	2
RVBD3885c	10
RVBD2251	9
RVBD2706c	2
RVBD2253	10
RVBD2252	10
RVBD3386	5
RVBD3387	10
RVBD1069c	10
RVBD2268c	10
RVBD2988c	10
RVBD2219A	2
RVBD3190c	10
RVBD0078	5
RVBD2621c	10
RVBD3542c	10
RVBD2777c	10
RVBD0869c	10
RVBD3676	10
RVBD3347c	10
RVBD2543	5
RVBD1362c	10
RVBD2525c	8
RVBD2524c	10
RVBD0541c	10
RVBD2813	5
RVBD2812	10
RVBD2699c	5
RVBD0948c	9
RVBD3199c	10
RVBD1613	5
RVBD3810	10
RVBD3811	10
RVBD3812	10
RVBD2481c	6
RVBD2472	5
RVBD3818	10
RVBD0924c	10
RVBD3047c	5
RVBD3769	3
RVBD0590A	1
RVBD1219c	8
RVBD3256c	5
RVBD0980c	0
RVBD3490	10
RVBD3491	10
RVBD0763c	4
RVBD2434c	10
RVBD3276c	10
RVBD0074	10
RVBD3519	10
RVBD1963c	9
RVBD2720	8
RVBD2723	10
RVBD2722	7
RVBD1266c	10
RVBD3538	10
RVBD0752c	10
RVBD3027c	10
RVBD0217c	10
RVBD2091c	5
RVBD0157A	1
RVBD1872c	10
RVBD0277c	0
RVBD3281	1
RVBD2469c	10
RVBD2644c	4
RVBD2035	6
RVBD2034	1
RVBD2036	2
RVBD2032	10
RVBD1603	7
RVBD1602	10
RVBD1601	10
RVBD1600	10
RVBD1607	10
RVBD1606	9
RVBD1605	5
RVBD1587c	7
RVBD3440c	2
RVBD1609	10
RVBD3280	10
RVBD0107c	10
RVBD2885c	5
RVBD2663	9
RVBD3290c	10
RVBD1765c	0
RVBD2417c	3
RVBD1118c	10
RVBD2333c	10
RVBD2917	10
RVBD0658c	9
RVBD1890c	10
RVBD0500A	4
RVBD0500B	1
RVBD1288	10
RVBD1287	3
RVBD1286	10
RVBD1285	10
RVBD1284	3
RVBD2892c	10
RVBD1932	5
RVBD2668	5
RVBD0744Ac	0
RVBD2411c	10
RVBD0450c	10
RVBD2646	10
RVBD1765A	5
RVBD1117	3
RVBD1116	4
RVBD1115	10
RVBD1114	1
RVBD1113	1
RVBD1112	10
RVBD1405c	7
RVBD1110	9
RVBD0640	4
RVBD0641	5
RVBD3050c	10
RVBD0966c	4
RVBD0534c	3
RVBD0649	2
RVBD2533c	1
RVBD3005c	10
RVBD0645c	6
RVBD3434c	10
RVBD2647	3
RVBD3360	4
RVBD1731	10
RVBD1735c	7
RVBD3105c	10
RVBD1738	1
RVBD3356c	4
RVBD1268c	8
RVBD2918c	10
RVBD3018c	10
RVBD1883c	8
RVBD1922	10
RVBD0888	10
RVBD0738	3
RVBD0739	10
RVBD2026c	10
RVBD1923	10
RVBD0882	1
RVBD0735	9
RVBD0736	3
RVBD0881	10
RVBD0886	10
RVBD1920	10
RVBD0732	10
RVBD0733	3
RVBD0396	8
RVBD0397	1
RVBD0466	7
RVBD0467	10
RVBD0844c	4
RVBD0461	3
RVBD0462	10
RVBD0463	1
RVBD2058c	5
RVBD0468	9
RVBD0469	5
RVBD1176c	8
RVBD2356c	8
RVBD1429	10
RVBD2497c	10
RVBD1423	8
RVBD1422	9
RVBD1421	10
RVBD1116A	1
RVBD1425	10
RVBD2965c	5
RVBD3695	10
RVBD3398c	10
RVBD1787	3
RVBD2161c	3
RVBD2912c	8
RVBD0082	3
RVBD0083	10
RVBD0080	5
RVBD0081	1
RVBD0086	7
RVBD0087	10
RVBD0084	4
RVBD0085	0
RVBD0088	9
RVBD0089	10
RVBD0021c	7
RVBD1565c	10
RVBD1847	6
RVBD2643	10
RVBD0267	10
RVBD0068	10
RVBD1608c	10
RVBD1427c	10
RVBD2445c	5
RVBD0060	10
RVBD0062	10
RVBD0063	10
RVBD0064	10
RVBD0065	8
RVBD3353c	1
RVBD3900c	10
RVBD3403c	10
RVBD1447c	10
RVBD1721c	2
RVBD2005c	10
RVBD3659c	10
RVBD3499c	10
RVBD1998c	5
RVBD2150c	6
RVBD1036c	1
RVBD2221c	10
RVBD2274c	4
RVBD2361c	10
RVBD2605c	8
RVBD0853c	10
RVBD1339	10
RVBD1157c	10
RVBD2908c	3
RVBD1843c	10
RVBD3469c	10
RVBD2274A	5
RVBD0374c	6
RVBD1068c	2
RVBD2342	2
RVBD2729c	9
RVBD3080c	10
RVBD1950c	5
RVBD3653	0
RVBD0318c	7
RVBD0885	10
RVBD3193c	10
RVBD1220c	9
RVBD2705c	7
RVBD3748	0
RVBD3506	10
RVBD1623c	10
RVBD3610c	10
RVBD3298c	6
RVBD1075c	9
RVBD3916c	10
RVBD1336	9
RVBD3744	9
RVBD0043c	10
RVBD0632c	5
RVBD0822c	10
RVBD3507	5
RVBD1334	10
RVBD2236c	6
RVBD3069	5
RVBD3759c	10
RVBD0575c	3
RVBD3099c	10
RVBD2758c	4
RVBD2067c	10
RVBD3063	10
RVBD2256c	5
RVBD3065	4
RVBD2325c	9
RVBD3067	5
RVBD3066	2
RVBD0559c	4
RVBD2619c	5
RVBD3504	10
RVBD0398c	2
RVBD1818c	3
RVBD1856c	3
RVBD3215	10
RVBD0192A	0
RVBD2047c	10
RVBD3377c	10
RVBD3712	9
RVBD3710	10
RVBD2118c	10
RVBD3719	10
RVBD2397c	6
RVBD0753c	10
RVBD3399	10
RVBD3393	8
RVBD3391	10
RVBD3390	10
RVBD3636	2
RVBD3669	10
RVBD3667	10
RVBD1355c	10
RVBD3661	6
RVBD1549	10
RVBD3052c	9
RVBD2475c	5
RVBD3703c	10
RVBD2288	7
RVBD2289	10
RVBD2287	10
RVBD2284	10
RVBD1635c	10
RVBD2198c	10
RVBD2283	2
RVBD2280	10
RVBD0610c	10
RVBD3718c	10
RVBD3581c	2
RVBD0329c	10
RVBD1097c	10
RVBD0424c	7
RVBD2712c	7
RVBD3638	9
RVBD0258c	3
RVBD3848	10
RVBD2628	7
RVBD1925	10
RVBD3484	10
RVBD3180c	9
RVBD1233c	10
RVBD3489	3
RVBD3488	1
RVBD2653c	2
RVBD0234c	10
RVBD2622	8
RVBD2623	9
RVBD0646c	10
RVBD3051c	10
RVBD2790c	10
RVBD2750	3
RVBD2751	10
RVBD2133c	10
RVBD0799c	10
RVBD3879c	10
RVBD2534c	6
RVBD3754	10
RVBD3068c	10
RVBD0691A	4
RVBD3102c	4
RVBD1999c	10
RVBD1724c	10
RVBD2919c	2
RVBD2981c	5
RVBD3019c	0
RVBD2980	7
RVBD0691c	10
RVBD3420c	1
RVBD0382c	4
RVBD2027c	10
RVBD1882c	10
RVBD2518c	10
RVBD3662c	6
RVBD1636	2
RVBD0129c	10
RVBD1633	10
RVBD1630	10
RVBD1363c	10
RVBD3826	10
RVBD1638	10
RVBD3716c	0
RVBD0927c	6
RVBD0990c	5
RVBD3089	9
RVBD0201c	5
RVBD2447c	10
RVBD3046c	0
RVBD3799c	10
RVBD3498c	6
RVBD3805c	10
RVBD3821	10
RVBD3257c	10
RVBD3026c	10
RVBD1122	9
RVBD0762c	5
RVBD1121	10
RVBD1124	7
RVBD1125	10
RVBD2457c	10
RVBD3827c	0
RVBD1733c	8
RVBD1259	4
RVBD0651	5
RVBD0650	3
RVBD3553	7
RVBD0655	10
RVBD0654	10
RVBD1250	10
RVBD1700	5
RVBD1253	10
RVBD1254	10
RVBD0413	10
RVBD1579c	4
RVBD1426c	7
RVBD1675c	8
RVBD2848c	10
RVBD3767c	10
RVBD1108c	10
RVBD3200c	8
RVBD1330c	8
RVBD3479	10
RVBD3402c	10
RVBD3291c	7
RVBD3564	6
RVBD3421c	5
RVBD3901c	10
RVBD1386	5
RVBD1387	10
RVBD1384	10
RVBD0899	10
RVBD1383	10
RVBD0729	10
RVBD1381	8
RVBD0895	10
RVBD0894	10
RVBD2772c	5
RVBD0724	10
RVBD0723	3
RVBD0722	2
RVBD0721	7
RVBD0720	0
RVBD0477	9
RVBD0476	3
RVBD0475	2
RVBD0474	7
RVBD0473	10
RVBD3476c	10
RVBD3704c	6
RVBD3154	10
RVBD0006	10
RVBD0972c	10
RVBD2142c	8
RVBD0478	6
RVBD2886c	10
RVBD0556	5
RVBD1418	10
RVBD1419	10
RVBD1416	7
RVBD1417	5
RVBD1414	5
RVBD0445c	8
RVBD1412	7
RVBD1413	4
RVBD0357c	10
RVBD1438	10
RVBD1779c	10
RVBD3433c	4
RVBD1706c	10
RVBD2142A	2
RVBD3830c	6
RVBD1468c	1
RVBD2846c	10
RVBD0097	10
RVBD0096	10
RVBD0091	10
RVBD0090	8
RVBD2761c	10
RVBD0092	10
RVBD1639c	10
RVBD0099	10
RVBD0098	10
RVBD2593c	3
RVBD2415c	7
RVBD3352c	1
RVBD1283c	10
RVBD0274	10
RVBD0276	7
RVBD3395c	6
RVBD0270	10
RVBD3158	10
RVBD3425	2
RVBD3162c	5
RVBD0079	10
RVBD0193c	10
RVBD0073	4
RVBD0072	8
RVBD0071	7
RVBD0898c	2
RVBD0075	10
RVBD0823c	10
RVBD1917c	10
RVBD2759c	5
RVBD0572c	7
RVBD2859c	5
RVBD1573	5
RVBD3395A	10
RVBD0389	10
RVBD2048c	10
RVBD2559c	4
RVBD0008c	6
RVBD3217c	1
RVBD1908c	10
RVBD3548c	8
RVBD0385	10
RVBD3515c	10
RVBD0399c	10
RVBD2160A	2
RVBD1179c	10
RVBD2137c	4
RVBD2111c	2
RVBD2726c	6
RVBD3607c	4
RVBD2836c	10
RVBD2715	10
RVBD2496c	10
RVBD1522c	10
RVBD2357c	10
RVBD2762c	2
RVBD3894c	10
RVBD2425c	10
RVBD3126c	2
RVBD1942c	3
RVBD2337c	10
RVBD0022c	6
RVBD2746c	7
RVBD0561c	6
RVBD3141	10
RVBD1668c	5
RVBD3181c	2
RVBD3832c	4
RVBD2474c	9
RVBD2199c	5
RVBD1394c	10
RVBD1949c	10
RVBD0659c	7
RVBD2264c	10
RVBD1632c	7
RVBD3724B	10
RVBD0248c	10
RVBD0317c	7
RVBD0486	10
RVBD3646c	10
RVBD0425c	10
RVBD0487	5
RVBD3411c	8
RVBD3016	7
RVBD3013	3
RVBD1141c	3
RVBD0957	10
RVBD3236c	8
RVBD0744c	8
RVBD3322c	4
RVBD1230c	10
RVBD0483	10
RVBD3221c	0
RVBD3235	4
RVBD3725	10
RVBD2222c	10
RVBD3723	10
RVBD3720	10
RVBD2360c	4
RVBD3728	10
RVBD3729	10
RVBD2179c	8
RVBD3702c	7
RVBD3468c	10
RVBD3345c	6
RVBD0375c	7
RVBD3221A	6
RVBD0040c	10
RVBD1018c	9
RVBD0015c	10
RVBD3579c	8
RVBD1628c	5
RVBD3588c	9
RVBD3120	10
RVBD3121	10
RVBD3122	5
RVBD1622c	10
RVBD3124	10
RVBD3557c	3
RVBD3127	10
RVBD3129	5
RVBD1979c	10
RVBD2601	10
RVBD2291	8
RVBD0946c	10
RVBD2521	8
RVBD3839	10
RVBD2295	10
RVBD2294	10
RVBD2297	8
RVBD2296	10
RVBD3340	9
RVBD2298	8
RVBD2529	10
RVBD3831	2
RVBD3836	4
RVBD3835	10
RVBD3513c	3
RVBD0991c	2
RVBD0926c	10
RVBD0202c	10
RVBD2786c	10
RVBD2587c	10
RVBD3309c	8
RVBD0215c	10
RVBD0262c	6
RVBD1449c	10
RVBD2530c	3
RVBD3021c	10
RVBD2950c	10
RVBD3278c	9
RVBD0761c	10
RVBD2638	8
RVBD2637	7
RVBD2104c	1
RVBD2635	8
RVBD3804c	4
RVBD1732c	9
RVBD2631	10
RVBD2630	5
RVBD2747	6
RVBD2183c	1
RVBD1440	0
RVBD2741	5
RVBD2740	2
RVBD1204c	10
RVBD2390c	2
RVBD1486c	10
RVBD2331	8
RVBD3908	4
RVBD3909	10
RVBD0159c	10
RVBD0257	4
RVBD1886c	5
RVBD2732c	5
RVBD0271c	10
RVBD3079c	10
RVBD3061c	10
RVBD3829c	10
RVBD0337c	7
RVBD2915c	5
RVBD0600c	4
RVBD2728c	10
RVBD1354c	10
RVBD1705c	9
RVBD2576c	5
RVBD0543c	2
RVBD3891c	6
RVBD0105c	3
RVBD3132c	10
RVBD3531c	10
RVBD0973c	10
RVBD1718	7
RVBD2555c	10
RVBD0787A	3
RVBD0904c	10
RVBD2367c	9
RVBD3668c	5
RVBD2987c	10
RVBD2867c	8
RVBD1467c	10
RVBD1958c	10
RVBD1255c	9
RVBD2890c	9
RVBD2927c	4
RVBD2825c	0
RVBD3650	1
RVBD0313	3
RVBD1134	1
RVBD1136	1
RVBD1131	10
RVBD1130	10
RVBD1132	10
RVBD2129c	10
RVBD1778c	10
RVBD1896c	10
RVBD0666	4
RVBD0667	10
RVBD0664	1
RVBD0665	5
RVBD1719	2
RVBD0663	10
RVBD3003c	10
RVBD0647c	10
RVBD1715	6
RVBD1242	6
RVBD1241	1
RVBD1240	7
RVBD1711	10
RVBD1710	9
RVBD0668	10
RVBD1244	10
RVBD3551	7
RVBD1926c	7
RVBD0959A	1
RVBD3103c	4
RVBD1016c	9
RVBD0010c	2
RVBD1725c	10
RVBD1391	10
RVBD1390	5
RVBD1392	9
RVBD1395	10
RVBD0860	10
RVBD0713	10
RVBD0710	7
RVBD0863	4
RVBD0716	9
RVBD0865	6
RVBD0866	4
RVBD0715	5
RVBD0718	4
RVBD0719	10
RVBD1776c	7
RVBD1626	10
RVBD2374c	10
RVBD2329c	10
RVBD2290	10
RVBD3606c	9
RVBD1401	2
RVBD1402	10
RVBD1404	10
RVBD1407	9
RVBD1406	10
RVBD1409	10
RVBD1408	9
RVBD3920c	4
RVBD2526	4
RVBD3493c	4
RVBD2870c	7
RVBD1320c	10
RVBD3860	10
RVBD0560c	9
RVBD3722c	10
RVBD2745c	0
RVBD1792A	0
RVBD2683	9
RVBD3666c	10
RVBD1041c	0
RVBD1989c	10
RVBD3747	2
RVBD0280	10
RVBD0281	8
RVBD0282	10
RVBD0283	3
RVBD0284	10
RVBD0285	1
RVBD0286	10
RVBD0287	0
RVBD0288	0
RVBD0289	8
RVBD2007c	3
RVBD1578c	8
RVBD3764c	10
RVBD2982c	9
RVBD2932	10
RVBD0049	4
RVBD2849c	8
RVBD2685	2
RVBD1109c	9
RVBD0041	10
RVBD3397c	10
RVBD2801c	3
RVBD1441c	4
RVBD0918	9
RVBD0919	5
RVBD2400c	10
RVBD0441c	6
RVBD3675	8
RVBD0910	7
RVBD0911	10
RVBD0912	3
RVBD1541c	10
RVBD0917	10
RVBD3483c	7
RVBD3220c	10
RVBD0296c	10
RVBD3627c	10
RVBD1954c	10
RVBD2185c	8
RVBD0070c	10
RVBD2223c	10
RVBD1904	3
RVBD0376c	5
RVBD1971	10
RVBD0014c	10
RVBD1954A	6
RVBD1868	10
RVBD0439c	8
RVBD2992c	10
RVBD1625c	10
RVBD3802c	10
RVBD3733c	4
RVBD3210c	5
RVBD2030c	10
RVBD3394c	6
RVBD1282c	10
RVBD3742c	5
RVBD1648	9
RVBD1990A	4
RVBD3670	10
RVBD1862	8
RVBD1781c	10
RVBD2482c	10
RVBD3266c	8
RVBD1367c	10
RVBD1860	10
RVBD2667	6
RVBD0573c	10
RVBD3008	10
RVBD2495c	10
RVBD1867	10
RVBD3004	1
RVBD2250c	5
RVBD1866	10
RVBD2049c	1
RVBD0464c	10
RVBD1641	8
RVBD1902c	10
RVBD1854c	10
RVBD3549c	7
RVBD3227	10
RVBD0578c	2
RVBD3224	10
RVBD2565	10
RVBD0751c	7
RVBD1841c	10
RVBD1203c	6
RVBD3228	10
RVBD1078	7
RVBD2448c	10
RVBD1975	9
RVBD1489A	3
RVBD3032A	4
RVBD0338c	10
RVBD2207	4
RVBD1489	4
RVBD2753c	6
RVBD2643A	8
RVBD3645	10
RVBD3131	10
RVBD2527	10
RVBD0601c	0
RVBD3135	6
RVBD1453	10
RVBD3138	10
RVBD1357c	10
RVBD1974	5
RVBD3338	9
RVBD2563	3
RVBD3359	10
RVBD3358	3
RVBD2477c	10
RVBD2440c	10
RVBD3593	10
RVBD1488	5
RVBD3237c	10
RVBD3357	2
RVBD2519	10
RVBD0249c	10
RVBD2456c	10
RVBD1397c	7
RVBD1977	10
RVBD0314c	10
RVBD3541c	3
RVBD2193	10
RVBD0256c	10
RVBD2191	10
RVBD2196	10
RVBD3587c	10
RVBD2194	10
RVBD2195	10
RVBD0406c	10
RVBD1465	3
RVBD2364c	10
RVBD2600	5
RVBD1231c	7
RVBD1142c	4
RVBD2655c	10
RVBD0236c	10
RVBD0426c	4
RVBD2359	8
RVBD0727c	9
RVBD2209	10
RVBD3735	4
RVBD3737	10
RVBD1992c	10
RVBD2824c	10
RVBD2792c	1
RVBD3002c	4
RVBD2170	9
RVBD2171	9
RVBD2173	9
RVBD2174	10
RVBD1314c	10
RVBD2176	10
RVBD2025c	10
RVBD1892	1
RVBD1893	1
RVBD2998	6
RVBD1891	8
RVBD3915	10
RVBD3914	5
RVBD1895	10
RVBD0963c	7
RVBD1898	3
RVBD2991	4
RVBD1017c	10
RVBD2994	10
RVBD1658	6
RVBD3814c	10
RVBD3597c	3
RVBD2902c	10
RVBD2516c	10
RVBD1249c	6
RVBD1740	1
RVBD0154c	9
RVBD1741	3
RVBD2999	10
RVBD1659	7
RVBD1378c	10
RVBD2439c	8
RVBD1289	8
RVBD2081c	8
RVBD1093	8
RVBD1090	2
RVBD1091	3
RVBD1096	10
RVBD1094	7
RVBD1095	8
RVBD2785c	5
RVBD0992c	10
RVBD2749	3
RVBD3007c	10
RVBD0985c	2
RVBD3255c	10
RVBD0263c	7
RVBD3732	10
RVBD3020c	2
RVBD3450c	10
RVBD2904c	4
RVBD1214c	1
RVBD2843	6
RVBD0143c	8
RVBD2951c	10
RVBD3777	9
RVBD2455c	10
RVBD3410c	10
RVBD2414c	10
RVBD2775	10
RVBD3258c	4
RVBD1278	10
RVBD1279	10
RVBD1277	10
RVBD1274	6
RVBD1275	7
RVBD2401A	2
RVBD1450c	8
RVBD3765c	1
RVBD1481	4
RVBD1837c	10
RVBD2594c	3
RVBD2636	10
RVBD3678c	1
RVBD2595	3
RVBD2070c	5
RVBD3856c	8
RVBD2286c	5
RVBD0717	1
RVBD1348	10
RVBD0705	2
RVBD0704	6
RVBD0707	7
RVBD0706	8
RVBD0701	6
RVBD0700	6
RVBD0446c	10
RVBD0702	2
RVBD1654	2
RVBD1655	3
RVBD1656	6
RVBD1657	2
RVBD0709	2
RVBD0708	9
RVBD1652	7
RVBD1653	7
RVBD3578	6
[truncated: 1,987 more rows]

## Sheet: Mycobacterium_ncRNA
Gene	sgRNA number
RVBD6025	0
RVBD6038	0
RVBD6022	0
RVBD6023	0
RVBD6020	8
RVBD6007	0
RVBD6031	0
RVBD6030	2
RVBD6019	10
RVBD6018	10
RVBD6035	0
RVBD6034	0
RVBD6037	2
RVBD6036	1
RVBD6013	0
RVBD6012	1
RVBD6011	0
RVBD6010	2
RVBD6017	0
RVBD6016	0
RVBD6015	1
RVBD6014	0
RVBD6039	1
RVBD6042	0
RVBD6044	0
RVBD6045	0
RVBD6033	3
RVBD6032	0
RVBD6043	0
RVBD6008	0
RVBD6009	0
RVBD6046	1
RVBD6047	1
RVBD6040	0
RVBD6041	0
RVBD6028	0
RVBD6029	2
RVBD6000	0
RVBD6001	0
RVBD6002	1
RVBD6003	2
RVBD6004	2
RVBD6005	0
RVBD6006	0
RVBD6021	1
RVBD6026	0
RVBD6027	0
RVBD6024	2

## Sheet: Listeria_protein
Gene	sgRNA number
lmo0174	2
lmo0828	0
lmo2819	10
lmo2269	1
lmo2265	1
lmo2264	3
lmo2267	10
lmo2266	10
lmo2261	2
lmo2260	7
lmo2263	10
lmo2262	10
lmo1367	4
lmo2067	9
lmo2066	0
lmo2065	4
lmo2063	1
lmo2062	10
lmo2061	10
lmo2060	8
kdpBlmo2681	7
lmo2224	10
lmo0511	8
lmo0510	3
lmo0513	8
lmo0512	6
lmo0515	1
lmo0514	10
lmo0517	3
lmo0516	10
lmo0519	10
lmo0518	4
lmo2469	7
fliElmo0712	4
lmo2603	10
trpFlmo1629	10
lmo2604	10
cysKlmo0223	10
lmo1866	10
lmo1867	10
lmo1864	9
ruvBlmo1532	10
lmo1862	7
lmo1863	4
lmo1860	7
lmo1861	10
lmo1868	4
lmo1869	6
lstRlmo0422	1
spxAlmo2191	6
lmo2117	4
lmo2116	3
pyrRlmo1840	5
lmo2114	7
lmo2113	6
recAlmo1398	8
lmo2111	10
lmo2110	10
lmo2119	10
lmo2287	10
lmo2286	7
lmo2285	10
lmo2284	7
lmo2283	10
lmo2282	3
lmo2281	1
lmo2280	1
lmo2289	0
lmo2288	2
gyrAlmo0007	10
ftsXlmo2506	8
ccalmo1905	7
argJlmo1590	7
pepClmo2338	10
lmo1008	1
lmo1009	5
lmo1000	10
lmo1001	2
lmo1003	10
lmo1004	5
lmo1005	4
lmo1006	10
lmo1007	3
RsbRlmo0889	7
tyrAlmo1924	10
aroBlmo1927	10
lmo0289	10
lmo0288	10
lmo0281	3
lmo0280	10
lmo0283	9
lmo0282	8
lmo0285	9
lmo0284	8
lmo0287	8
lmo0286	10
lmo1134	2
lmo1135	5
lmo1136	10
lmo1137	3
lmo1130	8
lmo1131	8
lmo1132	8
lmo1133	2
lmo1138	8
lmo1139	4
cbiFlmo1197	8
lmo2467	10
lmo2466	1
lmo2703	0
galElmo2477	7
lmo2465	4
lemAlmo0962	3
dnaElmo1574	10
lmo2782	0
lmo2783	10
zurAlmo1447	7
rplIlmo0053	3
lmo2780	2
lmo0357	3
lmo1258	7
lmo0355	10
lmo0354	10
lmo0353	5
lmo0352	4
lmo0351	2
lmo0350	3
lmo1251	5
lmo1250	10
lmo1253	10
lmo1252	8
lmo1255	10
lmo1254	10
lmo0359	5
lmo0358	10
lmo2784	10
ctclmo0211	6
lmo2160	10
lmo0038	4
lmo0039	10
rpsRlmo0046	3
pyrElmo1831	10
lmo0032	10
lmo0033	10
lmo0030	7
lmo0031	10
lmo0036	8
lmo0037	10
lmo0034	10
lmo0035	10
rpmFlmo0486	4
lmo0875	4
minClmo1545	4
lmo2857	0
lmo2854	9
lmo2852	4
lmo2853	6
lmo2850	7
lmo2851	10
lmo1683	7
lmo0726	3
lmo0727	10
lmo0724	10
lmo0725	6
lmo0722	10
lmo0723	10
lmo0720	4
lmo0721	8
lmo2700	7
prslmo0509	10
lmo0728	10
lmo0729	4
lmo2766	5
lmo2767	5
dnaIlmo1560	10
lmo2602	10
dapBlmo1907	7
lmo0612	5
lmo0613	7
lmo0610	10
lmo0616	10
lmo0617	1
lmo0614	1
lmo0615	1
lmo0618	10
lmo0619	6
lmo2769	5
purClmo1772	3
lmo1749	6
lmo1748	0
lmo1743	5
lmo1741	6
lmo1740	8
lmo1747	3
lmo1746	10
lmo1745	3
lmo1744	10
lmo2279	3
tcsAlmo1388	7
lmo2272	0
lmo2273	0
lmo2271	1
lmo2276	1
lmo2277	4
lmo2274	1
thyAlmo1874	7
lmo2078	6
lmo2079	6
lmo2074	10
lmo2075	10
lmo2076	1
acpDlmo0611	8
lmo2070	4
lmo2071	0
lmo2072	7
lmo2073	10
lmo2470	10
lmo2471	9
lmo2472	10
lmo2473	10
gidlmo1276	10
lmo2475	10
lmo0508	10
lmo0506	10
lmo0507	5
lmo0504	4
lmo0505	4
lmo0502	7
lmo0503	4
lmo0500	6
lmo0501	10
lmo1926	8
plsXlmo1809	10
lmo1922	9
lmo1921	1
lmo1920	2
aroDlmo0491	6
lmo2644a	10
ribClmo1329	10
engAlmo1937	10
lmo1813	10
lmo1812	8
lmo1811	10
lmo1810	3
radClmo1549	5
lmo1815	0
lmo1814	10
lmo1819	10
lmo1818	9
eutAlmo1174	10
udklmo1497	4
tagDlmo1089	0
lmo2104	2
lmo2105	10
lmo2106	8
lmo2107	8
lmo2100	10
flhBlmo0679	10
lmo2102	10
ruvAlmo1533	8
lmo2108	10
lmo2109	7
lmo2294	6
lmo2295	3
lmo2296	10
lmo2297	4
lmo2290	10
lmo2291	7
prslmo0199	10
lmo2293	5
lmo1941	6
lmo2298	10
lmo2299	10
comFClmo2512	9
lmo1035	10
lmo1034	10
lmo1037	8
lmo1036	10
lmo1031	10
lmo1030	9
lmo1033	10
lmo1032	7
lmo1039	8
lmo1038	10
lmo1541	3
lmo0296	10
lmo0297	10
lmo0294	9
lmo0295	2
lmo0292	10
lmo0293	4
ipklmo0190	9
lmo0291	7
lmo0298	10
lmo0299	5
clpClmo0232	10
rplOlmo2613	1
lmo1101	2
phoRlmo2500	10
lmo1103	10
lmo1102	3
lmo1105	10
lmo1104	10
lmo1107	7
lmo1106	10
lmo1109	3
lmo1108	10
comEBlmo1483	6
lmo2115	10
rpmBlmo1816	4
hlylmo0202	10
rplXlmo2621	5
lmo2408	0
lmo2112	4
lmo2789	4
lmo2736	10
lmo2031	4
cydClmo2716	10
lmo1246	7
lmo1247	1
lmo1244	9
lmo1245	7
lmo1242	6
lmo1243	6
lmo1240	10
lmo1241	10
lmo1248	7
lmo1249	1
lmo0344	10
lmo0345	9
lmo0346	10
lmo0347	10
lmo0340	2
lmo0341	6
lmo0342	10
lmo0343	10
lmo0348	10
lmo0349	1
pduQlmo1171	10
lisRlmo1377	3
lmo2321	1
AckA2lmo1168	9
lmo1698	1
enolmo2455	10
prfAlmo2543	10
lmo2829	5
lmo2828	3
folElmo1933	5
lmo2823	10
lmo2822	2
lmo2821	10
lmo2820	10
lmo2827	2
lmo2826	10
lmo2824	10
lmo0753	6
lmo0752	10
lmo0751	5
lmo0750	2
lmo0757	10
lmo0756	8
lmo0755	9
lmo0754	10
lmo0759	10
lmo0758	10
lmo0195	10
lmo0194	5
lmo0197	1
uvrClmo1234	10
lmo0191	8
lmo0193	3
lmo0192	8
glmUlmo0198	10
plcAlmo0201	10
hemClmo1556	7
betLlmo2092	10
gidBlmo2802	10
fliIlmo0716	10
resElmo1947	10
lmo2781	10
ulaAlmo1971	10
rplSlmo1787	8
lmo1750	8
lmo1422	10
lmo1752	0
lmo1753	10
lmo1757	10
rpsBlmo1658	9
lmo2049	10
lmo2048	9
lmo2599	10
lmo2593	3
lmo2592	10
lmo2043	10
lmo2042	6
lmo2045	3
lmo2044	10
lmo2595	7
lmo2046	9
lmo2560	2
acpSlmo0885	6
rpsKlmo2607	7
ftsHlmo0220	10
lmo0579	3
lmo0578	7
lmo2449	10
homlmo2547	10
lmo0573	10
lmo0572	7
lmo0571	5
lmo1429	6
lmo0577	10
lmo0576	10
lmo0575	10
lmo0574	10
lmo2077	5
lmo1935	6
lmo1930	8
lmo1932	6
flgLlmo0706	9
lmo2537	10
lmo2203	9
lmo1718	9
rpsElmo2615	6
lmo1719	0
lmo0407	3
lmo0406	2
lmo0405	8
lmo0404	1
lmo0403	0
lmo0402	10
lmo0401	10
lmo0400	10
lmo0409	10
lmo0408	5
lmo2202	9
fabGlmo1807	4
lmo2242	6
lmo2131	1
lmo2130	10
lmo2133	5
lmo2132	5
lmo2135	10
rpsTlmo1480	1
lmo2137	3
lmo2136	1
lmo2139	10
lmo2138	10
lmo2246	9
hisFlmo0563	10
lmo2713	10
cbiPlmo1208	10
lmo2712	10
alsSlmo2006	10
trxAlmo1233	4
groELlmo2068	10
lmo2249	10
fabDlmo1808	9
tuflmo2653	10
leuClmo1989	10
lmo1022	4
lmo1023	10
lmo1020	7
uhpTlmo0838	10
lmo1026	9
lmo1027	10
lmo1024	10
lmo1025	6
lmo1028	1
lmo1029	9
mecAlmo2190	5
atpIlmo2536	1
prmAlmo1471	10
lmo0999	8
lmo0998	5
lmo0995	8
lmo0994	1
lmo0996	5
lmo0991	10
lmo0990	8
lmo0993	10
lmo0992	6
ilvBlmo1984	10
atpBlmo2535	9
nadClmo2024	10
lmo0977	10
lmo0976	8
lmo0975	3
fbaAlmo2556	10
lmo0970	8
hrcAlmo1475	10
lmo2494	4
lmo0979	3
lmo0978	10
lmo2495	7
lmo1118	7
lmo1119	10
lmo1116	4
lmo1117	0
lmo1114	3
lmo1115	10
lmo1112	10
lmo1113	5
lmo1110	2
lmo1111	10
lmo2322	0
lmo1596a	0
purElmo1775	5
lmo2491	5
lmo2579a	0
efplmo1355	9
pyrHlmo1313	10
cydBlmo2717	10
rpsClmo2626	10
lmo1232	10
lmo1231	10
lmo1230	4
lmo1236	4
lmo1235	10
lmo1239	8
fumClmo2225	10
lmo0371	5
lmo0370	6
lmo0373	10
lmo0372	10
lmo0375	1
lmo0374	0
lmo0377	3
lmo0376	10
lmo0379	3
lmo0378	0
rsbUlmo0892	7
resDlmo1948	9
comEAlmo1484	5
gaplmo2459	10
hemHlmo2211	10
lmo1585	10
lmo1584	9
lmo1580	4
lmo1582	6
fmtlmo1823	10
lmo1349	10
rbgAlmo1272	10
lmo1345	2
lmo1344	5
lmo1343	3
lmo1342	5
lmo1341	0
lmo1340	8
lmo2838	4
lmo2839	9
lmo2325a	4
rpsUlmo1469	1
lmo2830	1
lmo2831	2
lmo2832	10
lmo2833	10
lmo2834	10
lmo2835	8
lmo2836	9
lmo2837	5
eutClmo1176	9
lmo2438	6
lmo0183	10
lmo2809	0
glpKlmo1538	10
lmo0740	8
lmo0741	2
lmo0742	3
lmo0743	2
lmo0744	10
lmo0745	5
lmo0746	3
lmo0747	2
lmo0748	0
lmo0749	1
lmo0182	10
lmo0322	2
lmo0180	10
lmo0181	10
lmo0186	10
lmo0187	7
lmo0184	10
lmo0185	10
lmo1691	9
lmo1690	10
rpsPlmo1797	6
lmo0189	3
lmo1695	10
lmo1694	7
lmo1697	10
lmo1696	10
addBlmo2268	10
lmo0857	10
deflmo1051	10
lmo0850	1
lmo1518	7
lmo0851	4
lmo1692	8
lmo0852	5
lmo0853	1
divIVAlmo2020	6
clpQlmo1278	0
lmo2523	4
lmo2794	10
lmo1761	10
lmo1760	7
lmo1763	1
lmo1762	2
pbpAlmo1892	10
rpsSlmo2628	2
lmo2689a	5
nusAlmo1322	10
lmo1568	4
lmo2056	10
lmo2054	0
lmo2055	4
lmo2053	8
lmo2050	10
lmo2051	10
lmo2059	10
lmo2588	10
thrClmo2546	9
coaDlmo2052	5
comGBlmo1346	9
lmo2580	10
lmo2581	10
lmo2582	10
lmo2583	10
lmo2435	2
lmo2521	9
lmo2586	10
lmo2587	10
proClmo0396	10
pyrAalmo1836	10
mnmAlmo1512	10
lmo0560	10
lmo2453	7
lmo2450	10
lmo2454	5
lmo1909	8
lmo1908	6
lmo2636	10
lmo2637	3
lmo2634	6
lmo2635	10
lmo1903	8
lmo2639	2
rplKlmo0248	9
lmo2741	10
ftsLlmo2040	3
rpoAlmo2606	9
ptsHlmo1002	3
lmo2711	10
lmo0414	7
lmo0415	10
lmo0416	0
lmo0417	0
lmo0411	10
lmo0412	5
lmo0413	0
metXlmo0594	10
lmo0418	4
lmo0419	4
topAlmo1275	10
fliGlmo0714	10
zurMlmo1446	4
lmo2129	0
lmo2126	10
lmo2127	6
lmo2124	10
lmo2125	9
lmo2122	10
lmo2123	8
lmo2120	9
lmo2121	10
lmo2445	10
rsbTlmo0891	6
fhuClmo1960	10
tyrSlmo1598	10
lmo2433	10
guaBlmo2758	10
lmo0989	5
lmo2802a	5
lmo0982	10
lmo0983	7
lmo0980	5
lmo0981	10
lmo0986	5
lmo0987	8
lmo0984	2
lmo0985	0
lmo2760a	8
cmklmo1939	4
lmo0964	7
lmo0965	5
lmo0966	7
lmo0967	6
lmo0960	10
lmo0961	10
lmo0963	8
flgDlmo0696	9
lmo0969	10
minDlmo1544	4
lmo1163	2
lmo1162	5
lmo1161	10
lmo1160	5
lmo1166	10
lmo1165	10
lmo1164	10
rpsOlmo1330	3
lmo2759	3
rpsGlmo2655	7
parClmo1287	10
fuslmo2654	10
hisDlmo0567	10
lmo1220	5
lmo1223	10
lmo1224	10
lmo1225	3
lmo1226	10
lmo1227	10
lmo1229	3
lmo0368	8
lmo0369	3
lmo0366	10
lmo0367	10
lmo0364	3
lmo0365	10
lmo0362	3
lmo0363	7
lmo0360	7
lmo0361	10
lmo2441	2
rpsLlmo2656	9
adeClmo1742	10
lmo0356	10
lmo2440	1
pnpAlmo1331	10
lmo1592	10
lmo1593	7
lmo1597	3
lmo1594	10
lmo1595	9
lmo2805	0
lmo2804	10
lmo2807	2
lmo2806	0
lmo1358	0
pgilmo2367	10
lmo2803	3
lmo1354	5
cbiLlmo1203	5
lmo1356	4
lmo1357	10
lmo1350	10
lmo1351	5
lmo1352	4
lmo1353	10
intlmo2332	7
ffhlmo1801	10
fabGlmo2815	10
rpsJlmo2633	5
glpDlmo1293	10
hisAlmo0564	10
lmo1686	8
lmo1687	10
lmo1684	8
lmo0779	10
lmo1257	5
lmo1680	10
lmo1681	10
lmo0775	3
lmo0774	10
lmo0777	2
lmo0776	7
lmo0771	4
lmo0770	10
lmo0773	9
lmo0772	4
lmo0179	10
lmo0178	8
lmo0176	3
lmo0175	10
lmo0171	10
lmo0170	10
lmo2427	10
trpBlmo1628	10
lmo2426	4
lmo2425	4
lmo1872	10
dinGlmo1899	10
lmo2424	4
lmo2423	10
lmo2422	8
lmo0142a	1
lmo2421	10
pykAlmo1570	10
lmo2420	1
inlBlmo0434	10
lmo1776	3
lmo1777	3
lmo2589	2
pyrFlmo1832	10
lmo1778	5
lmo1779	1
lmo1575	10
lmo0089	9
lmo0088	1
lmo0083	5
lmo0082	6
lmo0081	3
lmo0080	2
lmo0087	10
lmo0086	10
lmo0085	3
lmo0084	10
alaSlmo1504	10
lmo2022	10
lmo2021	7
lmo2027	8
lmo2026	10
lmo2029	3
lmo2028	7
rimMlmo1793	6
pdhAlmo1052	10
lmo2536a	0
lmo0555	10
lmo0554	10
lmo0557	3
lmo0556	3
lmo0551	10
lmo0550	2
lmo0553	0
lmo0552	10
lmo2584	10
lmo0559	3
lmo0558	10
lmo2585	6
lmo0797	3
lmo0796	9
lmo0795	9
lmo0794	10
lmo0793	10
lmo0792	10
lmo0791	1
lmo0790	7
lmo2446	10
lmo0799	7
lmo0798	10
thiElmo0318	8
lmo2481	7
lmo2480	5
lmo2483	7
coaElmo1563	5
lmo2484	1
lmo2339	10
lmo2486	10
lmo2337	2
lmo2334	4
lmo2331	4
lmo2330	1
gbuBlmo1015	10
dapAlmo1435	10
gidAlmo2810	10
accAlmo1572	10
lmo0421	10
lmo0420	4
lmo0423	7
lmo1829	10
lmo0425	10
lmo0424	10
lmo0427	0
lmo0426	4
lmo0429	10
lmo0428	10
lmo1820	10
lmo1821	4
lmo1825	10
hisIlmo0562	6
lmo0392	10
ppnKlmo1586	3
lmo0391	1
lmo2159	10
lmo0390	8
ftsElmo2507	10
actAlmo0204	10
lmo2153	8
lmo0397	4
lmo2151	0
lmo2150	0
lmo2156	3
lmo2155	10
cbiOlmo2601	6
lmo0395	6
glyQlmo1459	10
lmo0394	3
mfdlmo0214	10
lmo1916	10
lysAlmo2278	5
lmo1914	7
lmo1915	10
lmo1912	10
lmo1913	10
lmo1910	9
hemNlmo1476	10
lmo2517	6
relAlmo1523	10
lmo1919	10
lmo0647	3
lmo2514	9
smpBlmo2448	3
lmo2452	6
spllmo2505	6
pyrDIIlmo1834	10
lmo2518	10
lmo2706	1
ansBlmo1663	10
lmo0948	7
rbfAlmo1327	4
lmo2707	1
lmo1142	10
lmo2684	10
lmo0951	5
lmo0950	10
lmo0953	5
lmo0952	2
lmo0955	1
lmo0954	2
lmo0957	7
lmo0956	10
lmo0959	8
lmo0958	10
lmo1178	2
lmo1179	10
lmo1170	10
lmo0942	10
lmo1172	5
lmo1173	10
lmo1177	6
lmo0883	10
flgKlmo0705	10
lmo0881	3
lmo0880	10
lmo0887	2
lspAlmo1844	2
lmo0884	10
flhAlmo0680	10
lmo0888	6
lmo2638	10
lmo2705	1
lmo2479	10
lmo1219	1
lmo1218	4
aroElmo1923	10
lmo1215	4
lmo1214	4
lmo1217	10
lmo1216	10
lmo1211	5
lmo1210	5
lmo1213	3
lmo1212	1
panBlmo1902	10
lmo0319	10
rpsNlmo2619	3
lmo0313	5
lmo0312	10
lmo0311	1
lmo0310	4
lmo0317	10
lmo0316	6
lmo0315	8
lmo0314	10
lmo1066	8
drmlmo1954	10
lmo2738	10
rplNlmo2622	2
rplVlmo2627	4
codVlmo1277	10
lmo2733	10
lmo2508	6
murElmo2038	10
dltClmo0972	3
lmo2731	4
dnaClmo0054	10
lmo0227	10
lmo2813	10
lmo2730	8
lmo2816	9
lmo2817	10
lmo0221	10
lmo1363	4
lmo1362	1
lmo0229	2
lmo1366	6
ccpAlmo1599	8
lmo2735	10
lmo2226	5
lmo2709	3
rpmDlmo2614	4
lmo0768	10
lmo0769	2
lmo2496	8
lmo0762	7
lmo0763	10
lmo0760	9
lmo0761	5
lmo0766	10
lmo0767	7
lmo0764	10
lmo0765	10
lmo0168	2
lmo0169	6
lmo0164	4
lmo0165	8
lmo0166	0
lmo0167	10
lmo0160	10
lmo0161	9
lmo0162	10
lmo0163	8
lmo2798	7
birAlmo1904	10
dnaKlmo1473	10
lmo2443	3
lmo0685	9
rplUlmo1542	1
rpmJlmo2609	1
gltXlmo0237	10
ilvAlmo1991	10
trmDlmo1792	6
lmo1789	10
lmo1788	3
lmo1782	10
lmo1781	6
lmo1780	10
lmo0098	10
lmo0099	7
lmo1543	9
lmo0090	10
lmo0091	8
lmo0092	10
lmo0093	3
lmo0094	6
lmo0095	5
lmo0096	10
lmo0097	8
lmo2030	2
ilvDlmo1983	10
ctaAlmo2058	10
rpsHlmo2618	3
lmo2329a	0
lmo0542	7
lmo0543	10
lmo0540	9
lmo0541	10
lmo0546	10
lmo0547	10
lmo0544	10
lmo0545	6
lmo0548	2
lmo0549	10
lmo1830	6
lmo0784	4
lmo0785	10
lmo0786	7
lmo0787	10
lmo0780	1
lmo0781	10
lmo0782	7
lmo0783	4
lmo0788	10
lmo0789	9
flgBlmo0710	5
lmo2812	10
pheSlmo1221	10
lmo2328	0
lmo2329	3
lmo2498	7
lmo2499	9
lmo2324	4
lmo2325	6
lmo2326	1
lmo2327	1
lmo2320	0
purQlmo1769	10
clpElmo0997	10
lmo2323	3
lmo2463	10
rsbVlmo0893	2
lmo0438	2
lmo0439	10
lmo0436	10
lmo0437	9
lmo0435	10
lmo0432	10
rplLlmo0251	0
lmo0430	8
lmo0431	10
aroAlmo1600	9
lmo2462	10
tktBlmo1365	10
lmo2814	5
lmo2148	3
lmo2149	0
argHlmo2091	8
lmo2140	10
lmo2141	7
lmo2142	4
lmo2143	10
lmo2144	3
lmo2145	10
gltDlmo1733	10
lmo2147	10
lmo2647	10
lmo2646	10
lmo2710	6
lmo1963	4
lmo1962	4
lmo1961	10
lmo1967	10
lmo1966	5
lmo1965	6
lmo1964	4
lmo1817	10
lmo1969	7
lmo1968	7
lmo2714	10
lmo2460	10
qoxClmo0015	3
lmo2128	10
fxsAlmo1569	2
lmo2640	5
nusBlmo1359	1
lmo1256	2
lmo1997	6
infAlmo2610	2
lmo2104a	1
lmo2648	7
rpmAlmo1540	3
rplJlmo0250	5
lmo1145	2
lmo1144	4
lmo1147	3
lmo1146	9
lmo1141	6
lmo1140	7
lmo1143	2
lmo0949	7
lmo0946	0
lmo0947	10
lmo0944	2
lmo0945	10
lmo1149	2
lmo1148	6
lmo0940	8
lmo0941	8
rplTlmo1783	6
uvrBlmo2489	10
lmo0897	10
lmo0898	10
lmo0899	9
bvrAlmo2788	4
lmo1209	6
lmo1200	8
lmo1201	10
lmo1207	5
lmo1204	10
lmo1205	2
lmo0309	4
lmo0300	10
lmo0301	1
lmo0302	1
lmo0303	0
lmo0304	10
lmo0305	10
lmo0306	1
lmo0307	6
lmo2795	10
murZlmo2552	10
ilvClmo1986	10
lmo2665	10
tagBlmo1088	9
lmo1376	10
lmo1374	10
lmo1375	10
lmo1372	10
lmo1373	9
lmo1370	10
lmo1371	9
lmo1379	10
lmo0234	9
lmo0230	3
prfAlmo0200	5
lmo0233	10
rpsQlmo2623	3
racElmo1237	10
cobDlmo1192	10
opuCBlmo1427	10
atpDlmo2529	10
lmo2511	5
lmo0596	4
lmo0159	10
lmo0158	5
lmo0151	1
lmo0150	0
lmo0153	10
lmo0152	10
lmo0155	10
lmo0154	6
lmo0157	10
lmo0156	2
rplClmo2632	10
rnpAlmo2855	2
lmaClmo0116	2
dallmo0886	10
lmo0231	4
lmo2146	7
lmo1798	10
lmo1799	10
lmo1794	4
lmo1795	10
lmo1796	5
tpxlmo1583	7
lmo1790	10
lmo1791	6
lmo2516	6
cydDlmo2715	10
atpFlmo2533	2
lmo2009	10
lmo2008	10
lmo2005	10
lmo2004	9
lmo2007	10
lmo2554	7
lmo2001	8
lmo2000	9
lmo2003	7
lmo2002	3
lmo2515	5
cbiKlmo1202	10
lmo0866a	0
leuAlmo1987	10
dapFlmo2018	7
lmo1803	10
lmo2439	3
lmo2258	3
lmo2378	10
panDlmo1900	6
lmo2319	4
lmo2318	10
comClmo1550	3
lmo2311	1
lmo2310	1
lmo2313	4
lmo2275	2
lmo2315	8
lmo2314	0
lmo2317	5
lmo2316	9
hemDlmo1555	10
kdpAlmo2682	10
lmo1648	0
lmo0449	5
lmo0448	10
lmo2799	10
sigLlmo2461	10
rplPlmo2625	8
lmo0443	6
lmo0442	7
lmo0441	10
lmo0440	3
lmo0447	9
lmo0446	10
lmo0445	10
lmo0444	10
lmo2174	7
lmo2177	1
lmo2176	9
lmo2171	10
lmo2170	4
lmo2173	10
lmo2172	10
lmo2179	10
lmo1649	5
lmo2777	10
lmo2776	2
lmo2775	10
lmo2774	5
lmo2773	3
lmo2772	10
menDlmo1675	10
lmo1513	7
lmo2779	10
lmo2778	5
flgGlmo0682	8
lmo1970	7
lmo1972	1
lmo1973	9
lmo1974	6
lmo1975	10
lmo1976	6
lmo1977	7
lmo1978	10
lmo1979	3
cbiElmo1195	3
lmo2414	8
purBlmo1773	7
trmBlmo1615	10
lmo2490	0
pthlmo0213	4
flgClmo0711	7
ftsZlmo2032	9
lmo1152	5
lmo1153	10
lmo0939	5
lmo0938	10
lmo1156	10
lmo1157	7
lmo1154	10
lmo1155	5
lmo0933	10
lmo0932	3
lmo0931	10
lmo0930	10
lmo0937	1
lmo0936	9
lmo0935	6
lmo0934	10
lepAlmo1479	10
lmo0448a	1
lmo2474	10
mutMlmo1564	4
rpmGlmo0244	1
lmo2476	10
lmo0847	6
lmo0846	10
lmo0337	10
lmo0844	8
lmo0843	3
lmo0842	10
lmo0841	10
lmo0840	5
huplmo1934	4
lmo0339	10
lmo0338	0
lmo0849	10
lmo0848	6
prfBlmo2509	8
purMlmo1767	5
mreBlmo1548	8
qoxDlmo0016	2
menFlmo1676	10
nadAlmo2025	10
folKlmo0226	4
lmo1303	3
lmo1302	10
lmo1301	10
lmo1300	10
lmo1307	7
lmo1306	1
lmo1304	0
eutDlmo2103	8
lmo1309	10
lmo1308	10
lmo0207	5
lmo0206	0
lmo0209	6
lmo0208	0
gcvTlmo1348	7
gtcAlmo2549	2
cobDlmo1169	10
glmMlmo2118	10
folAlmo0225	4
lmo2193	10
lmo2192	10
lmo0146	0
lmo0147	2
lmo0144	0
lmo0142	0
lmo0143	1
lmo0140	10
lmo0141	1
lmo0148	4
lmo0149	3
lmo2751	10
lmo1419	4
lmo1418	10
lmo1417	10
lmo1416	7
lmo1415	10
lmo1414	10
lmo1413	10
lmo1412	2
lmo1411	3
lmo1410	1
lmo2752	10
pcrAlmo1759	10
bvrBlmo2787	10
lmo2757	10
lmaAlmo0118	3
hemLlmo1553	10
ltrAlmo0389	6
fbplmo0830	10
lmo2207	6
lmo2204	1
lmo1651	10
frilmo0943	2
lmo1885	8
secGlmo2451	2
lmo1529	1
lmo1528	3
lmo2201	10
priAlmo1824	10
lmo1522	7
lmo1521	10
lmo2200	4
lmo1527	10
lmo1526	0
lmo1525	10
lmo2012	2
lmo2013	10
lmo2010	10
lmo2011	10
lmo2540	3
lmo2017	10
lmo2014	10
lmo2015	10
ackAlmo1581	10
proAlmo1259	10
lmo1637	10
lmo1636	10
lmo1635	9
lmo1634	10
lmo1639	7
lmo1638	10
lmo2306	1
lmo2307	1
lmo2304	0
lmo2305	1
lmo2302	2
lmo2303	2
lmo2300	10
lmo2301	4
lmo2308	3
lmo2309	1
aspSlmo1519	10
lmo0458	10
lmo0459	10
cbiHlmo1199	5
lmo0450	6
lmo0451	4
lmo0452	10
lmo0453	10
lmo0454	10
lmo0455	10
lmo0456	10
lmo0457	10
lmo2162	5
lmo2163	7
cbiDlmo1194	10
lmo2161	10
lmo2166	3
lmo2167	7
lmo2164	7
lmo2165	3
lmo2168	4
lmo2169	2
amilmo2558	10
lmo2764	10
lmo2765	3
tsflmo1657	5
lmo1898	4
lmo2760	10
lmo2761	10
lmo2762	5
lmo2763	10
lmo1893	4
daaAlmo1619	10
lmo1890	4
lmo2768	9
lmo2689	10
dnaJlmo1472	10
lmo1650	3
lmo2688	5
grpElmo1474	4
lmo1949	4
lmo1945	6
lmo1944	1
acpPlmo1806	3
lmo1946	7
gbuClmo1016	10
lmo1940	7
lmo1943	10
lmo1092	10
lmo1091	8
lmo1090	7
lmo1097	10
lmo1095	3
lmo1094	2
lmo1659	1
lmo1099	1
lmo1098	0
pflAlmo1917	10
gsaBlmo1685	10
cheAlmo0692	10
tktlmo1305	10
murDlmo2036	10
pyrDlmo1833	10
cdsAlmo1316	7
murFlmo0856	10
uvrAlmo2488	10
lmo2220	8
trpClmo1630	5
pheTlmo1607	2
hslUlmo1279	10
truAlmo2598	5
argClmo1591	10
rsbWlmo0894	6
ltrClmo2398	9
lmo2792	10
lmo0928	10
lmo0929	2
lmo2485	2
lmo0920	10
lmo0921	8
lmo0922	6
lmo0923	2
lmo0925	10
lmo0926	4
lmo0927	10
hisZlmo0569	10
lmo2101	10
lmo0271	10
inlGlmo0262	9
lmo0854	3
lmo0323	10
lmo0320	10
lmo0321	4
lmo0326	4
lmo0327	10
lmo0324	4
lmo0325	3
lmo0328	5
lmo0858	10
lmo0859	10
purLlmo1770	8
rpsFlmo0044	1
lmo2557	10
lmo2437	9
lmo2555	10
lmo2553	10
nifJlmo0829	10
lmo1310	10
lmo1311	10
lmo1312	1
dralmo1995	7
lmo1315	7
lmo1317	10
lmo1318	10
lmo2550	5
lmo2292	4
lmo0218	6
lmo0219	10
lmo0216	1
lmo0217	5
lmo0215	10
lmo0212	4
fabZlmo2524	3
lgtlmo2482	6
fruAlmo2335	10
pyrGlmo2559	10
lmo0133	4
lmo0132	10
lmo0131	4
lmo0130	10
lmo0137	10
lmo0136	10
lmo0135	10
lmo0134	2
recOlmo1460	6
lmo0139	3
lmo0138	4
lmo1408	4
lmo1409	9
lmo1405	5
lmo1400	3
lmo1401	10
lmo1402	5
trpGlmo1632	4
rpmGlmo1335	2
rpsAlmo1938	9
lmo2430	9
mutLlmo1404	10
lmo0689	10
lmo0688	10
qoxAlmo0013	10
lmo0684	1
lmo0687	8
lmo0681	8
lmo0683	6
cbiOlmo2600	10
lmo0049	0
lmo0048	5
lmo0047	1
rpsMlmo2608	7
lmo0043	10
lmo0042	5
lmo0041	10
lmo0040	10
lmo1539	10
obgElmo1537	10
lmo1450	10
opuCDlmo1425	8
lmo1534	10
lmo1535	8
lmo1536	10
lmo2579	1
lmo2578	10
murBlmo1420	9
lmo2571	10
lmo2570	6
lmo2573	9
lmo2572	3
lmo2575	9
lmo2574	4
lmo2577	9
lmo2576	10
tmklmo2693	10
pflBlmo1406	10
lmo0599	2
lmo1721	10
lmo1720	2
lmo0591	1
lmo0590	10
lmo0593	4
lmo0592	3
lmo0595	10
aspBlmo1897	10
lmo0597	6
iaplmo0582	9
lmo1624	10
lmo1625	10
lmo1626	3
tpiAlmo2457	3
lmo1620	10
lmo1621	4
lmo1622	10
lmo1623	4
lmo2373	1
lmo2372	10
lmo2371	10
lmo2370	10
lmo2377	10
lmo2376	10
lmo2375	6
lmo2374	10
lmo2379	3
lmo1726	10
inlElmo0264	3
lmo1729	10
lmo1728	10
lmo2801	7
lmo2520	10
lmo2800	10
lmo0465	2
lmo0464	3
lmo0467	1
lmo0466	9
lmo0461	6
lmo0460	10
lmo0463	6
lmo0462	2
mscLlmo2064	5
lmo0469	3
lmo0468	1
lmo2527	1
lmo0667	5
lmo0666	3
lmo0665	1
lmo0664	9
lmo0663	10
lmo0661	10
lmo0660	1
lmo0669	10
lmo0668	10
pycAlmo1072	10
lmo1865	10
lmo2199	3
lmo1878	5
lmo2197	1
lmo2196	10
lmo2195	10
lmo2194	10
ndklmo1929	6
recNlmo1368	10
lmo2808	2
lmo1888	3
lmo1889	6
lmo2753	1
lmo2701	2
lmo2755	10
lmo2754	10
lmo2209	3
lmo2208	6
lmo1880	6
lmo1881	10
lmo2205	7
lmo1883	10
lmo1884	10
citBlmo1641	10
lmo1886	10
lmo1887	10
trpSlmo2198	6
mgsAlmo1906	6
secYlmo2612	10
lmo2257	5
lmo2683	1
glpFlmo1167	10
lmo1959	10
lmo2687	7
lmo2686	4
lmo2685	0
lmo2259	2
lmo1950	9
nadBlmo2023	10
lmo2708	10
lmo1955	10
lmo1080	10
lmo1081	8
lmo1082	4
lmo1083	9
lmo1084	5
lmo1085	10
menElmo1672	9
lmo1087	9
lmo0597a	10
rpmClmo2624	5
rholmo2551	10
rpoClmo0259	10
pnplmo1953	9
leuDlmo1990	10
rphlmo1238	9
ulaAlmo2649	10
lmo0915	10
lmo0914	1
lmo0917	10
lmo0916	5
lmo0911	7
lmo0910	10
lmo0913	10
lmo0912	10
lmo2095	10
lmo0919	10
lmo0918	10
serClmo2825	10
rpmE2lmo2548	3
lmo2312	0
furlmo1956	7
lmo0861	10
lmo0860	9
lmo0863	9
lmo0862	6
lmo0865	10
lmo0864	10
lmo0867	3
lmo0866	10
lmo0869	9
lmo0868	6
purFlmo1768	10
prfClmo0988	10
gpsAlmo1936	10
lmo1682	8
hemBlmo1554	7
lmo0778	1
fabGlmo2175	6
codYlmo1280	9
lmo1324	5
lmo1326	4
lmo1321	5
lmo1323	6
holAlmo1481	6
hisBlmo0566	6
lmo2416	10
lmo0269	10
lmo0268	5
lmo0290	9
lmo2417	6
lmo0261	10
lmo0260	10
lmo0267	10
lmo0266	4
lmo0265	10
lmo2415	9
lmo1688	6
hisJlmo0570	7
lmo1689	9
proSlmo1319	10
lmo2413	8
lmo2410	3
lmo2411	10
lmo0120	1
lmo0121	10
lmo0122	10
lmo0123	2
lmo0124	1
lmo0125	3
lmo0126	6
lmo0127	3
lmo0128	0
lmo0129	3
lmo2797	3
lmo1438	10
lmo2796	9
lmo1431	10
lmo1430	4
lmaDlmo0115	2
lmo1432	5
lmo1434	10
lmo1437	10
lmo1436	10
lmo2793	3
lisKlmo1378	10
sigHlmo0243	6
PdhBlmo1053	8
lmo0698	2
lmo0693	6
lmo0694	5
lmo0695	10
lmo1505	6
lmo1507	6
lmo1506	10
lmo0058	2
lmo0059	1
lmo1503	3
lmo1502	3
lmo0056	1
lmo0057	10
lmo0050	8
lmo0051	5
lmo0052	10
ddllmo0855	10
aroFlmo1928	10
cbiGlmo1198	10
pdhClmo1054	10
lmo2178	10
lmo0586	10
lmo0587	10
lmo0584	9
lmo0585	10
lmo0583	10
lmo0580	8
lmo0581	10
lmo0588	10
lmo0589	4
lmo2734	10
ssblmo0045	2
lmo1611	10
lmo1610	1
lmo1613	1
lmo1612	2
lmo1614	6
glnAlmo1299	10
hisHlmo0565	8
lmo1618	3
lmo2360	10
lmo2361	10
lmo2362	10
dnaBlmo1561	10
lmo2364	1
lmo2365	2
lmo2366	10
flgElmo0697	10
purDlmo1764	10
aptlmo1524	6
lmo2770	10
dnaNlmo0002	10
rnhBlmo1273	6
lmo0472	5
lmo0473	10
lmo0470	3
lmo0471	10
lmo0476	10
lmo0477	2
lmo0474	1
lmo0475	0
lmo0478	0
lmo0479	2
lmo0674	10
lmo0675	1
lmo2564	1
lmo2565	10
lmo0670	1
lmo0671	4
lmo0672	7
lmo0673	0
citClmo1566	10
lmo2568	5
lmo2569	10
lmo2188	7
lmo2189	7
lmo2184	5
lmo2185	10
lmo2186	7
lmo2187	0
lmo2180	2
lmo2181	4
lmo2182	7
lmo2183	10
lmo0360a	1
ctaBlmo2057	6
lmo2218	3
lmo2219	5
lmo2748	5
lmo2749	10
lmo2214	10
lmo2215	6
lmo2216	9
ldhlmo0210	10
lmo2210	0
lmo2743	8
lmo2740	3
lmo2213	7
ftsAlmo2033	8
qoxBlmo0014	10
argSlmo2561	10
lmo2690	1
lmo2386	9
lmo2692	8
lmo2694	10
lmo2695	10
lmo2696	9
lmo2697	9
lmo2698	10
lmo2699	10
nrdFlmo2154	10
lmo2385	3
ispGlmo1441	10
lmo1980	0
lmo1982	6
clpBlmo2206	10
murAlmo2526	10
rplMlmo2597	6
valSlmo1552	10
dnaGlmo1455	10
lmo0902	7
lmo0903	5
lmo0900	3
lmo0901	10
lmo0906	10
fliFlmo0713	10
lmo0904	9
lmo0905	6
lmo0908	10
lmo0909	5
parBlmo2790	8
lmo1189	4
lmo1188	9
lmo1579	10
lmo1771	2
lmo1181	10
lmo1180	1
lmo1183	4
lmo1182	10
lmo1185	4
lmo1184	2
lmo1187	4
lmo1186	10
ubiElmo1931	8
lmo1333a	6
rpmHlmo2856	1
lmo2251	6
lmo0878	10
lmo0879	8
lmo0876	10
lmo0877	3
lmo0874	0
guaAlmo1096	10
lmo0872	6
lmo0873	10
lmo0870	2
lmo0871	6
lmo1057	8
lmo1056	0
lmo1050	4
lmo1576	10
lmo1059	5
lmo1058	2
lmo1577	5
nusGlmo0246	5
cspLlmo1364	1
lmo1338	1
lmo1339	4
lmo1332	10
lmo1333	0
lmo1336	2
lmo1337	10
[truncated: 864 more rows]

[truncated: 3 more sheets: Listeria_ncRNA, Pseudomonas_protein, Pseudomonas_ncRNA]
