# Supplementary material for: Pooled CRISPR interference screening enables genome-scale functional genomics study in bacteria with superior performance
Source: Nat Commun. 2018 Jun 26;9:2475. doi: 10.1038/s41467-018-04899-x (PMC6018678; doi:10.1038/s41467-018-04899-x)
Supplement: Supplementary file 17 — Supplementary Data 14 [file 41467_2018_4899_MOESM17_ESM.xlsx]

## Sheet: Sheet1
Cluster	Genes in cluster	Sub library
epmAb4155	epmAb4155	biosynthesis
thiMb2104	thiMb2104	biosynthesis
cvpAb2313	cvpAb2313	biosynthesis
yqeCb2876	yqeCb2876	biosynthesis
mogb0009	mogb0009	biosynthesis
udkb2066	udkb2066	biosynthesis
serAb2913	serAb2913	biosynthesis
bioCb0777	bioCb0777	biosynthesis
panCb0133	panCb0133	biosynthesis
amnb1982	amnb1982	biosynthesis
ldtCb1113	ldtCb1113	biosynthesis
avtAb3572	avtAb3572	biosynthesis
ilvMb3769	ilvMb3769	biosynthesis
entEb0594	entEb0594	biosynthesis
mioCb3742	mioCb3742	biosynthesis
panEb0425	panEb0425	biosynthesis
ybdKb0581	ybdKb0581	biosynthesis
menFb2265	menFb2265	biosynthesis
hisLb2018	hisLb2018	biosynthesis
cobCb0638	cobCb0638	biosynthesis
proAb0243	proAb0243	biosynthesis
atoSb2219	atoSb2219	biosynthesis
ybaKb0481	ybaKb0481	biosynthesis
glnLb3869	glnLb3869	biosynthesis
thyAb2827	thyAb2827	biosynthesis
gskb0477	gskb0477	biosynthesis
bioFb0776	bioFb0776	biosynthesis
purEb0523	purEb0523	biosynthesis
glnKb0450	glnKb0450	biosynthesis
holDb4372	holDb4372	biosynthesis
yifBb3765	yifBb3765	biosynthesis
mipAb1782	mipAb1782	biosynthesis
hisGb2019	hisGb2019	biosynthesis
thiEb3993	thiEb3993	biosynthesis
proBb0242	proBb0242	biosynthesis
mltBb2701	mltBb2701	biosynthesis
fdrAb0518	fdrAb0518	biosynthesis
ilvLb3766	ilvLb3766	biosynthesis
lpoAb3147	lpoAb3147	biosynthesis
yegSb2086	yegSb2086	biosynthesis
rseAb2572	rseAb2572	biosynthesis
ygdHb2795	ygdHb2795	biosynthesis
hpfb3203	hpfb3203	biosynthesis
dapFb3809	dapFb3809	biosynthesis
flgMb1071	flgMb1071	biosynthesis
gltDb3213	gltDb3213	biosynthesis
menCb2261	menCb2261	biosynthesis
fliTb1926	fliTb1926	biosynthesis
gspBb3322	gspBb3322	biosynthesis
ybjIb0844	ybjIb0844	biosynthesis
ldtAb1990	ldtAb1990	biosynthesis
moeAb0827	moeAb0827	biosynthesis
plsXb1090	plsXb1090	biosynthesis
ynfKb1593	ynfKb1593	biosynthesis
tufAb3339	tufAb3339,tufBb3980	biosynthesis
mgrBb1826	mgrBb1826	biosynthesis
yigBb3812	yigBb3812	biosynthesis
entHb0597	entHb0597	biosynthesis
aegAb2468	aegAb2468	biosynthesis
bglGb3723	bglGb3723	biosynthesis
thiGb3991	thiGb3991	biosynthesis
pheMb1715	pheMb1715	biosynthesis
ygcPb2768	ygcPb2768	biosynthesis
yhaVb3130	yhaVb3130	biosynthesis
speDb0120	speDb0120	biosynthesis
bioBb0775	bioBb0775	biosynthesis
yciHb1282	yciHb1282	biosynthesis
trpCb1262	trpCb1262	biosynthesis
ydiBb1692	ydiBb1692	biosynthesis
rpmJb3299	rpmJb3299	biosynthesis
sbcDb0398	sbcDb0398	biosynthesis
metEb3829	metEb3829	biosynthesis
pyrBb4245	pyrBb4245	biosynthesis
ybjGb0841	ybjGb0841	biosynthesis
aroEb3281	aroEb3281	biosynthesis
pabAb3360	pabAb3360	biosynthesis
ygfTb2887	ygfTb2887	biosynthesis
gnsBb1550	gnsBb1550	biosynthesis
lysCb4024	lysCb4024	biosynthesis
cfab1661	cfab1661	biosynthesis
menAb3930	menAb3930	biosynthesis
citCb0618	citCb0618	biosynthesis
litb1139	litb1139	biosynthesis
crfCb4109	crfCb4109	biosynthesis
hscBb2527	hscBb2527	biosynthesis
leuLb0075	leuLb0075	biosynthesis
ndkb2518	ndkb2518	biosynthesis
pyrDb0945	pyrDb0945	biosynthesis
queAb0405	queAb0405	biosynthesis
prfCb4375	prfCb4375	biosynthesis
rsfSb0637	rsfSb0637	biosynthesis
yfeDb2399	yfeDb2399	biosynthesis
speCb2965	speCb2965	biosynthesis
higBb3083	higBb3083	biosynthesis
metBb3939	metBb3939	biosynthesis
pyrCb1062	pyrCb1062	biosynthesis
hisBb2022	hisBb2022	biosynthesis
citAb0619	citAb0619	biosynthesis
usgb2319	usgb2319	biosynthesis
rseBb2571	rseBb2571	biosynthesis
ygiVb3023	ygiVb3023	biosynthesis
lysAb2838	lysAb2838	biosynthesis
yjjKb4391	yjjKb4391	biosynthesis
hemYb3802	hemYb3802	biosynthesis
aroDb1693	aroDb1693	biosynthesis
metFb3941	metFb3941	biosynthesis
yafKb0224	yafKb0224	biosynthesis
folMb1606	folMb1606	biosynthesis
ogrKb2082	ogrKb2082	biosynthesis
chaBb1217	chaBb1217	biosynthesis
moeBb0826	moeBb0826	biosynthesis
queCb0444	queCb0444	biosynthesis
ygfZb2898	ygfZb2898	biosynthesis
yacGb0101	yacGb0101	biosynthesis
sucDb0729	sucDb0729	biosynthesis
aroAb0908	aroAb0908	biosynthesis
yhfYb3382	yhfYb3382	biosynthesis
hisDb2020	hisDb2020	biosynthesis
ldtBb0819	ldtBb0819	biosynthesis
yqeFb2844	yqeFb2844	biosynthesis
nudBb1865	nudBb1865	biosynthesis
acpHb0404	acpHb0404	biosynthesis
guaBb2508	guaBb2508	biosynthesis
dgkAb4042	dgkAb4042	biosynthesis
ilvNb3670	ilvNb3670	biosynthesis
hemNb3867	hemNb3867	biosynthesis
moaEb0785	moaEb0785	biosynthesis
pyrLb4246	pyrLb4246	biosynthesis
cysCb2750	cysCb2750	biosynthesis
yddEb1464	yddEb1464	biosynthesis
queDb2765	queDb2765	biosynthesis
ubiEb3833	ubiEb3833	biosynthesis
luxSb2687	luxSb2687	biosynthesis
thrLb0001	thrLb0001	biosynthesis
trpLb1265	trpLb1265	biosynthesis
clsCb1046	clsCb1046	biosynthesis
fabHb1091	fabHb1091	biosynthesis
mgtLb4702	mgtLb4702	biosynthesis
ynjFb1758	ynjFb1758	biosynthesis
folBb3058	folBb3058	biosynthesis
pabCb1096	pabCb1096	biosynthesis
speBb2937	speBb2937	biosynthesis
dcdb2065	dcdb2065	biosynthesis
ratAb2619	ratAb2619	biosynthesis
hisFb2025	hisFb2025	biosynthesis
mtfAb1976	mtfAb1976	biosynthesis
aroCb2329	aroCb2329	biosynthesis
moaBb0782	moaBb0782	biosynthesis
arfBb0191	arfBb0191	biosynthesis
purUb1232	purUb1232	biosynthesis
moaDb0784	moaDb0784	biosynthesis
rplYb2185	rplYb2185	biosynthesis
yeiPb2171	yeiPb2171	biosynthesis
aroKb3390	aroKb3390	biosynthesis
bluFb1163	bluFb1163	biosynthesis
rpmFb1089	rpmFb1089	biosynthesis
metLb3940	metLb3940	biosynthesis
yggCb2928	yggCb2928	biosynthesis
selBb3590	selBb3590	biosynthesis
ilvBb3671	ilvBb3671	biosynthesis
tdkb1238	tdkb1238	biosynthesis
purTb1849	purTb1849	biosynthesis
selAb3591	selAb3591	biosynthesis
hycAb2725	hycAb2725	biosynthesis
iscXb2524	iscXb2524	biosynthesis
yhfWb3380	yhfWb3380	biosynthesis
dosPb1489	dosPb1489	biosynthesis
cpxPb4484	cpxPb4484	biosynthesis
yaiWb0378	yaiWb0378	biosynthesis
serCb0907	serCb0907	biosynthesis
thrBb0003	thrBb0003	biosynthesis
leuCb0072	leuCb0072	biosynthesis
pdxAb0052	pdxAb0052	biosynthesis
argGb3172	argGb3172	biosynthesis
ydiVb1707	ydiVb1707	biosynthesis
gcvRb2479	gcvRb2479	biosynthesis
thiCb3994	thiCb3994	biosynthesis
cysMb2421	cysMb2421	biosynthesis
ilvDb3771	ilvDb3771	biosynthesis
mgsAb0963	mgsAb0963	biosynthesis
yggWb2955	yggWb2955	biosynthesis
thiDb2103	thiDb2103	biosynthesis
bioHb3412	bioHb3412	biosynthesis
moaCb0783	moaCb0783	biosynthesis
panDb0131	panDb0131	biosynthesis
metAb4013	metAb4013	biosynthesis
dnaTb4362	dnaTb4362	biosynthesis
thiFb3992	thiFb3992	biosynthesis
argHb3960	argHb3960	biosynthesis
argCb3958	argCb3958	biosynthesis
fdxb2525	fdxb2525	biosynthesis
thrCb0004	thrCb0004	biosynthesis
purHb4006	purHb4006	biosynthesis
aroMb0390	aroMb0390	biosynthesis
ubiIb2906	ubiIb2906	biosynthesis
ykgOb4506	ykgOb4506	biosynthesis
glnBb2553	glnBb2553	biosynthesis
purCb2476	purCb2476	biosynthesis
menIb1686	menIb1686	biosynthesis
dosCb1490	dosCb1490	biosynthesis
thiIb0423	thiIb0423	biosynthesis
grxAb0849	grxAb0849	biosynthesis
cyaAb3806	cyaAb3806	biosynthesis
yeaKb1787	yeaKb1787	biosynthesis
srab1480	srab1480	biosynthesis
ybiVb0822	ybiVb0822	biosynthesis
pncCb2700	pncCb2700	biosynthesis
selDb1764	selDb1764	biosynthesis
bioDb0778	bioDb0778	biosynthesis
dacDb2010	dacDb2010	biosynthesis
guaAb2507	guaAb2507	biosynthesis
aspAb4139	aspAb4139	biosynthesis
ilvIb0077	ilvIb0077	biosynthesis
yhjKb3529	yhjKb3529	biosynthesis
mqsRb3022	mqsRb3022	biosynthesis
pheAb2599	pheAb2599	biosynthesis
hisCb2021	hisCb2021	biosynthesis
queFb2794	queFb2794	biosynthesis
gptb0238	gptb0238	biosynthesis
ygfKb2878	ygfKb2878	biosynthesis
pbpGb2134	pbpGb2134	biosynthesis
yahFb0320	yahFb0320	biosynthesis
rofb0189	rofb0189	biosynthesis
fabFb1095	fabFb1095	biosynthesis
hisHb2023	hisHb2023	biosynthesis
cysIb2763	cysIb2763	biosynthesis
rpmIb1717	rpmIb1717	biosynthesis
plsYb3059	plsYb3059	biosynthesis
aroGb0754	aroGb0754	biosynthesis
yhcCb3211	yhcCb3211	biosynthesis
pabBb1812	pabBb1812	biosynthesis
cysJb2764	cysJb2764	biosynthesis
faub2912	faub2912	biosynthesis
menDb2264	menDb2264	biosynthesis
ygeAb2840	ygeAb2840	biosynthesis
rpmGb3636	rpmGb3636	biosynthesis
sufBb1683	sufBb1683	biosynthesis
smpBb2620	smpBb2620	biosynthesis
proCb0386	proCb0386	biosynthesis
mepAb2328	mepAb2328	biosynthesis
entFb0586	entFb0586	biosynthesis
thiSb4407	thiSb4407	biosynthesis
ivbLb3672	ivbLb3672	biosynthesis
csiEb2535	csiEb2535	biosynthesis
speEb0121	speEb0121	biosynthesis
hisIb2026	hisIb2026	biosynthesis
ybdLb0600	ybdLb0600	biosynthesis
ldtEb1678	ldtEb1678	biosynthesis
argIb4254	argIb4254	biosynthesis
cdaRb0162	cdaRb0162	biosynthesis
mobAb3857	mobAb3857	biosynthesis
glnAb3870	glnAb3870	biosynthesis
citGb0613	citGb0613	biosynthesis
ynbBb1409	ynbBb1409	biosynthesis
ybdZb4511	ybdZb4511	biosynthesis
queEb2777	queEb2777	biosynthesis
menHb2263	menHb2263	biosynthesis
purMb2499	purMb2499	biosynthesis
thrAb0002	thrAb0002	biosynthesis
uppb2498	uppb2498	biosynthesis
panBb0134	panBb0134	biosynthesis
speFb0693	speFb0693	biosynthesis
malYb1622	malYb1622	biosynthesis
yjdKb4128	yjdKb4128	biosynthesis
cysHb2762	cysHb2762	biosynthesis
alrb4053	alrb4053	biosynthesis
queGb4166	queGb4166	biosynthesis
aptb0469	aptb0469	biosynthesis
arfAb4550	arfAb4550	biosynthesis
rsmBb3289	rsmBb3289	biosynthesis
gltBb3212	gltBb3212	biosynthesis
ubiGb2232	ubiGb2232	biosynthesis
lpoBb1105	lpoBb1105	biosynthesis
trpDb1263	trpDb1263	biosynthesis
pyrIb4244	pyrIb4244	biosynthesis
yaiVb0375	yaiVb0375	biosynthesis
csdEb2811	csdEb2811	biosynthesis
bioAb0774	bioAb0774	biosynthesis
ydaMb1341	ydaMb1341	biosynthesis
yfbRb2291	yfbRb2291	biosynthesis
hemXb3803	hemXb3803	biosynthesis
rssBb1235	rssBb1235	biosynthesis
yhfSb3376	yhfSb3376	biosynthesis
ridAb4243	ridAb4243	biosynthesis
yiiEb3889	yiiEb3889	biosynthesis
arcBb3210	arcBb3210	biosynthesis
panMb3459	panMb3459	biosynthesis
citXb0614	citXb0614	biosynthesis
csdAb2810	csdAb2810	biosynthesis
tgtb0406	tgtb0406	biosynthesis
ilvCb3774	ilvCb3774	biosynthesis
iscUb2529	iscUb2529	biosynthesis
ppkb2501	ppkb2501	biosynthesis
ubiXb2311	ubiXb2311	biosynthesis
entAb0596	entAb0596	biosynthesis
rsdb3995	rsdb3995	biosynthesis
pspCb1306	pspCb1306	biosynthesis
iscAb2528	iscAb2528	biosynthesis
rplIb4203	rplIb4203	biosynthesis
grxCb3610	grxCb3610	biosynthesis
rplAb3984	rplAb3984	biosynthesis
thiKb1106	thiKb1106	biosynthesis
ilvHb0078	ilvHb0078	biosynthesis
tyrAb2600	tyrAb2600	biosynthesis
metCb3008	metCb3008	biosynthesis
ygcUb4463	ygcUb4463	biosynthesis
mocAb2877	mocAb2877	biosynthesis
mobBb3856	mobBb3856	biosynthesis
uofb4637	uofb4637	biosynthesis
gshBb2947	gshBb2947	biosynthesis
pdxBb2320	pdxBb2320	biosynthesis
rpmEb3936	rpmEb3936	biosynthesis
cysEb3607	cysEb3607	biosynthesis
ygeWb2870	ygeWb2870	biosynthesis
pncAb1768	pncAb1768	biosynthesis
hldDb3619	hldDb3619	carbonhydrate
umpHb0675	umpHb0675	carbonhydrate
yedPb1955	yedPb1955	carbonhydrate
melAb4119	melAb4119	carbonhydrate
fsaBb3946	fsaBb3946	carbonhydrate
ycjTb1316	ycjTb1316	carbonhydrate
idnDb4267	idnDb4267	carbonhydrate
waaJb3626	waaJb3626	carbonhydrate
yjjNb4358	yjjNb4358	carbonhydrate
ytjCb4395	ytjCb4395	carbonhydrate
gcdb0124	gcdb0124	carbonhydrate
cpsGb2048	cpsGb2048	carbonhydrate
wecEb3791	wecEb3791	carbonhydrate
mtlDb3600	mtlDb3600	carbonhydrate
manAb1613	manAb1613	carbonhydrate
sucAb0726	sucAb0726	carbonhydrate
opgCb1047	opgCb1047	carbonhydrate
aisb2252	aisb2252	carbonhydrate
yjbGb4028	yjbGb4028	carbonhydrate
kbaZb3132	kbaZb3132	carbonhydrate
srlDb2705	srlDb2705	carbonhydrate
wcaDb2056	wcaDb2056	carbonhydrate
rhaBb3904	rhaBb3904	carbonhydrate
rfbAb2039	rfbAb2039	carbonhydrate
ydfIb1542	ydfIb1542	carbonhydrate
yagFb0269	yagFb0269	carbonhydrate
hldEb3052	hldEb3052	carbonhydrate
sdaBb2797	sdaBb2797	carbonhydrate
galMb0756	galMb0756	carbonhydrate
glpAb2241	glpAb2241	carbonhydrate
chiAb3338	chiAb3338	carbonhydrate
ugpQb3449	ugpQb3449	carbonhydrate
kduIb2843	kduIb2843	carbonhydrate
waaCb3621	waaCb3621	carbonhydrate
waaSb3629	waaSb3629	carbonhydrate
ebgAb3076	ebgAb3076	carbonhydrate
phnNb4094	phnNb4094	carbonhydrate
yciSb1279	yciSb1279	carbonhydrate
rcsFb0196	rcsFb0196	carbonhydrate
gmhBb0200	gmhBb0200	carbonhydrate
nagBb0678	nagBb0678	carbonhydrate
arnCb2254	arnCb2254	carbonhydrate
garKb3124	garKb3124	carbonhydrate
idnKb4268	idnKb4268	carbonhydrate
ydjIb1773	ydjIb1773	carbonhydrate
frlBb3371	frlBb3371	carbonhydrate
uxuBb4323	uxuBb4323	carbonhydrate
lldDb3605	lldDb3605	carbonhydrate
ybgLb0713	ybgLb0713	carbonhydrate
lsrKb1511	lsrKb1511	carbonhydrate
sgcEb4301	sgcEb4301	carbonhydrate
wcaEb2055	wcaEb2055	carbonhydrate
ydjHb1772	ydjHb1772	carbonhydrate
yjhGb4297	yjhGb4297	carbonhydrate
yeiQb2172	yeiQb2172	carbonhydrate
yegXb2102	yegXb2102	carbonhydrate
mepHb1655	mepHb1655	carbonhydrate
wcaHb2051	wcaHb2051	carbonhydrate
yjjWb4379	yjjWb4379	carbonhydrate
rhaAb3903	rhaAb3903	carbonhydrate
dgoDb4478	dgoDb4478	carbonhydrate
pgaBb1023	pgaBb1023	carbonhydrate
bcsCb3530	bcsCb3530	carbonhydrate
wecGb3794	wecGb3794	carbonhydrate
yggFb2930	yggFb2930	carbonhydrate
ppsAb1702	ppsAb1702	carbonhydrate
chbGb1733	chbGb1733	carbonhydrate
wzzBb2027	wzzBb2027	carbonhydrate
waaZb3624	waaZb3624	carbonhydrate
nanEb3223	nanEb3223	carbonhydrate
nagAb0677	nagAb0677	carbonhydrate
arnBb2253	arnBb2253	carbonhydrate
wcaKb2045	wcaKb2045	carbonhydrate
nanMb4310	nanMb4310	carbonhydrate
glpEb3425	glpEb3425	carbonhydrate
sgbHb3581	sgbHb3581	carbonhydrate
glpBb2242	glpBb2242	carbonhydrate
glcBb2976	glcBb2976	carbonhydrate
yedQb1956	yedQb1956	carbonhydrate
epdb2927	epdb2927	carbonhydrate
eptAb4114	eptAb4114	carbonhydrate
prkBb3355	prkBb3355	carbonhydrate
gatZb2095	gatZb2095	carbonhydrate
rfbBb2041	rfbBb2041	carbonhydrate
yieLb3719	yieLb3719	carbonhydrate
lpxTb2174	lpxTb2174	carbonhydrate
yjbHb4029	yjbHb4029	carbonhydrate
pagPb0622	pagPb0622	carbonhydrate
galTb0758	galTb0758	carbonhydrate
kdsCb3198	kdsCb3198	carbonhydrate
wbbKb2032	wbbKb2032	carbonhydrate
uidAb1617	uidAb1617	carbonhydrate
fucUb2804	fucUb2804	carbonhydrate
gmhAb0222	gmhAb0222	carbonhydrate
dgoAb4477	dgoAb4477	carbonhydrate
sdaAb1814	sdaAb1814	carbonhydrate
yicIb3656	yicIb3656	carbonhydrate
wbbJb2033	wbbJb2033	carbonhydrate
pflBb0903	pflBb0903	carbonhydrate
yhjRb3535	yhjRb3535	carbonhydrate
ybiWb0823	ybiWb0823	carbonhydrate
araDb0061	araDb0061	carbonhydrate
glgCb3430	glgCb3430	carbonhydrate
fucAb2800	fucAb2800	carbonhydrate
wzcb2060	wzcb2060	carbonhydrate
sgbUb3582	sgbUb3582	carbonhydrate
fbpb4232	fbpb4232	carbonhydrate
ghrBb3553	ghrBb3553	carbonhydrate
wcaIb2050	wcaIb2050	carbonhydrate
yliIb0837	yliIb0837	carbonhydrate
tdcGb4471	tdcGb4471	carbonhydrate
yadEb0130	yadEb0130	carbonhydrate
ulaEb4197	ulaEb4197	carbonhydrate
wcaNb2042	wcaNb2042	carbonhydrate
yjbEb4026	yjbEb4026	carbonhydrate
yghQb2983	yghQb2983	carbonhydrate
glgSb3049	glgSb3049	carbonhydrate
arnAb2255	arnAb2255	carbonhydrate
agpb1002	agpb1002	carbonhydrate
ycjMb1309	ycjMb1309	carbonhydrate
mepSb2175	mepSb2175	carbonhydrate
glpDb3426	glpDb3426	carbonhydrate
waaRb3627	waaRb3627	carbonhydrate
wcaGb2052	wcaGb2052	carbonhydrate
pflCb3952	pflCb3952	carbonhydrate
pykAb1854	pykAb1854	carbonhydrate
rbsKb3752	rbsKb3752	carbonhydrate
rfbDb2040	rfbDb2040	carbonhydrate
eptBb3546	eptBb3546	carbonhydrate
gpmAb0755	gpmAb0755	carbonhydrate
yagHb0271	yagHb0271	carbonhydrate
ybiYb0824	ybiYb0824	carbonhydrate
wzzEb3785	wzzEb3785	carbonhydrate
arnDb2256	arnDb2256	carbonhydrate
gatYb2096	gatYb2096	carbonhydrate
ulaDb4196	ulaDb4196	carbonhydrate
wcaCb2057	wcaCb2057	carbonhydrate
wecCb3787	wecCb3787	carbonhydrate
wecBb3786	wecBb3786	carbonhydrate
wcaLb2044	wcaLb2044	carbonhydrate
waaGb3631	waaGb3631	carbonhydrate
eptCb3955	eptCb3955	carbonhydrate
lpxMb1855	lpxMb1855	carbonhydrate
wcaJb2047	wcaJb2047	carbonhydrate
wcaFb2054	wcaFb2054	carbonhydrate
wbbIb2034	wbbIb2034	carbonhydrate
wcaMb2043	wcaMb2043	carbonhydrate
anmKb1640	anmKb1640	carbonhydrate
etkb0981	etkb0981	carbonhydrate
xylAb3565	xylAb3565	carbonhydrate
hybAb2996	hybAb2996	carbonhydrate
kdsDb3197	kdsDb3197	carbonhydrate
rhaMb3901	rhaMb3901	carbonhydrate
mcbAb0806	mcbAb0806	carbonhydrate
lacZb0344	lacZb0344	carbonhydrate
fsaAb0825	fsaAb0825	carbonhydrate
gudDb2787	gudDb2787	carbonhydrate
wecDb3790	wecDb3790	carbonhydrate
waaBb3628	waaBb3628	carbonhydrate
fbaBb2097	fbaBb2097	carbonhydrate
talAb2464	talAb2464	carbonhydrate
yddWb1491	yddWb1491	carbonhydrate
waaYb3625	waaYb3625	carbonhydrate
yegVb2100	yegVb2100	carbonhydrate
yibBb3618	yibBb3618	carbonhydrate
nanSb4309	nanSb4309	carbonhydrate
dgoKb3693	dgoKb3693	carbonhydrate
maeAb1479	maeAb1479	carbonhydrate
ygcEb2776	ygcEb2776	carbonhydrate
glkb2388	glkb2388	carbonhydrate
yihVb3883	yihVb3883	carbonhydrate
bcsZb3531	bcsZb3531	carbonhydrate
wbbHb2035	wbbHb2035	carbonhydrate
nagKb1119	nagKb1119	carbonhydrate
glpXb3925	glpXb3925	carbonhydrate
opgBb4359	opgBb4359	carbonhydrate
rffGb3788	rffGb3788	carbonhydrate
nanAb3225	nanAb3225	carbonhydrate
makb0394	makb0394	carbonhydrate
yihQb3878	yihQb3878	carbonhydrate
arnTb2257	arnTb2257	carbonhydrate
fruKb2168	fruKb2168	carbonhydrate
waaQb3632	waaQb3632	carbonhydrate
diaAb3149	diaAb3149	carbonhydrate
waaFb3620	waaFb3620	carbonhydrate
malZb0403	malZb0403	carbonhydrate
rhaDb3902	rhaDb3902	carbonhydrate
lsrFb1517	lsrFb1517	carbonhydrate
rbsDb3748	rbsDb3748	carbonhydrate
yieKb3718	yieKb3718	carbonhydrate
ypdIb2376	ypdIb2376	carbonhydrate
waaPb3630	waaPb3630	carbonhydrate
wcaAb2059	wcaAb2059	carbonhydrate
wecFb4481	wecFb4481	carbonhydrate
agaSb3136	agaSb3136	carbonhydrate
bcsAb3533	bcsAb3533	carbonhydrate
amyAb1927	amyAb1927	carbonhydrate
bglBb3721	bglBb3721	carbonhydrate
bglAb2901	bglAb2901	carbonhydrate
yihRb3879	yihRb3879	carbonhydrate
prpBb0331	prpBb0331	carbonhydrate
srlQb2708	srlQb2708	carbonhydrate
garRb3125	garRb3125	carbonhydrate
chbFb1734	chbFb1734	carbonhydrate
garDb3128	garDb3128	carbonhydrate
ydcKb1428	ydcKb1428	carbonhydrate
frsAb0239	frsAb0239	carbonhydrate
fucIb2802	fucIb2802	carbonhydrate
glfb2036	glfb2036	carbonhydrate
gmdb2053	gmdb2053	carbonhydrate
fucKb2803	fucKb2803	carbonhydrate
gatDb2091	gatDb2091	carbonhydrate
talBb0008	talBb0008	carbonhydrate
lacAb0342	lacAb0342	carbonhydrate
malQb3416	malQb3416	carbonhydrate
ascBb2716	ascBb2716	carbonhydrate
idnOb4266	idnOb4266	carbonhydrate
yjhHb4298	yjhHb4298	carbonhydrate
waaLb3622	waaLb3622	carbonhydrate
xylBb3564	xylBb3564	carbonhydrate
rffHb3789	rffHb3789	carbonhydrate
sgbEb3583	sgbEb3583	carbonhydrate
yagEb0268	yagEb0268	carbonhydrate
fucOb2799	fucOb2799	carbonhydrate
glpQb2239	glpQb2239	carbonhydrate
yibQb3614	yibQb3614	carbonhydrate
lyxKb3580	lyxKb3580	carbonhydrate
ldcAb1192	ldcAb1192	catabolic
paaAb1388	paaAb1388	catabolic
rutDb1009	rutDb1009	catabolic
gudXb2788	gudXb2788	catabolic
ycjGb1325	ycjGb1325	catabolic
fadBb3846	fadBb3846	catabolic
fadMb0443	fadMb0443	catabolic
eutCb2440	eutCb2440	catabolic
ykgFb0307	ykgFb0307	catabolic
paaZb1387	paaZb1387	catabolic
ampDb0110	ampDb0110	catabolic
ansAb1767	ansAb1767	catabolic
ydiOb1695	ydiOb1695	catabolic
nfsBb0578	nfsBb0578	catabolic
phpb3379	phpb3379	catabolic
allCb0516	allCb0516	catabolic
caiAb0039	caiAb0039	catabolic
astEb1744	astEb1744	catabolic
oxcb2373	oxcb2373	catabolic
mtnb0159	mtnb0159	catabolic
hinTb1103	hinTb1103	catabolic
gclb0507	gclb0507	catabolic
paaDb1391	paaDb1391	catabolic
ydiRb1698	ydiRb1698	catabolic
hcaFb2539	hcaFb2539	catabolic
yjjVb4378	yjjVb4378	catabolic
tynAb1386	tynAb1386	catabolic
rutFb1007	rutFb1007	catabolic
paaBb1389	paaBb1389	catabolic
rihBb2162	rihBb2162	catabolic
ppxb2502	ppxb2502	catabolic
paaEb1392	paaEb1392	catabolic
ydiFb1694	ydiFb1694	catabolic
yihSb3880	yihSb3880	catabolic
pgpCb2560	pgpCb2560	catabolic
fadHb3081	fadHb3081	catabolic
mhpAb0347	mhpAb0347	catabolic
rnbb1286	rnbb1286	catabolic
umpGb2744	umpGb2744	catabolic
dadAb1189	dadAb1189	catabolic
glcFb4467	glcFb4467	catabolic
paaYb1400	paaYb1400	catabolic
nemAb1650	nemAb1650	catabolic
puuEb1302	puuEb1302	catabolic
eutTb2459	eutTb2459	catabolic
hicAb4532	hicAb4532	catabolic
paaCb1390	paaCb1390	catabolic
pgpBb1278	pgpBb1278	catabolic
eutPb2461	eutPb2461	catabolic
phnIb4099	phnIb4099	catabolic
gabTb2662	gabTb2662	catabolic
sspBb3228	sspBb3228	catabolic
ybcFb0521	ybcFb0521	catabolic
speAb2938	speAb2938	catabolic
puuDb1298	puuDb1298	catabolic
hchAb1967	hchAb1967	catabolic
pldAb3821	pldAb3821	catabolic
tdcDb3115	tdcDb3115	catabolic
eutJb2454	eutJb2454	catabolic
preAb2147	preAb2147	catabolic
hdhAb1619	hdhAb1619	catabolic
csrDb3252	csrDb3252	catabolic
speGb1584	speGb1584	catabolic
endAb2945	endAb2945	catabolic
ulaFb4198	ulaFb4198	catabolic
hcaDb2542	hcaDb2542	catabolic
patAb3073	patAb3073	catabolic
eutBb2441	eutBb2441	catabolic
pepTb1127	pepTb1127	catabolic
astAb1747	astAb1747	catabolic
fadEb0221	fadEb0221	catabolic
yihUb3882	yihUb3882	catabolic
ltaEb0870	ltaEb0870	catabolic
gcvPb2903	gcvPb2903	catabolic
rhlBb3780	rhlBb3780	catabolic
ulaGb4192	ulaGb4192	catabolic
phnPb4092	phnPb4092	catabolic
ydfGb1539	ydfGb1539	catabolic
uxaAb3091	uxaAb3091	catabolic
ycfHb1100	ycfHb1100	catabolic
glcEb4468	glcEb4468	catabolic
yahIb0323	yahIb0323	catabolic
yqeAb2874	yqeAb2874	catabolic
uxaBb1521	uxaBb1521	catabolic
ampHb0376	ampHb0376	catabolic
fadAb3845	fadAb3845	catabolic
rnlAb2630	rnlAb2630	catabolic
eutQb2460	eutQb2460	catabolic
astDb1746	astDb1746	catabolic
uxaCb3092	uxaCb3092	catabolic
poxBb0871	poxBb0871	catabolic
paaIb1396	paaIb1396	catabolic
yeiGb2154	yeiGb2154	catabolic
rraAb3929	rraAb3929	catabolic
rutCb1010	rutCb1010	catabolic
paaGb1394	paaGb1394	catabolic
patDb1444	patDb1444	catabolic
eutKb2438	eutKb2438	catabolic
yihTb3881	yihTb3881	catabolic
ycbLb0927	ycbLb0927	catabolic
tnaAb3708	tnaAb3708	catabolic
fadJb2341	fadJb2341	catabolic
mltFb2558	mltFb2558	catabolic
rnab0611	rnab0611	catabolic
rhmDb2247	rhmDb2247	catabolic
rraBb4255	rraBb4255	catabolic
hcaBb2541	hcaBb2541	catabolic
tnaCb3707	tnaCb3707	catabolic
paaFb1393	paaFb1393	catabolic
yoeBb4539	yoeBb4539	catabolic
eutLb2439	eutLb2439	catabolic
phnHb4100	phnHb4100	catabolic
codAb0337	codAb0337	catabolic
dkgAb3012	dkgAb3012	catabolic
eutGb2453	eutGb2453	catabolic
eutMb2457	eutMb2457	catabolic
ycbXb0947	ycbXb0947	catabolic
yeaEb1781	yeaEb1781	catabolic
eutEb2455	eutEb2455	catabolic
ushAb0480	ushAb0480	catabolic
yjfPb4190	yjfPb4190	catabolic
rdgBb2954	rdgBb2954	catabolic
gntXb3413	gntXb3413	catabolic
grcAb2579	grcAb2579	catabolic
cdhb3918	cdhb3918	catabolic
gloAb1651	gloAb1651	catabolic
ycbZb0955	ycbZb0955	catabolic
xdhDb2881	xdhDb2881	catabolic
hcaEb2538	hcaEb2538	catabolic
phnMb4095	phnMb4095	catabolic
phnLb4096	phnLb4096	catabolic
glxKb0514	glxKb0514	catabolic
paaHb1395	paaHb1395	catabolic
frlCb4474	frlCb4474	catabolic
xseAb2509	xseAb2509	catabolic
frmBb0355	frmBb0355	catabolic
kduDb2842	kduDb2842	catabolic
rutAb1012	rutAb1012	catabolic
allAb0505	allAb0505	catabolic
xdhCb2868	xdhCb2868	catabolic
eutAb2451	eutAb2451	catabolic
puuBb1301	puuBb1301	catabolic
rspAb1581	rspAb1581	catabolic
allDb0517	allDb0517	catabolic
prpEb0335	prpEb0335	catabolic
pgpAb0418	pgpAb0418	catabolic
cynTb0339	cynTb0339	catabolic
rutBb1011	rutBb1011	catabolic
preTb2146	preTb2146	catabolic
mhpBb0348	mhpBb0348	catabolic
puuAb1297	puuAb1297	catabolic
dkgBb0207	dkgBb0207	catabolic
guaDb2883	guaDb2883	catabolic
eutSb2462	eutSb2462	catabolic
frcb2374	frcb2374	catabolic
puuCb1300	puuCb1300	catabolic
casBb2759	casBb2759	DNAbinding
rcsBb2217	rcsBb2217	DNAbinding
ybiBb0800	ybiBb0800	DNAbinding
mprAb2684	mprAb2684	DNAbinding
nrdRb0413	nrdRb0413	DNAbinding
yagLb0278	yagLb0278	DNAbinding
insF1b0299	insF1b0299,insF1b2089,insF1b1026,insF1b0541,insF1b0372	DNAbinding
yrdDb3283	yrdDb3283	DNAbinding
mlrAb2127	mlrAb2127	DNAbinding
allSb0504	allSb0504	DNAbinding
trpRb4393	trpRb4393	DNAbinding
cysBb1275	cysBb1275	DNAbinding
kdgRb1827	kdgRb1827	DNAbinding
yiaUb3585	yiaUb3585	DNAbinding
srlMb2706	srlMb2706	DNAbinding
cadCb4133	cadCb4133	DNAbinding
ybcMb0546	ybcMb0546	DNAbinding
sfsBb3188	sfsBb3188	DNAbinding
rutRb1013	rutRb1013	DNAbinding
ycjWb1320	ycjWb1320	DNAbinding
yffOb2446	yffOb2446	DNAbinding
csgDb1040	csgDb1040	DNAbinding
intFb0281	intFb0281	DNAbinding
insC1b0360	insC1b0360,insC1b4272,insC1b3044,insC1b2861,insC1b1997,insC1b1403	DNAbinding
uxuRb4324	uxuRb4324	DNAbinding
metRb3828	metRb3828	DNAbinding
hspQb0966	hspQb0966	DNAbinding
tyrRb1323	tyrRb1323	DNAbinding
nagCb0676	nagCb0676	DNAbinding
intDb0537	intDb0537	DNAbinding
yahBb0316	yahBb0316	DNAbinding
feaRb1384	feaRb1384	DNAbinding
casAb2760	casAb2760	DNAbinding
yfiEb2577	yfiEb2577	DNAbinding
sdiAb1916	sdiAb1916	DNAbinding
srlRb2707	srlRb2707	DNAbinding
ydcRb1439	ydcRb1439	DNAbinding
malTb3418	malTb3418	DNAbinding
yfeRb2409	yfeRb2409	DNAbinding
chpBb4225	chpBb4225	DNAbinding
hipAb1507	hipAb1507	DNAbinding
dctRb3507	dctRb3507	DNAbinding
rspRb1540	rspRb1540	DNAbinding
yfhHb2561	yfhHb2561	DNAbinding
galRb2837	galRb2837	DNAbinding
polBb0060	polBb0060	DNAbinding
sbcBb2011	sbcBb2011	DNAbinding
quuQb1559	quuQb1559	DNAbinding
mntRb0817	mntRb0817	DNAbinding
eutRb2437	eutRb2437	DNAbinding
xylRb3569	xylRb3569	DNAbinding
idnRb4264	idnRb4264	DNAbinding
ecpRb0294	ecpRb0294	DNAbinding
higAb3082	higAb3082	DNAbinding
xapRb2405	xapRb2405	DNAbinding
yehTb2125	yehTb2125	DNAbinding
yijOb3954	yijOb3954	DNAbinding
yddMb1477	yddMb1477	DNAbinding
intRb1345	intRb1345	DNAbinding
qseBb3025	qseBb3025	DNAbinding
recGb3652	recGb3652	DNAbinding
nanRb3226	nanRb3226	DNAbinding
sfsAb0146	sfsAb0146	DNAbinding
dsdCb2364	dsdCb2364	DNAbinding
cspHb0989	cspHb0989	DNAbinding
helDb0962	helDb0962	DNAbinding
nemRb1649	nemRb1649	DNAbinding
nfob2159	nfob2159	DNAbinding
ruvBb1860	ruvBb1860	DNAbinding
pgrRb1328	pgrRb1328	DNAbinding
zurb4046	zurb4046	DNAbinding
marRb1530	marRb1530	DNAbinding
ilvYb3773	ilvYb3773	DNAbinding
narPb2193	narPb2193	DNAbinding
cytRb3934	cytRb3934	DNAbinding
abgRb1339	abgRb1339	DNAbinding
rcsAb1951	rcsAb1951	DNAbinding
cspFb1558	cspFb1558	DNAbinding
phoPb1130	phoPb1130	DNAbinding
yqeIb2847	yqeIb2847	DNAbinding
zntRb3292	zntRb3292	DNAbinding
alpAb2624	alpAb2624	DNAbinding
hhab0460	hhab0460	DNAbinding
yneJb1526	yneJb1526	DNAbinding
rcnRb2105	rcnRb2105	DNAbinding
torIb4501	torIb4501	DNAbinding
chbRb1735	chbRb1735	DNAbinding
marAb1531	marAb1531	DNAbinding
yegWb2101	yegWb2101	DNAbinding
phoBb0399	phoBb0399	DNAbinding
ygbTb2755	ygbTb2755	DNAbinding
yncEb1452	yncEb1452	DNAbinding
ybaOb0447	ybaOb0447	DNAbinding
fadRb1187	fadRb1187	DNAbinding
arsRb3501	arsRb3501	DNAbinding
betIb0313	betIb0313	DNAbinding
croEb1146	croEb1146	DNAbinding
rpoNb3202	rpoNb3202	DNAbinding
yoaAb1808	yoaAb1808	DNAbinding
yhdJb3262	yhdJb3262	DNAbinding
fimEb4313	fimEb4313	DNAbinding
hdab2496	hdab2496	DNAbinding
yeaMb1790	yeaMb1790	DNAbinding
iscRb2531	iscRb2531	DNAbinding
hsdRb4350	hsdRb4350	DNAbinding
ruvAb1861	ruvAb1861	DNAbinding
asnCb3743	asnCb3743	DNAbinding
yjhIb4299	yjhIb4299	DNAbinding
ypdBb2381	ypdBb2381	DNAbinding
rfaHb3842	rfaHb3842	DNAbinding
uupb0949	uupb0949	DNAbinding
yeeNb1983	yeeNb1983	DNAbinding
yagAb0267	yagAb0267	DNAbinding
uvrYb1914	uvrYb1914	DNAbinding
ybaVb0442	ybaVb0442	DNAbinding
insH1b0259	insH1b0259,insH1b3505,insH1b3218,insH1b2982,insH1b2192,insH1b2030,insH1b1331,insH1b0656,insH1b0552,insH1b1994	DNAbinding
yjhUb4295	yjhUb4295	DNAbinding
paaXb1399	paaXb1399	DNAbinding
xthAb1749	xthAb1749	DNAbinding
evgAb2369	evgAb2369	DNAbinding
ydaVb1360	ydaVb1360	DNAbinding
rpoSb2741	rpoSb2741	DNAbinding
adiYb4116	adiYb4116	DNAbinding
phnFb4102	phnFb4102	DNAbinding
rapAb0059	rapAb0059	DNAbinding
ttdRb3060	ttdRb3060	DNAbinding
ydcCb1460	ydcCb1460,yhhIb3484	DNAbinding
yedWb1969	yedWb1969	DNAbinding
puuRb1299	puuRb1299	DNAbinding
hsdSb4348	hsdSb4348	DNAbinding
uidRb1618	uidRb1618	DNAbinding
uhpAb3669	uhpAb3669	DNAbinding
pinEb1158	pinEb1158	DNAbinding
ebgRb3075	ebgRb3075	DNAbinding
insGb4278	insGb4278	DNAbinding
fliZb1921	fliZb1921	DNAbinding
uvrAb4058	uvrAb4058	DNAbinding
bglJb4366	bglJb4366	DNAbinding
yihLb3872	yihLb3872	DNAbinding
hipBb1508	hipBb1508	DNAbinding
mtlRb3601	mtlRb3601	DNAbinding
prlFb3129	prlFb3129	DNAbinding
ypdCb2382	ypdCb2382	DNAbinding
rusAb0550	rusAb0550	DNAbinding
mazFb2782	mazFb2782	DNAbinding
ydhBb1659	ydhBb1659	DNAbinding
fabRb3963	fabRb3963	DNAbinding
uvrDb3813	uvrDb3813	DNAbinding
ybhDb0768	ybhDb0768	DNAbinding
ogtb1335	ogtb1335	DNAbinding
deoRb0840	deoRb0840	DNAbinding
ybiHb0796	ybiHb0796	DNAbinding
rclRb0305	rclRb0305	DNAbinding
ydcIb1422	ydcIb1422	DNAbinding
intSb2349	intSb2349	DNAbinding
tusb1610	tusb1610	DNAbinding
yafQb0225	yafQb0225	DNAbinding
yeiEb2157	yeiEb2157	DNAbinding
smrAb1340	smrAb1340	DNAbinding
yebCb1864	yebCb1864	DNAbinding
yfjRb2634	yfjRb2634	DNAbinding
vsrb1960	vsrb1960	DNAbinding
baeRb2079	baeRb2079	DNAbinding
dinJb0226	dinJb0226	DNAbinding
purRb1658	purRb1658	DNAbinding
uvrBb0779	uvrBb0779	DNAbinding
fhlAb2731	fhlAb2731	DNAbinding
hypTb4327	hypTb4327	DNAbinding
repb3778	repb3778	DNAbinding
basRb4113	basRb4113	DNAbinding
insQb1432	insQb1432	DNAbinding
soxSb4062	soxSb4062	DNAbinding
rodZb2516	rodZb2516	DNAbinding
putAb1014	putAb1014	DNAbinding
cusRb0571	cusRb0571	DNAbinding
cpxRb3912	cpxRb3912	DNAbinding
narLb1221	narLb1221	DNAbinding
nikRb3481	nikRb3481	DNAbinding
nsrRb4178	nsrRb4178	DNAbinding
crab0080	crab0080	DNAbinding
mraZb0081	mraZb0081	DNAbinding
intZb2442	intZb2442	DNAbinding
mlcb1594	mlcb1594	DNAbinding
nthb1633	nthb1633	DNAbinding
ygeVb2869	ygeVb2869	DNAbinding
leuOb0076	leuOb0076	DNAbinding
rbsRb3753	rbsRb3753	DNAbinding
perRb0254	perRb0254	DNAbinding
ybcNb0547	ybcNb0547	DNAbinding
recTb1349	recTb1349	DNAbinding
yiaGb3555	yiaGb3555	DNAbinding
yidPb3684	yidPb3684	DNAbinding
ygbIb2735	ygbIb2735	DNAbinding
rayTb0228	rayTb0228	DNAbinding
ygaVb2667	ygaVb2667	DNAbinding
alsRb4089	alsRb4089	DNAbinding
mhpRb0346	mhpRb0346	DNAbinding
fecIb4293	fecIb4293	DNAbinding
insD1b0361	insD1b0361,insD1b4273,insD1b3045,insD1b2860,insD1b1996,insD1b1402	DNAbinding
bluRb1162	bluRb1162	DNAbinding
yahAb0315	yahAb0315	DNAbinding
bdcRb4251	bdcRb4251	DNAbinding
intEb1140	intEb1140	DNAbinding
mngRb0730	mngRb0730	DNAbinding
rhaSb3905	rhaSb3905	DNAbinding
yqhCb3010	yqhCb3010	DNAbinding
insL1b0016	insL1b0016,insL1b2394,insL1b0582	DNAbinding
ariRb1166	ariRb1166	DNAbinding
mutYb2961	mutYb2961	DNAbinding
exuRb3094	exuRb3094	DNAbinding
ygcBb2761	ygcBb2761	DNAbinding
flhCb1891	flhCb1891	DNAbinding
cnub1625	cnub1625	DNAbinding
yhjCb3521	yhjCb3521	DNAbinding
sgrRb0069	sgrRb0069	DNAbinding
nacb1988	nacb1988	DNAbinding
agaRb3131	agaRb3131	DNAbinding
metJb3938	metJb3938	DNAbinding
yjjMb4357	yjjMb4357	DNAbinding
yqeHb2846	yqeHb2846	DNAbinding
creBb4398	creBb4398	DNAbinding
yhjBb3520	yhjBb3520	DNAbinding
rhmRb2248	rhmRb2248	DNAbinding
frmRb0357	frmRb0357	DNAbinding
yagIb0272	yagIb0272	DNAbinding
fucRb2805	fucRb2805	DNAbinding
cueRb0487	cueRb0487	DNAbinding
matPb0956	matPb0956	DNAbinding
seqAb0687	seqAb0687	DNAbinding
treRb4241	treRb4241	DNAbinding
rtcRb3422	rtcRb3422	DNAbinding
ybfDb0706	ybfDb0706	DNAbinding
lacIb0345	lacIb0345	DNAbinding
frvRb3897	frvRb3897	DNAbinding
ybcKb0544	ybcKb0544	DNAbinding
acrRb0464	acrRb0464	DNAbinding
ybdOb0603	ybdOb0603	DNAbinding
uvrCb1913	uvrCb1913	DNAbinding
ygeHb2852	ygeHb2852	DNAbinding
yjjQb4365	yjjQb4365	DNAbinding
lysRb2839	lysRb2839	DNAbinding
hdfRb4480	hdfRb4480	DNAbinding
iclRb4018	iclRb4018	DNAbinding
sgcRb4300	sgcRb4300	DNAbinding
prpRb0330	prpRb0330	DNAbinding
ydcNb1434	ydcNb1434	DNAbinding
ydeOb1499	ydeOb1499	DNAbinding
melRb4118	melRb4118	DNAbinding
ycaNb0900	ycaNb0900	DNAbinding
ycfQb1111	ycfQb1111	DNAbinding
insJb3557	insJb3557	DNAbinding
appYb0564	appYb0564	DNAbinding
insE1b0298	insE1b0298,insE1b2088,insE1b1027,insE1b0540,insE1b0373	DNAbinding
glcCb2980	glcCb2980	DNAbinding
insB1b0021	insB1b0021,insB1b3445,insB1b1893,insB1b0988,insB1b0274,insB1b0264	DNAbinding
nhaRb0020	nhaRb0020	DNAbinding
yiePb3755	yiePb3755	DNAbinding
dgoRb4479	dgoRb4479	DNAbinding
arcAb4401	arcAb4401	DNAbinding
tdcAb3118	tdcAb3118	DNAbinding
insI1b0256	insI1b0256,insI1b4284,insI1b1404	DNAbinding
cedAb1731	cedAb1731	DNAbinding
ynfLb1595	ynfLb1595	DNAbinding
ydiPb1696	ydiPb1696	DNAbinding
yjdCb4135	yjdCb4135	DNAbinding
rsmAb0051	rsmAb0051	DNAbinding
yejHb2184	yejHb2184	DNAbinding
mrrb4351	mrrb4351	DNAbinding
yiaJb3574	yiaJb3574	DNAbinding
nadRb4390	nadRb4390	DNAbinding
mcbRb1450	mcbRb1450	DNAbinding
dhaRb1201	dhaRb1201	DNAbinding
csiRb2664	csiRb2664	DNAbinding
quuDb0551	quuDb0551	DNAbinding
torRb0995	torRb0995	DNAbinding
dmlRb1799	dmlRb1799	DNAbinding
rhaRb3906	rhaRb3906	DNAbinding
greAb3181	greAb3181	DNAbinding
gadEb3512	gadEb3512	DNAbinding
ybaZb0454	ybaZb0454	DNAbinding
phrb0708	phrb0708	DNAbinding
greBb3406	greBb3406	DNAbinding
atoCb2220	atoCb2220	DNAbinding
recCb2822	recCb2822	DNAbinding
lsrRb1512	lsrRb1512	DNAbinding
envYb0566	envYb0566	DNAbinding
holEb1842	holEb1842	DNAbinding
murRb2427	murRb2427	DNAbinding
ydaSb1357	ydaSb1357	DNAbinding
flhDb1892	flhDb1892	DNAbinding
rstAb1608	rstAb1608	DNAbinding
pdhRb0113	pdhRb0113	DNAbinding
ulaRb4191	ulaRb4191	DNAbinding
malIb1620	malIb1620	DNAbinding
ydjFb1770	ydjFb1770	DNAbinding
radAb4389	radAb4389	DNAbinding
yhaJb3105	yhaJb3105	DNAbinding
dnaQb0215	dnaQb0215	DNAbinding
fliAb1922	fliAb1922	DNAbinding
norRb2709	norRb2709	DNAbinding
yeiLb2163	yeiLb2163	DNAbinding
fnrb1334	fnrb1334	DNAbinding
pinRb1374	pinRb1374,pinQb1545	DNAbinding
yjiRb4340	yjiRb4340	DNAbinding
yffSb2450	yffSb2450	DNAbinding
yeeYb2015	yeeYb2015	DNAbinding
cynRb0338	cynRb0338	DNAbinding
xisEb1141	xisEb1141	DNAbinding
rdgCb0393	rdgCb0393	DNAbinding
yidZb3711	yidZb3711	DNAbinding
ybeFb0629	ybeFb0629	DNAbinding
frlRb3375	frlRb3375	DNAbinding
ascGb2714	ascGb2714	DNAbinding
yegIb2070	yegIb2070	DNAbinding
modEb0761	modEb0761	DNAbinding
yidLb3680	yidLb3680	DNAbinding
dicCb1569	dicCb1569	DNAbinding
bolAb0435	bolAb0435	DNAbinding
ycdXb1034	ycdXb1034	DNAbinding
mugb3068	mugb3068	DNAbinding
acrSb3264	acrSb3264	DNAbinding
citBb0620	citBb0620	DNAbinding
ygdGb2798	ygdGb2798	DNAbinding
soxRb4063	soxRb4063	DNAbinding
glrRb2554	glrRb2554	DNAbinding
galSb2151	galSb2151	DNAbinding
glnGb3868	glnGb3868	DNAbinding
tomBb0461	tomBb0461	DNAbinding
yafCb0208	yafCb0208	DNAbinding
tdcRb3119	tdcRb3119	DNAbinding
ytfHb4212	ytfHb4212	DNAbinding
yihWb3884	yihWb3884	DNAbinding
yciVb1266	yciVb1266	DNAbinding
kdpEb0694	kdpEb0694	DNAbinding
intAb2622	intAb2622	DNAbinding
sfmZb0535	sfmZb0535	DNAbinding
hicBb1438	hicBb1438	DNAbinding
relBb1564	relBb1564	DNAbinding
rcdAb0846	rcdAb0846	DNAbinding
rnkb0610	rnkb0610	DNAbinding
yejKb2186	yejKb2186	DNAbinding
pspFb1303	pspFb1303	DNAbinding
priCb0467	priCb0467	DNAbinding
hemEb3997	hemEb3997	Essential
rplVb3315	rplVb3315	Essential
rpoAb3295	rpoAb3295	Essential
hemHb0475	hemHb0475	Essential
accBb3255	accBb3255	Essential
defb3287	defb3287	Essential
ileSb0026	ileSb0026	Essential
rplNb3310	rplNb3310	Essential
nusGb3982	nusGb3982	Essential
fabAb0954	fabAb0954	Essential
bamAb0177	bamAb0177	Essential
ftsEb3463	ftsEb3463	Essential
rpsGb3341	rpsGb3341	Essential
zipAb2412	zipAb2412	Essential
dnaAb3702	dnaAb3702	Essential
dicAb1570	dicAb1570	Essential
dapEb2472	dapEb2472	Essential
mukFb0922	mukFb0922	Essential
holBb1099	holBb1099	Essential
rncb2567	rncb2567	Essential
kdsAb1215	kdsAb1215	Essential
tilSb0188	tilSb0188	Essential
yhbVb3159	yhbVb3159	Essential
ribDb0414	ribDb0414	Essential
rpsJb3321	rpsJb3321	Essential
msbAb0914	msbAb0914	Essential
rplOb3301	rplOb3301	Essential
prsb1207	prsb1207	Essential
tsaEb4168	tsaEb4168	Essential
folCb2315	folCb2315	Essential
lptFb4261	lptFb4261	Essential
rplKb3983	rplKb3983	Essential
lexAb4043	lexAb4043	Essential
rpsQb3311	rpsQb3311	Essential
ftsHb3178	ftsHb3178	Essential
prfAb1211	prfAb1211	Essential
yiaDb3552	yiaDb3552	Essential
secYb3300	secYb3300	Essential
ccab3056	ccab3056	Essential
ubiBb3835	ubiBb3835	Essential
dapAb2478	dapAb2478	Essential
dapBb0031	dapBb0031	Essential
metGb2114	metGb2114	Essential
murBb3972	murBb3972	Essential
ftsXb3462	ftsXb3462	Essential
ffhb2610	ffhb2610	Essential
alaSb2697	alaSb2697	Essential
nrdBb2235	nrdBb2235	Essential
tadAb2559	tadAb2559	Essential
ispUb0174	ispUb0174	Essential
enob2779	enob2779	Essential
ubiAb4040	ubiAb4040	Essential
ispGb2515	ispGb2515	Essential
lptEb0641	lptEb0641	Essential
chpSb4224	chpSb4224	Essential
rpsKb3297	rpsKb3297	Essential
rpoEb2573	rpoEb2573	Essential
lptAb3200	lptAb3200	Essential
rpoCb3988	rpoCb3988	Essential
coaDb3634	coaDb3634	Essential
rpoDb3067	rpoDb3067	Essential
rpsIb3230	rpsIb3230	Essential
rpsCb3314	rpsCb3314	Essential
mreDb3249	mreDb3249	Essential
rpmDb3302	rpmDb3302	Essential
waaUb3623	waaUb3623	Essential
obgEb3183	obgEb3183	Essential
lolAb0891	lolAb0891	Essential
mrdBb0634	mrdBb0634	Essential
rpsUb3065	rpsUb3065	Essential
birAb3973	birAb3973	Essential
lpxAb0181	lpxAb0181	Essential
proSb0194	proSb0194	Essential
rplCb3320	rplCb3320	Essential
mukEb0923	mukEb0923	Essential
ftsLb0083	ftsLb0083	Essential
ubiJb3834	ubiJb3834	Essential
rpoBb3987	rpoBb3987	Essential
lpxBb0182	lpxBb0182	Essential
folDb0529	folDb0529	Essential
hisSb2514	hisSb2514	Essential
glmUb3730	glmUb3730	Essential
fabDb1092	fabDb1092	Essential
lolBb1209	lolBb1209	Essential
murIb3967	murIb3967	Essential
secDb0408	secDb0408	Essential
murGb0090	murGb0090	Essential
tdcFb3113	tdcFb3113	Essential
rpmHb3703	rpmHb3703	Essential
erpAb0156	erpAb0156	Essential
ssbb4059	ssbb4059	Essential
lolDb1117	lolDb1117	Essential
lspAb0027	lspAb0027	Essential
fabZb0180	fabZb0180	Essential
rplWb3318	rplWb3318	Essential
mreCb3250	mreCb3250	Essential
fmtb3288	fmtb3288	Essential
ispAb0421	ispAb0421	Essential
rpsLb3342	rpsLb3342	Essential
rnpAb3704	rnpAb3704	Essential
dnaXb0470	dnaXb0470	Essential
ligAb2411	ligAb2411	Essential
dnaCb4361	dnaCb4361	Essential
folKb0142	folKb0142	Essential
ftsBb2748	ftsBb2748	Essential
frrb0172	frrb0172	Essential
lptDb0054	lptDb0054	Essential
rplDb3319	rplDb3319	Essential
rpsMb3298	rpsMb3298	Essential
ftsIb0084	ftsIb0084	Essential
yejMb2188	yejMb2188	Essential
cydAb0733	cydAb0733	Essential
hemCb3805	hemCb3805	Essential
rplPb3313	rplPb3313	Essential
minDb1175	minDb1175	Essential
dnaGb3066	dnaGb3066	Essential
wzyEb3793	wzyEb3793	Essential
yceQb1085	yceQb1085	Essential
rpoHb3461	rpoHb3461	Essential
thiLb0417	thiLb0417	Essential
secAb0098	secAb0098	Essential
pssAb2585	pssAb2585	Essential
fabGb1093	fabGb1093	Essential
groLb4143	groLb4143	Essential
parCb3019	parCb3019	Essential
dapDb0166	dapDb0166	Essential
folPb3177	folPb3177	Essential
lpxDb0179	lpxDb0179	Essential
tsaBb1807	tsaBb1807	Essential
accAb0185	accAb0185	Essential
secMb0097	secMb0097	Essential
entDb0583	entDb0583	Essential
hemGb3850	hemGb3850	Essential
rplEb3308	rplEb3308	Essential
minEb1174	minEb1174	Essential
ftsWb0089	ftsWb0089	Essential
murAb3189	murAb3189	Essential
pheSb1714	pheSb1714	Essential
gltXb2400	gltXb2400	Essential
murEb0085	murEb0085	Essential
rpsTb0023	rpsTb0023	Essential
cydCb0886	cydCb0886	Essential
lptGb4262	lptGb4262	Essential
ubiDb3843	ubiDb3843	Essential
secEb3981	secEb3981	Essential
ydiLb1689	ydiLb1689	Essential
rplQb3294	rplQb3294	Essential
folAb0048	folAb0048	Essential
rhob3783	rhob3783	Essential
grpEb2614	grpEb2614	Essential
gyrBb3699	gyrBb3699	Essential
asnSb0930	asnSb0930	Essential
mukBb0924	mukBb0924	Essential
ribFb0025	ribFb0025	Essential
ftsYb3464	ftsYb3464	Essential
ispHb0029	ispHb0029	Essential
holAb0640	holAb0640	Essential
dfpb3639	dfpb3639	Essential
murFb0086	murFb0086	Essential
rpsDb3296	rpsDb3296	Essential
hemAb1210	hemAb1210	Essential
aspSb1866	aspSb1866	Essential
parEb3030	parEb3030	Essential
nadEb1740	nadEb1740	Essential
kdsBb0918	kdsBb0918	Essential
rplRb3304	rplRb3304	Essential
ppab4226	ppab4226	Essential
ispFb2746	ispFb2746	Essential
thrSb1719	thrSb1719	Essential
fusAb3340	fusAb3340	Essential
ftsAb0094	ftsAb0094	Essential
accDb2316	accDb2316	Essential
dnaEb0184	dnaEb0184	Essential
csrAb2696	csrAb2696	Essential
nusBb0416	nusBb0416	Essential
priBb4201	priBb4201	Essential
fabBb2323	fabBb2323	Essential
ydfBb1572	ydfBb1572	Essential
rpsFb4200	rpsFb4200	Essential
lolCb1116	lolCb1116	Essential
erab2566	erab2566	Essential
ispDb2747	ispDb2747	Essential
yrfFb3398	yrfFb3398	Essential
lntb0657	lntb0657	Essential
dxrb0173	dxrb0173	Essential
yidCb3705	yidCb3705	Essential
topAb1274	topAb1274	Essential
rpsAb0911	rpsAb0911	Essential
nadDb0639	nadDb0639	Essential
gyrAb2231	gyrAb2231	Essential
tsfb0170	tsfb0170	Essential
mqsAb3021	mqsAb3021	Essential
lpxHb0524	lpxHb0524	Essential
valSb4258	valSb4258	Essential
alsKb4084	alsKb4084	Essential
adkb0474	adkb0474	Essential
glmMb3176	glmMb3176	Essential
accCb3256	accCb3256	Essential
cysSb0526	cysSb0526	Essential
pheTb1713	pheTb1713	Essential
mreBb3251	mreBb3251	Essential
gpsAb3608	gpsAb3608	Essential
glnSb0680	glnSb0680	Essential
secFb0409	secFb0409	Essential
asdb3433	asdb3433	Essential
lptCb3199	lptCb3199	Essential
waaAb3633	waaAb3633	Essential
trpSb3384	trpSb3384	Essential
yqgFb2949	yqgFb2949	Essential
plsBb4041	plsBb4041	Essential
yciMb1280	yciMb1280	Essential
infCb1718	infCb1718	Essential
rplJb3985	rplJb3985	Essential
dxsb0420	dxsb0420	Essential
efpb4147	efpb4147	Essential
murDb0088	murDb0088	Essential
lptBb3201	lptBb3201	Essential
tsaCb3282	tsaCb3282	Essential
mrdAb0635	mrdAb0635	Essential
psdb4160	psdb4160	Essential
dnaBb4052	dnaBb4052	Essential
murJb1069	murJb1069	Essential
gapAb1779	gapAb1779	Essential
plsCb3018	plsCb3018	Essential
derb2511	derb2511	Essential
glySb3559	glySb3559	Essential
degSb3235	degSb3235	Essential
dnaNb3701	dnaNb3701	Essential
rsePb0176	rsePb0176	Essential
rplUb3186	rplUb3186	Essential
canb0126	canb0126	Essential
tmkb1098	tmkb1098	Essential
tyrSb1637	tyrSb1637	Essential
purBb1131	purBb1131	Essential
leuSb0642	leuSb0642	Essential
rplBb3317	rplBb3317	Essential
ftsNb3933	ftsNb3933	Essential
rpsBb0169	rpsBb0169	Essential
rpmBb3637	rpmBb3637	Essential
ftsQb0093	ftsQb0093	Essential
mlaBb3191	mlaBb3191	Essential
lolEb1118	lolEb1118	Essential
mapb0168	mapb0168	Essential
yagGb0270	yagGb0270	Essential
rneb1084	rneb1084	Essential
infAb0884	infAb0884	Essential
mraYb0087	mraYb0087	Essential
lpxKb0915	lpxKb0915	Essential
rsmIb3146	rsmIb3146	Essential
suhBb2533	suhBb2533	Essential
glmSb3729	glmSb3729	Essential
rplFb3305	rplFb3305	Essential
tsaDb3064	tsaDb3064	Essential
bamDb2595	bamDb2595	Essential
rpsHb3306	rpsHb3306	Essential
rplSb2606	rplSb2606	Essential
rpsEb3303	rpsEb3303	Essential
pthb1204	pthb1204	Essential
ribBb3041	ribBb3041	Essential
cohEb1145	cohEb1145	Essential
ispBb3187	ispBb3187	Essential
pyrGb2780	pyrGb2780	Essential
rplTb1716	rplTb1716	Essential
cdsAb0175	cdsAb0175	Essential
fabIb1288	fabIb1288	Essential
yhhQb3471	yhhQb3471	Essential
lepBb2568	lepBb2568	Essential
acpPb1094	acpPb1094	Essential
prfBb2891	prfBb2891	Essential
glyQb3560	glyQb3560	Essential
lgtb2828	lgtb2828	Essential
acpSb2563	acpSb2563	Essential
ribAb1277	ribAb1277	Essential
argSb1876	argSb1876	Essential
rpsRb4202	rpsRb4202	Essential
groSb4142	groSb4142	Essential
nrdAb2234	nrdAb2234	Essential
rpmAb3185	rpmAb3185	Essential
rplXb3309	rplXb3309	Essential
djlBb0646	djlBb0646	Essential
rpsPb2609	rpsPb2609	Essential
hemDb3804	hemDb3804	Essential
fldAb0684	fldAb0684	Essential
hemBb0369	hemBb0369	Essential
btuBb3966	btuBb3966	Essential
gmkb3648	gmkb3648	Essential
nadKb2615	nadKb2615	Essential
lpxCb0096	lpxCb0096	Essential
trmDb2607	trmDb2607	Essential
pgsAb1912	pgsAb1912	Essential
rplMb3231	rplMb3231	Essential
ornb4162	ornb4162	Essential
ftsZb0095	ftsZb0095	Essential
yihAb3865	yihAb3865	Essential
murCb0091	murCb0091	Essential
mazEb2783	mazEb2783	Essential
ribEb0415	ribEb0415	Essential
ybaQb0483	ybaQb0483	Essential
polAb3863	polAb3863	Essential
yefMb2017	yefMb2017	Essential
dutb3640	dutb3640	Essential
bcsBb3532	bcsBb3532	Essential
prmCb1212	prmCb1212	Essential
rpsNb3307	rpsNb3307	Essential
coaEb0103	coaEb0103	Essential
folEb2153	folEb2153	Essential
serSb0893	serSb0893	Essential
hemLb0154	hemLb0154	Essential
coaAb3974	coaAb3974	Essential
spoTb3650	spoTb3650	Essential
infBb3168	infBb3168	Essential
nusAb3169	nusAb3169	Essential
rpmCb3312	rpmCb3312	Essential
pgkb2926	pgkb2926	Essential
ispEb1208	ispEb1208	Essential
racRb1356	racRb1356	Essential
rpsOb3165	rpsOb3165	Essential
rplLb3986	rplLb3986	Essential
ftsKb0890	ftsKb0890	Essential
metKb2942	metKb2942	Essential
tprb1229	tprb1229	Essential
rpsSb3316	rpsSb3316	Essential
pyrHb0171	pyrHb0171	Essential
ribCb1662	ribCb1662	Essential
fbaAb2925	fbaAb2925	Essential
pntBb1602	pntBb1602	otherEnzymes
ydjJb1774	ydjJb1774	otherEnzymes
truAb2318	truAb2318	otherEnzymes
pgaCb1022	pgaCb1022	otherEnzymes
nirBb3365	nirBb3365	otherEnzymes
ydiJb1687	ydiJb1687	otherEnzymes
gluQb0144	gluQb0144	otherEnzymes
hybBb2995	hybBb2995	otherEnzymes
rlmNb2517	rlmNb2517	otherEnzymes
fkpBb0028	fkpBb0028	otherEnzymes
ygfFb2902	ygfFb2902	otherEnzymes
mnmAb1133	mnmAb1133	otherEnzymes
epmCb2326	epmCb2326	otherEnzymes
hydNb2713	hydNb2713	otherEnzymes
flgJb1081	flgJb1081	otherEnzymes
ygiCb3038	ygiCb3038	otherEnzymes
gltAb0720	gltAb0720	otherEnzymes
hscCb0650	hscCb0650	otherEnzymes
sdhDb0722	sdhDb0722	otherEnzymes
ssnAb2879	ssnAb2879	otherEnzymes
citFb0615	citFb0615	otherEnzymes
rlmHb0636	rlmHb0636	otherEnzymes
ydhFb1647	ydhFb1647	otherEnzymes
cbdBb0979	cbdBb0979	otherEnzymes
hyaAb0972	hyaAb0972	otherEnzymes
truBb3166	truBb3166	otherEnzymes
ghrAb1033	ghrAb1033	otherEnzymes
hiuHb1970	hiuHb1970	otherEnzymes
hyfEb2485	hyfEb2485	otherEnzymes
frdCb4152	frdCb4152	otherEnzymes
yoaEb1816	yoaEb1816	otherEnzymes
narVb1465	narVb1465	otherEnzymes
baeSb2078	baeSb2078	otherEnzymes
ydiSb1699	ydiSb1699	otherEnzymes
maab0459	maab0459	otherEnzymes
ykgEb0306	ykgEb0306	otherEnzymes
rlmAb1822	rlmAb1822	otherEnzymes
pqqLb1494	pqqLb1494	otherEnzymes
dusAb4049	dusAb4049	otherEnzymes
hybCb2994	hybCb2994	otherEnzymes
pptAb1461	pptAb1461	otherEnzymes
basSb4112	basSb4112	otherEnzymes
yaeFb0193	yaeFb0193	otherEnzymes
yjhQb4307	yjhQb4307	otherEnzymes
yghAb3003	yghAb3003	otherEnzymes
ucpAb2426	ucpAb2426	otherEnzymes
dmsCb0896	dmsCb0896	otherEnzymes
sdhBb0724	sdhBb0724	otherEnzymes
ybdRb0608	ybdRb0608	otherEnzymes
frdDb4151	frdDb4151	otherEnzymes
ppiCb3775	ppiCb3775	otherEnzymes
rsuAb2183	rsuAb2183	otherEnzymes
ydjLb1776	ydjLb1776	otherEnzymes
narZb1468	narZb1468	otherEnzymes
yfeXb2431	yfeXb2431	otherEnzymes
mdaBb3028	mdaBb3028	otherEnzymes
cheZb1881	cheZb1881	otherEnzymes
yedYb1971	yedYb1971	otherEnzymes
rntb1652	rntb1652	otherEnzymes
ttdAb3061	ttdAb3061	otherEnzymes
ppiDb0441	ppiDb0441	otherEnzymes
hycCb2723	hycCb2723	otherEnzymes
dmsAb0894	dmsAb0894	otherEnzymes
rlmCb0859	rlmCb0859	otherEnzymes
pppAb2972	pppAb2972	otherEnzymes
hyfJb2490	hyfJb2490	otherEnzymes
ygjRb3087	ygjRb3087	otherEnzymes
yobBb1843	yobBb1843	otherEnzymes
yjfCb4186	yjfCb4186	otherEnzymes
rsmCb4371	rsmCb4371	otherEnzymes
hrpBb0148	hrpBb0148	otherEnzymes
aphAb4055	aphAb4055	otherEnzymes
ahrb4269	ahrb4269	otherEnzymes
yniAb1725	yniAb1725	otherEnzymes
ppiAb3363	ppiAb3363	otherEnzymes
rlmIb0967	rlmIb0967	otherEnzymes
yhjJb3527	yhjJb3527	otherEnzymes
ygiDb3039	ygiDb3039	otherEnzymes
ppcb3956	ppcb3956	otherEnzymes
yjgMb4256	yjgMb4256	otherEnzymes
ytfLb4218	ytfLb4218	otherEnzymes
yajDb0410	yajDb0410	otherEnzymes
yafLb0227	yafLb0227	otherEnzymes
yeiIb2160	yeiIb2160	otherEnzymes
fklBb4207	fklBb4207	otherEnzymes
ppiBb0525	ppiBb0525	otherEnzymes
fdoHb3893	fdoHb3893	otherEnzymes
rluFb4022	rluFb4022	otherEnzymes
ybiAb0798	ybiAb0798	otherEnzymes
tehBb1430	tehBb1430	otherEnzymes
dusCb2140	dusCb2140	otherEnzymes
yhhXb3440	yhhXb3440	otherEnzymes
rtcAb4475	rtcAb4475	otherEnzymes
ynfFb1588	ynfFb1588	otherEnzymes
hybDb2993	hybDb2993	otherEnzymes
yiaYb3589	yiaYb3589	otherEnzymes
chrRb3713	chrRb3713	otherEnzymes
nlpCb1708	nlpCb1708	otherEnzymes
yiiDb3888	yiiDb3888	otherEnzymes
recEb1350	recEb1350	otherEnzymes
yahKb0325	yahKb0325	otherEnzymes
ydjAb1765	ydjAb1765	otherEnzymes
ydbCb1406	ydbCb1406	otherEnzymes
dadXb1190	dadXb1190	otherEnzymes
cheRb1884	cheRb1884	otherEnzymes
bepAb2494	bepAb2494	otherEnzymes
tesAb0494	tesAb0494	otherEnzymes
ypdAb2380	ypdAb2380	otherEnzymes
caiCb0037	caiCb0037	otherEnzymes
dmlAb1800	dmlAb1800	otherEnzymes
tsaAb0195	tsaAb0195	otherEnzymes
ynfHb1590	ynfHb1590	otherEnzymes
hyfBb2482	hyfBb2482	otherEnzymes
allEb0515	allEb0515	otherEnzymes
yegQb2081	yegQb2081	otherEnzymes
maeBb2463	maeBb2463	otherEnzymes
yaiCb0385	yaiCb0385	otherEnzymes
yhhWb3439	yhhWb3439	otherEnzymes
yghUb2989	yghUb2989	otherEnzymes
ygbJb2736	ygbJb2736	otherEnzymes
yieHb3715	yieHb3715	otherEnzymes
smtAb0921	smtAb0921	otherEnzymes
yfjDb4461	yfjDb4461	otherEnzymes
gtrBb2351	gtrBb2351	otherEnzymes
yahJb0324	yahJb0324	otherEnzymes
curAb1449	curAb1449	otherEnzymes
yihGb3862	yihGb3862	otherEnzymes
yedLb1932	yedLb1932	otherEnzymes
gstBb0838	gstBb0838	otherEnzymes
yfiNb2604	yfiNb2604	otherEnzymes
bisCb3551	bisCb3551	otherEnzymes
trmLb3606	trmLb3606	otherEnzymes
iapb2753	iapb2753	otherEnzymes
yeaGb1783	yeaGb1783	otherEnzymes
rluBb1269	rluBb1269	otherEnzymes
gadBb1493	gadBb1493,gadAb3517	otherEnzymes
prmAb3259	prmAb3259	otherEnzymes
ydgJb1624	ydgJb1624	otherEnzymes
prmBb2330	prmBb2330	otherEnzymes
hycBb2724	hycBb2724	otherEnzymes
rcsDb2216	rcsDb2216	otherEnzymes
ybiCb0801	ybiCb0801	otherEnzymes
truDb2745	truDb2745	otherEnzymes
ycaKb0901	ycaKb0901	otherEnzymes
yncGb1454	yncGb1454	otherEnzymes
hyaDb0975	hyaDb0975	otherEnzymes
nrfCb4072	nrfCb4072	otherEnzymes
iadAb4328	iadAb4328	otherEnzymes
yeaJb1786	yeaJb1786	otherEnzymes
yjjJb4385	yjjJb4385	otherEnzymes
fdnGb1474	fdnGb1474	otherEnzymes
glpGb3424	glpGb3424	otherEnzymes
rsxBb1628	rsxBb1628	otherEnzymes
ycgRb1194	ycgRb1194	otherEnzymes
chaCb1218	chaCb1218	otherEnzymes
yciKb1271	yciKb1271	otherEnzymes
yhhZb3442	yhhZb3442	otherEnzymes
ppsRb1703	ppsRb1703	otherEnzymes
ptrBb1845	ptrBb1845	otherEnzymes
fadKb1701	fadKb1701	otherEnzymes
yeaIb1785	yeaIb1785	otherEnzymes
pflDb3951	pflDb3951	otherEnzymes
pcmb2743	pcmb2743	otherEnzymes
rlmDb2785	rlmDb2785	otherEnzymes
glnEb3053	glnEb3053	otherEnzymes
qorBb4211	qorBb4211	otherEnzymes
tmcAb2474	tmcAb2474	otherEnzymes
yhbPb3154	yhbPb3154	otherEnzymes
epmBb4146	epmBb4146	otherEnzymes
grxBb1064	grxBb1064	otherEnzymes
rsmHb0082	rsmHb0082	otherEnzymes
trmJb2532	trmJb2532	otherEnzymes
bdcAb4249	bdcAb4249	otherEnzymes
narHb1225	narHb1225	otherEnzymes
ynjAb1753	ynjAb1753	otherEnzymes
evgSb2370	evgSb2370	otherEnzymes
narGb1224	narGb1224	otherEnzymes
ydhRb1667	ydhRb1667	otherEnzymes
trmNb2575	trmNb2575	otherEnzymes
yqjGb3102	yqjGb3102	otherEnzymes
ydhXb1671	ydhXb1671	otherEnzymes
ycfTb1115	ycfTb1115	otherEnzymes
trmIb2960	trmIb2960	otherEnzymes
atoBb2224	atoBb2224	otherEnzymes
rlmBb4180	rlmBb4180	otherEnzymes
yedKb1931	yedKb1931	otherEnzymes
nirDb3366	nirDb3366	otherEnzymes
rlmMb2806	rlmMb2806	otherEnzymes
srkAb3859	srkAb3859	otherEnzymes
frvXb3898	frvXb3898	otherEnzymes
qseCb3026	qseCb3026	otherEnzymes
hycEb2721	hycEb2721	otherEnzymes
ydcPb1435	ydcPb1435	otherEnzymes
yibFb3592	yibFb3592	otherEnzymes
pmbAb4235	pmbAb4235	otherEnzymes
hyfAb2481	hyfAb2481	otherEnzymes
yhcMb3232	yhcMb3232	otherEnzymes
hyib0508	hyib0508	otherEnzymes
acuIb3253	acuIb3253	otherEnzymes
etpb0982	etpb0982	otherEnzymes
elaDb2269	elaDb2269	otherEnzymes
ycaLb0909	ycaLb0909	otherEnzymes
ydePb1501	ydePb1501	otherEnzymes
cmoBb1871	cmoBb1871	otherEnzymes
yeaPb1794	yeaPb1794	otherEnzymes
frdBb4153	frdBb4153	otherEnzymes
elaAb2267	elaAb2267	otherEnzymes
yfbTb2293	yfbTb2293	otherEnzymes
ybbOb0493	ybbOb0493	otherEnzymes
creCb4399	creCb4399	otherEnzymes
rndb1804	rndb1804	otherEnzymes
mqob2210	mqob2210	otherEnzymes
baxb3570	baxb3570	otherEnzymes
ycdTb1025	ycdTb1025	otherEnzymes
hycDb2722	hycDb2722	otherEnzymes
rsmEb2946	rsmEb2946	otherEnzymes
cmoAb1870	cmoAb1870	otherEnzymes
fdnIb1476	fdnIb1476	otherEnzymes
hcrb0872	hcrb0872	otherEnzymes
yhbWb3160	yhbWb3160	otherEnzymes
yiaCb3550	yiaCb3550	otherEnzymes
srmBb2576	srmBb2576	otherEnzymes
cobBb1120	cobBb1120	otherEnzymes
mnmCb2324	mnmCb2324	otherEnzymes
ydhVb1673	ydhVb1673	otherEnzymes
lsrGb1518	lsrGb1518	otherEnzymes
frlDb3374	frlDb3374	otherEnzymes
fdhFb4079	fdhFb4079	otherEnzymes
nrfBb4071	nrfBb4071	otherEnzymes
rsmFb1835	rsmFb1835	otherEnzymes
yegEb2067	yegEb2067	otherEnzymes
rstBb1609	rstBb1609	otherEnzymes
dusBb3260	dusBb3260	otherEnzymes
grxDb1654	grxDb1654	otherEnzymes
yafEb0210	yafEb0210	otherEnzymes
yphCb2545	yphCb2545	otherEnzymes
rlmFb0807	rlmFb0807	otherEnzymes
glrKb2556	glrKb2556	otherEnzymes
yfdRb2361	yfdRb2361	otherEnzymes
gssb2988	gssb2988	otherEnzymes
hybOb2997	hybOb2997	otherEnzymes
yafVb0219	yafVb0219	otherEnzymes
yohFb2137	yohFb2137	otherEnzymes
lhrb1653	lhrb1653	otherEnzymes
hyaBb0973	hyaBb0973	otherEnzymes
ydhYb1674	ydhYb1674	otherEnzymes
ygeYb2872	ygeYb2872	otherEnzymes
yhbSb3156	yhbSb3156	otherEnzymes
citEb0616	citEb0616	otherEnzymes
yhbUb3158	yhbUb3158	otherEnzymes
yjtDb4403	yjtDb4403	otherEnzymes
pepEb4021	pepEb4021	otherEnzymes
yiaKb3575	yiaKb3575	otherEnzymes
sgcXb4305	sgcXb4305	otherEnzymes
cysQb4214	cysQb4214	otherEnzymes
rlmGb3084	rlmGb3084	otherEnzymes
narIb1227	narIb1227	otherEnzymes
yafSb0213	yafSb0213	otherEnzymes
rspBb1580	rspBb1580	otherEnzymes
dmsBb0895	dmsBb0895	otherEnzymes
tcdAb2812	tcdAb2812	otherEnzymes
ycjQb1313	ycjQb1313	otherEnzymes
yfgDb2495	yfgDb2495	otherEnzymes
yeaXb1803	yeaXb1803	otherEnzymes
dcpb1538	dcpb1538	otherEnzymes
guaCb0104	guaCb0104	otherEnzymes
ydjGb1771	ydjGb1771	otherEnzymes
cydBb0734	cydBb0734	otherEnzymes
tamb1519	tamb1519	otherEnzymes
loiPb2936	loiPb2936	otherEnzymes
hycIb2717	hycIb2717	otherEnzymes
cbdAb0978	cbdAb0978	otherEnzymes
sohBb1272	sohBb1272	otherEnzymes
ccmHb2194	ccmHb2194	otherEnzymes
mnaTb1448	mnaTb1448	otherEnzymes
yfiFb2581	yfiFb2581	otherEnzymes
yegHb2063	yegHb2063	otherEnzymes
clpXb0438	clpXb0438	otherEnzymes
yjaBb4012	yjaBb4012	otherEnzymes
roxAb1128	roxAb1128	otherEnzymes
cydXb4515	cydXb4515	otherEnzymes
argKb2918	argKb2918	otherEnzymes
yehUb2126	yehUb2126	otherEnzymes
cmkb0910	cmkb0910	otherEnzymes
glnDb0167	glnDb0167	otherEnzymes
nhoAb1463	nhoAb1463	otherEnzymes
fdnHb1475	fdnHb1475	otherEnzymes
ycjSb1315	ycjSb1315	otherEnzymes
hycGb2719	hycGb2719	otherEnzymes
scpAb2917	scpAb2917	otherEnzymes
aslBb3800	aslBb3800	otherEnzymes
yhhYb3441	yhhYb3441	otherEnzymes
ficb3361	ficb3361	otherEnzymes
ybdHb0599	ybdHb0599	otherEnzymes
ygcNb2766	ygcNb2766	otherEnzymes
ynfGb1589	ynfGb1589	otherEnzymes
dgcZb1535	dgcZb1535	otherEnzymes
dsbEb2195	dsbEb2195	otherEnzymes
ykgGb0308	ykgGb0308	otherEnzymes
ydgDb1598	ydgDb1598	otherEnzymes
tldDb3244	tldDb3244	otherEnzymes
yfeWb2430	yfeWb2430	otherEnzymes
nfsAb0851	nfsAb0851	otherEnzymes
rlmLb0948	rlmLb0948	otherEnzymes
yraNb3148	yraNb3148	otherEnzymes
ygfSb2886	ygfSb2886	otherEnzymes
gorb3500	gorb3500	otherEnzymes
nrfAb4070	nrfAb4070	otherEnzymes
yceMb1068	yceMb1068	otherEnzymes
ftsPb3017	ftsPb3017	otherEnzymes
rluEb1135	rluEb1135	otherEnzymes
ndhb1109	ndhb1109	otherEnzymes
rsmGb3740	rsmGb3740	otherEnzymes
rsmDb3465	rsmDb3465	otherEnzymes
pphAb1838	pphAb1838	otherEnzymes
yggPb4465	yggPb4465	otherEnzymes
ysaAb3573	ysaAb3573	otherEnzymes
yehLb2119	yehLb2119	otherEnzymes
yddHb1462	yddHb1462	otherEnzymes
pepPb2908	pepPb2908	otherEnzymes
nnrb4167	nnrb4167	otherEnzymes
hyfGb2487	hyfGb2487	otherEnzymes
pphBb2734	pphBb2734	otherEnzymes
yqjHb3070	yqjHb3070	otherEnzymes
rclAb0304	rclAb0304	otherEnzymes
ygiNb3029	ygiNb3029	otherEnzymes
ybhHb0769	ybhHb0769	otherEnzymes
ygbMb2739	ygbMb2739	otherEnzymes
ligTb0147	ligTb0147	otherEnzymes
rlmEb3179	rlmEb3179	otherEnzymes
ypeAb2434	ypeAb2434	otherEnzymes
rluDb2594	rluDb2594	otherEnzymes
torZb1872	torZb1872	otherEnzymes
narQb2469	narQb2469	otherEnzymes
nrdHb2673	nrdHb2673	otherEnzymes
rsmJb3497	rsmJb3497	otherEnzymes
trmAb3965	trmAb3965	otherEnzymes
rlmJb3499	rlmJb3499	otherEnzymes
djlAb0055	djlAb0055	Others
yjhXb4566	yjhXb4566	Others
ydcYb1446	ydcYb1446	Others
hslJb1379	hslJb1379	Others
yajIb0412	yajIb0412	Others
asrb1597	asrb1597	Others
ylbFb0520	ylbFb0520	Others
fisb3261	fisb3261	Others
entCb0593	entCb0593	Others
mnmEb3706	mnmEb3706	Others
gtrSb2352	gtrSb2352	Others
yffRb2449	yffRb2449	Others
ygaPb2668	ygaPb2668	Others
recQb3822	recQb3822	Others
ybgDb0719	ybgDb0719	Others
zraSb4003	zraSb4003	Others
araCb0064	araCb0064	Others
mdtIb1599	mdtIb1599	Others
dsbAb3860	dsbAb3860	Others
ptab2297	ptab2297	Others
yqiBb3033	yqiBb3033	Others
deoAb4382	deoAb4382	Others
yebFb1847	yebFb1847	Others
plaPb2014	plaPb2014	Others
vesb1742	vesb1742	Others
ymfJb1144	ymfJb1144	Others
yeeSb2002	yeeSb2002	Others
ydiZb1724	ydiZb1724	Others
yhfXb3381	yhfXb3381	Others
creDb4400	creDb4400	Others
yceGb1097	yceGb1097	Others
yniBb1726	yniBb1726	Others
tktBb2465	tktBb2465	Others
ybbCb0498	ybbCb0498	Others
fliDb1924	fliDb1924	Others
ysaBb4553	ysaBb4553	Others
nrdEb2675	nrdEb2675	Others
xdhAb2866	xdhAb2866	Others
rbfAb3167	rbfAb3167	Others
ssuEb0937	ssuEb0937	Others
yjiYb4354	yjiYb4354	Others
yjiSb4341	yjiSb4341	Others
yphAb2543	yphAb2543	Others
fimBb4312	fimBb4312	Others
smrBb2331	smrBb2331	Others
lysSb2890	lysSb2890	Others
dsrBb1952	dsrBb1952	Others
ybcOb0549	ybcOb0549	Others
yobHb4536	yobHb4536	Others
treCb4239	treCb4239	Others
hyfRb2491	hyfRb2491	Others
caiBb0038	caiBb0038	Others
yjhCb4280	yjhCb4280	Others
aasb2836	aasb2836	Others
sixAb2340	sixAb2340	Others
glcGb2977	glcGb2977	Others
ecnBb4411	ecnBb4411	Others
narXb1222	narXb1222	Others
zwfb1852	zwfb1852	Others
ybfFb0686	ybfFb0686	Others
yceIb1056	yceIb1056	Others
yfbMb2272	yfbMb2272	Others
skpb0178	skpb0178	Others
cspIb1552	cspIb1552	Others
efeBb1019	efeBb1019	Others
ydgCb1607	ydgCb1607	Others
uhpCb3667	uhpCb3667	Others
hdeBb3509	hdeBb3509	Others
yhcOb3239	yhcOb3239	Others
yidJb3678	yidJb3678	Others
hflDb1132	hflDb1132	Others
amiDb0867	amiDb0867	Others
yahLb0326	yahLb0326	Others
ygeXb2871	ygeXb2871	Others
ydiEb1705	ydiEb1705	Others
torSb0993	torSb0993	Others
ypjKb2635	ypjKb2635	Others
ynfNb1551	ynfNb1551	Others
ydaEb4526	ydaEb4526	Others
ychOb1220	ychOb1220	Others
rsxEb1632	rsxEb1632	Others
yraIb3143	yraIb3143	Others
yjiKb4333	yjiKb4333	Others
sfmHb0533	sfmHb0533	Others
yfgGb2504	yfgGb2504	Others
ytfPb4222	ytfPb4222	Others
yraPb3150	yraPb3150	Others
ydcXb1445	ydcXb1445	Others
xapAb2407	xapAb2407	Others
nanKb3222	nanKb3222	Others
yafYb0251	yafYb0251	Others
torYb1873	torYb1873	Others
ibsAb4667	ibsAb4667	Others
clpPb0437	clpPb0437	Others
motAb1890	motAb1890	Others
yehIb2118	yehIb2118	Others
cutCb1874	cutCb1874	Others
ylaBb0457	ylaBb0457	Others
hfqb4172	hfqb4172	Others
pstAb3726	pstAb3726	Others
ycaCb0897	ycaCb0897	Others
yfaYb2249	yfaYb2249	Others
yqcCb2792	yqcCb2792	Others
fxsAb4140	fxsAb4140	Others
rutEb1008	rutEb1008	Others
stpAb2669	stpAb2669	Others
rimJb1066	rimJb1066	Others
leuBb0073	leuBb0073	Others
alkBb2212	alkBb2212	Others
ydgUb4601	ydgUb4601	Others
cyoEb0428	cyoEb0428	Others
ynaEb1375	ynaEb1375,ydfKb1544	Others
ykfFb0249	ykfFb0249	Others
ymfIb1143	ymfIb1143	Others
flxAb1566	flxAb1566	Others
yedEb1929	yedEb1929	Others
cblb1987	cblb1987	Others
ybiJb0802	ybiJb0802	Others
yebYb1839	yebYb1839	Others
cobSb1992	cobSb1992	Others
mdtKb1663	mdtKb1663	Others
ynbEb1382	ynbEb1382	Others
bamEb2617	bamEb2617	Others
rarAb0892	rarAb0892	Others
dcuSb4125	dcuSb4125	Others
glcDb2979	glcDb2979	Others
yfaTb2229	yfaTb2229	Others
opgDb1424	opgDb1424	Others
degQb3234	degQb3234	Others
ycaIb0913	ycaIb0913	Others
yhaIb3104	yhaIb3104	Others
ydiHb1685	ydiHb1685	Others
ymdFb4518	ymdFb4518	Others
glgXb3431	glgXb3431	Others
yheOb3346	yheOb3346	Others
hycHb2718	hycHb2718	Others
gltFb3214	gltFb3214	Others
aceFb0115	aceFb0115	Others
narJb1226	narJb1226	Others
yfbVb2295	yfbVb2295	Others
yhhLb3466	yhhLb3466	Others
yjbJb4045	yjbJb4045	Others
glsBb1524	glsBb1524	Others
yhdPb4472	yhdPb4472	Others
fadDb1805	fadDb1805	Others
yciFb1258	yciFb1258	Others
rsgAb4161	rsgAb4161	Others
aaeXb3242	aaeXb3242	Others
yfjIb2625	yfjIb2625	Others
yccFb0961	yccFb0961	Others
ycgLb1179	ycgLb1179	Others
htpXb1829	htpXb1829	Others
aldAb1415	aldAb1415	Others
yehAb2108	yehAb2108	Others
yhgAb3411	yhgAb3411	Others
smgb3284	smgb3284	Others
pdxYb1636	pdxYb1636	Others
yeiRb2173	yeiRb2173	Others
yejGb2181	yejGb2181	Others
ytfJb4216	ytfJb4216	Others
ydcZb1447	ydcZb1447	Others
cddb2143	cddb2143	Others
tdcEb3114	tdcEb3114	Others
uspFb1376	uspFb1376	Others
fliEb1937	fliEb1937	Others
yjjZb4567	yjjZb4567	Others
otsAb1896	otsAb1896	Others
btuEb1710	btuEb1710	Others
ompCb2215	ompCb2215	Others
yhbYb3180	yhbYb3180	Others
yjbRb4057	yjbRb4057	Others
dacBb3182	dacBb3182	Others
ydhUb1670	ydhUb1670	Others
yiiRb3921	yiiRb3921	Others
hslRb3400	hslRb3400	Others
astCb1748	astCb1748	Others
azuCb4663	azuCb4663	Others
yhaBb3120	yhaBb3120	Others
ycaPb0906	ycaPb0906	Others
fprb3924	fprb3924	Others
ybeDb0631	ybeDb0631	Others
nuoLb2278	nuoLb2278	Others
flgAb1072	flgAb1072	Others
yedDb1928	yedDb1928	Others
ydiQb1697	ydiQb1697	Others
yfiLb2602	yfiLb2602	Others
barAb2786	barAb2786	Others
yjfMb4185	yjfMb4185	Others
marCb1529	marCb1529	Others
ydeJb1537	ydeJb1537	Others
ymfMb1148	ymfMb1148	Others
cbrAb3690	cbrAb3690	Others
smfb4473	smfb4473	Others
yqiKb3051	yqiKb3051	Others
yoaJb4675	yoaJb4675	Others
yffBb2471	yffBb2471	Others
yebZb1840	yebZb1840	Others
ylcHb4588	ylcHb4588	Others
artIb0863	artIb0863	Others
yecTb1877	yecTb1877	Others
cbdXb4592	cbdXb4592	Others
alxb3088	alxb3088	Others
yhhHb3483	yhhHb3483	Others
yciOb1267	yciOb1267	Others
flkb2321	flkb2321	Others
lysUb4129	lysUb4129	Others
yqhAb3002	yqhAb3002	Others
yggSb2951	yggSb2951	Others
hisPb2306	hisPb2306	Others
ybdJb0580	ybdJb0580	Others
yagUb0287	yagUb0287	Others
yciUb1248	yciUb1248	Others
yehDb2111	yehDb2111	Others
yajOb0419	yajOb0419	Others
yfeAb2395	yfeAb2395	Others
yahCb0317	yahCb0317	Others
yafDb0209	yafDb0209	Others
yphHb2550	yphHb2550	Others
recAb2699	recAb2699	Others
ybiPb0815	ybiPb0815	Others
setAb0070	setAb0070	Others
ybdFb0579	ybdFb0579	Others
yjaHb4001	yjaHb4001	Others
yfjWb2642	yfjWb2642	Others
mtrb3161	mtrb3161	Others
ymgEb1195	ymgEb1195	Others
fhuFb4367	fhuFb4367	Others
bfdb3337	bfdb3337	Others
yhfTb3377	yhfTb3377	Others
entSb0591	entSb0591	Others
djlCb0649	djlCb0649	Others
tqsAb1601	tqsAb1601	Others
prcb1830	prcb1830	Others
kptAb4331	kptAb4331	Others
sadb1525	sadb1525	Others
pliGb1178	pliGb1178	Others
ychJb1233	ychJb1233	Others
ychAb1214	ychAb1214	Others
ydfRb1555	ydfRb1555	Others
yahOb0329	yahOb0329	Others
yjiJb4332	yjiJb4332	Others
yccSb0960	yccSb0960	Others
argEb3957	argEb3957	Others
fliFb1938	fliFb1938	Others
damb3387	damb3387	Others
nupCb2393	nupCb2393	Others
nrfDb4073	nrfDb4073	Others
cadAb4131	cadAb4131	Others
ftnAb1905	ftnAb1905	Others
ycdUb1029	ycdUb1029	Others
sseAb2521	sseAb2521	Others
yjeTb4176	yjeTb4176	Others
pdxKb2418	pdxKb2418	Others
yjeOb4158	yjeOb4158	Others
yigAb3810	yigAb3810	Others
yaeRb0187	yaeRb0187	Others
yehCb2110	yehCb2110	Others
ddlBb0092	ddlBb0092	Others
rnrb4179	rnrb4179	Others
pyrEb3642	pyrEb3642	Others
mscLb3291	mscLb3291	Others
hypDb2729	hypDb2729	Others
ybcIb0527	ybcIb0527	Others
acnBb0118	acnBb0118	Others
elbBb3209	elbBb3209	Others
gfcAb0987	gfcAb0987	Others
recFb3700	recFb3700	Others
ibsBb4668	ibsBb4668	Others
ydgAb1614	ydgAb1614	Others
yjiLb4334	yjiLb4334	Others
ytcAb4622	ytcAb4622	Others
sdhEb2897	sdhEb2897	Others
ybhRb0792	ybhRb0792	Others
malFb4033	malFb4033	Others
ssuCb0934	ssuCb0934	Others
glsAb0485	glsAb0485	Others
yegKb2072	yegKb2072	Others
yagMb0279	yagMb0279	Others
rpiBb4090	rpiBb4090	Others
ytfKb4217	ytfKb4217	Others
ybdDb4512	ybdDb4512	Others
kdgKb3526	kdgKb3526	Others
rngb3247	rngb3247	Others
rpoZb3649	rpoZb3649	Others
yfcVb2339	yfcVb2339	Others
yhjGb3524	yhjGb3524	Others
yheVb4551	yheVb4551	Others
yjdOb4559	yjdOb4559	Others
yahMb0327	yahMb0327	Others
purLb2557	purLb2557	Others
rcnBb2107	rcnBb2107	Others
fliSb1925	fliSb1925	Others
pfkAb3916	pfkAb3916	Others
ybcWb0559	ybcWb0559	Others
ynfEb1587	ynfEb1587	Others
[truncated: 2,206 more rows]
